# Supplementary material for: Data presenting the synthesis of three novel stimuli responsive hyperbranched polymers synthesised via RAFT polymerisation and the bio conjugation of folic acid
Source: Data Brief. 2019 Nov 21;28:104861. doi: 10.1016/j.dib.2019.104861 (PMC6909163; doi:10.1016/j.dib.2019.104861)
Supplement: Multimedia component 1 [file mmc1.zip]

Archive with 47 entries (33 files):
- Data in brief raw data nmr convert/
- Data in brief raw data nmr convert/Figure 1/
- Data in brief raw data nmr convert/Figure 1/HBP5050/
- Data in brief raw data nmr convert/Figure 1/HBP5050/HBP5050.jcamp
- Data in brief raw data nmr convert/Figure 2/
- Data in brief raw data nmr convert/Figure 2/HBP4060/
- Data in brief raw data nmr convert/Figure 2/HBP4060/HBP4060.jcamp
- Data in brief raw data nmr convert/Figure 3/
- Data in brief raw data nmr convert/Figure 3/HBP3070/
- Data in brief raw data nmr convert/Figure 3/HBP3070/HBP3070.jcamp
- Data in brief raw data nmr convert/Figure 4/
- Data in brief raw data nmr convert/Figure 4/2017-02-08-001.colcalib
- Data in brief raw data nmr convert/Figure 4/2017-02-08-001_colcalib.txt
- Data in brief raw data nmr convert/Figure 4/CB019-3070.xlsx
- Data in brief raw data nmr convert/Figure 4/CB019-4060.xlsx
- Data in brief raw data nmr convert/Figure 4/CB019-5050.xlsx
- Data in brief raw data nmr convert/Figure 5/
- Data in brief raw data nmr convert/Figure 5/100% or 0 Absorbance Baseline.Correction.Raw.csv
- Data in brief raw data nmr convert/Figure 5/100% or 0 Absorbance Baseline.Correction.Raw.sp
- Data in brief raw data nmr convert/Figure 5/DMF.Sample.Raw.csv
- Data in brief raw data nmr convert/Figure 5/DMF.Sample.Raw.sp
- Data in brief raw data nmr convert/Figure 5/folic.Sample.Raw.csv
- Data in brief raw data nmr convert/Figure 5/folic.Sample.Raw.sp
- Data in brief raw data nmr convert/Figure 5/polymer control.Sample.Raw.csv
- Data in brief raw data nmr convert/Figure 5/polymer control.Sample.Raw.sp
- Data in brief raw data nmr convert/Figure 5/polymer eth .Sample.Raw.csv
- Data in brief raw data nmr convert/Figure 5/polymer eth .Sample.Raw.sp
- Data in brief raw data nmr convert/Figure 5/polymer peg 0.1.Sample.Raw.csv
- Data in brief raw data nmr convert/Figure 5/polymer peg 0.1.Sample.Raw.sp
- Data in brief raw data nmr convert/Figure 6/
- Data in brief raw data nmr convert/Figure 6/100% or 0 Absorbance Baseline.Correction.Raw.csv
- Data in brief raw data nmr convert/Figure 6/100% or 0 Absorbance Baseline.Correction.Raw.sp
- Data in brief raw data nmr convert/Figure 6/Sample3934.Sample.Raw.csv
- Data in brief raw data nmr convert/Figure 6/Sample3934.Sample.Raw.sp
- Data in brief raw data nmr convert/Figure 7/
- Data in brief raw data nmr convert/Figure 7/46DULBEC.SZ2
- Data in brief raw data nmr convert/Figure 7/CB19PH54.SZ2
- Data in brief raw data nmr convert/Figure 7/CB19PH68.SZ2
- Data in brief raw data nmr convert/Figure 7/CB19PH74.SZ2
- Data in brief raw data nmr convert/Figure 8/
- Data in brief raw data nmr convert/Figure 8/4654FOL.SZ2
- Data in brief raw data nmr convert/Figure 8/4668FOL.SZ2
- Data in brief raw data nmr convert/Figure 8/4674FOL.SZ2
- Data in brief raw data nmr convert/Figure 8/46FOLDUL.SZ2
- Data in brief raw data nmr convert/Figure 9/
- Data in brief raw data nmr convert/Figure 9/HBP4060pegf/
- Data in brief raw data nmr convert/Figure 9/HBP4060pegf/HBP4060pegf.jcamp
