# Supplementary material for: Data presenting the synthesis of three novel stimuli responsive hyperbranched polymers synthesised via RAFT polymerisation and the bio conjugation of folic acid
Source: Data Brief. 2019 Nov 21;28:104861. doi: 10.1016/j.dib.2019.104861 (PMC6909163; doi:10.1016/j.dib.2019.104861)
Supplement: Multimedia component 1 [file mmc1.zip › Data in brief raw data nmr convert/Figure 1/HBP5050/HBP5050.jcamp]

##TITLE=	Jul04-2017-HT
##JCAMPDX=	6.0	$$ NMR Plug-in 1.3 of MestReNova 6.0.2-5475
##DATATYPE=	NMRSPECTRUM
##DATACLASS=	NTUPLES
##NUMDIM=	1
##ORIGIN=	Bruker BioSpin GmbH
##OWNER=	nmrsu
##.OBSERVEFREQUENCY=	400.1300048828125
##.OBSERVENUCLEUS=	^1H
##.SOLVENTNAME=	5
##.PULSESEQUENCE=	zg30
##.ACQUISITIONMODE=	SIMULTANEOUS (DQD)
##$ORIGINALFORMAT=	Bruker XWIN-NMR
##$PARAMETERFILE=	(acqus, ASCII, C:/Users/chu230/OneDrive%20-%20Bangor%20University/Desktop/stuff/Data%20in%20Brief%202/Data%20in%20brief%20raw%20data/Figure%201/HBP5050/70/acqus, 0)
$$ ##TITLE= Parameter file, TOPSPIN		Version 3.2
$$ ##JCAMPDX= 5.0
$$ ##DATATYPE= Parameter Values
$$ ##NPOINTS= 11	$$ modification sequence number
$$ ##ORIGIN= Bruker BioSpin GmbH
$$ ##OWNER= nmrsu
$$ $$ 2017-07-04 15:38:06.957 +0100  nmrsu@chem468
$$ $$ C:/Bruker/TopSpin3.2/data/HT/nmr/Jul04-2017-HT/70/acqus
$$ $$ process C:\Bruker\TopSpin3.2\prog\mod\shimcntl.exe
$$ ##$ACQT0= -2.10084033613445
$$ ##$AMP= (0..31)
$$ 100 100 100 100 100 100 100 100 100 100 100 100 100 100 100 100 100 100
$$ 100 100 100 100 100 100 100 100 100 100 100 100 100 100
$$ ##$AMPCOIL= (0..19)
$$ 0 0 0 0 0 0 0 0 0 0 0 0 0 0 0 0 0 0 0 0
$$ ##$ANAVPT= -1
$$ ##$AQSEQ= 0
$$ ##$AQ_mod= 3
$$ ##$AUNM= <au_zg>
$$ ##$AUTOPOS= <21 >
$$ ##$BF1= 400.13
$$ ##$BF2= 400.13
$$ ##$BF3= 400.13
$$ ##$BF4= 400.13
$$ ##$BF5= 400.13
$$ ##$BF6= 400.13
$$ ##$BF7= 400.13
$$ ##$BF8= 400.13
$$ ##$BYTORDA= 0
$$ ##$CAGPARS= (0..11)
$$ 0 0 0 0 0 0 0 0 0 0 0 0
$$ ##$CFDGTYP= 0
$$ ##$CFRGTYP= 9
$$ ##$CHEMSTR= <none>
$$ ##$CNST= (0..63)
$$ 1 1 145 1 1 1 1 1 1 1 1 1 1 1 1 1 1 1 1 1 1 1 1 1 1 1 1 1 1 1 1 1 1 1 1
$$ 1 1 1 1 1 1 1 1 1 1 1 1 1 1 1 1 1 1 1 1 1 1 1 1 1 1 1 1 1
$$ ##$CPDPRG= (0..8)
$$ <> <> <> <> <mlev16> <> <> <> <>
$$ ##$D= (0..63)
$$ 0 1 0 0 0 0 0 0 0 0 0 0 0 0 0 0 0.0002 0 0 0 0 0 0 0 0 0 0 0 0 0 0 0 0
$$ 0 0 0 0 0 0 0 0 0 0 0 0 0 0 0 0 0 0 0 0 0 0 0 0 0 0 0 0 0 0 0
$$ ##$DATE= 1499179086
$$ ##$DE= 16.87423
$$ ##$DECBNUC= <off>
$$ ##$DECIM= 2432
$$ ##$DECNUC= <off>
$$ ##$DECSTAT= 4
$$ ##$DIGMOD= 3
$$ ##$DIGTYP= 12
$$ ##$DQDMODE= 0
$$ ##$DR= 22
$$ ##$DS= 0
$$ ##$DSPFIRM= 4
$$ ##$DSPFVS= 21
$$ ##$DTYPA= 0
$$ ##$EXP= <PROTON.b>
$$ ##$F1LIST= <>
$$ ##$F2LIST= <>
$$ ##$F3LIST= <>
$$ ##$FCUCHAN= (0..9)
$$ 0 2 0 0 0 0 0 0 0 0
$$ ##$FL1= 90
$$ ##$FL2= 90
$$ ##$FL3= 90
$$ ##$FL4= 90
$$ ##$FOV= 20
$$ ##$FQ1LIST= <freqlist>
$$ ##$FQ2LIST= <freqlist>
$$ ##$FQ3LIST= <freqlist>
$$ ##$FQ4LIST= <freqlist>
$$ ##$FQ5LIST= <freqlist>
$$ ##$FQ6LIST= <freqlist>
$$ ##$FQ7LIST= <freqlist>
$$ ##$FQ8LIST= <freqlist>
$$ ##$FRQLO3= 1117599.21999997
$$ ##$FRQLO3N= 0
$$ ##$FS= (0..7)
$$ 83 83 83 83 83 83 83 83
$$ ##$FTLPGN= 0
$$ ##$FW= 125000
$$ ##$FnMODE= 0
$$ ##$FnTYPE= 0
$$ ##$GPNAM= (0..31)
$$ <> <> <> <> <> <> <> <> <> <> <> <> <> <> <> <> <> <> <> <> <> <> <> <>
$$ <> <> <> <> <> <> <> <>
$$ ##$GPX= (0..31)
$$ 0 0 0 0 0 0 0 0 0 0 0 0 0 0 0 0 0 0 0 0 0 0 0 0 0 0 0 0 0 0 0 0
$$ ##$GPY= (0..31)
$$ 0 0 0 0 0 0 0 0 0 0 0 0 0 0 0 0 0 0 0 0 0 0 0 0 0 0 0 0 0 0 0 0
$$ ##$GPZ= (0..31)
$$ 0 0 0 0 0 0 0 0 0 0 0 0 0 0 0 0 0 0 0 0 0 0 0 0 0 0 0 0 0 0 0 0
$$ ##$GRDPROG= <>
$$ ##$GRPDLY= 76
$$ ##$HDDUTY= 20
$$ ##$HDRATE= 1
$$ ##$HGAIN= (0..3)
$$ 0 0 0 0
$$ ##$HL1= 1
$$ ##$HL2= 35
$$ ##$HL3= 16
$$ ##$HL4= 17
$$ ##$HOLDER= 21
$$ ##$HPMOD= (0..7)
$$ 0 0 0 0 0 0 0 0
$$ ##$HPPRGN= 0
$$ ##$IN= (0..63)
$$ 0 0 0 0 0 0 0 0 0 0 0 0 0 0 0 0 0 0 0 0 0 0 0 0 0 0 0 0 0 0 0 0 0 0 0 0
$$ 0 0 0 0 0 0 0 0 0 0 0 0 0 0 0 0 0 0 0 0 0 0 0 0 0 0 0 0
$$ ##$INF= (0..7)
$$ 0 0 0 0 0 0 0 0
$$ ##$INP= (0..63)
$$ 0 0 0 0 0 0 0 0 0 0 0 0 0 0 0 0 0 0 0 0 0 0 0 0 0 0 0 0 0 0 0 0 0 0 0 0
$$ 0 0 0 0 0 0 0 0 0 0 0 0 0 0 0 0 0 0 0 0 0 0 0 0 0 0 0 0
$$ ##$INSTRUM= <spect>
$$ ##$L= (0..31)
$$ 1 1 1 1 1 1 1 1 1 1 1 1 1 1 1 1 1 1 1 1 1 1 1 1 1 1 1 1 1 1 1 1
$$ ##$LFILTER= 100
$$ ##$LGAIN= -12
$$ ##$LINPSTP= 0
$$ ##$LOCKED= yes
$$ ##$LOCKFLD= 5409
$$ ##$LOCKGN= 122.703018188477
$$ ##$LOCKPOW= -30
$$ ##$LOCKPPM= 7.23999977111816
$$ ##$LOCNUC= <2H>
$$ ##$LOCPHAS= 132
$$ ##$LOCSHFT= yes
$$ ##$LOCSW= 0
$$ ##$LTIME= 0.400000005960464
$$ ##$MASR= 4200
$$ ##$MASRLST= <masrlst>
$$ ##$MULEXPNO= (0..15)
$$ 0 0 0 0 0 0 0 0 0 0 0 0 0 0 0 0
$$ ##$NBL= 1
$$ ##$NC= -6
$$ ##$NLOGCH= 1
$$ ##$NOVFLW= 0
$$ ##$NS= 16
$$ ##$NUC1= <1H>
$$ ##$NUC2= <off>
$$ ##$NUC3= <off>
$$ ##$NUC4= <off>
$$ ##$NUC5= <off>
$$ ##$NUC6= <off>
$$ ##$NUC7= <off>
$$ ##$NUC8= <off>
$$ ##$NUCLEUS= <off>
$$ ##$NUSLIST= <automatic>
$$ ##$NusAMOUNT= 25
$$ ##$NusFPNZ= no
$$ ##$NusJSP= 0
$$ ##$NusSEED= 54321
$$ ##$NusT2= 1
$$ ##$NusTD= 0
$$ ##$O1= 2400.78
$$ ##$O2= 2470.96654339884
$$ ##$O3= 2470.96654339884
$$ ##$O4= 2470.96654339884
$$ ##$O5= 2470.96654339884
$$ ##$O6= 2470.96654339884
$$ ##$O7= 2470.96654339884
$$ ##$O8= 2470.96654339884
$$ ##$OVERFLW= 0
$$ ##$P= (0..63)
$$ 10 10 20 0 0 17.16 26 52 20000 0 0 80000 80000 1000 0 0 1000 2500 100000
$$ 600 0 0 0 0 0 126 100000 10 0.1 1000 0 0 20000 0 0 0 0 0 0 0 2000 0 0 0
$$ 300 0 0 0 0 0 0 0 0 0 0 0 0 0 0 0 0 0 0 0
$$ ##$PACOIL= (0..15)
$$ 2 3 1 0 0 0 0 0 0 0 0 0 0 0 0 0
$$ ##$PAPS= 2
$$ ##$PARMODE= 0
$$ ##$PCPD= (0..9)
$$ 100 90 100 100 100 100 100 100 100 100
$$ ##$PEXSEL= (0..9)
$$ 1 1 1 1 1 1 1 1 1 1
$$ ##$PHCOR= (0..31)
$$ 0 0 0 0 0 0 0 0 0 0 0 0 0 0 0 0 0 0 0 0 0 0 0 0 0 0 0 0 0 0 0 0
$$ ##$PHLIST= <>
$$ ##$PHP= 1
$$ ##$PH_ref= 0
$$ ##$PL= (0..63)
$$ 120 120 120 120 120 120 120 120 120 120 120 120 120 120 120 120 120 120
$$ 120 120 120 120 120 120 120 120 120 120 120 120 120 120 120 120 120 120
$$ 120 120 120 120 120 120 120 120 120 120 120 120 120 120 120 120 120 120
$$ 120 120 120 120 120 120 120 120 120 120
$$ ##$PLSTEP= 0.1
$$ ##$PLSTRT= -6
$$ ##$PLW= (0..63)
$$ 0 28 0 0 0 0 0 0 0 0.000112 4.142 0.2314 0 0 0 0 0 0 28 0.34568 0 0 0 0
$$ 0 0 0 0.70547 0 4.142 0 0 4.48e-006 0 0 0 0 0 0 0 0 0 0 0 0 0 0 0 0 0 0
$$ 0 0 0 0 0 0 0 0 0 0 0 0 0
$$ ##$PLWMAX= (0..7)
$$ 39.4474 0 0 0 0 0 0 0
$$ ##$POWMOD= 0
$$ ##$PQPHASE= 0
$$ ##$PQSCALE= 1
$$ ##$PR= 1
$$ ##$PRECHAN= (0..15)
$$ -1 2 0 1 -1 -1 -1 -1 -1 -1 -1 -1 -1 -1 -1 -1
$$ ##$PRGAIN= 0
$$ ##$PROBHD= <5 mm PABBO BB/19F-1H/D Z-GRD Z108618/0435
$$ >
$$ ##$PULPROG= <zg30>
$$ ##$PW= 0
$$ ##$PYNM= <acqu.py>
$$ ##$QNP= 1
$$ ##$RD= 0
$$ ##$RECCHAN= (0..15)
$$ 0 2 0 0 0 0 0 0 0 0 0 0 0 0 0 0
$$ ##$RECPH= 0
$$ ##$RECPRE= (0..15)
$$ -1 0 -1 -1 -1 -1 -1 -1 -1 -1 -1 -1 -1 -1 -1 -1
$$ ##$RECPRFX= (0..15)
$$ -1 -1 -1 -1 -1 -1 -1 -1 -1 -1 -1 -1 -1 -1 -1 -1
$$ ##$RECSEL= (0..15)
$$ 0 0 1 0 0 0 0 0 0 0 0 0 0 0 0 0
$$ ##$RG= 99.35
$$ ##$RO= 0
$$ ##$ROUTWD1= (0..23)
$$ 0 2 2 2 2 2 2 2 0 0 0 0 0 0 0 0 0 0 0 0 1 1 0 0
$$ ##$ROUTWD2= (0..23)
$$ 0 2 2 2 2 2 2 2 0 0 0 0 0 0 0 0 0 0 1 0 1 1 0 0
$$ ##$RSEL= (0..15)
$$ 0 0 2 0 0 0 0 0 0 0 0 0 0 0 0 0
$$ ##$S= (0..7)
$$ 83 4 83 83 83 83 83 83
$$ ##$SELREC= (0..9)
$$ 0 0 0 0 0 0 0 0 0 0
$$ ##$SFO1= 400.13240078
$$ ##$SFO2= 400.132470966543
$$ ##$SFO3= 400.132470966543
$$ ##$SFO4= 400.132470966543
$$ ##$SFO5= 400.132470966543
$$ ##$SFO6= 400.132470966543
$$ ##$SFO7= 400.132470966543
$$ ##$SFO8= 400.132470966543
$$ ##$SOLVENT= <CDCl3>
$$ ##$SOLVOLD= <off>
$$ ##$SP= (0..63)
$$ 120 120 120 120 120 120 120 120 120 120 120 120 120 120 120 120 120 120
$$ 120 120 120 120 120 120 120 120 120 120 120 120 120 120 120 120 120 120
$$ 120 120 120 120 120 120 120 120 120 120 120 120 120 120 120 120 120 120
$$ 120 120 120 120 120 120 120 120 120 120
$$ ##$SPECTR= 0
$$ ##$SPINCNT= 0
$$ ##$SPNAM= (0..63)
$$ <> <Gaus1_270.1000> <Gaus1_180r.1000> <> <> <Squa100.1000> <Squa100.1000>
$$ <> <Squa100.1000> <> <Squa100.1000> <Squa100.1000> <> <> <> <> <> <> <>
$$ <Sinc1.1000> <Sinc1.1000> <Sinc1.1000> <Sinc1.1000> <> <> <> <> <> <> <Crp60,20,20.10>
$$ <Bip720,50,20.1> <> <> <> <> <> <> <> <> <> <> <> <> <> <> <> <> <> <>
$$ <> <> <> <> <> <> <> <> <> <> <> <> <> <> <>
$$ ##$SPOAL= (0..63)
$$ 0.5 1 0.5 0.5 0.5 0.5 0.5 0.5 0.5 0.5 0.5 0.5 0.5 0.5 0.5 0.5 0.5 0.5 0.5
$$ 1 1 1 1 0.5 0.5 0.5 0.5 0.5 0.5 0.5 0.5 0.5 0.5 0.5 0.5 0.5 0.5 0.5 0.5
$$ 0.5 0.5 0.5 0.5 0.5 0.5 0.5 0.5 0.5 0.5 0.5 0.5 0.5 0.5 0.5 0.5 0.5 0.5
$$ 0.5 0.5 0.5 0.5 0.5 0.5 0.5
$$ ##$SPOFFS= (0..63)
$$ 0 0 0 0 0 0 0 0 0 0 0 0 0 0 0 0 0 0 0 0 0 0 0 0 0 0 0 0 0 0 0 0 0 0 0 0
$$ 0 0 0 0 0 0 0 0 0 0 0 0 0 0 0 0 0 0 0 0 0 0 0 0 0 0 0 0
$$ ##$SPPEX= (0..63)
$$ 0 0 0 0 0 0 0 0 0 0 0 0 0 0 0 0 0 0 0 0 0 0 0 0 0 0 0 0 0 0 0 0 0 0 0 0
$$ 0 0 0 0 0 0 0 0 0 0 0 0 0 0 0 0 0 0 0 0 0 0 0 0 0 0 0 0
$$ ##$SPW= (0..63)
$$ 0 2.3244e-005 1.0331e-005 0 0 0.0028 0.000112 0 2.8e-007 0 0.0028 0.0028
$$ 0 0 0 0 0 0 0 1.649033e-005 2.563368e-005 1.196911e-005 6.454843e-005 0
$$ 0 0 0 0 0 0.10695 1.9911 0 0 0 0 0 0 0 0 0 0 0 0 0 0 0 0 0 0 0 0 0 0 0
$$ 0 0 0 0 0 0 0 0 0 0
$$ ##$SUBNAM= (0..9)
$$ <> <> <> <> <> <> <> <> <> <>
$$ ##$SW= 20.55240763931
$$ ##$SWIBOX= (0..19)
$$ 0 0 2 0 0 0 0 0 0 0 0 0 0 0 0 0 0 0 0 0
$$ ##$SW_h= 8223.68421052632
$$ ##$SWfinal= 0
$$ ##$TD= 65536
$$ ##$TD0= 1
$$ ##$TE= 298.0001
$$ ##$TE1= 298.0001
$$ ##$TE2= 0
$$ ##$TE3= 0
$$ ##$TE4= 0
$$ ##$TEG= 300
$$ ##$TE_PIDX= 1
$$ ##$TE_STAB= (0..9)
$$ 1 1 0 0 0 0 0 0 0 0
$$ ##$TL= (0..7)
$$ 0 120 120 120 120 120 120 120
$$ ##$TUNHIN= 0
$$ ##$TUNHOUT= 0
$$ ##$TUNXOUT= 0
$$ ##$USERA1= <>
$$ ##$USERA2= <>
$$ ##$USERA3= <>
$$ ##$USERA4= <>
$$ ##$USERA5= <>
$$ ##$V9= 5
$$ ##$VALIST= <>
$$ ##$VCLIST= <>
$$ ##$VD= 0
$$ ##$VDLIST= <>
$$ ##$VPLIST= <>
$$ ##$VTLIST= <>
$$ ##$WBST= 1024
$$ ##$WBSW= 4
$$ ##$XGAIN= (0..3)
$$ 0 0 0 0
$$ ##$XL= 0
$$ ##$YL= 0
$$ ##$YMAX_a= 3700043
$$ ##$YMIN_a= -4943199
$$ ##$ZGOPTNS= <>
$$ ##$ZL1= 120
$$ ##$ZL2= 120
$$ ##$ZL3= 120
$$ ##$ZL4= 120
$$ ##END=
$$ 
##$PARAMETERFILE=	(audita.txt, ASCII, C:/Users/chu230/OneDrive%20-%20Bangor%20University/Desktop/stuff/Data%20in%20Brief%202/Data%20in%20brief%20raw%20data/Figure%201/HBP5050/70/audita.txt, 0)
$$ ##TITLE= Audit trail, TOPSPIN		Version 3.2
$$ ##JCAMPDX= 5.01
$$ ##ORIGIN= Bruker BioSpin GmbH
$$ ##OWNER= nmrsu
$$ $$ C:/Bruker/TopSpin3.2/data/HT/nmr/Jul04-2017-HT/70/audita.txt
$$ ##AUDIT TRAIL=  $$ (NUMBER, WHEN, WHO, WHERE, PROCESS, VERSION, WHAT)
$$ (   1,<2017-07-04 15:38:06.691 +0100>,<nmrsu>,<chem468>,<go>,<TOPSPIN 3.2>,
$$       <created by zg
$$ 	started at 2017-07-04 15:36:43.898 +0100,
$$ 	POWCHK enabled, PULCHK disabled,
$$        configuration hash MD5:
$$        FE 05 7B C0 64 D6 C7 40 CE 05 79 25 7B 5C 6A C4
$$        data hash MD5: 64K
$$        BB A3 32 7F C4 F0 B0 75 08 A6 6A C5 BC 43 7C 43>)
$$ (   2,<2017-07-04 15:38:07.004 +0100>,<nmrsu>,<chem468>,<audit>,<TOPSPIN 3.2>,
$$       <user comment:
$$        ICON-NMR User ID: HT
$$        data hash MD5: 64K
$$        BB A3 32 7F C4 F0 B0 75 08 A6 6A C5 BC 43 7C 43>)
$$ (   3,<2017-07-04 15:38:07.040 +0100>,<nmrsu>,<chem468>,<audit>,<TOPSPIN 3.2>,
$$       <user comment:
$$        ICON-NMR User ID: HT
$$        data hash MD5: 64K
$$        BB A3 32 7F C4 F0 B0 75 08 A6 6A C5 BC 43 7C 43>)
$$ ##END=
$$ 
$$ $$ hash MD5
$$ $$ 0E 2E EA 46 E9 25 70 85 C8 09 BA 43 25 86 51 4E
$$ 
##$PARAMETERFILE=	(auditp.txt, ASCII, C:/Users/chu230/OneDrive%20-%20Bangor%20University/Desktop/stuff/Data%20in%20Brief%202/Data%20in%20brief%20raw%20data/Figure%201/HBP5050/70/pdata/1/auditp.txt, 0)
$$ ##TITLE= Audit trail, TOPSPIN		Version 3.2
$$ ##JCAMPDX= 5.01
$$ ##ORIGIN= Bruker BioSpin GmbH
$$ ##OWNER= nmrsu
$$ $$ C:/Bruker/TopSpin3.2/data/HT/nmr/Jul04-2017-HT/70/pdata/1/auditp.txt
$$ ##AUDIT TRAIL=  $$ (NUMBER, WHEN, WHO, WHERE, PROCESS, VERSION, WHAT)
$$ (   1,<2017-07-04 15:38:06.691 +0100>,<nmrsu>,<chem468>,<go>,<TOPSPIN 3.2>,
$$       <created by zg
$$ 	started at 2017-07-04 15:36:43.898 +0100,
$$ 	POWCHK enabled, PULCHK disabled,
$$        configuration hash MD5:
$$        FE 05 7B C0 64 D6 C7 40 CE 05 79 25 7B 5C 6A C4
$$        data hash MD5: 64K
$$        BB A3 32 7F C4 F0 B0 75 08 A6 6A C5 BC 43 7C 43>)
$$ (   2,<2017-07-04 15:38:07.004 +0100>,<nmrsu>,<chem468>,<audit>,<TOPSPIN 3.2>,
$$       <user comment:
$$        ICON-NMR User ID: HT
$$        data hash MD5: 64K
$$        BB A3 32 7F C4 F0 B0 75 08 A6 6A C5 BC 43 7C 43>)
$$ (   3,<2017-07-04 15:38:07.040 +0100>,<nmrsu>,<chem468>,<audit>,<TOPSPIN 3.2>,
$$       <user comment:
$$        ICON-NMR User ID: HT
$$        data hash MD5: 64K
$$        BB A3 32 7F C4 F0 B0 75 08 A6 6A C5 BC 43 7C 43>)
$$ (   4,<2017-07-04 15:38:07.603 +0100>,<nmrsu>,<chem468>,<proc1d>,<TOPSPIN 3.2>,
$$       <Start of raw data processing
$$        ef LB = 0.3 FT_mod = 6 PKNL = 1 SI = 64K 
$$        data hash MD5: 64K
$$        4E F1 A1 E7 98 C0 FC 88 A3 D9 F8 AB 79 32 90 DD>)
$$ (   5,<2017-07-04 15:38:09.185 +0100>,<nmrsu>,<chem468>,<proc1d>,<TOPSPIN 3.2>,
$$       <apk 
$$        data hash MD5: 64K
$$        89 06 E8 59 B0 E8 4B D0 E7 F9 3C 40 9B 8B B1 47>)
$$ (   6,<2017-07-04 15:38:09.311 +0100>,<nmrsu>,<chem468>,<proc1d>,<TOPSPIN 3.2>,
$$       <abs ABSG = 5 
$$        data hash MD5: 64K
$$        4C 62 88 3E FD 7C 4B 42 9C 39 66 78 84 44 1C A2>)
$$ ##END=
$$ 
$$ $$ hash MD5
$$ $$ 3E 82 E6 E6 DC C9 9F 8C 7F A6 1D 38 77 83 4E BA
$$ 
##$PARAMETERFILE=	(format.temp, ASCII, C:/Users/chu230/OneDrive%20-%20Bangor%20University/Desktop/stuff/Data%20in%20Brief%202/Data%20in%20brief%20raw%20data/Figure%201/HBP5050/70/format.temp, 0)
$$ EDIT_PAR COMMAND FILE
$$ 
$$ DI_MODE         LONG
$$ ED_ENTRY        ACQU
$$ ORDER           FILE
$$ 
$$ 
$$ HEADER		"F2 - Acquisition Parameters"
$$ T_NAME		Date_
$$ 		TYPE	R64
$$ 		CLASS	ACQU
$$ 		SUBRANGE 0.0 50000000
$$ 		REL	"Date_=itodate(DATE)"
$$ 		INV_REL	"DATE=datetoi(Date_,DATE)"
$$ 		FORMAT	"%14.0f"
$$ 		TEXT	" "
$$ END
$$ T_NAME		Time
$$ 		TYPE	R32
$$ 		CLASS	ACQU
$$ 		SUBRANGE 0.0 1000000
$$ 		REL	"Time=itotime(DATE)"
$$ 		INV_REL	"DATE=timetoi(Time,DATE)"
$$ 		FORMAT	"%14.2f"
$$ 		TEXT	" "
$$ END
$$ NAME		INSTRUM
$$ 		TEXT	" "
$$ END
$$ NAME		PROBHD
$$ 		FORMAT	"%14.14s"
$$ 		TEXT	" "
$$ END
$$ NAME		PULPROG
$$ 		TEXT	" "
$$ END
$$ NAME		TD
$$ 		TEXT	" "
$$ END
$$ NAME		SOLVENT
$$ 		TEXT	" "
$$ END
$$ NAME		NS
$$ 		TEXT	" "
$$ END
$$ NAME		DS
$$ 		TEXT	" "
$$ END
$$ T_NAME		SWH
$$ 		TYPE	R32
$$ 		CLASS	ACQU
$$ 		SUBRANGE 0.0 1e8
$$ 		REL	"SWH=SW*SFO1"
$$ 		INV_REL "SW=SWH/SFO1"
$$ 		UNIT	"Hz"
$$ 		FORMAT	"%14.3f Hz"
$$ 		TEXT	" "
$$ END
$$ T_NAME          FIDRES
$$                 TYPE    R32
$$                 CLASS   ACQU
$$                 SUBRANGE 0.0 100000
$$                 REL     "FIDRES=SW*SFO1/TD"
$$                 INV_REL "TD = nextpow(SW*SFO1/FIDRES)"
$$ 		UNIT	"Hz"
$$ 		FORMAT	"%14.6f Hz"
$$ 		TEXT	" "
$$ END
$$ T_NAME          AQ
$$ 		TYPE	R32
$$ 		CLASS	ACQU
$$ 		SUBRANGE 0.0 1000
$$ 		REL	"AQ=aqcalc(SW,SFO1,TD,DIGTYP)"
$$ 		INV_REL	"TD=tdcalc(SW,SFO1,1.0e6*AQ,DIGTYP)"
$$ 		UNIT	"sec"
$$ 		FORMAT	"%14.7f sec"
$$ 		TEXT	" "
$$ END
$$ NAME		RG
$$ 		TEXT	" "
$$ END
$$ T_NAME          DW
$$ 		TYPE	R32
$$ 		CLASS	ACQU
$$ 		SUBRANGE 0.0 1000000
$$ 		REL	"DW=1/(2*SW*SFO1)"
$$ 		INV_REL	"SW=1000000/(2*(0.005+DW)*SFO1)"
$$ 		UNIT	"usec"
$$ 		FORMAT	"%14.3lf usec"
$$ 		TEXT	" "
$$ END
$$ NAME		DE
$$ 		FORMAT	"%14.2f usec"
$$ 		TEXT	" "
$$ END
$$ NAME		TE
$$ 		FORMAT	"%14.1f K"
$$ 		TEXT	" "
$$ END
$$ T_NAME		D1
$$ 		TYPE	R32
$$ 		CLASS	ACQU
$$ 		SUBRANGE 0.0 1e38
$$ 		REL	"D1=D[1]"
$$ 		INV_REL	"D[1]=D1"
$$ 		UNIT	"sec"
$$ 		FORMAT	"%14.8f sec"
$$ 		TEXT	" "
$$ END
$$ NAME		TD0
$$ 		TEXT	" "
$$ END
$$ HEADER		"======== CHANNEL f1 ========"
$$ NAME		SFO1
$$ 		FORMAT	"%14.7f MHz"
$$ 		TEXT	" "
$$ END
$$ NAME		NUC1
$$ 		NONEDIT
$$ 		TEXT	" "
$$ END
$$ T_NAME		P1
$$ 		TYPE	R32
$$ 		CLASS	ACQU
$$ 		SUBRANGE 0.0 1.0e10
$$ 		REL	"P1=P[1]"
$$ 		INV_REL	"P[1]=P1"
$$ 		UNIT	"usec"
$$ 		FORMAT	"%14.2f usec"
$$ 		TEXT	" "
$$ END
$$ T_NAME		PLW1
$$ 		TYPE	R32
$$ 		CLASS	ACQU
$$ 		SUBRANGE 0 39.4474
$$ 		REL	"PLW1=PLW[1]"
$$ 		INV_REL	"PLW[1]=PLW1"
$$ 		UNIT	"W"
$$ 		FORMAT	"%14.8f W"
$$ 		TEXT	"power PLW1 "
$$ END
$$ 
##$PARAMETERFILE=	(intrng, ASCII, C:/Users/chu230/OneDrive%20-%20Bangor%20University/Desktop/stuff/Data%20in%20Brief%202/Data%20in%20brief%20raw%20data/Figure%201/HBP5050/70/pdata/1/intrng, 0)
$$ P 0
$$ 7.422211   7.142474
$$ 4.713590   4.450474
$$ 4.450160   3.629138
$$ 3.093497   0.599069
$$ 
##$PARAMETERFILE=	(parm.txt, ASCII, C:/Users/chu230/OneDrive%20-%20Bangor%20University/Desktop/stuff/Data%20in%20Brief%202/Data%20in%20brief%20raw%20data/Figure%201/HBP5050/70/pdata/1/parm.txt, 0)
$$ 
$$ Current Data Parameters
$$ NAME      Jul04-2017-HT              
$$ EXPNO                70              
$$ PROCNO                1              
$$ 
$$ F2 - Acquisition Parameters
$$ Date_          20170704              
$$ Time              15.38              
$$ INSTRUM           spect              
$$ PROBHD   5 mm PABBO BB/              
$$ PULPROG            zg30              
$$ TD                65536              
$$ SOLVENT           CDCl3              
$$ NS                   16              
$$ DS                    0              
$$ SWH            8223.685 Hz           
$$ FIDRES         0.125483 Hz           
$$ AQ            3.9845889 sec          
$$ RG                99.35              
$$ DW               60.800 usec         
$$ DE                16.87 usec         
$$ TE                298.0 K            
$$ D1           1.00000000 sec          
$$ TD0                   1              
$$ 
$$ ======== CHANNEL f1 ========
$$ SFO1        400.1324008 MHz          
$$ NUC1                 1H              
$$ P1                10.00 usec         
$$ PLW1        28.00000000 W            
$$ 
$$ F2 - Processing parameters
$$ SI                65536              
$$ SF          400.1300000 MHz          
$$ WDW                  EM              
$$ SSB      0              
$$ LB                 0.30 Hz           
$$ GB       0              
$$ PC                 1.00              
$$ 
##$PARAMETERFILE=	(procs, ASCII, C:/Users/chu230/OneDrive%20-%20Bangor%20University/Desktop/stuff/Data%20in%20Brief%202/Data%20in%20brief%20raw%20data/Figure%201/HBP5050/70/pdata/1/procs, 0)
$$ ##TITLE= Parameter file, TOPSPIN		Version 3.2
$$ ##JCAMPDX= 5.0
$$ ##DATATYPE= Parameter Values
$$ ##NPOINTS= 10	$$ modification sequence number
$$ ##ORIGIN= Bruker BioSpin GmbH
$$ ##OWNER= nmrsu
$$ $$ 2017-07-04 15:38:09.390 +0100  nmrsu@chem468
$$ $$ C:/Bruker/TopSpin3.2/data/HT/nmr/Jul04-2017-HT/70/pdata/1/procs
$$ $$ process C:\Bruker\TopSpin3.2\prog\mod\peak.exe
$$ ##$ABSF1= 16.27627
$$ ##$ABSF2= -4.27626
$$ ##$ABSG= 5
$$ ##$ABSL= 100
$$ ##$ALPHA= 0
$$ ##$AQORDER= 0
$$ ##$ASSFAC= 0
$$ ##$ASSFACI= 0
$$ ##$ASSFACX= 0
$$ ##$ASSWID= 0
$$ ##$AUNMP= <proc_1dconlf.b>
$$ ##$AXLEFT= 0
$$ ##$AXNAME= <>
$$ ##$AXNUC= <1H>
$$ ##$AXRIGHT= 0
$$ ##$AXTYPE= 0
$$ ##$AXUNIT= <>
$$ ##$AZFE= 0.1
$$ ##$AZFW= 0.1
$$ ##$BCFW= 0
$$ ##$BC_mod= 0
$$ ##$BYTORDP= 0
$$ ##$COROFFS= 0
$$ ##$CY= 15
$$ ##$DATMOD= 1
$$ ##$DC= 0
$$ ##$DFILT= <>
$$ ##$DTYPP= 0
$$ ##$ERETIC= no
$$ ##$F1P= 16.4516792297363
$$ ##$F2P= -4.1008517240195
$$ ##$FCOR= 0.5
$$ ##$FTSIZE= 65536
$$ ##$FT_mod= 6
$$ ##$GAMMA= 0
$$ ##$GB= 0
$$ ##$INTBC= 1
$$ ##$INTSCL= 1
$$ ##$ISEN= 1024
$$ ##$LB= 0.3
$$ ##$LEV0= 0
$$ ##$LPBIN= 0
$$ ##$MAXI= 10000
$$ ##$MC2= 0
$$ ##$MEAN= 0
$$ ##$ME_mod= 0
$$ ##$MI= 0.1
$$ ##$MddCEXP= no
$$ ##$MddCT_SP= no
$$ ##$MddF180= no
$$ ##$MddLAMBDA= 0
$$ ##$MddMEMORY= 0
$$ ##$MddMERGE= 0
$$ ##$MddNCOMP= 0
$$ ##$MddNITER= 0
$$ ##$MddNOISE= 0
$$ ##$MddPHASE= 0
$$ ##$MddSEED= 0
$$ ##$MddSRSIZE= 0
$$ ##$Mdd_CsALG= 0
$$ ##$Mdd_CsLAMBDA= 0
$$ ##$Mdd_CsNITER= 0
$$ ##$Mdd_CsNORM= 0
$$ ##$Mdd_CsZF= 0
$$ ##$Mdd_mod= 0
$$ ##$NCOEF= 0
$$ ##$NC_proc= -5
$$ ##$NLEV= 6
$$ ##$NOISF1= 0
$$ ##$NOISF2= 0
$$ ##$NSP= 0
$$ ##$NTH_PI= 0
$$ ##$NZP= 0
$$ ##$OFFSET= 16.27627
$$ ##$PC= 1
$$ ##$PHC0= 226.1775
$$ ##$PHC1= 1.988517
$$ ##$PH_mod= 1
$$ ##$PKNL= yes
$$ ##$PPARMOD= 0
$$ ##$PPDIAG= 0
$$ ##$PPIPTYP= 0
$$ ##$PPMPNUM= 2147483647
$$ ##$PPRESOL= 1
$$ ##$PSCAL= 4
$$ ##$PSIGN= 0
$$ ##$PYNMP= <proc.py>
$$ ##$REVERSE= no
$$ ##$SF= 400.13
$$ ##$SI= 65536
$$ ##$SIGF1= 0
$$ ##$SIGF2= 0
$$ ##$SINO= 0
$$ ##$SIOLD= 65536
$$ ##$SPECTYP= <>
$$ ##$SREGLST= <1H.CDCl3>
$$ ##$SSB= 0
$$ ##$STSI= 65536
$$ ##$STSR= 0
$$ ##$SW_p= 8223.68421052632
$$ ##$SYMM= 0
$$ ##$S_DEV= 0
$$ ##$TDeff= 65536
$$ ##$TDoff= 0
$$ ##$TI= <>
$$ ##$TILT= no
$$ ##$TM1= 0
$$ ##$TM2= 0
$$ ##$TOPLEV= 0
$$ ##$USERP1= <>
$$ ##$USERP2= <>
$$ ##$USERP3= <>
$$ ##$USERP4= <>
$$ ##$USERP5= <>
$$ ##$WDW= 1
$$ ##$XDIM= 0
$$ ##$YMAX_p= 435013719
$$ ##$YMIN_p= -124232
$$ ##END=
$$ 
##$PARAMETERFILE=	(pulseprogram, ASCII, C:/Users/chu230/OneDrive%20-%20Bangor%20University/Desktop/stuff/Data%20in%20Brief%202/Data%20in%20brief%20raw%20data/Figure%201/HBP5050/70/pulseprogram, 0)
$$ # 1 "C:/Bruker/TopSpin3.2/exp/stan/nmr/lists/pp/zg30"
$$ ;zg30
$$ ;avance-version (12/01/11)
$$ ;1D sequence
$$ ;using 30 degree flip angle
$$ ;
$$ ;$CLASS=HighRes
$$ ;$DIM=1D
$$ ;$TYPE=
$$ ;$SUBTYPE=
$$ ;$COMMENT=
$$ ;$RECOMMEND=y
$$ 
$$ 
$$ # 1 "C:/Bruker/TopSpin3.2/exp/stan/nmr/lists/pp/Avance.incl" 1
$$ ;Avance3.incl
$$ ;   for AV III
$$ ;
$$ ;avance-version (07/12/14)
$$ ;
$$ ;$CLASS=HighRes Incl
$$ ;$COMMENT=
$$ # 165 "C:/Bruker/TopSpin3.2/exp/stan/nmr/lists/pp/Avance.incl"
$$ ;$Id: Avance3.incl,v 1.9.8.1 2012/01/31 17:56:17 ber Exp $
$$ # 14 "C:/Bruker/TopSpin3.2/exp/stan/nmr/lists/pp/zg30" 2
$$ 
$$ 
$$ # 17 "C:/Bruker/TopSpin3.2/exp/stan/nmr/lists/pp/zg30"
$$ "acqt0=-p1*0.66/3.1416"
$$ 
$$ 
$$ # 1 "mc_line 20 file C:/Bruker/TopSpin3.2/exp/stan/nmr/lists/pp/zg30 exp. def. part of mc cmd. before ze"
$$ define delay MCWRK
$$ define delay MCREST
$$ "MCREST = 30m - 30m"
$$ "MCWRK = 0.333333*30m"
$$ 
$$     dccorr
$$ # 20 "C:/Bruker/TopSpin3.2/exp/stan/nmr/lists/pp/zg30"
$$ 1 ze
$$ # 1 "mc_line 20 file C:/Bruker/TopSpin3.2/exp/stan/nmr/lists/pp/zg30 exp. def. of mc cmd. after ze"
$$ # 21 "C:/Bruker/TopSpin3.2/exp/stan/nmr/lists/pp/zg30"
$$ # 1 "mc_line 21 file C:/Bruker/TopSpin3.2/exp/stan/nmr/lists/pp/zg30 exp. start label for mc cmd."
$$ 2 MCWRK  * 2
$$ LBLF0, MCWRK
$$   MCREST
$$ # 22 "C:/Bruker/TopSpin3.2/exp/stan/nmr/lists/pp/zg30"
$$   d1
$$   p1*0.33 ph1
$$   go=2 ph31
$$ # 1 "mc_line 25 file C:/Bruker/TopSpin3.2/exp/stan/nmr/lists/pp/zg30 exp. mc cmd. in line"
$$   MCWRK wr #0
$$   MCWRK zd
$$   lo to LBLF0 times td0
$$ 
$$   MCWRK
$$ # 26 "C:/Bruker/TopSpin3.2/exp/stan/nmr/lists/pp/zg30"
$$ exit
$$ # 29 "C:/Bruker/TopSpin3.2/exp/stan/nmr/lists/pp/zg30"
$$ ph1=0 2 2 0 1 3 3 1
$$ ph31=0 2 2 0 1 3 3 1
$$ 
$$ 
$$ ;pl1 : f1 channel - power level for pulse (default)
$$ ;p1 : f1 channel -  90 degree high power pulse
$$ ;d1 : relaxation delay; 1-5 * T1
$$ ;ns: 1 * n, total number of scans: NS * TD0
$$ # 40 "C:/Bruker/TopSpin3.2/exp/stan/nmr/lists/pp/zg30"
$$ ;$Id: zg30,v 1.11.6.1 2012/01/31 17:56:41 ber Exp $
$$ 
##$PARAMETERFILE=	(title, ASCII, C:/Users/chu230/OneDrive%20-%20Bangor%20University/Desktop/stuff/Data%20in%20Brief%202/Data%20in%20brief%20raw%20data/Figure%201/HBP5050/70/pdata/1/title, 0)
$$ Supervisor Name HT
$$ PAA DMAEMA 50-50 DR BOULLION DRYING METHOD
$$ PROTON.b CDCl3 {C:\Bruker\TopSpin3.2} HT 21
$$ 
##$PARAMETERFILE=	(uxnmr.par, ASCII, C:/Users/chu230/OneDrive%20-%20Bangor%20University/Desktop/stuff/Data%20in%20Brief%202/Data%20in%20brief%20raw%20data/Figure%201/HBP5050/70/uxnmr.par, 0)
$$ ##TITLE= Parameter file, TOPSPIN		Version 3.2
$$ ##JCAMPDX= 5.0
$$ ##DATATYPE= Parameter Values
$$ ##NPOINTS= 342	$$ modification sequence number
$$ ##ORIGIN= Bruker BioSpin GmbH
$$ ##OWNER= nmrsu
$$ $$ 2017-05-23 10:32:40.171 +0100  nmrsu@chem468
$$ $$ C:/Bruker/TopSpin3.2/conf/instr/spect/uxnmr.par
$$ $$ process C:\Bruker\TopSpin3.2\prog\mod\confwiring.exe
$$ ##$ACB= 0
$$ ##$ACBTAT= (0..23)
$$ 0 66 66 50 0 0 0 0 0 0 0 0 0 0 0 0 0 0 0 0 0 0 0 0
$$ ##$ACBTBA= (0..23)
$$ 0 1 1 0 0 0 0 0 0 0 0 0 0 0 0 0 0 0 0 0 0 0 0 0
$$ ##$ACBTBLK= (0..23)
$$ 0 1 1 35 0 0 0 0 0 0 0 0 0 0 0 0 0 0 0 0 0 0 0 0
$$ ##$ACBTCTL= (0..23)
$$ 0 0 0 6 0 0 0 0 0 0 0 0 0 0 0 0 0 0 0 0 0 0 0 0
$$ ##$ACBTDI= (0..23)
$$ 0 102 102 -1779670252 0 0 0 0 0 0 0 0 0 0 0 0 0 0 0 0 0 0 0 0
$$ ##$ACBTDM= (0..23)
$$ 0 10 10 10 0 0 0 0 0 0 0 0 0 0 0 0 0 0 0 0 0 0 0 0
$$ ##$ACBTFHI= (0..23)
$$ 0 400 400 62 0 0 0 0 0 0 0 0 0 0 0 0 0 0 0 0 0 0 0 0
$$ ##$ACBTFL= (0..23)
$$ 0 73 74 8 0 0 0 0 0 0 0 0 0 0 0 0 0 0 0 0 0 0 0 0
$$ ##$ACBTFLO= (0..23)
$$ 0 14 14 60 0 0 0 0 0 0 0 0 0 0 0 0 0 0 0 0 0 0 0 0
$$ ##$ACBTINP= (0..23)
$$ 0 1 2 3 0 0 0 0 0 0 0 0 0 0 0 0 0 0 0 0 0 0 0 0
$$ ##$ACBTOUT= (0..23)
$$ 0 1 2 1 0 0 0 0 0 0 0 0 0 0 0 0 0 0 0 0 0 0 0 0
$$ ##$ACBTPO= (0..23)
$$ 0 150000 60000 5000 0 0 0 0 0 0 0 0 0 0 0 0 0 0 0 0 0 0 0 0
$$ ##$ACBTPW= (0..23)
$$ 0 10 10 1000 0 0 0 0 0 0 0 0 0 0 0 0 0 0 0 0 0 0 0 0
$$ ##$ACBTSB= (0..23)
$$ 0 0 0 0 0 0 0 0 0 0 0 0 0 0 0 0 0 0 0 0 0 0 0 0
$$ ##$ACBTSDT= (0..23)
$$ 0 -1 -1 2 0 0 0 0 0 0 0 0 0 0 0 0 0 0 0 0 0 0 0 0
$$ ##$ACBTY= <no>
$$ ##$AMPDFLT= no
$$ ##$AQSBDCH= (0..95)
$$ 0 0 0 0 0 0 0 255 255 255 255 255 255 255 255 255 255 255 255 255 255 255
$$ 255 255 255 255 255 255 255 255 255 255 255 255 255 255 255 255 255 255
$$ 255 255 255 255 255 255 255 255 255 255 255 255 255 255 255 255 255 255
$$ 255 255 255 255 255 255 255 255 255 255 255 255 255 255 255 255 255 255
$$ 255 255 255 255 255 255 255 255 255 255 255 255 255 255 255 255 255 255
$$ 255 255
$$ ##$AQSBDHW= (0..95)
$$ 4 1 8 8 0 0 0 255 255 255 255 255 255 255 255 255 255 255 255 255 255 255
$$ 255 255 255 255 255 255 255 255 255 255 255 255 255 255 255 255 255 255
$$ 255 255 255 255 255 255 255 255 255 255 255 255 255 255 255 255 255 255
$$ 255 255 255 255 255 255 255 255 255 255 255 255 255 255 255 255 255 255
$$ 255 255 255 255 255 255 255 255 255 255 255 255 255 255 255 255 255 255
$$ 255 255
$$ ##$AQSBDID= (0..95)
$$ 82 88 83 83 65 66 66 255 255 255 255 255 255 255 255 255 255 255 255 255
$$ 255 255 255 255 255 255 255 255 255 255 255 255 255 255 255 255 255 255
$$ 255 255 255 255 255 255 255 255 255 255 255 255 255 255 255 255 255 255
$$ 255 255 255 255 255 255 255 255 255 255 255 255 255 255 255 255 255 255
$$ 255 255 255 255 255 255 255 255 255 255 255 255 255 255 255 255 255 255
$$ 255 255 255 255
$$ ##$AQSBDNO= (0..95)
$$ 1 1 1 2 1 1 1 255 255 255 255 255 255 255 255 255 255 255 255 255 255 255
$$ 255 255 255 255 255 255 255 255 255 255 255 255 255 255 255 255 255 255
$$ 255 255 255 255 255 255 255 255 255 255 255 255 255 255 255 255 255 255
$$ 255 255 255 255 255 255 255 255 255 255 255 255 255 255 255 255 255 255
$$ 255 255 255 255 255 255 255 255 255 255 255 255 255 255 255 255 255 255
$$ 255 255
$$ ##$AQSBDSL= (0..95)
$$ 2 3 4 5 8 255 1 255 255 255 255 255 255 255 255 255 255 255 255 255 255
$$ 255 255 255 255 255 255 255 255 255 255 255 255 255 255 255 255 255 255
$$ 255 255 255 255 255 255 255 255 255 255 255 255 255 255 255 255 255 255
$$ 255 255 255 255 255 255 255 255 255 255 255 255 255 255 255 255 255 255
$$ 255 255 255 255 255 255 255 255 255 255 255 255 255 255 255 255 255 255
$$ 255 255 255
$$ ##$AQSBDTY= (0..95)
$$ 114 2 17 17 5 215 7 255 255 255 255 255 255 255 255 255 255 255 255 255
$$ 255 255 255 255 255 255 255 255 255 255 255 255 255 255 255 255 255 255
$$ 255 255 255 255 255 255 255 255 255 255 255 255 255 255 255 255 255 255
$$ 255 255 255 255 255 255 255 255 255 255 255 255 255 255 255 255 255 255
$$ 255 255 255 255 255 255 255 255 255 255 255 255 255 255 255 255 255 255
$$ 255 255 255 255
$$ ##$AQSBUAD= (0..95)
$$ 16 52 36 37 54 32 32 255 255 255 255 255 255 255 255 255 255 255 255 255
$$ 255 255 255 255 255 255 255 255 255 255 255 255 255 255 255 255 255 255
$$ 255 255 255 255 255 255 255 255 255 255 255 255 255 255 255 255 255 255
$$ 255 255 255 255 255 255 255 255 255 255 255 255 255 255 255 255 255 255
$$ 255 255 255 255 255 255 255 255 255 255 255 255 255 255 255 255 255 255
$$ 255 255 255 255
$$ ##$AQSECL= (0..95)
$$ 5 5 2 2 7 0 255 255 255 255 255 255 255 255 255 255 255 255 255 255 255
$$ 255 255 255 255 255 255 255 255 255 255 255 255 255 255 255 255 255 255
$$ 255 255 255 255 255 255 255 255 255 255 255 255 255 255 255 255 255 255
$$ 255 255 255 255 255 255 255 255 255 255 255 255 255 255 255 255 255 255
$$ 255 255 255 255 255 255 255 255 255 255 255 255 255 255 255 255 255 255
$$ 255 255 255
$$ ##$AQSECLS= (0..95)
$$ 1 3 6 6 0 1 255 255 255 255 255 255 255 255 255 255 255 255 255 255 255
$$ 255 255 255 255 255 255 255 255 255 255 255 255 255 255 255 255 255 255
$$ 255 255 255 255 255 255 255 255 255 255 255 255 255 255 255 255 255 255
$$ 255 255 255 255 255 255 255 255 255 255 255 255 255 255 255 255 255 255
$$ 255 255 255 255 255 255 255 255 255 255 255 255 255 255 255 255 255 255
$$ 255 255 255
$$ ##$AQSETH1= <no>
$$ ##$AQSETH2= <no>
$$ ##$AQSSPLT= no
$$ ##$ATT19F= (0..1)
$$ 0 0
$$ ##$ATT1H= (0..1)
$$ 0 0
$$ ##$ATT3H= (0..1)
$$ 0 0
$$ ##$ATTX= (0..1)
$$ 0 0
$$ ##$ATTY= (0..1)
$$ 0 0
$$ ##$ATTZ= (0..1)
$$ 0 0
$$ ##$BACSAIR= yes
$$ ##$BACSCAP= 60
$$ ##$BACSDEL= 0
$$ ##$BACSFCM= no
$$ ##$BACSOPT= <>
$$ ##$BACSTY= <tty04>
$$ ##$BARPTY= <no>
$$ ##$BFREQ= 400.13
$$ ##$BGAETH1= <no>
$$ ##$BGAETH2= <no>
$$ ##$BGAETH3= <no>
$$ ##$BGAETH4= <no>
$$ ##$BGAETH5= <no>
$$ ##$BGAETH6= <no>
$$ ##$BGAETH7= <no>
$$ ##$BGAETH8= <no>
$$ ##$BIRDS= yes
$$ ##$BMPC= 0
$$ ##$BMPCTY= <no>
$$ ##$BPSUTY= <no>
$$ ##$BSMS= 2
$$ ##$BSMS19FLock= no
$$ ##$BSMSETH= <149.236.99.20>
$$ ##$BSMSTY= <no>
$$ ##$BgaChMap= (0..7)
$$ 15 15 15 15 15 15 15 15
$$ ##$BgaChShimMap= (0..7)
$$ 0 0 0 0 0 0 0 0
$$ ##$Bla01Eth= <no>
$$ ##$Bla01Nam= <BLA2BB 150/60 20-400>
$$ ##$Bla01PN= <W1345049>
$$ ##$Bla01SN= <2725>
$$ ##$Bla02Eth= <149.236.99.20>
$$ ##$Bla02Nam= <BSMS/2 LOCK TRANSCEIVER 400>
$$ ##$Bla02PN= <Z109888>
$$ ##$Bla02SN= <00531>
$$ ##$Bla03Eth= <no>
$$ ##$Bla03Nam= <>
$$ ##$Bla03PN= <>
$$ ##$Bla03SN= <>
$$ ##$Bla04Eth= <no>
$$ ##$Bla04Nam= <>
$$ ##$Bla04PN= <>
$$ ##$Bla04SN= <>
$$ ##$Bla05Eth= <no>
$$ ##$Bla05Nam= <>
$$ ##$Bla05PN= <>
$$ ##$Bla05SN= <>
$$ ##$Bla06Eth= <no>
$$ ##$Bla06Nam= <>
$$ ##$Bla06PN= <>
$$ ##$Bla06SN= <>
$$ ##$Bla07Eth= <no>
$$ ##$Bla07Nam= <>
$$ ##$Bla07PN= <>
$$ ##$Bla07SN= <>
$$ ##$Bla08Eth= <no>
$$ ##$Bla08Nam= <>
$$ ##$Bla08PN= <>
$$ ##$Bla08SN= <>
$$ ##$CFASMOD= (0..7)
$$ 1 1 1 1 1 1 1 1
$$ ##$CFASMUL= (0..7)
$$ 1 1 1 1 1 1 1 1
$$ ##$CNFTXDR= (0..7)
$$ 6 6 0 0 0 0 0 0
$$ ##$COMDIG2= 0
$$ ##$CPDBTY= <no>
$$ ##$CRCOTY= <no>
$$ ##$CSW1= (0..31)
$$ 1 1 1 2 3 0 0 0 0 0 0 0 0 0 0 0 0 0 0 0 0 0 0 0 0 0 0 0 0 0 0 0
$$ ##$CSW2= (0..31)
$$ 0 2 2 0 0 0 0 0 0 0 0 0 0 0 0 0 0 0 0 0 0 0 0 0 0 0 0 0 0 0 0 0
$$ ##$CSWNUM= (0..7)
$$ 4 1 0 0 0 0 0 0
$$ ##$Ctb1Eth= <no>
$$ ##$DATSTAT= no
$$ ##$DIGI140= (0..7)
$$ 0 0 0 0 0 0 0 0
$$ ##$DIGIB12= (0..7)
$$ 0 0 0 0 0 0 0 0
$$ ##$DIGIB16= (0..7)
$$ 0 0 0 0 0 0 0 0
$$ ##$DIGIFA= (0..7)
$$ 0 0 0 0 0 0 0 0
$$ ##$DIGIHA= (0..7)
$$ 0 0 0 0 0 0 0 0
$$ ##$DIGIHAF= (0..7)
$$ 0 0 0 0 0 0 0 0
$$ ##$DIGIHRD= (0..7)
$$ 0 0 0 0 0 0 0 0
$$ ##$DIGIIA= (0..7)
$$ 0 0 0 0 0 0 0 0
$$ ##$DIGIO16= (0..7)
$$ 0 0 0 0 0 0 0 0
$$ ##$DIGISA= (0..7)
$$ 0 0 0 0 0 0 0 0
$$ ##$DIGISAF= (0..7)
$$ 0 0 0 0 0 0 0 0
$$ ##$DIGISL= (0..7)
$$ 0 0 0 0 0 0 0 0
$$ ##$DIGITYI= (0..7)
$$ 0 0 0 0 0 0 0 0
$$ ##$DIGITYP= (0..7)
$$ 0 0 0 0 0 0 0 0
$$ ##$DIGITZ= 0
$$ ##$DPPFAC= 1
$$ ##$DRMSETH= <no>
$$ ##$DRU= yes
$$ ##$DRUETH01= <149.236.99.89>
$$ ##$DRUETH02= <no>
$$ ##$DRUETH03= <no>
$$ ##$DRUETH04= <no>
$$ ##$DRUETH05= <no>
$$ ##$DRUETH06= <no>
$$ ##$DRUETH07= <no>
$$ ##$DRUETH08= <no>
$$ ##$DRUETH09= <no>
$$ ##$DRUETH10= <no>
$$ ##$DRUETH11= <no>
$$ ##$DRUETH12= <no>
$$ ##$DRUETH13= <no>
$$ ##$DRUETH14= <no>
$$ ##$DRUETH15= <no>
$$ ##$DRUETH16= <no>
$$ ##$DRUETH17= <no>
$$ ##$DRUETH18= <no>
$$ ##$DRUETH19= <no>
$$ ##$DRUETH20= <no>
$$ ##$DRUETH21= <no>
$$ ##$DRUETH22= <no>
$$ ##$DRUETH23= <no>
$$ ##$DRUETH24= <no>
$$ ##$DRUETH25= <no>
$$ ##$DRUETH26= <no>
$$ ##$DRUETH27= <no>
$$ ##$DRUETH28= <no>
$$ ##$DRUETH29= <no>
$$ ##$DRUETH30= <no>
$$ ##$DRUETH31= <no>
$$ ##$DRUETH32= <no>
$$ ##$Description= <Avance III 400>
$$ ##$DppType= 0
$$ ##$FCUMEM= (0..7)
$$ 16777208 16777208 0 0 0 0 0 0
$$ ##$FCUPAL= (0..7)
$$ 0 0 0 0 0 0 0 0
$$ ##$FGSVTY= <no>
$$ ##$FQMIX= 0
$$ ##$FUNCMOD= <>
$$ ##$GCUTYPE= 10
$$ ##$GCUTYPE2= 0
$$ ##$GPREDEL= 0
$$ ##$GPSCUTY= <no>
$$ ##$GRADRES= 1
$$ ##$GTUTY= <no>
$$ ##$GradAmpGain= (0..1)
$$ 0 0
$$ ##$GradAmpMaxCurX= (0..1)
$$ 0 0
$$ ##$GradAmpMaxCurY= (0..1)
$$ 0 0
$$ ##$GradAmpMaxCurZ= (0..1)
$$ 9.99999904632568 0
$$ ##$GradAmpType= (0..1)
$$ 2 0
$$ ##$HDIETH1= <no>
$$ ##$HDIETH2= <no>
$$ ##$HDIETH3= <no>
$$ ##$HDIETH4= <no>
$$ ##$HFAC= 3
$$ ##$HPCU= 0
$$ ##$HPCUTY= <no>
$$ ##$HPTXLP= (0..3)
$$ -1 -1 -1 -1
$$ ##$HPTXPI= (0..3)
$$ 0 0 0 0
$$ ##$HPTXPO= (0..3)
$$ 0 0 0 0
$$ ##$HPTXTY= (0..3)
$$ 0 0 0 0
$$ ##$IF451= 0
$$ ##$IFREQ= 1
$$ ##$INTFPR= 0
$$ ##$IPSOETH= <149.236.99.254>
$$ ##$LOCKCONF= <DLM>
$$ ##$LOCKTY= <no>
$$ ##$LOCSWID= 0
$$ ##$LOCSWIF= 0
$$ ##$LVDSSPLITETH1= <no>
$$ ##$LVDSSPLITETH2= <no>
$$ ##$LVDSSPLITETH3= <no>
$$ ##$LVDSSPLITETH4= <no>
$$ ##$Location= <>
$$ ##$M2FAC= 0
$$ ##$MAS= 0
$$ ##$MASETIME= 10
$$ ##$MASITIME= 10
$$ ##$MASTY= <no>
$$ ##$MAS_CT= 5
$$ ##$MAS_SG= 0
$$ ##$MAS_TO= 0
$$ ##$MEMPRM= 0
$$ ##$MHFAC= 0
$$ ##$MXFAC= 0
$$ ##$NAMPD1= <1H/2H 1H>
$$ ##$NAMPD10= <>
$$ ##$NAMPD11= <>
$$ ##$NAMPD12= <>
$$ ##$NAMPD13= <>
$$ ##$NAMPD14= <>
$$ ##$NAMPD15= <>
$$ ##$NAMPD16= <>
$$ ##$NAMPD2= <1H/2H 2H>
$$ ##$NAMPD3= <XBB19F 2HS>
$$ ##$NAMPD4= <>
$$ ##$NAMPD5= <>
$$ ##$NAMPD6= <>
$$ ##$NAMPD7= <>
$$ ##$NAMPD8= <>
$$ ##$NAMPD9= <>
$$ ##$NFCU= 2
$$ ##$NFRED= 0
$$ ##$NMRCH= 2
$$ ##$NMRMEM= 16384
$$ ##$NPSGU= 0
$$ ##$NRCU= 1
$$ ##$NROUT= 1
$$ ##$NSGU= 2
$$ ##$OrderNo= <>
$$ ##$PAMPF1= (0..15)
$$ 75 24 96 64 0 0 0 0 0 0 0 0 0 0 0 0
$$ ##$PAMPF2= (0..15)
$$ 0 0 0 0 0 0 0 0 0 0 0 0 0 0 0 0
$$ ##$PAMPF3= (0..15)
$$ 0 0 0 0 0 0 0 0 0 0 0 0 0 0 0 0
$$ ##$PAMPF4= (0..15)
$$ 0 0 0 0 0 0 0 0 0 0 0 0 0 0 0 0
$$ ##$PAMPF5= (0..15)
$$ 0 0 0 0 0 0 0 0 0 0 0 0 0 0 0 0
$$ ##$PAMPF6= (0..15)
$$ 0 0 0 0 0 0 0 0 0 0 0 0 0 0 0 0
$$ ##$PAMPF7= (0..15)
$$ 0 0 0 0 0 0 0 0 0 0 0 0 0 0 0 0
$$ ##$PAMPF8= (0..15)
$$ 0 0 0 0 0 0 0 0 0 0 0 0 0 0 0 0
$$ ##$PH4= 0
$$ ##$PHF4TY= <no>
$$ ##$POWCHK= yes
$$ ##$PRAMD1= (0..7)
$$ 2 0 0 0 0 0 0 0
$$ ##$PRAMD10= (0..7)
$$ 0 0 0 0 0 0 0 0
$$ ##$PRAMD11= (0..7)
$$ 0 0 0 0 0 0 0 0
$$ ##$PRAMD12= (0..7)
$$ 0 0 0 0 0 0 0 0
$$ ##$PRAMD13= (0..7)
$$ 0 0 0 0 0 0 0 0
$$ ##$PRAMD14= (0..7)
$$ 0 0 0 0 0 0 0 0
$$ ##$PRAMD15= (0..7)
$$ 0 0 0 0 0 0 0 0
$$ ##$PRAMD16= (0..7)
$$ 0 0 0 0 0 0 0 0
$$ ##$PRAMD17= (0..7)
$$ 0 0 0 0 0 0 0 0
$$ ##$PRAMD18= (0..7)
$$ 0 0 0 0 0 0 0 0
$$ ##$PRAMD19= (0..7)
$$ 0 0 0 0 0 0 0 0
$$ ##$PRAMD2= (0..7)
$$ 0 1048576 0 0 0 1048576 0 0
$$ ##$PRAMD20= (0..7)
$$ 0 0 0 0 0 0 0 0
$$ ##$PRAMD21= (0..7)
$$ 0 0 0 0 0 0 0 0
$$ ##$PRAMD3= (0..7)
$$ 2147483644 2131230719 2147483647 67108863 0 0 0 0
$$ ##$PRAMD4= (0..7)
$$ 0 0 0 0 0 0 0 0
$$ ##$PRAMD5= (0..7)
$$ 0 0 0 0 0 0 0 0
$$ ##$PRAMD6= (0..7)
$$ 0 0 0 0 0 0 0 0
$$ ##$PRAMD7= (0..7)
$$ 0 0 0 0 0 0 0 0
$$ ##$PRAMD8= (0..7)
$$ 0 0 0 0 0 0 0 0
$$ ##$PRAMD9= (0..7)
$$ 0 0 0 0 0 0 0 0
$$ ##$PRAMLED= (0..1)
$$ 0 0
$$ ##$PRAMP1= <tty10>
$$ ##$PRAMP2= <no>
$$ ##$PRAMP3= <no>
$$ ##$PRAMP4= <no>
$$ ##$PRAMP5= <no>
$$ ##$PRAMP6= <no>
$$ ##$PRAMP7= <no>
$$ ##$PRAMP8= <no>
$$ ##$PRAMPTP= 1
$$ ##$PREPTY= <no>
$$ ##$PREREC= (0..15)
$$ 0 0 0 0 0 0 0 0 0 0 0 0 0 0 0 0
$$ ##$PRESHLD= 0
$$ ##$PTS160= -1
$$ ##$PTSA2X= (0..7)
$$ 0 0 0 0 0 0 0 0
$$ ##$PTSF2X= (0..7)
$$ 0 0 0 0 0 0 0 0
$$ ##$PTSFMX= (0..7)
$$ 429.9 429.9 0 0 0 0 0 0
$$ ##$PULCHK= no
$$ ##$PramDutyCycPerc= (0..15)
$$ 2 2 2 0 0 0 0 0 0 0 0 0 0 0 0 0
$$ ##$PramPeakPowerW= (0..15)
$$ 150 300 500 0 0 0 0 0 0 0 0 0 0 0 0 0
$$ ##$PramPulWidthMs= (0..15)
$$ 0.02 0.1 0.1 0 0 0 0 0 0 0 0 0 0 0 0 0
$$ ##$PreampMod01PN= <Z003951>
$$ ##$PreampMod01SN= <00589>
$$ ##$PreampMod02PN= <Z003951>
$$ ##$PreampMod02SN= <00589>
$$ ##$PreampMod03PN= <Z003955>
$$ ##$PreampMod03SN= <00601>
$$ ##$PreampMod04PN= <>
$$ ##$PreampMod04SN= <>
$$ ##$PreampMod05PN= <>
$$ ##$PreampMod05SN= <>
$$ ##$PreampMod06PN= <>
$$ ##$PreampMod06SN= <>
$$ ##$PreampMod07PN= <>
$$ ##$PreampMod07SN= <>
$$ ##$PreampMod08PN= <>
$$ ##$PreampMod08SN= <>
$$ ##$PreampMod09PN= <>
$$ ##$PreampMod09SN= <>
$$ ##$PreampMod10PN= <>
$$ ##$PreampMod10SN= <>
$$ ##$PreampMod11PN= <>
$$ ##$PreampMod11SN= <>
$$ ##$PreampMod12PN= <>
$$ ##$PreampMod12SN= <>
$$ ##$PreampMod13PN= <>
$$ ##$PreampMod13SN= <>
$$ ##$PreampMod14PN= <>
$$ ##$PreampMod14SN= <>
$$ ##$PreampMod15PN= <>
$$ ##$PreampMod15SN= <>
$$ ##$PreampMod16PN= <>
$$ ##$PreampMod16SN= <>
$$ ##$PreampModBisDat= (0..15)
$$ 20110426 20110426 20110419 0 0 0 0 0 0 0 0 0 0 0 0 0
$$ ##$ProdigyEth= <no>
$$ ##$RCUCDS= (0..7)
$$ 0 0 0 0 0 0 0 0
$$ ##$RCUCFS= (0..7)
$$ 0 0 0 0 0 0 0 0
$$ ##$RCUCSS= (0..7)
$$ 0 0 0 0 0 0 0 0
$$ ##$RCUI2C1= (0..7)
$$ 0 0 0 0 0 0 0 0
$$ ##$RCUI2C2= (0..7)
$$ 0 0 0 0 0 0 0 0
$$ ##$RCUI2C3= (0..7)
$$ 0 0 0 0 0 0 0 0
$$ ##$RCUI2C4= (0..7)
$$ 0 0 0 0 0 0 0 0
$$ ##$RCUI2C5= (0..7)
$$ 0 0 0 0 0 0 0 0
$$ ##$RCUI2C6= (0..7)
$$ 0 0 0 0 0 0 0 0
$$ ##$RCUI2C7= (0..7)
$$ 0 0 0 0 0 0 0 0
$$ ##$RCUI2C8= (0..7)
$$ 0 0 0 0 0 0 0 0
$$ ##$RDCU= 0
$$ ##$RFSINPUT= (0..1)
$$ 0 0
$$ ##$RFSVTY= <no>
$$ ##$RGTYPE= (0..31)
$$ 9 0 0 0 0 0 0 0 0 0 0 0 0 0 0 0 0 0 0 0 0 0 0 0 0 0 0 0 0 0 0 0
$$ ##$RG_max= (0..31)
$$ 203 0 0 0 0 0 0 0 0 0 0 0 0 0 0 0 0 0 0 0 0 0 0 0 0 0 0 0 0 0 0 0
$$ ##$RG_min= (0..31)
$$ 0.25 0 0 0 0 0 0 0 0 0 0 0 0 0 0 0 0 0 0 0 0 0 0 0 0 0 0 0 0 0 0 0
$$ ##$RG_tab1= (0..255)
$$ 0.25 0.28 0.32 0.35 0.4 0.44 0.5 0.56 0.64 0.7 0.8 0.89 1 1.12 1.28 1.4
$$ 1.6 1.78 2 2.25 2.56 2.8 3.2 3.56 4 4.5 5 5.6 6.35 7.12 8 9 10 11.3 12.7
$$ 14.2 16 18 20.2 22.6 25.4 28.5 32 36 40.3 45.2 50.8 57 64 71.8 80.6 90.5
$$ 101 114 128 144 161 181 203 -1 -1 -1 -1 -1 -1 -1 -1 -1 -1 -1 -1 -1 -1 -1
$$ -1 -1 -1 -1 -1 -1 -1 -1 -1 -1 -1 -1 -1 -1 -1 -1 -1 -1 -1 -1 -1 -1 -1 -1
$$ -1 -1 -1 -1 -1 -1 -1 -1 -1 -1 -1 -1 -1 -1 -1 -1 -1 -1 -1 -1 -1 -1 -1 -1
$$ -1 -1 -1 -1 -1 -1 -1 -1 -1 -1 -1 -1 -1 -1 -1 -1 -1 -1 -1 -1 -1 -1 -1 -1
$$ -1 -1 -1 -1 -1 -1 -1 -1 -1 -1 -1 -1 -1 -1 -1 -1 -1 -1 -1 -1 -1 -1 -1 -1
$$ -1 -1 -1 -1 -1 -1 -1 -1 -1 -1 -1 -1 -1 -1 -1 -1 -1 -1 -1 -1 -1 -1 -1 -1
$$ -1 -1 -1 -1 -1 -1 -1 -1 -1 -1 -1 -1 -1 -1 -1 -1 -1 -1 -1 -1 -1 -1 -1 -1
$$ -1 -1 -1 -1 -1 -1 -1 -1 -1 -1 -1 -1 -1 -1 -1 -1 -1 -1 -1 -1 -1 -1 -1 -1
$$ -1 -1 -1 -1 -1 -1 -1 -1 -1 -1 -1 -1 -1 -1
$$ ##$RG_tab2= (0..255)
$$ -1 -1 -1 -1 -1 -1 -1 -1 -1 -1 -1 -1 -1 -1 -1 -1 -1 -1 -1 -1 -1 -1 -1 -1
$$ -1 -1 -1 -1 -1 -1 -1 -1 -1 -1 -1 -1 -1 -1 -1 -1 -1 -1 -1 -1 -1 -1 -1 -1
$$ -1 -1 -1 -1 -1 -1 -1 -1 -1 -1 -1 -1 -1 -1 -1 -1 -1 -1 -1 -1 -1 -1 -1 -1
$$ -1 -1 -1 -1 -1 -1 -1 -1 -1 -1 -1 -1 -1 -1 -1 -1 -1 -1 -1 -1 -1 -1 -1 -1
$$ -1 -1 -1 -1 -1 -1 -1 -1 -1 -1 -1 -1 -1 -1 -1 -1 -1 -1 -1 -1 -1 -1 -1 -1
$$ -1 -1 -1 -1 -1 -1 -1 -1 -1 -1 -1 -1 -1 -1 -1 -1 -1 -1 -1 -1 -1 -1 -1 -1
$$ -1 -1 -1 -1 -1 -1 -1 -1 -1 -1 -1 -1 -1 -1 -1 -1 -1 -1 -1 -1 -1 -1 -1 -1
$$ -1 -1 -1 -1 -1 -1 -1 -1 -1 -1 -1 -1 -1 -1 -1 -1 -1 -1 -1 -1 -1 -1 -1 -1
$$ -1 -1 -1 -1 -1 -1 -1 -1 -1 -1 -1 -1 -1 -1 -1 -1 -1 -1 -1 -1 -1 -1 -1 -1
$$ -1 -1 -1 -1 -1 -1 -1 -1 -1 -1 -1 -1 -1 -1 -1 -1 -1 -1 -1 -1 -1 -1 -1 -1
$$ -1 -1 -1 -1 -1 -1 -1 -1 -1 -1 -1 -1 -1 -1 -1 -1
$$ ##$RG_tab3= (0..255)
$$ -1 -1 -1 -1 -1 -1 -1 -1 -1 -1 -1 -1 -1 -1 -1 -1 -1 -1 -1 -1 -1 -1 -1 -1
$$ -1 -1 -1 -1 -1 -1 -1 -1 -1 -1 -1 -1 -1 -1 -1 -1 -1 -1 -1 -1 -1 -1 -1 -1
$$ -1 -1 -1 -1 -1 -1 -1 -1 -1 -1 -1 -1 -1 -1 -1 -1 -1 -1 -1 -1 -1 -1 -1 -1
$$ -1 -1 -1 -1 -1 -1 -1 -1 -1 -1 -1 -1 -1 -1 -1 -1 -1 -1 -1 -1 -1 -1 -1 -1
$$ -1 -1 -1 -1 -1 -1 -1 -1 -1 -1 -1 -1 -1 -1 -1 -1 -1 -1 -1 -1 -1 -1 -1 -1
$$ -1 -1 -1 -1 -1 -1 -1 -1 -1 -1 -1 -1 -1 -1 -1 -1 -1 -1 -1 -1 -1 -1 -1 -1
$$ -1 -1 -1 -1 -1 -1 -1 -1 -1 -1 -1 -1 -1 -1 -1 -1 -1 -1 -1 -1 -1 -1 -1 -1
$$ -1 -1 -1 -1 -1 -1 -1 -1 -1 -1 -1 -1 -1 -1 -1 -1 -1 -1 -1 -1 -1 -1 -1 -1
$$ -1 -1 -1 -1 -1 -1 -1 -1 -1 -1 -1 -1 -1 -1 -1 -1 -1 -1 -1 -1 -1 -1 -1 -1
$$ -1 -1 -1 -1 -1 -1 -1 -1 -1 -1 -1 -1 -1 -1 -1 -1 -1 -1 -1 -1 -1 -1 -1 -1
$$ -1 -1 -1 -1 -1 -1 -1 -1 -1 -1 -1 -1 -1 -1 -1 -1
$$ ##$RG_tab4= (0..255)
$$ -1 -1 -1 -1 -1 -1 -1 -1 -1 -1 -1 -1 -1 -1 -1 -1 -1 -1 -1 -1 -1 -1 -1 -1
$$ -1 -1 -1 -1 -1 -1 -1 -1 -1 -1 -1 -1 -1 -1 -1 -1 -1 -1 -1 -1 -1 -1 -1 -1
$$ -1 -1 -1 -1 -1 -1 -1 -1 -1 -1 -1 -1 -1 -1 -1 -1 -1 -1 -1 -1 -1 -1 -1 -1
$$ -1 -1 -1 -1 -1 -1 -1 -1 -1 -1 -1 -1 -1 -1 -1 -1 -1 -1 -1 -1 -1 -1 -1 -1
$$ -1 -1 -1 -1 -1 -1 -1 -1 -1 -1 -1 -1 -1 -1 -1 -1 -1 -1 -1 -1 -1 -1 -1 -1
$$ -1 -1 -1 -1 -1 -1 -1 -1 -1 -1 -1 -1 -1 -1 -1 -1 -1 -1 -1 -1 -1 -1 -1 -1
$$ -1 -1 -1 -1 -1 -1 -1 -1 -1 -1 -1 -1 -1 -1 -1 -1 -1 -1 -1 -1 -1 -1 -1 -1
$$ -1 -1 -1 -1 -1 -1 -1 -1 -1 -1 -1 -1 -1 -1 -1 -1 -1 -1 -1 -1 -1 -1 -1 -1
$$ -1 -1 -1 -1 -1 -1 -1 -1 -1 -1 -1 -1 -1 -1 -1 -1 -1 -1 -1 -1 -1 -1 -1 -1
$$ -1 -1 -1 -1 -1 -1 -1 -1 -1 -1 -1 -1 -1 -1 -1 -1 -1 -1 -1 -1 -1 -1 -1 -1
$$ -1 -1 -1 -1 -1 -1 -1 -1 -1 -1 -1 -1 -1 -1 -1 -1
$$ ##$RG_tab5= (0..255)
$$ -1 -1 -1 -1 -1 -1 -1 -1 -1 -1 -1 -1 -1 -1 -1 -1 -1 -1 -1 -1 -1 -1 -1 -1
$$ -1 -1 -1 -1 -1 -1 -1 -1 -1 -1 -1 -1 -1 -1 -1 -1 -1 -1 -1 -1 -1 -1 -1 -1
$$ -1 -1 -1 -1 -1 -1 -1 -1 -1 -1 -1 -1 -1 -1 -1 -1 -1 -1 -1 -1 -1 -1 -1 -1
$$ -1 -1 -1 -1 -1 -1 -1 -1 -1 -1 -1 -1 -1 -1 -1 -1 -1 -1 -1 -1 -1 -1 -1 -1
$$ -1 -1 -1 -1 -1 -1 -1 -1 -1 -1 -1 -1 -1 -1 -1 -1 -1 -1 -1 -1 -1 -1 -1 -1
$$ -1 -1 -1 -1 -1 -1 -1 -1 -1 -1 -1 -1 -1 -1 -1 -1 -1 -1 -1 -1 -1 -1 -1 -1
$$ -1 -1 -1 -1 -1 -1 -1 -1 -1 -1 -1 -1 -1 -1 -1 -1 -1 -1 -1 -1 -1 -1 -1 -1
$$ -1 -1 -1 -1 -1 -1 -1 -1 -1 -1 -1 -1 -1 -1 -1 -1 -1 -1 -1 -1 -1 -1 -1 -1
$$ -1 -1 -1 -1 -1 -1 -1 -1 -1 -1 -1 -1 -1 -1 -1 -1 -1 -1 -1 -1 -1 -1 -1 -1
$$ -1 -1 -1 -1 -1 -1 -1 -1 -1 -1 -1 -1 -1 -1 -1 -1 -1 -1 -1 -1 -1 -1 -1 -1
$$ -1 -1 -1 -1 -1 -1 -1 -1 -1 -1 -1 -1 -1 -1 -1 -1
$$ ##$RG_tab6= (0..255)
$$ -1 -1 -1 -1 -1 -1 -1 -1 -1 -1 -1 -1 -1 -1 -1 -1 -1 -1 -1 -1 -1 -1 -1 -1
$$ -1 -1 -1 -1 -1 -1 -1 -1 -1 -1 -1 -1 -1 -1 -1 -1 -1 -1 -1 -1 -1 -1 -1 -1
$$ -1 -1 -1 -1 -1 -1 -1 -1 -1 -1 -1 -1 -1 -1 -1 -1 -1 -1 -1 -1 -1 -1 -1 -1
$$ -1 -1 -1 -1 -1 -1 -1 -1 -1 -1 -1 -1 -1 -1 -1 -1 -1 -1 -1 -1 -1 -1 -1 -1
$$ -1 -1 -1 -1 -1 -1 -1 -1 -1 -1 -1 -1 -1 -1 -1 -1 -1 -1 -1 -1 -1 -1 -1 -1
$$ -1 -1 -1 -1 -1 -1 -1 -1 -1 -1 -1 -1 -1 -1 -1 -1 -1 -1 -1 -1 -1 -1 -1 -1
$$ -1 -1 -1 -1 -1 -1 -1 -1 -1 -1 -1 -1 -1 -1 -1 -1 -1 -1 -1 -1 -1 -1 -1 -1
$$ -1 -1 -1 -1 -1 -1 -1 -1 -1 -1 -1 -1 -1 -1 -1 -1 -1 -1 -1 -1 -1 -1 -1 -1
$$ -1 -1 -1 -1 -1 -1 -1 -1 -1 -1 -1 -1 -1 -1 -1 -1 -1 -1 -1 -1 -1 -1 -1 -1
$$ -1 -1 -1 -1 -1 -1 -1 -1 -1 -1 -1 -1 -1 -1 -1 -1 -1 -1 -1 -1 -1 -1 -1 -1
$$ -1 -1 -1 -1 -1 -1 -1 -1 -1 -1 -1 -1 -1 -1 -1 -1
$$ ##$RG_tab7= (0..255)
$$ -1 -1 -1 -1 -1 -1 -1 -1 -1 -1 -1 -1 -1 -1 -1 -1 -1 -1 -1 -1 -1 -1 -1 -1
$$ -1 -1 -1 -1 -1 -1 -1 -1 -1 -1 -1 -1 -1 -1 -1 -1 -1 -1 -1 -1 -1 -1 -1 -1
$$ -1 -1 -1 -1 -1 -1 -1 -1 -1 -1 -1 -1 -1 -1 -1 -1 -1 -1 -1 -1 -1 -1 -1 -1
$$ -1 -1 -1 -1 -1 -1 -1 -1 -1 -1 -1 -1 -1 -1 -1 -1 -1 -1 -1 -1 -1 -1 -1 -1
$$ -1 -1 -1 -1 -1 -1 -1 -1 -1 -1 -1 -1 -1 -1 -1 -1 -1 -1 -1 -1 -1 -1 -1 -1
$$ -1 -1 -1 -1 -1 -1 -1 -1 -1 -1 -1 -1 -1 -1 -1 -1 -1 -1 -1 -1 -1 -1 -1 -1
$$ -1 -1 -1 -1 -1 -1 -1 -1 -1 -1 -1 -1 -1 -1 -1 -1 -1 -1 -1 -1 -1 -1 -1 -1
$$ -1 -1 -1 -1 -1 -1 -1 -1 -1 -1 -1 -1 -1 -1 -1 -1 -1 -1 -1 -1 -1 -1 -1 -1
$$ -1 -1 -1 -1 -1 -1 -1 -1 -1 -1 -1 -1 -1 -1 -1 -1 -1 -1 -1 -1 -1 -1 -1 -1
$$ -1 -1 -1 -1 -1 -1 -1 -1 -1 -1 -1 -1 -1 -1 -1 -1 -1 -1 -1 -1 -1 -1 -1 -1
$$ -1 -1 -1 -1 -1 -1 -1 -1 -1 -1 -1 -1 -1 -1 -1 -1
$$ ##$RG_tab8= (0..255)
$$ -1 -1 -1 -1 -1 -1 -1 -1 -1 -1 -1 -1 -1 -1 -1 -1 -1 -1 -1 -1 -1 -1 -1 -1
$$ -1 -1 -1 -1 -1 -1 -1 -1 -1 -1 -1 -1 -1 -1 -1 -1 -1 -1 -1 -1 -1 -1 -1 -1
$$ -1 -1 -1 -1 -1 -1 -1 -1 -1 -1 -1 -1 -1 -1 -1 -1 -1 -1 -1 -1 -1 -1 -1 -1
$$ -1 -1 -1 -1 -1 -1 -1 -1 -1 -1 -1 -1 -1 -1 -1 -1 -1 -1 -1 -1 -1 -1 -1 -1
$$ -1 -1 -1 -1 -1 -1 -1 -1 -1 -1 -1 -1 -1 -1 -1 -1 -1 -1 -1 -1 -1 -1 -1 -1
$$ -1 -1 -1 -1 -1 -1 -1 -1 -1 -1 -1 -1 -1 -1 -1 -1 -1 -1 -1 -1 -1 -1 -1 -1
$$ -1 -1 -1 -1 -1 -1 -1 -1 -1 -1 -1 -1 -1 -1 -1 -1 -1 -1 -1 -1 -1 -1 -1 -1
$$ -1 -1 -1 -1 -1 -1 -1 -1 -1 -1 -1 -1 -1 -1 -1 -1 -1 -1 -1 -1 -1 -1 -1 -1
$$ -1 -1 -1 -1 -1 -1 -1 -1 -1 -1 -1 -1 -1 -1 -1 -1 -1 -1 -1 -1 -1 -1 -1 -1
$$ -1 -1 -1 -1 -1 -1 -1 -1 -1 -1 -1 -1 -1 -1 -1 -1 -1 -1 -1 -1 -1 -1 -1 -1
$$ -1 -1 -1 -1 -1 -1 -1 -1 -1 -1 -1 -1 -1 -1 -1 -1
$$ ##$RG_tabA= (0..255)
$$ 0.25 0.28 0.32 0.35 0.4 0.44 0.5 0.56 0.64 0.7 0.8 0.89 1 1.12 1.28 1.4
$$ 1.6 1.78 2 2.25 2.56 2.8 3.2 3.56 4 4.5 5 5.6 6.35 7.12 8 9 10 11.3 12.7
$$ 14.2 16 18 20.2 22.6 25.4 28.5 32 36 40.3 45.2 50.8 57 64 71.8 80.6 90.5
$$ 101 114 128 144 161 181 203 -1 -1 -1 -1 -1 -1 -1 -1 -1 -1 -1 -1 -1 -1 -1
$$ -1 -1 -1 -1 -1 -1 -1 -1 -1 -1 -1 -1 -1 -1 -1 -1 -1 -1 -1 -1 -1 -1 -1 -1
$$ -1 -1 -1 -1 -1 -1 -1 -1 -1 -1 -1 -1 -1 -1 -1 -1 -1 -1 -1 -1 -1 -1 -1 -1
$$ -1 -1 -1 -1 -1 -1 -1 -1 -1 -1 -1 -1 -1 -1 -1 -1 -1 -1 -1 -1 -1 -1 -1 -1
$$ -1 -1 -1 -1 -1 -1 -1 -1 -1 -1 -1 -1 -1 -1 -1 -1 -1 -1 -1 -1 -1 -1 -1 -1
$$ -1 -1 -1 -1 -1 -1 -1 -1 -1 -1 -1 -1 -1 -1 -1 -1 -1 -1 -1 -1 -1 -1 -1 -1
$$ -1 -1 -1 -1 -1 -1 -1 -1 -1 -1 -1 -1 -1 -1 -1 -1 -1 -1 -1 -1 -1 -1 -1 -1
$$ -1 -1 -1 -1 -1 -1 -1 -1 -1 -1 -1 -1 -1 -1 -1 -1 -1 -1 -1 -1 -1 -1 -1 -1
$$ -1 -1 -1 -1 -1 -1 -1 -1 -1 -1 -1 -1 -1 -1
$$ ##$ROUT14= (0..7)
$$ 0 0 0 0 0 0 0 0
$$ ##$ROUTER= 3
$$ ##$RX22TY= <no>
$$ ##$RXFMAX= (0..7)
$$ 432.5 -1 -1 -1 -1 -1 -1 -1
$$ ##$RXFMIN= (0..7)
$$ 5 -1 -1 -1 -1 -1 -1 -1
$$ ##$RXINTLV= (0..7)
$$ 1 0 0 0 0 0 0 0
$$ ##$RXMSTY= <no>
$$ ##$SCMTY= <no>
$$ ##$SGUC1= (0..15)
$$ 18 19 0 0 0 0 0 0 0 0 0 0 0 0 0 0
$$ ##$SGUC2= (0..15)
$$ 33 256 0 0 0 0 0 0 0 0 0 0 0 0 0 0
$$ ##$SLCBCONF= <SHNV>
$$ ##$SPECTR= 10
$$ ##$SY2FLAG= 0
$$ ##$SYNCTRIG= 11
$$ ##$SamChgEth= (0..3)
$$ <149.236.99.28> <no> <no> <no>
$$ ##$Sgu1PowerLevels= (0..7)
$$ 0 0 0 0 0 0 0 0
$$ ##$Sgu2PowerLevels= (0..7)
$$ 0 0 0 0 0 0 0 0
$$ ##$Sgu3PowerLevels= (0..7)
$$ 0 0 0 0 0 0 0 0
$$ ##$Sgu4PowerLevels= (0..7)
$$ 0 0 0 0 0 0 0 0
$$ ##$Sgu5PowerLevels= (0..7)
$$ 0 0 0 0 0 0 0 0
$$ ##$Sgu6PowerLevels= (0..7)
$$ 0 0 0 0 0 0 0 0
$$ ##$Sgu7PowerLevels= (0..7)
$$ 0 0 0 0 0 0 0 0
$$ ##$Sgu8PowerLevels= (0..7)
$$ 0 0 0 0 0 0 0 0
$$ ##$SguType= 2
$$ ##$ShimPowMaxUA= (0..63)
$$ 130000 130000 130000 130000 130000 130000 130000 130000 130000 130000 130000
$$ 130000 130000 130000 130000 130000 130000 130000 130000 130000 0 0 0 0
$$ 0 0 0 0 0 0 0 0 0 0 0 0 0 0 0 0 0 0 0 0 0 0 0 0 0 0 0 0 0 0 0 0 0 0 0 0
$$ 0 0 0 0
$$ ##$ShimPowMaxUC= (0..63)
$$ 130000 130000 130000 130000 130000 130000 130000 130000 130000 130000 130000
$$ 130000 130000 130000 130000 130000 130000 130000 130000 130000 0 0 0 0
$$ 0 0 0 0 0 0 0 0 0 0 0 0 0 0 0 0 0 0 0 0 0 0 0 0 0 0 0 0 0 0 0 0 0 0 0 0
$$ 0 0 0 0
$$ ##$ShimPowMaxUG= (0..63)
$$ 524287 524287 524287 524287 524287 524287 524287 524287 524287 524287 524287
$$ 524287 524287 524287 524287 524287 524287 524287 524287 524287 0 0 0 0
$$ 0 0 0 0 0 0 0 0 0 0 0 0 0 0 0 0 0 0 0 0 0 0 0 0 0 0 0 0 0 0 0 0 0 0 0 0
$$ 0 0 0 0
$$ ##$ShimPowRcbType= 3
$$ ##$ShimPowRes= (0..63)
$$ 1e-020 1e-020 1e-020 1e-020 1e-020 1e-020 1e-020 1e-020 1e-020 1e-020 1e-020
$$ 1e-020 1e-020 1e-020 1e-020 1e-020 1e-020 1e-020 1e-020 1e-020 0 0 0 0
$$ 0 0 0 0 0 0 0 0 0 0 0 0 0 0 0 0 0 0 0 0 0 0 0 0 0 0 0 0 0 0 0 0 0 0 0 0
$$ 0 0 0 0
$$ ##$ShimPowRng0= (0..63)
$$ 1 1 1 1 1 1 1 1 1 1 1 1 1 1 1 1 1 1 1 1 0 0 0 0 0 0 0 0 0 0 0 0 0 0 0 0
$$ 0 0 0 0 0 0 0 0 0 0 0 0 0 0 0 0 0 0 0 0 0 0 0 0 0 0 0 0
$$ ##$ShimPowRng1= (0..63)
$$ 1 1 1 1 1 1 1 1 1 1 1 1 1 1 1 1 1 1 1 1 0 0 0 0 0 0 0 0 0 0 0 0 0 0 0 0
$$ 0 0 0 0 0 0 0 0 0 0 0 0 0 0 0 0 0 0 0 0 0 0 0 0 0 0 0 0
$$ ##$ShimPowRng2= (0..63)
$$ 1 1 1 1 1 1 1 1 1 1 1 1 1 1 1 1 1 1 1 1 0 0 0 0 0 0 0 0 0 0 0 0 0 0 0 0
$$ 0 0 0 0 0 0 0 0 0 0 0 0 0 0 0 0 0 0 0 0 0 0 0 0 0 0 0 0
$$ ##$ShimPowRng3= (0..63)
$$ 1 1 1 1 1 1 1 1 1 1 1 1 1 1 1 1 1 1 1 1 0 0 0 0 0 0 0 0 0 0 0 0 0 0 0 0
$$ 0 0 0 0 0 0 0 0 0 0 0 0 0 0 0 0 0 0 0 0 0 0 0 0 0 0 0 0
$$ ##$ShimSysFunc= (0..63)
$$ 1 2 3 4 5 7 9 11 15 16 8 10 12 14 6 17 13 18 19 20 0 0 0 0 0 0 0 0 0 0
$$ 0 0 0 0 0 0 0 0 0 0 0 0 0 0 0 0 0 0 0 0 0 0 0 0 0 0 0 0 0 0 0 0 0 0
$$ ##$ShimSysMatrix= 0
$$ ##$ShimSysType= 1
$$ ##$TFXNUM= 0
$$ ##$TRIPLO2= 0
$$ ##$VTU= 2
$$ ##$VTUETH= <149.236.99.20>
$$ ##$VTUTY= <no>
$$ ##$WBREFAM= (0..15)
$$ 282 112.8 100 100 100 100 100 100 100 100 100 100 100 100 100 100
$$ ##$WBREFLM= (0..15)
$$ 0 0 0 0 0 0 0 0 0 0 0 0 0 0 0 0
$$ ##$WBREFPH= (0..15)
$$ 90.51 -65.62 0 0 0 0 0 0 0 0 0 0 0 0 0 0
$$ ##$WBSGU= (0..15)
$$ 0 0 0 0 0 0 0 0 0 0 0 0 0 0 0 0
$$ ##$XFAC= 2
$$ ##END=
$$ 
##$DECIM=	2432
##$DSPFVS=	21
##NTUPLES=	NMRSPECTRUM
##VARNAME=	FREQUENCY,	SPECTRUM/REAL,	SPECTRUM/IMAG,	PAGE NUMBER
##SYMBOL=	X,	R,	I,	N
##VARTYPE=	INDEPENDENT,	DEPENDENT,	DEPENDENT,	PAGE
##VARFORM=	AFFN,	ASDF,	ASDF,	AFFN
##VARDIM=	65536,	65536,	65536,	2
##UNITS=	HZ,	ARBITRARY UNITS,	ARBITRARY UNITS,
##FIRST=	6512.624267578125,	-16.41226959228515625,	30.119321823120117188,	1
##LAST=	-1711.060302734375,	-15.509019851684570312,	30.681964874267578125,	2
##MIN=	-1711.060302734375,	-20.467908859252929688,	-7127.79931640625,	1
##MAX=	6512.624267578125,	13173.8232421875,	7230.724609375,	1
##FACTOR=	-0.12548538292992295062,	0.16467279052734376532,	0.090384057617187499312,	1
##PAGE=	N=1
##DATATABLE=	(X++(R..R)), XYDATA
-51899i9%j%%%%%jj%KKJ%jkjj%Jj%K%JJ%jj%jlkKKJKJJj%%JJJ%J%j%KJJkkjj%jjjLK%k%LJ
-51831i3J%%%J%j%J%JjlkKJ%kj%KKJJ%Jjk%%jJ%JJjjl%J%%jJJLJKj%%%j%jj%MKj%%J%JJlm
-51763i0%JKJll%KJkk%LKJ%%ljKK%JJ%KKjjjk%K%kMKk%%KJJkj%K%jjKJJjjj%JJ%J%%%jj%%
-51695g9K%%%%%jjK%j%JJ%j%JjkJj%MKKllJ%kkKLJJ%J%jkj%%j%%KNKkk%KJJjjj%JkljJJKJ
-51627g1JjL%lj%%JJJKK%kjjljMM%jjllJKkjJKJJ%J%JjkjJKLKj%KJJllJM%kj%jjjjK%kjLK
-51559f3%Jk%LJjk%%KKjJJ%kkKJjjj%jJjj%MKLJJJjjkj%jk%%jJJ%JKlkJKJ%Jjj%KJlJK%%j
-51491e6kJ%%Jj%Kj%LJ%jJJJkj%%kKL%%%J%%J%mkKJKjj%J%j%JjjLLkmjK%kjj%MK%%%JKL%l
-51423d6lk%jJ%KJjk%J%m%J%KJKL%kKJjkjKjjKJJ%jkkKML%J%k%KJjmJK%kjkjJk%JJjkJK%J
-51355d4KKkkk%JJK%j%jkj%KOMJjJ%%%%kjjJJjjjjljJM%lkJMJL%jl%Ljj%Jjkj%LK%%JJL%l
-51287c4mljJJKKJjK%jjJKLMjkmnjKLKKL%%%kjjnjJ%Kj%%%L%KJlk%m%MKJ%KJk%%%jj%kKJj
-51219c2jKj%K%JJK%kJK%jjlJJJLJjlnlJKJK%k%%lKNNJkJjjKL%l%jjJJj%%J%k%%l%LLK%jj
-51151b1mkjKKMKk%k%JJkmkJJJ%J%JK%JJ%jkJMJk%%%%JJln%JjJJJJKJ%kjjJKkj%LKJJjjkJ
-51083a7KJJllJKJj%j%JK%kkkj%%JMLjk%J%j%%KJj%KjlJKK%j%kllJLK%JJ%l%j%jKLJjkjJj
-51015a5%%jJKjkjJKJJjk%JJ%jjJMJjlkJL%jkjkJJLJ%K%Kj%Lkj%j%NKjkjlkl%MLjJL%lkKl
-50947a0%j%JjJJ%jJJ%%jj%%KJJJ%J%km%MK%%ml%J%JJJjl%KjjK%JJjKKjkLLJJjlj%%%JmkK
-50879gJj%%LKjlJL%j%jK%%KjkK%lmJKj%%jkJ%jjJJ%MjkKJJjjKKJKkjJ%ml%NNJmk%KKkmlk
-50810ikKKJLLklJ%JjmjjLLKKknllKKKMKJ%%kjkJMKjmnkJKJKMMJnkKKK%kJJlk%J%Kk%J%km
-50741e%%MK%jjkjKKJ%kJ%jj%%JkjJJjlll%KLJj%%MLkjJKLkjK%%jjkljJjKLJKjj%%%%L%kj
-50672@%jjJJK%k%MKlk%jljKjKJJJkkj%jJJK%%kjJK%KNkkJJll%JLJk%J%%kk%%JJj%KJJjjJ
-50603CLl%KLjmkjKMNJnkJJk%%lkkKO%JK%j%L%jjlkKJjjJKJjJjkjJj%J%JjjJMK%kkjj%Klj
-50534DjlJMJljKLJjk%KjojLK%KMK%J%jljl%JK%%%kjkJJklkKJj%KKjj%JjjjLNK%%kk%kkKK
-50465FKJkjJJjLJmKLklkJK%j%J%lkljJ%PLllKKmkKJLk%%%%KJ%LJ%kljJJJ%LMjmnl%LKjkj
-50396EjjL%%MKkjJ%jKLkjjjKJkj%Kjk%KLKj%%LKkjl%%j%j%JJmljJKJ%%j%%%%%KJ%%jmKLJ
-50327A2kjKKJj%%%jj%NLlnjLJjj%jLLmnmjKN%kj%kKKKN%jjl%JkljJLLKK%lmjk%KJJKk%kk
-50259GL%jKKkjkLLljJKj%KKjlklj%KLKK%ljKKKJkjKljL%%%JJ%jllkLMJJ%lk%%kKKKJkmlk
-50190GN%%KJJ%kjJ%J%%%l%JJjmjjJKJJ%%%K%k%K%%MMjlokKKJ%nn%LKJKm%MJ%%Jj%%LKjkj
-50121A5KKkmkJjKLJKkmJMLkmJ%jnl%K%J%jLJk%J%lkj%JNMJjjLK%%JkmJjljkjMNLjk%%nkK
-50053A2JJJKL%j%%%jjkk%%%KM%jkk%j%Jj%KKkll%LKjjKLJkmj%JJl%KKjJJmmKKKK%J%J%Jj
-49985A7kljJJMKllJLJ%jkjLKjk%JklJ%J%jJjljKJNJjJJ%kjKLkk%Kjkk%Mj%JJKJjkJKlmkk
-49917A1J%%JKLJolJNL%%jkkJ%jj%K%%K%KLJlkk%KLK%%jJKjjKJKjkllKMMjlnokKMLKjjjJJ
-49849B2%j%jmJKj%KL%kkjKjJJkJNJk%J%%jjk%l%K%%%j%JlnJKjlKM%KJK%k%KJ%jjjkjjnnL
-49781INJ%KKLJJkJLKjl%%J%lkJJJjJlmk%KKKK%lkjJK%jl%L%%MJjll%KJk%NLlmkJMKj%KLJ
-49712B8kmjKJ%jlmjj%MMLj%klnlLKJjLLKmnJJJK%lljJKKJ%JKjk%LMJjkljKKl%%ljKJm%LL
-49644B2MklkKMJjjj%%jJKjkMKLKjmljKL%kllkJKKMmlJM%KL%mk%JjjllJKK%%KJllJJ%JK%J
-49576B6%%k%%%%%lkjj%jKJLKKkkj%lk%j%LOMJjjjKjnk%%kJJJKjmJPKmljJ%J%jKJlkKMJjl
-49508B2%%J%jK%jjJLLjkK%kkjKJKJ%jjKj%JJ%k%jkkj%KJjklJj%K%%%J%%mjJJjjLL%jmkLK
-49440B1LKKjj%J%JokK%JJJK%JJK%JllJJkn%JkjLLJjl%kkLN%J%%%J%lkjjKKljLjj%jJ%lJL
-49372B3KklKKKLJKLkljkkjjjLNJkl%%jk%LK%JLJllLKmnk%LMJJjjkjJLkj%LJ%%mmkJLL%LK
-49304C2km%%JKjjjjlm%%KLJKK%%j%jJ%jjk%JKJlkNK%jKL%jklk%jlJKLj%JKJmmKNjlk%Lkk
-49236B2%%JKLN%kkkJKJlj%%k%%%jJJKJ%%klKLkkkjjJjJK%JJLLkmJ%lJ%kKOLkm%L%%J%%jk
-49168B9J%%jlJ%%K%J%%JKJlj%%%lJMjkjJj%J%lk%KJ%JKLK%knlkjJLLLJjKKmllkKKKJ%jm%
-49100B6MLKjlm%L%j%jkKlkNKKJj%ljKj%%JjkjKjJKLKml%JjkKK%ljkkkKNjj%KMKjkjKj%JJ
-49032C2%%lk%k%KK%LJkJJmk%K%%LJmkMLjkmjjkjKL%%KKJKKJmmJJ%%Jlkl%%%kjJJLLKLjkJ
-48964C2JklJj%JJjjlj%%KKLKJ%kkkJLJJjLLlnllo%NK%%KK%JK%mlkjKKLL%%Kjlj%jJKJk%%
-48896C1KJ%%knj%%j%%K%JKjmJL%LKK%llJj%Jjj%%%KJkKMKjlkk%JJKKk%JJkkjjJ%LJkl%%K
-48828C2%lk%jJL%%LKjjJjkj%MLKJlk%%k%%Jl%KjjJ%%Jj%KKjjKKll%%JN%nlljjKMKkjljJk
-48760B5%KKJKjlk%%MMLj%Kjj%klkJK%%JmkLLNJmjKKkj%%jkkjjJNMJkjjkjJ%JJjljJLJjkj
-48692C1L%kJjjjJlkjjJJkLjjKMOLjljlKLkkkkKJ%LKJjl%LJlmkkjKMLJ%JjnljjLPK%jkKMk
-48624C9klkkljKM%l%%%%%mjJLL%kjM%jLKKknjJkJJ%KJjjJKj%JjJL%%ljKjk%klj%JLKKjll
-48556B8JLjJj%jKKMJlJ%ljK%j%jlKLK%llkjLMjJKKll%JJK%jlkjkJLJJMlljKK%lkjj%KKJJ
-48488C4%%%l%jJL%j%jlkLMLJkjKKjlJ%jkjK%J%jKJjKj%JK%jlkJLjkkKjk%kjJJJLkmJLjm%
-48420B8LKLKJk%%JJlkjKNJmkj%LK%j%kjKLjkmmllJLMK%j%KLjmj%jKMK%ljj%KNNknklmkLJ
-48352C1KKJKKkmjk%KJK%%KK%mnm%MKKLjjLjkL%k%J%%KjJjjKJjlj%jJk%LK%K%lk%%%KkkJK
-48284C7kkJLJLJlKJk%lmkj%JKKL%lkJMKjjkJKKKjkKK%kkj%JJk%J%K%jlK%kJjkk%M%kJ%J%
-48216C8lkLJ%LKMJlk%jnlnjL%JLKJj%JJ%%%%JKknlMJljKJjlkLJLKJ%klkOM%jkk%KLk%%lk
-48148C5jj%kjkJKKKLK%%%l%M%jKML%jjj%Jonk%%jKKKN%kojkjKJLjkljKKJJLL%kjnl%JJJL
-48080C8LJjljKJ%j%LJKkllkJJKJL%kkJKJml%jjjJjJMMKjkkJjllkKJKJ%mnLMjjJLjjjkJLL
-48012C9J%KKj%llKLmnjKKJlKKkjJj%kjLKmJLJklKJ%JLKkklljLO%jnkKLJJLJjKJ%%%kkJ%L
-47944D5Kk%MKlmljK%%%%jjk%%jJKKll%LJlljKKK%%lmjKLJKJjjKKKjjJJljkkJk%LkjKJ%JJ
-47876D0MKnqm%MMkkJLJkKMJ%%jk%L%kk%j%jjMLJjkljK%kkj%LJ%jKJjKKkkkkMNMKkpnJJjj
-47808C6%%JKLLkjkJLknj%Jk%JK%lkJLK%J%JK%%jj%jkJKkJLK%ll%jkJJLJjjmkKK%jlJMK%J
-47740D2jjmjLNJlkjJJKJk%J%kj%LKjlkk%JKJ%%J%KKkm%JlLMj%MMJnljjjJ%%Jjk%KL%l%J%
-47672D3JjKJmlkkjMMjK%kjjJKKjlJjKjj%KKkjJJK%k%%llJJKK%%%jnkJK%%%%jjjjk%KJj%L
-47604C7LK%NJk%kllJL%%klLj%JJKK%ljlj%J%JK%k%JkJjj%%LLjmJLJJjkllLLK%jjKJ%LLJ%
-47536E1lllkJkkJLKLklLK%k%%jJJJJkkklJ%j%KJKJkKKlj%klLMjkK%kjkJOJmnkKK%jjJjJL
-47468D1%jj%jjj%JL%LLj%KjkkKKnkJJKK%KJkjJLMkmjKjkjjjjkkkJ%%J%LL%ljKJJ%j%jkk%
-47400C7%MLKjjj%JjklKNJjkjokOKllj%J%JjJLKLJlkKJkk%JKJkJJJjj%jKKJjlJJ%JKMJjnn
-47332D2KNlmjJJjlkjJ%%KKj%%JJ%KJmkJJJKjlLLmkJMKljKKj%Jk%%kkkJ%jKJ%kj%%%jMjJ%
-47264D2K%l%kjJNMJmoKKJj%KMKjlolkJLjJM%K%jlJJjjljK%%OJkk%K%JjklkKL%JJJ%kJjKJ
-47196D7k%jJkjjJKkJJjm%NLLjkjkj%%%k%jjjl%LNLJjj%%JNJkJlmjj%J%JKJjjJ%lJKKlljj
-47128D0K%jKLKjkJJ%lkjjMLlj%j%LKljNK%Jjk%llJjkJLjmj%kjJMLjkjKjm%LJk%JL%jJKJ%
-47060D5LJkj%JJkK%jJjj%%%JjkjJ%jkjLMjl%LJjJ%jJjlJ%%jJJKLkn%KK%jJKjlj%%JJ%kk%
-46992D2L%%KJkknmJMKJkjOLlkKKjm%jlkJJJJ%JKK%n%LJ%KJjk%KJjkll%kJMLljjJJMJ%jml
-46924C9JK%%l%JM%kkkJ%KKjkKK%J%JjkLJj%Kjl%%J%%m%%jKklk%LLKKJlkjKLkljJOK%Jkok
-46856C9%%jjLNLKJj%jll%JJJKJ%JllJ%J%%j%M%j%jjJJKjJjjj%%jLLKjlmLLkkm%Kkjj%%jJ
-46788D2jJKKjJM%l%KjjKKKknmJNLlnjJMLkk%jKjLLjjKjmJJJJjk%%kl%J%LL%%J%jjM%jklK
-46720D9JkjljjJMjmkKJ%j%kjLMOKk%jkkl%Klk%KJkjJJPO%kkmn%Mj%LKLjkjjmm%LJMJj%%j
-46652D8kjLM%k%%koo%LLKLkjMKKjlmkMPJlKKjlK%o%%k%JJJkk%%mkKKjjKJJJK%Kjj%mJKj%
-46584D5%KK%kkjJMJlJ%olJKjjjjjLJkLLKKKJj%kJj%kjKkjLkk%JJ%%jkkjKJlLMJjkjm%Kjj
-46516D0KLL%l%lkjJjLMKKJjnk%JLjjJJljJK%%LK%%JJ%knl%%KLJKJklKJ%jJM%mlKLkjkjML
-46448E3jjJ%llKL%j%%lj%%JJkl%%J%Jlj%%K%lJKJkj%KKJjmj%jLLjJJKJ%%J%jjk%NKjj%kk
-46380D7Kj%j%%%lJMkmk%JLNJkKLJlmm%jJJjkjj%NK%j%%LK%kjl%J%%%KJljJjjKKJJJ%%LKj
-46312E5JkkkjjjJkjKLjk%%%jjj%%KKJJlllJMJJ%LJmmJjjLJJJJ%JkjJJkjNOjomjJLJkj%%K
-46244E0K%%klk%KLNkjj%%Jjj%J%%%Jjj%%%Jkj%JKJ%j%KJllkj%kK%%J%J%KL%kkklkJLKLmm
-46176D2%JLJj%KKjkjjjJ%ljJNL%%kmJLKjLM%kljJknmJLJkJJK%J%KKJJ%KkkllllKJjLJK%J
-46108D9KLK%ljJLjon%Kj%%KKJJK%%jKjmkkljJJkKMKkkJJJMLlnkK%KJkjKjkJL%lkJKkJ%kk
-46040D3jK%LM%jj%%lk%JL%k%%kJJ%kkkJLLJjJLLjk%kl%Jj%j%JjJLKkKL%jlkK%mjJKKjkkK
-45972D7LJkmj%kLNMJklJ%j%jj%K%kl%JJ%jkjLJk%JjJkJJk%KLOM%kl%lmJJjMJ%Kk%lokMKJ
-45904D9JKKknlMLK%%kkJ%JNKkLjnlkJKjlL%lljKKJLM%kJJjjjjk%jJJJjkkkjKL%j%LMJmm%
-45836D7LJJkmJKjjJllJMNN%lmkLLlljJJJ%%JJ%Jj%%jk%klKMJJLKKK%jkmkKkklj%JjjKK%k
-45768D7l%JLKjnmkKLJJJ%jl%KKj%KLLKkkk%%jKJ%KkJ%lklJNLk%JJ%%K%j%%kjJJ%JJkomLN
-45700E1Kkm%JLjnlkJNNjlkLKLjkKKjnJJkKKjkjjjJKJjj%%JJLM%j%jkjJMKjjlj%jkjLJKL%
-45632E8%JmlKKlkKjjj%%%lJKKkmkK%kkKNLJlm%%LJ%kll%K%KK%jj%KJ%%j%jjJLJJ%J%jk%J
-45564E1l%j%jKLJjkkJjKJj%LjJLLkkj%ljlj%%MMJ%kjjjJjmLLKKmm%kLKJJkm%K%JJK%Jk%K
-45496E3kk%KjJKKKjk%%k%KJJJmmkKKJJKKjJJjkk%jljl%LJKJj%%k%%%J%%JJj%lkKjMOLjnm
-45428E0%j%MLjkjnjOK%lkJJKKjkkjKJ%lkJLJljJKL%lkj%KJ%%j%KK%jKKknkJKLKjmjK%%nl
-45360D4jjLJJjKjLM%%%jk%%jjJK%ljJJljJLMKJkljJKLJllmjK%j%jjKKLK%kKJ%kkjmlKj%L
-45292D8KLKJkjKKjmlk%J%LKJL%k%jjJ%km%KKKK%klkJJljMK%mk%KKKJjjKjl%Jk%KKJ%lk%m
-45224D5jjjKJJJMJl%Kj%%jJ%k%JLLJllJ%JKlkJKjJMLJloJKJJmkKKJjk%l%KJKjk%KK%JkjK
-45156E5jk%jkj%%K%JKj%%%%jj%KJ%JKMKmmj%%Kjl%Jj%jnjLNLk%JkmlLMMjkLklJljJJK%kJ
-45088E1MLKkkk%k%KjJJ%%kJJj%J%j%lm%LKJk%LJjklJLL%%K%l%jkjjKKKjjjmk%K%jKMJ%Jk
-45020E4kJK%jNLlkj%lllkKLJ%JKJKln%KJKOJkkjJ%%Jjkl%%Jkj%KNJ%%%k%MJkmj%KJlnnJM
-44952D9K%jLK%lJJJJJ%jkkkj%%JJ%j%JNJjJJ%lJJjlJM%l%%ljJKjlj%%KMJ%JjjJjKkjjJJK
-44884E7kjj%JJk%%jJ%%JJ%j%Kj%KLjjlkMJjJKJjmJ%jkkjkk%L%%%jJ%%K%%J%jKKjnl%jL%%
-44816D9LLJjk%kkjj%%KLJJJkJkjKMJllkMMkjjKKjmlKMjjkkJj%LK%jjL%kj%KKJj%jjL%kkJ
-44748E5%%J%LM%ljkj%j%J%JjJ%j%%%kkJKjjJJJJJklJK%jJjl%JJ%jKj%Jj%%jLLkm%LJKJkk
-44680E6%%jjkLMkkJJjjk%MLljjJ%JKl%J%%jljJj%M%kkJJ%JJ%L%jkkJJLJKjlkjkJLMJjjkk
-44612E6kKkl%Jj%M%kKJK%j%llj%JKJ%nlKLKKL%%K%kjKKJklj%kj%jKJ%jjKJjlkM%%jj%JkJ
-44544E2Jj%MLjj%%m%%J%J%kj%LKL%lkJJk%JJl%Kj%%j%jjkjKJ%K%%JJkjJK%kkKk%jJLJjJJ
-44476E7lkJk%jKK%ljJKKjk%%KJjll%MMK%jl%JkJJjjKJknmkNNKJ%jj%jjK%J%jKLJJ%lj%%l
-44408E4JN%jlJLkm%jjJKKJJjlk%%KJ%kj%%l%%K%JJJJjJJKjkkJL%jl%LLJkjKK%jj%l%JkjJ
-44340E6jKkJKjKMJolL%k%jjj%kjK%JLJKjJ%kkjLL%jjj%MLkljJ%k%j%jkljLKJJj%Kklj%LJ
-44272E5JjlK%mlJKLJ%jJK%%J%%kj%j%KKkj%J%KJ%jJL%lJjlnm%PNJlkK%ljk%K%ll%KK%j%J
-44204E0jKM%k%J%JLMJjj%%l%%jjjKJ%Jnm%KMJlkLKJKkkJKJ%kjkjjkJLlj%KJ%jlJ%%MM%j%
-44136E8jjK%lkJKjmkLLKJjLK%jnkj%%%MKjJ%mk%%JJJjJjjKJ%%k%K%jJJKJ%kn%KLjkjjKKJ
-44068E9ll%JMKkJKjKJjjm%JK%KKJmnkJKjllJ%JLLLKmojLLKj%%%kmkLMLK%Jjmjjjj%jLKmn
-44000E0jKON%lljJm%MMjlklJLJkjjJKK%KKjmKKJJk%%%%%j%jkkkJK%jm%JKJJMJJJ%jl%Lkj
-43932E8JjjJK%mljLKjkkJKjMMkkjJKJ%Jknk%KjjL%ljj%%kkKLLMKJJjnj%lKNK%%klJKJkJL
-43864F3JllkLJjJkkKL%kj%KJk%knjJ%KLKJlJJj%L%JjkJLKjlJJjJjjlj%j%jkJjJJ%%j%k%%
-43796E2%%KKjLMJkk%J%jjj%jj%kkJLLjkjKJlkKjJKjk%jkJOJ%kkJL%jjk%K%%kjjlJ%KJjjk
-43728D9jjLKKJKKJkJJ%k%LKJ%olNKljJjj%kjJJJ%mj%JjJ%KLMJkKJjlmlJMJlm%kKMNJljj%
-43660E7jjLK%kj%kKK%MLJknkmkJJ%kKLJKjjLJklllLKJKK%kl%jJLJkmJKJkjJJjjJ%JJ%JLj
-43592F1kk%kKKjJJjJkl%KJK%mlLKJJjjjjJjKJlkj%JL%jkljLOLjk%LKlJKj%kjjj%k%KljML
-43524F1kjJJkKMLKmjjkkJj%MJJLKllkj%kkKl%jkkJMJJ%%%%OKnm%LJ%%%jjlK%jk%LKMJklk
-43456E8%%jj%%JL%KKJ%llj%%L%jM%jkmll%%KMMLkmj%JjJLKJ%kJjjLJ%%Klmk%kkJ%jkjLNJ
-43388F0ljJJjKK%%kkmjK%JkJKJllJKKK%%Mj%kkjJJkjj%%LLll%JLJJMK%mlKkjjKlmkjJ%jK
-43320E1NL%KLjjJj%%%K%lkjJ%%JKklj%KK%JKK%kJ%kk%J%kmjLN%jjjJLklj%%j%JJjnkJ%%L
-43252E4KKKJKLJJkjJ%mn%KL%JKJkmlJjm%jkj%KjjJJJjJKLKkjML%mkKJj%kkJ%JKN%knkLKJ
-43184F1%%kjK%%k%jkknJNML%kjJ%LJk%JjjJJ%%JjjKjjK%jj%M%k%%%JjjkJJjk%%kKK%jlJ%
-43116E8klMMKMJlnjKK%kl%KKjkKJJ%nkk%KKJjjkjMMKjl%%JMjkmmlKMJ%j%j%LjjjmJJkj%K
-43048E3LjJN%nj%Jk%KjKMJkkJKJkkllKMJLKmon%KLKj%LMLjk%jl%J%jk%J%jkKJjKLJjk%KJ
-42980F2%klkJ%%%%jj%jKLKLJ%jjkljJMJKjlLKJjkmlKJl%MKk%JJkjJKkj%%kKKljJ%jKJ%%J
-42912F1J%KJkk%%jJLJKK%%%jn%LkkJJJ%l%KJkjLKJkl%%%j%LJjkkKKmnk%JJMM%kkJkl%JMJ
-42844F2l%MK%jjljJKJjJ%KKk%%mkKKM%JjlkkjJjJk%LJKjJkm%J%J%jl%KJJ%%JKKM%ll%K%J
-42776F6%KjojMKlll%MKjmljJ%%KKKL%%%lJJJll%KJljK%l%L%jlKMK%kJ%%JL%kn%K%%Kjj%J
-42708F2KJ%MLlkjjkJJJjkknl%K%j%ML%JM%l%%JKkkj%JJjjJjJJjJK%jmk%JJ%%jkk%LJjlkK
-42640E5JJLJj%JK%kmJMLJkjklLMKJJ%lmlJKkmnkJKM%Kj%LLJjjJ%ljjlmKL%MJjK%mjJ%JKK
-42572F3%JKKJKjmljKJk%jJK%jlkjkjlLM%jmlJJKK%%JKKJj%LKjk%knjKJ%%jKOJljJK%%Jjj
-42504F5lkmmNKJJ%%Mj%jkJJ%%JMJjkkk%jjLM%jJ%%kljLMKJllkmj%KJ%JKkJjkJJjjKjl%KK
-42436F2llKJjJNKk%%kkj%%LJ%kj%jJJk%JjjKjJjkj%JMMK%jkjjKKKmnJJM%mjJL%L%jJlkLJ
-42368F6lKL%jjjljJ%%jJjkljOOjlj%jjJjJ%%JJjkj%Jj%L%k%%JJJ%%mk%Kj%JjjKKkLLJkl%
-42300F1KJjjlljJMK%%JK%jl%JK%jJLKlmnKNLmm%KJjKKmljklMLk%JlJOLLKklkK%%ljjk%LK
-42232F3JjkJjlJKJjjJjJJ%jj%%K%%jjLJKJjlmk%JKj%JM%%L%jJJ%mkjJjjKkmjLLJLLkl%K%
-42164F5%kkjjJL%k%k%JLLMjjjllljJLMjj%J%j%kl%KjJjKJKJkkKK%%k%jLjlJJj%L%kk%%%J
-42096F2jJJKJjjjk%JklJMjlKLL%jjkkkk%MMKj%JJ%jl%%jKJjkJKJ%lklJMkkjJL%kl%PLj%j
-42028F5jkJ%%mjJKLjjjMJ%%JmmJJ%jj%JklJk%MMjjJ%JLLKjk%jkj%JJJJjkjkj%JjjmkNLjJ
-41960F1JK%L%l%KKJkkjjJJJjmj%%%ljJkMKj%%KPLll%jljjj%%jj%KO%j%%Jk%KJl%J%klkLM
-41892F4L%k%k%%jjJLKjJkmkjKJ%Jj%%%KjmlJMJjMjmKKj%j%KjKJJ%J%lJLjllJNjnjLJ%%jj
-41824F2JJjmn%JLJjKLJ%kKL%kl%%kkj%KL%kjjjKKL%kKKkJjmljj%JKjjLLKJJJJ%lkjj%j%J
-41756F1J%kj%JJ%lJ%J%jj%%JMM%kmllKK%KJOMmmKKK%klklmLMjj%%j%%%JKj%JjJjjKK%k%j
-41688F2j%JkJLJJJ%lJmnj%JM%kJKKKkljJ%%Jk%MJ%%k%%%k%JLK%kmlKMJJknlJjj%%MLLJKK
-41620F9K%k%%mJJjkJ%JlK%kKKJJmmjKJkKL%%%K%k%jjklkJ%JKKJkKJj%j%Jj%KJKjkmMKmnj
-41552E7KMKkjj%LMJLjmlm%KLklJJ%J%ljJKJ%JjmjJLKK%k%K%lnjKKKJlljjJjMLkj%jJMJjj
-41484F3J%jJjJKkjj%ONkmjl%%jlJKjjjJKMKJlmk%KLjjjkjKKK%mj%j%jJLKKK%%%jLKnnkJk
-41416E9kJMOKjjk%J%%kkJ%JJJkjK%KJklk%kkLJKL%%jlj%%JJ%j%jkkjLLmmjOKjKKK%JJJJk
-41348F9%l%LMlnljJ%JKJnlKLLKJJjjklJmlJNMkjj%JJK%jJJJ%jjKjk%l%jkKLJj%%jj%lkLN
-41280F6jj%K%kmjMKkJJj%JLjJ%L%%jjJ%lmj%kJLjjK%lkKKLK%%k%K%mkJJj%%kJLKKJlljJ%
-41212F4K%okLN%jjJKKMjjJmjJljLJlkLKKKJjmlkj%Ljk%ljLJLKJjj%%%klJj%KMKj%jj%j%M
-41144F9%kjMMJlnnjLJ%%jk%k%JKKLkkjKL%kjjJMK%jjkj%jkMNjl%j%j%K%%%KKkm%%kKNJkk
-41076F8kll%KkjkJMJjjjKJLKkjllkLJ%kJKLLkl%JLkk%%Jk%L%KLnlk%Kkkk%kjLKMKJ%kk%J
-41008F2LM%lkJK%JjkjL%JM%mk%LJJ%llJ%%jjKjjjkj%KkJJJL%lkjj%j%NN%k%JjkJjk%JLKl
-40940F5kkl%KJj%KLJJKJjJJklmkJM%k%jJMLjJK%JKlmj%%KMLkkkn%J%%%JjkK%LKkJLL%nk%
-40872F9jl%JjLMjkn%KJJJkl%j%JLKkmkJJJJLKlo%MLJJ%J%jjKlj%%%kKjj%%j%%JNjjjkmlJ
-40804E9PLjJKKjllkj%%KKJjKKKKkkJklllJ%%%JKMJjjj%jl%JjjjKNM%mlKJjjkkJ%jJ%KLJ%
-40736F9jjmkKMKJ%Jlkk%Kjj%l%KJK%%%KLjjkjjKKK%%%kjl%J%%J%j%Jll%%%KK%LJjllJNJj
-40668F8Jjjlkj%KJLMK%%jjkljjkMMKLKjmpkjkLKlj%KjkJJJ%KLKJj%l%LLKlkkk%J%mlJLMN
-40600G3Jkjkjlm%%JKLJJK%JkoLKjJj%JllKJ%%L%JKjkjKKJK%kpmLJj%KK%Jkm%LLJjKLJjmn
-40532F6ll%LJML%j%Knm%%j%KK%J%J%jkkJ%J%JMkkLjkKKmjMLjlkj%JL%jJJJ%JmlKKJJJ%kJ
-40464G1JLJllkJ%%LJkjj%%jllJLMJjJ%jJJ%%k%knkMLK%JjjKjjl%J%LJj%LkkjKjjjJJkk%K
-40396F7KjkJKjljLJ%jJjJlj%M%k%J%jJ%KKJj%kmlmKNKK%n%KLJjj%jj%jk%LKKKljKjjLKkj
-40328G0kJKk%%kj%%l%ML%ljK%JMK%klm%%kJM%ljKNL%kjj%%JJLjlljNKlkjk%kjJKJjkk%Jm
-40260F0%MLLJ%k%kkjKKKKJ%k%%lllLMjlk%MjkL%jjkkjKj%LKJKkm%KKKJjjLMJkmm%KJj%J%
-40192F9%%kJMkkjJL%kLLjlkkjLKJ%kKJj%llKKkj%JJJ%J%K%jlJLJ%kjJkmjLNjml%KKK%%J%
-40124G2jkjJjJKJjklljjJjJ%%MLK%MjljjkmllJL%kLLOJjllJLKljLJjmJKj%KJjl%L%mkkMM
-40056G0LJjkmLLjjk%jJjlk%OMJJ%mjjjJLJkjkkK%%%jj%%%K%%JJj%K%kJkjKj%%lkjkKLJJL
-39988G0%kljkl%KKMJ%J%jJkkjjKLJkKKjj%jKJ%K%kljKJKJKJllkJ%%JnmJM%%nkMKjkLKK%k
-39920F7%JKJjj%%kjLKJjkjLL%kjllkKKjKMJ%KjjKjlj%JkJM%%jkJlkjkjLLLjjkl%J%J%J%K
-39852G0Kj%%%jjkjjLJ%KkjlJM%jjKL%mjJjj%JjJKKKmkLLjjlj%%LLJJJklKlkjKjkl%KLjkj
-39784F5JJKj%%jl%%%kJLLJkjk%Jjj%LK%J%KknkKLNJjKjj%jk%Ljl%KJj%kkjLklJJKK%%lkJ
-39716F6KKJ%kmkKMKlk%%%%KKJjJ%%Jjm%Jj%JLKK%ljLjlkKK%mnK%KK%%MKjnkJJjjLlJK%%j
-39648F9%KkkJ%jJJJ%JolJNKKJ%m%KjljL%%JJlk%%JJ%ML%jlkJ%JjlKk%KKKkj%j%J%%MJmmj
-39580F6JJJJKLjJJk%jJj%%JKjJJknjll%KjkKL%JJlJMkmJ%JMLjjjkmlJj%K%%JNJl%NL%jjl
-39512G1kKK%kk%M%jk%%%%%jkjj%LKNLjkJJjlnjJ%J%%%KKJklkk%JMLjJjnkJ%JjKL%lkJLLJ
-39444G4%mlK%%%k%K%k%MKmjJj%%Jj%K%j%MJj%ljLMjmjjkJN%lj%%%klMPLklkKLKkJjlJ%lj
-39376G0KjjjJKJJ%lomJJKMJlJKJJJjj%LJjkljK%j%JNK%%kkjkk%KLJklm%LLJj%jL%kJjmll
-39308F1LMJ%KJK%mkJKJJ%jk%JJKJlljJK%%KjJ%kj%Jj%Klj%k%KKJKK%kjkkj%KKK%%kn%L%j
-39240F8kk%NMJjKJkkk%%k%LKJKjkjjmkLML%JK%%jlljMKkl%Jjj%%jJMJmkKjk%LKlk%kjjJJ
-39172F6KKkJML%%jkjl%K%%JLK%jKJmlJJlkJK%j%kkj%LKJlJjjKJJJKjjklJKlKJkj%%KLLJl
-39104G4l%M%lljJLJ%j%kJLL%j%jlm%jJK%%JJKKJKJjkkjkj%kll%LOM%nm%K%jkLKjllkLJ%K
-39036F8K%kKJ%mkMKlk%Kk%KLLJk%%JKKJjojK%JJjkj%Kk%KLljJJ%J%llkKJkl%LNj%jLJ%Jj
-38968G5%j%Kjk%kllJLjKLj%K%%JJ%j%kJJ%%kkjjjJJJKLJ%mm%%KL%ll%KPNk%lk%kmljLK%j
-38900F9jj%%%KJJ%J%MKkjJ%jjJjl%%JJ%lkJLK%kjJJ%kj%LLllk%jJKJ%jjjJ%KJjK%%jJJ%j
-38832G3%%J%JjjjjLJkkjJMjkjjJjjjLLjk%kkjJK%%JMMjljJMKklkkLKk%JjkJ%j%%kKLjj%j
-38764G2jkJJm%KL%m%MLJk%K%nk%jJMKjJ%lmj%LLLKJjjjmk%%jjjJkJLK%K%%mj%lkK%JLJNJ
-38696G7nlJMKjj%kk%jllkKKJKJMLJkmjKJjj%J%KLJml%k%%jK%kjJ%LMjkllJ%j%K%J%KJKjK
-38628G5KjJkmkKj%KKkk%JKkKjkLKJKj%Jkj%%jjKK%k%kkKJKJ%ljJlJM%kkJ%%Jjj%%J%%kjJ
-38560G1K%%%%JJ%kjlLMJKjJMjklj%%MJkjlkkkKj%%KJjLLkmkJKJ%kll%KLLKmjj%K%%KJk%J
-38492G4jmljLMKjJJjokKK%jKLKkj%%jJKJl%J%J%mkKj%NL%lkJ%J%lj%JJ%jjj%%LLj%j%Jj%
-38424G4%%LOJlkkj%%jjllKMMjkklnl%KML%jJKLjjjljKJJJnlkKLLKjLNKlkL%jJ%%%Kkmmj%
-38356G2%JKj%JmkLNKJjkk%Jkl%JjjkLMJjkl%jJ%JNLjlknkJLMJjNJkkjJ%JJK%mljJJ%k%%K
-38288G4%jJJkK%lK%jJKJjjJK%o%jkMNKk%%jjmkKK%J%jJj%LJjlljJKKJjkj%JJ%kjjjJKJJj
-38220G3lokLKJJJJJNKKJk%k%Kkk%kJ%JKjj%k%%jkKjlJLJ%jlj%LKMJk%ll%%JKJKjj%Kkk%J
-38152G4%k%%jjJKJ%%mlL%k%KLK%jl%LK%jj%JjjKJJ%JJmk%%%%PJjj%jMJml%%%mm%Jj%J%%L
-38084G2MLjlj%MJljJLLjmjNLJmn%Kkk%JJjjkJjlJJLJK%%%Jk%KMJkJ%kj%%jkJLNjmmjJJ%l
-38016G4L%%%%KkkkjJ%jJJJkkkKPL%kJJkjlllJLLjjKJl%k%j%JK%jKJKklk%jj%MNJj%%jlkj
-37948G1%%%%JkkmKKkjk%%KLJjl%MNLKKjkmkKKjJLkljJJ%jl%K%jnJMj%j%JLL%klJ%%Jjjjk
-37880F9JNL%%jkljML%KLMjnjkljKkj%kJJ%J%LMjjj%LlmjJkkJ%jJLjkjj%KKJljkJL%LKk%%
-37812G5J%jljjJLj%KMJ%mljKKJ%KKjlmlKJ%JK%J%JJlkKK%k%kojKJJKJ%JK%j%%JKjmnk%KK
-37744G1MKK%lmjNLjkJJ%K%kmNKkkjKJkjkmjJLJJjkJjJ%l%KKK%J%kmJJJ%kJMjmj%JJLKJKk
-37676G9%KJ%jmjJjKM%lJKJjjjjj%jj%JJK%ljMLk%jj%kljJJK%jk%jkJK%KJKK%%kljLKjjLK
-37608H3%%lmJj%JJj%mjJLMJjJJjjkJMKljno%jjLMLJjK%JKJjlKMknllJLKJKjmjJJ%J%%Kjk
-37540G8%JjJJkkJ%KMLJkkjjlk%%jjKJ%JjKjl%Kjk%lJLLJ%jKjlJK%J%%jll%%j%JLNjkll%L
-37472G5O%n%Kjj%j%LjljjMN%JkjJJkjlj%%JJLNOJlklm%L%kj%KjjkkjMJ%J%LjokL%jKK%JJ
-37404H2ll%%jj%LKj%%%%k%%JJK%%jj%Jjk%K%%L%mJLLJlkmnk%%%LMKJ%njMK%%%%%j%KKjkj
-37336G8jjJ%kmkK%KJLKjjJ%%%%jljKJ%%MJjjjj%%%JJJJjlJLLlnJ%JKk%KljKJJjjljJKJ%J
-37268G9JKLLkmljjj%JjmkJLjjJNKK%kj%%JjjkkjLLjjJJKK%kkJK%J%ljJ%j%kjJJLjjjjJJL
-37200H2NKko%KkkjjJJ%%%jkjkJJkk%jJKJm%JJLLjlJMK%KKj%%KJkkmljj%KJJ%%%JJKklnjM
-37132G5%%L%%LJ%Jkk%%J%k%JkLJk%LJ%jkjML%kkjjkjjJMK%Jkkkk%KKKK%jj%kjkjKL%JJL%
-37064H6kmlLK%JkljLjjmmNLklJjj%%LJKJJl%KJNLjkjkl%MLMjrmkMNknnJNNJk%%jlmJLKLL
-36996H5jlklljLLjjNLJK%JJ%kljjnlKkjLKMjkKJll%%JJjJJkjKK%kkJLJ%JJkn%LMjkJK%jj
-36928H1jjJJJjJJLJmkkjk%JkJNJ%JL%kk%J%%J%k%JJ%jJ%%%jl%KJJ%jJJklmJJK%JKlkKKJ%
-36860H3J%JlolLLk%L%KMjkkjjJLL%Kkmjk%J%j%JJKll%KJkmk%KLJJllJJJKJJKjJ%kKJj%jj
-36792H0JL%%kj%j%JjkJKJKKJJ%kJJkmljJ%JknlLNJJj%L%JjJ%KjjJm%KlkkKMK%%jkkjjKO%
-36724H4kjKKmjJ%kj%%%kJJLJjjJ%KM%JLlkklmJJ%JmkJ%LLkj%jJL%kkkjKMM%kJjkjJKKjjj
-36656H1j%JljJJjmkKJL%jj%jlJLO%ljK%kkLLJ%j%KjKkkjJ%kJK%jj%J%MMKlpm%MK%jkKJJ%
-36588H4kkjKKj%KKj%jjKNKjjkJ%mmlLMj%j%Jj%LJJllJJjll%LLkk%j%jkKKLLjmkkJ%KKjjK
-36520H1J%lkkKKjLMJlkkk%JJKjlLMJL%ml%MLmnKKmjJjj%KKJk%%k%k%KJ%jll%LNN%%%Jjl%
-36452H2J%%%jJK%JjJJ%kJMj%%%%JlokJJjjKk%JJ%lJLMKkkK%kkj%kJMJJkjkKK%KJKJjlkk%
-36384H3KKjjjkJJ%jJ%%jjJJnjL%j%%k%%%JJJJ%JL%kkKLlnk%KLLkkkjKKJLKlk%LLjlJ%kjj
-36316H2%JjkJJJ%jjJJJjkLJ%%l%LJjlljJllj%MM%%LL%jljj%%JKJJjkjJjK%llJJLK%lkJJ%
-36248H1J%ljKKj%%LklkJMLjJj%JJLLJjlm%JlnkKkjJKJJ%ml%JJJMLJJlnKKJkmjkK%jJLL%M
-36180H5%mjjKLLjjkjK%%jjJLKkkK%Jkk%jJJ%jj%KJmkJjJllL%JL%jKJ%KKjml%kjMKkjKMM%
-36112H9klmnjMNJjl%MLjJjnkNJkj%LNJklklJNjjJK%%jJKJjjj%jJ%mJJkJjjj%%ljjMkn%JL
-36044G8J%LJKKknl%ljLLLKL%kjjmjLJjlkj%k%MLJKLJ%j%LJnmkj%KKJJLjJKJj%kjJJjj%nk
-35976G9KKkKMKljKLK%%jJjljjkKKjjkJ%%JJKjljk%JJkkK%jJJjljLOL%llkkJJJ%J%l%JJ%J
-35908H4%JMJkj%k%jKJ%lkJKK%jJKJj%ll%KKKjkKJjjLJkj%%%J%jk%NMjjjkKJ%%nnl%LJ%%%
-35840H4JjjKJJJ%jJKkk%jJk%Jj%%%j%JM%lk%JJKj%%jJk%llkJLMJkjKJkJMK%ll%JjlkJLMK
-35772H9%kj%JJLjmlkJJknJMML%lkkjk%NM%%KkmkkJK%JJJJkk%LJ%JJJllJj%JjJjlJLKJjjJ
-35704H6%kKM%jkjLj%k%%%%j%j%Jk%J%%KKNKlnk%k%%jJJjKLL%%jJJjjK%%mmmkjKKKKJLM%k
-35636I1jlkkLM%%%jj%kkkKJJLJkJjlKJj%%%KK%l%JJ%%j%%lkjkJ%NMjjL%kkkLjmKJ%Jjj%J
-35568H7jLJKJkj%jlnjJ%MMMKllk%JJ%KJlk%LMKJml%kkkjJKL%llKJ%k%JJKjljjJJKNJlnlj
-35500H0lJLKJJKJ%%j%JLKj%%JJ%%lmo%LJkJK%jjk%NLjlkkKMJkk%KJKkk%jk%JMjljKK%%jj
-35432H5%Jj%KjJ%JJjjJ%%j%JjllKNMJ%k%kj%jJ%jkj%lJJJ%KK%lk%JKJlkjj%K%jjKJJJjJK
-35364H7J%%k%KMjlJJljKJjl%MKl%LLMJlml%jKK%jJjjl%%%KLK%JKmk%JJJlmkj%JjjKK%lkK
-35296H4MJkkk%Jk%%KKJ%%LJ%jjKL%LljJjjK%jll%JKJJjljj%%Jkj%LKJjK%jKkmjK%k%KL%j
-35228H9klmkJKKklKNJLKJ%kkKOLkom%LL%nmJNM%mlllLjJKjjJjKjjLKjk%lkK%K%jKNJklkj
-35160H4JLjLNkmm%Kjjj%KMJjlkJJLJ%jkLL%jk%Jj%%jlJJ%jLKjmlj%%JJJLL%JjlkjllJLJK
-35092H8LJ%jk%%kjJjjLPLlnkK%%MKjk%lnjKLKLJmojJJMK%kkjKKj%jkj%kJ%j%KJJ%JJJ%lJ
-35024H9%j%JJ%jJJj%JL%ljJjJ%J%%%j%kk%JKjlj%%LJJ%lmJM%%jLjojJKJJKJKJJljkjKKJj
-34956I1K%%J%Jkkkkj%JJj%L%k%%%%jL%%JLJjk%jJj%KjlmljkJM%%jjJNKL%Jklkk%%JNK%K%
-34888I5jL%mnkLKkjj%L%k%%JL%KJJjmmjJ%%MKjlk%JL%%LjmkJLKJk%jk%%%KjjkKK%l%LKjk
-34820I0k%jm%KJJKLLjk%Kj%kjMNjl%JJjlk%%j%%kkjKJ%L%nmj%LNL%KJmm%J%LJl%J%kkk%J
-34752H5JKKl%MKkkKLJ%%ljjlLM%l%JLKjkjjkjKK%k%Mjll%MKjklkj%J%%ML%JNknjkJ%kjjK
-34684H8MJjkJ%JjjJK%%kjJKK%%K%kjJJml%KKLKkJJljKKkklJ%jK%kjlJKJ%jkkKLJjk%jjKJ
-34616I0KKLKJknl%J%lJNMKmkjljJkjjJKljLJ%JLJj%jmJMMlkJ%K%kj%%Jj%%jj%JLJ%%ljjk
-34548H8%%kMQLkj%%j%l%jmlJOKjlkJJjJKj%LKKk%%jJLknn%JjjkjLNJkkKjJJJ%%J%kKJ%j%
-34480I4KLLjk%jjJmkJjJKLKmnjjJ%%KjjJjKL%lkjj%KLKkkKKlnjLKjLLk%%JJkKLJljjlJjk
-34412I0j%KLj%J%JKjkjkk%JK%jlj%KKMJljjkkkMMJKklJ%%jlkLJjJK%mnjJK%KLJKKk%J%%J
-34344I5Jj%Kjlj%J%mjKLJ%%kjJJ%JLJkj%%%j%k%%J%KjkjmKJJKKjlkkl%JJMMklJMJljJjJK
-34276I4Jk%%%KLj%JkjlkLK%Jkm%Jlj%KKKLJJJ%kkJjklJJj%JjkMJ%kj%jk%%JJ%JNKKjj%kj
-34208I5jml%%L%jjJ%jJMJJk%jjJKJ%kJKJ%jj%kjJkjklj%MLJ%jK%l%MKmmj%jk%LONJ%%Jjm
-34140I5mk%MKKJ%KkjK%J%jlm%K%kjLK%KJ%lkjL%kJ%l%KKJjJJjJjljjjk%J%%kkjjMNjJKkl
-34072I0JKjJKKKJJjlmkJ%%%k%KJJLkmjJKKk%%jJMJ%K%jmk%%KJLJ%%J%mmllKNKJ%%%%jlKN
-34004A00KkjlmKLKKJllJ%ljjjKN%lklKJ%jkjKJkjJLjlJjjJj%kLMM%kkklJ%jJKKJJJjjkJM
-33937I7K%lljj%J%JJjjLKl%jJJlk%%Jj%kjLjjKk%LJjLLjJLllJ%%%klKKjJ%kkJL%mjJKKJk
-33869I3jKKK%J%jj%J%kkKKKjkjJLjn%%k%kjK%j%%J%llJMKJKKL%K%mljk%%kJKJLkjJ%j%NM
-33801A03JnkKKkkJ%jJLJk%kljJNL%kj%%LJkj%lj%KJ%%%J%jkLjklkj%JjLMKjJjkkJj%klJK
-33734I4lk%MK%Jjlj%KMKjjkkj%jKLJjJJ%jmlJJKjKjkK%K%K%JjjJlkJKLkkJJjJ%JKJmpmkK
-33666H6JLM%JKjlKLjj%JlnJLKk%%%Jkl%LK%KjjkKkk%KLKJJj%jkjJKKjKL%l%jk%Jjkjj%J%
-33598I4kJ%%JKMKjJ%ljJLJljJjkJJll%%JKKjjjJKKJK%lJ%m%J%jJ%jJL%omk%JKK%jkKMMKl
-33530A00kJMjk%kljjkk%LKMLj%mkMJomKNL%kmjLK%j%Jkmk%LKLKkmJLKJj%jj%jLKJjkjljK
-33463I6j%KK%kkJjmjLKkKLJ%%KJ%%%nml%KJLJKJjJJJJjjJJJknjLNjkJjlkjJ%%KKjKJLkkk
-33395I9jjlmkk%KMLJJ%J%ljj%ml%MLjLMJjkjJKKkjkklJJLKJJjLJkkjKkjlkKL%jK%l%L%jl
-33327I4l%JjLLKLJjKKlol%KJK%nkJj%NJkl%JJKJkjKKJKKJlnlkJ%%KJ%jjLJ%%kk%J%klJMN
-33259A00LJjlkkKJjk%JkJkkKJ%j%KjJKNMjlomj%KLJJJJKJkjK%JJKjjJljL%kljjml%LK%jl
-33192I2kKNKjkJK%jJ%J%j%KJjlkJK%klJLLjmjL%lKKJ%jKkjJjkJJ%j%%ljKJJjj%KJmjJjJ%
-33124I4%LJ%jL%lkkjLLLLL%knjJ%jjkLKJ%kjkJLjnlKLJ%lljJ%KjKKlnkKLNLjJMKjjJmlJK
-33056A01JKlk%%M%nlMLljJKKkjjjjlkJML%%J%jkjkLLJJ%J%ljjj%%jjkJKL%l%%jJK%klKJj
-32989I6%llKMLJkkLJ%kjj%jLMKknkkKJ%LLjj%%%LKjj%jlkjJ%%KKjJ%jJ%jkJ%jljKOLjj%j
-32921A02jl%KkJmlKJjJLKj%J%KKjJ%jkJJkk%%N%j%%KjnkKjjJkjKKKKjkjlkKKJ%kkj%LK%m
-32854I5kk%LMKk%%Kkk%jlJN%jjJljKKKK%kkkJ%%KKkkK%l%KKKNjlMJkJjjJJkjkk%L%j%k%J
-32786A00jjllK%jKJKJk%%J%jj%KjKJlk%%jkLMJLjj%%LjnljJJJj%JJJj%%%J%klkj%MNJkjJ
-32719I9L%Jloj%jMPJjkj%KjjJj%kkJJ%j%K%ljKKL%jllKLjn%LKkLJKJljjkjjKkokJLLM%J%
-32651I9JklKMMK%jlm%%k%L%JLkol%LLjmkLJ%jkJMKJ%Mjnjm%LJJLJJljjjjJ%%jjJ%Kj%%jk
-32583I5j%L%jmjKL%%JJ%%K%l%%lJK%%KMMKmokjjK%JLJmj%J%k%KL%JJ%k%klk%kkMMjJKJ%K
-32515A03kjJJJkJLLlokKJkmJJJ%%JljMN%JJmmJNKlm%NJlkklJMK%kj%JkkNMmljJLLK%KjkK
-32448A06%%%lkKJklj%jKK%%%KjnjjjJLKLJmkJjklk%NL%jJKKJkkklkLK%JLLjmojMKkj%jjl
-32381I1%LL%j%jk%%%LKJljJj%KKjkkj%J%KJ%%J%jjjl%NMJjJK%kmk%K%JJkkj%%JMLJjlllk
-32313I2KKJjkk%KjjLMjkk%JjJL%jj%JjkJJ%KLJkJjlJmjLJKj%%j%jkjJMKjj%km%LL%lkjLM
-32245I9LJmmJKjkJM%l%KK%lk%%kJNKJJJK%nl%Jjj%jjJjjL%jjjKMLklkjJJ%JkkKNOJmmjJ%
-32177A01%kkj%%lj%LMJJ%kkJKJjjJ%jJKLLjllm%JJJjmkLKLjljLjLJlk%kjKJKJJ%mlJ%JjK
-32110I7L%JJkj%K%jjK%kLLll%kj%KM%%%jj%j%K%kKKkjk%JkjjjJ%JJ%Jk%K%okKLLL%kj%jJ
-32042I8%j%jKMjJJ%K%jmkjjjKNKjnoJ%m%KMLjlKMLkj%%JJm%L%%%JknlJKJJ%KJklKK%j%jK
-31974I9L%%JJ%kklj%J%JjjJJKJ%%%%kljjJJk%LJJJ%jkJKJ%J%jlJKJjkk%JJJ%ljJKJ%%KKL
-31906A07j%jml%JkjKLkKJkJKJ%%jkjKJ%%%JJljlk%jKJkJMMJkkjjj%JkJKJJ%MKknnjJLKKj
-31839A03%jlkKj%Kknm%NLKKMK%kjKJklj%%%%Jjj%%%jjNLklj%%JJjj%JL%ll%%%%JMMKkmj%
-31772A02JjjjJjkj%%k%%%JLJk%J%jJjJKKjljJKM%J%mn%jjjl%LKKjJNLkjjll%Jj%KjkJLK%
-31705A01kj%%%j%%%KJjJJKKjnJLjKj%kk%j%Jj%k%j%j%%J%jKJ%%JJjjKjK%jj%%LLJJ%%k%K
-31638A06%l%jj%ll%KL%ljKJJJJlmJ%%%jJ%J%jk%MMj%Kkk%%JJ%j%j%%JllK%jJJjl%LJ%k%J
-31571I6L%%Kjjj%jKJJJ%JjlJMLllJMkokJMJk%J%kj%KK%mlkKNNNmpkjkJJJJKKKjllkJ%%JL
-31503A00Jl%L%njJ%kJMJ%Jkk%J%jK%JKjklk%LJ%J%j%JJkkKJk%JJKjl%j%jKMLJkj%%mkJKL
-31436A02MKjlKjo%MKLjmkjk%%kKNLKmk%kKKJKK%J%lk%JkkjKK%%JjjjK%kJ%kj%LjlJJJmkk
-31369I5j%MJk%JK%k%jJKjkJkjOJmkj%jJLKkkJK%lj%KKL%%%JJkJL%%%jmjJjk%KLkl%%KKKJ
-31301A05jlkJ%jjj%KL%%JjKJnn%jJ%KJKJK%JKjkllkkJ%KjkNOMknljJJJjjJ%k%JJkj%JjlJ
-31234I4%%JLjjL%m%JjJMLKk%LKkokJlJLJ%%%LJlkl%L%l%knJM%kJLJ%KN%m%%j%kmjLK%%%K
-31166A00K%kl%lJLkjK%KJJjjkjkkJNKjJKkk%KKjkJLJ%jnljJKLN%llj%jJMk%KjKjjJk%%lj
-31099I6KK%mkJLklJLL%%JjjjMNlnj%J%L%%lJjmjJ%K%k%K%kJKJ%j%j%JL%%jl%jLJJJkkkj%
-31031I5jjj%JNKjk%JJK%jJKK%k%jl%JJkkJK%jmlKKLNL%jkmmJKjJLKKLlmk%kK%%lkJJMj%K
-30963A02JKJ%LJnl%jJjkmjMKKln%PLKjm%LJjlklJLKJJjkjK%jkl%LKjkJK%kjj%J%llJLKJJ
-30896A00%KKjmmkJ%j%LMjljL%jjkjJKKLk%Jk%LJ%k%JJ%%%%%%kk%JJ%KjkLK%lkjJKkjKKjk
-30829I9jk%K%kJKJj%%k%JJLKlljJ%%JKJkJKjljJkjJ%jkj%%LLKJjk%ljKj%%%jJLLj%%%Jkl
-30761I7nkJLJJJjkKKJ%JK%jkljKkjLJjjj%j%%%j%JNLj%%l%KM%ojLJJ%mj%j%K%jlkMJ%LJj
-30693A00JKjmnkLJkjJ%JJ%jKLLjJ%jknJKKKL%kkkkjllNQjlJLJm%%jkjJK%jKKkjJlljKJ%k
-30626I3%JjjLLklLKlJLJkl%%JLJll%%JJ%%%jljK%KMKj%%JknnJOLjJLJ%JKjllJJmlJKkKJj
-30558I7%jjjLKk%Kkp%K%%j%J%LLKjljKjjk%Kj%%KJkkJ%kJLOjnjJ%%K%jllKLkkL%jjkJjK%
-30490I3KKKjllJKKPKmlkkJK%k%KKJ%lkjLMjlk%%%l%JjJjk%Kjk%KKJ%KJJ%KJjlmJLK%lkJJ
-30422I7Jjk%JJJjk%%%%LMK%mjkkJJ%kjjK%J%ljKM%l%KjoKMjkJMMlnmj%jK%jKMMJ%KLJllk
-30354I8kKJ%KJjLJlmmmjK%%KMLkjjkkjj%LN%jjMKKJllnjKKLLknl%%%JLKjl%%ljJjKKL%KJ
-30286A01lkj%K%lJLL%jkkk%KM%%jjlk%JJK%%jjJM%%jjLJjmmjLLjlJKkJJj%JjlJkkjJ%JKL
-30219I6Jjl%KlkLM%jJ%%jm%KLL%Jjmkj%L%j%jJM%j%%%mmlKMKL%%%kjjK%jKL%kkk%%Kj%%%
-30151I5%Jj%JJKKJ%%j%JKJjmlkK%kk%JJLjkjLLjjjk%%mjjKKkj%LO%kkJ%l%%JjlJJ%JLKJK
-30083A01%lkkjk%%jjPPjnjJk%L%jlJJjJ%j%JKJjlkjKK%kkkjKL%mlKMMKjkm%JKLK%kj%jJ%
-30016I7%Kkkjl%KJkkKKjjJMJj%jkjKM%kJL%klkj%%%JklJMKJJKJkmKJkjl%Kjkl%JL%okNNk
-29948I2k%mkONJ%lk%k%NKkkJMKJJj%jjjJ%%j%MKklkkm%K%lJJjJLK%JllJKjKkljjJL%jkjJ
-29880H9LKj%JJjJjJKJkjJ%JjlkJKj%Jlo%LMMKjlkk%KJJJk%j%%JLjkkkMNjoJLKKK%knjNJj
-29812I8kK%kk%%MKlnk%j%%MMJ%Klol%j%%J%jj%MKjKL%jkkjJKJ%JJjj%%KjjLkjKLjkl%%jj
-29744I1j%JjJjlLL%JJ%kkKJj%KJjk%JJkmmjJKLJK%mjKJjJJ%JLJkj%j%%JKJKkkKjklkjLJk
-29676I0KJ%mJKMLKlmkJJJ%%kkj%LJJ%%KKmokjJKkJM%kj%LMKJlk%jJKK%Kjjj%jj%%JjjjjK
-29608I4LkkjL%klj%%JKK%jjLjjKMJkjlJjm%j%LLllkJMM%jLJ%lmJNLlm%%jLMJlmmJKMM%nk
-29540I4j%kk%KKJjkJ%%LLml%K%jJJ%k%JjkmkJKJJ%j%jk%KLMJjJMLlmJJjkjJ%%k%J%%jk%J
-29472I1j%L%l%J%k%LKKJ%klJK%%%kjjjjKNL%jkmjLKjkjJjJJjkK%jKkJJjLKJJmkJJk%jkjL
-29404I3K%llJkJJKKjJ%%%m%%l%MJkkjK%%JK%j%jJjkj%LJJkj%LNLJ%mkK%kmjJ%LjmJNJ%jj
-29336I4km%LJJ%jjljMLllJLjkLKJjKJklkjJ%J%K%lkjjJKJLJklkL%%JLJklmlKNJkJ%jJKkJ
-29268I1LjkkKJjjLjK%JJJjk%jjkk%JJ%JJjj%KkjJJlkKLjkmkJJNK%MKkkjjjkJj%%%LJJjjj
-29200I0jKLK%k%%%MKKLon%MJJKkkkkk%%jJLM%ll%MJJjKKljk%JjllJKL%jjj%jljMLKjjj%%
-29132I4kKLJjjjl%J%K%%jJ%kklk%LK%JLJlmkjKKJJjjK%kl%NMJklljKjKKj%LJ%jkj%JLJJm
-29064I4k%%KKJ%JJmk%lln%MLJj%J%JMKJmmk%JjlMLJJkm%MMKjljK%mmjKJKjmjKMLkjK%%%K
-28996I5Jkkk%JJL%%kjKkj%jKKkljKLk%Kjk%KLJmjJLMmnJJlKKmkLkkkjKMKjJllJK%kkJ%%L
-28928H8NMjjkjJjk%%jJjJJljMLJJj%%kJj%K%%kkJ%%jmj%KJkJJ%LMjjklKLK%lljJJkjJJk%
-28860H8%%Mjl%%kkKKkkj%LMKLjKLjnl%JKJljLLjm%%lkLKjk%%jkJK%lKKLJlkJJLMJlmnjLL
-28792I1j%jj%jjKlJJ%j%ljKKJ%%LKJKlk%Ljl%Jj%jJ%km%NNM%nkjJJ%%%MMjl%mmmJLLkkKJ
-28724H9JJ%jjJKkk%%JKKklJLJ%JL%klkKJk%jJljJJJknkLKLKklKLLJ%lljkjJK%%Jjj%Jj%j
-28656H6JKJjKJjnm%KLNLj%%j%lJjkJJj%%KLKJJjkmkKkJ%jJkj%JJJJJKLJjkljJ%kmjLJjJn
-28588H4mJlnkNNLNNLlnjMJmk%jKJkkLOK%LjmjL%m%J%kjk%JlJJjJK%kk%jjjlkLKkLNLj%%j
-28520I0J%m%LJj%KK%Jl%Jlllk%%%JJNkonjMNMKLjkKJ%jJllljKKKJK%jjljkjLLJjkjK%%JJ
-28452I0JJjkkkJ%Jjm%MLLk%jj%kJNJll%jJL%k%JKjmljkJKJj%JMLJjkj%jkkJ%J%%ljjMKml
-28384G9KMKJ%jkjKLjkJMKjkjlkj%KMjkJLjk%%KjkkkJJ%JKK%%LKjlJjkjKJkkkKMKmjKjkJK
-28316H9%jJJJjljjkJKJJ%mlLN%j%KkkKLJJJljjjj%%%kj%JjJjJJJ%kj%L%%jKkm%JJJjk%jj
-28248H0KJKklkKLJJKKKjKLJkkJJJ%omk%J%jjj%JjjKMKKkKKJJ%jJklkljjJ%JONKkmk%jlJ%
-28180H6jkm%JJJJjJJlkKJ%KNK%%%Jkjj%KL%JK%kljJkjj%K%kkkKKlklKNJKL%kjkkjl%LKMN
-28112I5Ljnm%j%jlJMJj%%%JkkkKLkkLJ%LLknkk%KJ%jjj%LKknljKMLJK%jJKJ%kmlkJMK%j%
-28044H7%jJLjljLkl%M%l%K%J%%%jJJJjkjJMKjkj%Kj%%%KJkm%Jj%k%JlmJJJKMLJkjk%LJll
-27976H4kJON%mkllkjJKj%%J%j%JKLL%lK%l%JkkkJ%NO%%lk%jjkjKMj%jj%Jj%JLKjKkmk%KK
-27908H9K%jnmJJ%J%%Jj%JK%l%Kjjkl%K%lkLLJ%lkJLK%KKKjjlKJl%KLJ%Jlok%%%j%JjJjl%
-27840G7MJ%LLkm%%KKJkk%J%jJJjJJ%jjJjkK%jJJNKkokKJjJ%mnKNNKkjJJkl%LJ%JK%ljl%J
-27772H5LMKjk%lm%JjJMKklkjjjJMjkJJj%kjjjkkMK%jJKJkkjjjKM%%Jm%jjKKJljJOKklJjk
-27704H1JMMllJ%kLLKlkJjJ%mk%JKLjj%kkJKKkk%JkJJl%LjJKKjm%KLKjkjjl%j%NK%kKK%no
-27636G8%KjKMLkk%KJ%JKJjj%JkjJjJ%j%JJjj%JJkll%JJ%mnJNLjJKj%KjkkLJ%ljKKKjl%jJ
-27568H3JL%%%lljlJMLJkkJJ%KL%jjkjjjKjlLMJmlKK%%KjljKLJkJL%mkJjjKLKlnk%jKJjKJ
-27500H4%jKLLjmmj%%kj%%LM%k%KJ%jj%Lkmj%L%%JJj%KJjkkJLKK%lkJK%l%JJj%%jkjKJ%Jl
-27432H3k%J%%%jJJ%J%jjjKL%lkjLJjj%kljjK%%JKKJK%jlmjJ%M%jkKK%l%%jJJJjJJkk%MKj
-27364H3mjkKML%m%KJjl%%LM%jkJj%JK%%J%kkk%%%jjljK%KLJ%jJ%j%%jK%lljjkkKKLKjJ%%
-27296H1KKkmJJK%K%KNjlmmK%JjkjLJjjKJlkJJKJKJjkJlkk%KKjjLLKKJ%jlkkkjKLMJkljJj
-27228H4j%JljLKKJKLkomjJ%MJlj%k%J%%%KMJjjljJJ%jJJlk%%%kKMJJJmlkj%%%LK%%Kjm%J
-27160H0k%M%ljKKkjLJjjJ%jJ%MK%lkll%JNN%%lmJJLLKlmJl%Jjjj%jJj%%K%j%%K%JjkKj%%
-27092H1%jjKLJjkkjlkLLjklKKKKjkkjLK%jJJkjJK%k%LL%%lljKKj%JJlkLK%%%JJJln%%%jJ
-27024G9M%k%Jk%KjLkjKjJ%jjjLJ%%jjJjJjJKJJL%%%ll%KKjnj%jJJjlkNMKjkJ%%JmlmJJK%
-26956G9JKjJjkJjkkMLjk%LKkk%KJ%%lk%kJOMLLJjkjKNKK%jkJLMJK%jMOMLJ%KJjmklpl%jj
-26888A07kllom%JkjK%lkkjLKkm%KJJKKjJ%llJkmlJL%%jKMJ%llJJKJjJJkjk%Kjj%JJKlllj
-26821G3JMJKK%jml%jJJJ%JJkkJKJJ%%J%lKLjjlj%KML%kkjJKK%jKKkkJJ%kjJknlJL%%JKJj
-26753H2lkj%K%JMLlljLJkl%Jj%K%JklJJKkj%%jL%mLK%KK%kk%ll%LMJJLKlnkKJMJnl%JKKJ
-26685H4j%k%jJKJJjklJK%jjJ%j%JKLjkJjlkkjJK%jk%LJ%J%jl%%LM%KjljMjjK%l%MMjllk%
-26617H0jLL%kkjKKJLjJKjll%J%jjjj%%J%k%J%KKkmKJjkk%MKKkkKJLJjml%%Ljjj%KK%jj%j
-26549H0kl%KL%kj%Kj%%jkjKKk%KNKjk%j%KjlnjJKJLJkJKkmkjJKlkKKKMJJ%JJkjKklk%L%J
-26481H1jkjj%%JKKKjlkk%KJkK%jJJL%j%KKmJPJl%J%ll%J%jk%jjjJKKjLMJlnljJJLM%k%J%
-26413H5jlljjJKJkj%KJJJjmljLKJJJJkjl%L%kKL%ljJ%%Jjk%NLjjmj%Kj%%j%%JKLKJ%mojK
-26345G8KKJjj%KKll%j%%Jj%JkkJKNj%KJ%%%kkllJJkl%KLk%KKKJj%jJJjmkKOJljjJ%j%jK%
-26277H0jJJJjjj%J%jkJ%kKJkmjMLkJKJ%kklLL%JJkk%lljKNKkoKMJJkmj%KKJJLJmjM%m%%L
-26209H1KmmJLJkkkKK%%jj%jK%kj%KJJJ%%JkJMJljjjJKjj%%jj%LJll%JJjmJL%Kjk%%J%kj%
-26141G3LK%KKKJ%%jjjmkljJLLJKjj%Jkm%J%%j%N%ljJkj%j%MKKJjKjll%%kJLKjkK%KLjmjJ
-26073G9ML%jk%jjlj%jJ%%JJ%KLllJKJkkljKKLK%JJjjkjJ%%MKnnkJJJ%%%%KJjKL%nm%KjmJ
-26005G4LjJLKkk%%jjJ%J%jkjl%LLJJL%jlnJjk%kJKjJLJllJL%%KJ%llLNLJKjjJjmlJ%j%J%
-25937G7KJ%lj%jJkJM%k%JKjl%KjkjjJLM%l%J%%k%ljjjLLJkkjj%MLjkk%%JKjJJk%MOjomJk
-25869G4j%JLLKjJKJkjlkJKJjjj%JkKKJJkK%lk%J%LjlL%j%%jjLjJKjllKMmjKKJjjjkKJm%K
-25801G8%%KKjjjK%Jj%jJL%%%%K%kmKLjJ%llkjj%KLkjJj%%jljLKK%jKJk%%JjKKkmlljLMJm
-25733G4jKK%J%%%JJjmJMK%%j%%%kjkJ%k%MKJj%Jj%jjkKjjkkJJL%%ljkm%PMKml%%KKL%k%K
-25665H1JkkKLJj%kjkKKkj%%JkJLj%KkllljJ%JKKjk%JJljjLLjjjKK%%JjlkjMLJJjljjkJJJ
-25597G6Kjkl%JJMLjmo%LKKKjkLJmK%Jk%JJjjj%JjJjJMJkkJJk%lmj%JJ%JK%lkMJ%%%K%kjj
-25529G3JJJLjljKKJj%kmkLMKkkJ%JJJkjLJ%JKkl%%mmKM%jjkkkJKL%jKNJj%llJLKmlJl%KL
-25461G6K%%KkkJL%%kJlm%L%%KkjJKLKK%kk%KJkkKjkl%kj%JMJ%jjKkKjlj%LNMJmmljjjL%J
-25393G6%jJ%k%KJJMKkmkjjj%jjLLLJjljk%Kk%Kjl%LjkjjJJ%%%LM%kl%LJJJ%kl%JJ%jKLjl
-25325G7kJJJJKJL%kjk%JjjJJk%jJjmkLKk%JLJJJnnkjLLjjKJmnk%KNKLjkNMknljKJ%jjk%k
-25257F9kJMKkllKP%mmmjLKLKKPLjknm%Jj%M%l%jjKM%jlJLKJ%JkljJLKkkjkj%kkjJJKllMM
-25189G4%LKL%%JJ%lmjJkl%%JKN%llnlJMLJjmJLj%JKKJMJmnlJ%JJKLj%jjjklkLMK%%%J%kn
-25121G2JJJJJj%JJkj%JJ%kj%KKjjlJJ%jjJJ%%%jkJ%%%jljLJjLLKLJjkl%Jk%jljKMKjJKJK
-25053H4KJjlmllK%KMJkmkjjjJ%%%k%KM%%jJMJkl%K%klJMJkk%%JK%JllKNLjlkjKMklm%Kjk
-24985G2JKlk%J%KMLl%JJJkllj%jjKJjJKLKMjm%J%JKJj%KklkJkj%Kj%KklJJLM%jjJJn%jlK
-24917G5kjKLKL%kk%%kJJJklJK%%JK%%jkkmkKJj%M%JL%jjjJkkKJ%kllKKJJJLKJkJkljlk%M
-24849G3NJkJkkJj%kjjl%KMLlkKM%lLJk%Jkmm%KJKKLLJjkn%JJKJkllkKKjJJkJLKjjmljJJ%
-24781F9JNKkJjlkkkMNK%%LKjjjjkk%kjKjjJJjjlkjKJKJjJKJK%nmJLKKLJ%%jkkJLjkJJ%jj
-24713G5j%KJkj%%%%LK%jl%J%jjjK%KK%JJknJLKjkljK%kJ%kkKK%kj%kNKJJJ%lK%kl%jj%jj
-24645F9%%j%JMLJJLJllJLJjl%jj%lkLLJjjKjlk%%%jkKLJ%%%kkkjJj%j%JjkJLJMLKkjl%%%
-24577G2K%j%J%KLj%j%lJJ%jjjj%jkljkKMJj%%jJJMMK%%%%jk%jl%KK%kjKkjK%jkjJ%%kkKQ
-24509G8KjJmkJJk%Jjkl%K%%jmJNKlj%JKMKjml%jmmJNPK%jkljJ%k%J%MKjJJj%kk%jl%KJLJ
-24441G5JJjjjjJJJKjl%%JJJLJ%kjJ%lkLL%%mlkjJjkjKJkJ%JJjKJJ%kjjKK%lkLN%mj%%KJ%
-24373G5j%Kl%MJjmlNM%ml%MM%kJK%J%mkm%MJk%JKj%%lmjJK%%%jkJKK%Kj%jkKLjk%%M%j%%
-24305G7%kj%%K%j%L%%Jll%%KN%l%JJJkj%Jj%jmkjkkLLKLjkkKLjkJJkjjKKJjJmlkJMJk%JJ
-24237G3LLKlj%Jk%%%J%l%JJ%jJ%%%%%Jjk%MMjjokNNjkkKJJJj%%K%kjj%KJkk%j%%lJLLKjk
-24169H0kJK%ljJKkjjJJKj%LjlJK%%kkkkjJLKlj%KLJkJMJJknkKKljjJJjNMKllkJL%kJKjmn
-24101G4mLMJJJljJLJLMJKK%JLKKNOLPPQQPJ0J1J0J3J7J9K0K5K8L2L6L7L8K9K0J0kj1j6k0
-24052D58k3k7l4l2l1l4k8k4j8j8j5j4j1qopqpon%Mjjjlnk%klk%Lkj%LJ%%JKkmlK%nmj%JK
-23998G9%j%j%JK%jjmlJ%LKK%%KJkkkjl%%j%KLMJ%%mKMkljK%JKkkkkjKKjKLln%K%JLJKlkK
-23930G9%k%LN%%nm%kjkLLJJklkJJJ%JMKjk%J%%lkjKJKJMKKjmkJ%%%jkj%KK%k%Jjj%JJJkl
-23862G7jJJJN%kjjjKJljjKKLK%mjJ%%Jml%KJMJmkJ%%jKNjJJ%knl%LLMJjk%%jkkkjjLM%%K
-23794H4jllJJJJJ%%kjNMKlm%jn%M%klkLLJ%jkkjJJ%kKKJkjj%L%kNLjkjJ%j%%l%M%%KKk%%
-23726H4KKKjk%jJKlkklj%%%KKLjj%lljLJlJKJLLkkjkl%LK%kKLKJkJKjkkKklkkK%KNJjkk%
-23658H2JJLMJoojKL%JJJjlj%KJ%LLJLjll%KkJJjlmkKLMLJlm%LKJk%Jl%K%JKl%JJkkjjjkJ
-23590H4KjjKKK%klKNLjJJklK%%%KMLllKKjjlKJkl%JKJlLN%kj%kmkJ%jj%%jJKLJJ%%JLKlm
-23522I6%jjlKL%j%%LNMjj%kKL%LKKjKJjJJKKLJjjk%jmk%%NMjkl%JKJJ%jjjKJ%jjLK%nnjJ
-23454A16klLNLjJkjJLLJLKKJJ%j%KNNMJjKLkjNNKjk%KKlJJ%LLLL%%MML%JkKJkl%KJJ%k%j
-23387A86k%lllJNMJKMKJKKLLJJkKJJKLKOOKLKJ%K%%KMMOPPJ0OOPORROMOQPMMQQONMOKLOO
-23321D14MOONRJ1RPOPORJ2J1J2QQJ3J3J5J8K2J8J6J8K6K6K4K8K7K8K8L2L8L7L6L6L8M5M6
-23281A178N0N0N1N8O2O6P1P3P3P9Q7R2J03J20J38J55J75J99K22K47K78L14L54L92M34M95
-23255E616N61O33P16Q11R15J034J176J346J553J803K102K443K838L294L821M410N051N722
-23237D5845O343O774O783O142M743K755O15j256k605l543m227m786n333n853o136o021n597
-23220C4643m963m239l564k981k498k100j774j495j245j028q51p17o10n24m57m01l52l14k80
-23201D250k52k28k08j94j84j76j69j58j51j40j29j21j11j02r2q4p9p2o2n7n8n2m5m1m4m4
-23175A197m1l5l4l3l0k9k9k7k7k3j9j7k0k3k4k2j7j5j7j9k2k0j9j6j7j7j6j5j4j1j3j4j3
-23142D89j4j3j0rj1j1j1j2rnpplnononnmknlJ%llkjjlompopplljnolkJKjjkk%mmnqmJjnp
-23082B09lkllknnmmlllkjmnpljJmlJJ%JjjJJjj%%mkmkjJkjkJJ%JLK%%KJjjkL%J%njJJjjj
-23015A28jKjkJKjklkjkjJJkjJK%jml%J%JknjK%kk%JL%%Lklk%j%K%%klJLJ%JllJLLJkKJJK
-22948A11JJkjK%kJKKlkjjnlKJJ%mljJKljK%%JjJknJJ%lmlLjkKKJkkKLLjm%%K%JJmlk%LLK
-22881I0JjjJJj%JJM%jlmjJKkjK%%lk%k%JLJjJJ%%JJlm%KjjKKk%JL%k%%%%j%%%J%%%%Jkk%
-22813H4%%%%KJljJjJJj%kJMMKmjKj%%%jkk%JK%%%jjJjjK%kmkKL%%JKjlJJj%j%k%K%lkkjJ
-22745G5JK%%jljLK%ljL%jjJ%jlKMKKJklmlJKMMk%jlml%JJkKLJJJJjl%KllJJJK%j%JNL%lj
-22677G9%%K%l%kJKll%JLM%mljJJnjK%JLjjLM%llj%jj%jkjJLLLKJ%%jjj%mllJKNKkklj%JL
-22609G3J%kj%Lj%LJljJkk%LKJLKmlJj%J%JjJlkJKLK%kkKJj%%nkLJkKK%LJJlJJk%jmlJKJ%
-22541G4%LLkoJLjkK%lkjJJK%jJLJKJkkllj%Jj%jkJKj%JjKMMLlnkmKNKnmKMJjlkjJMJjjLJ
-22473G5MKj%lkJ%%%jKL%kkj%LjJ%ljJLkljJ%JJkjLML%j%%Jkm%KMMLKJLJJ%J%JK%JNOMLPJ1
-22405A38J0J2RQJ4K1K2K5L0L1L5L6L7L5K5J3Kj0j2j6k1k6l0l4l5l1l1k8k3k1j6j5j3qnnp
-22368A16olkllJjjjjjLjmlnJjm%%Kj%klkJK%jKJlk%Jk%jjKKJ%jlkKK%j%KKjl%L%kkmJNKk
-22301G5lJNKj%lkjlKLJ%%JJj%klljL%k%KLLJj%%JlkJkkJMJjllj%KK%JknkJMNklkJKjJJ%%
-22233G1J%JKJjlklKM%%KkjkJKl%MKJknjLJj%JlkkjKJJKLJ%jllkK%%JLJmlLJjMMjjlmkKMM
-22165G6%jljJJJKjkLLkk%jmjJK%LKkookKMKKJ%J%KKkJjlKKJml%lkJLLJJJkkJJjl%J%j%LM
-22097G6Ljkjk%%%K%jj%JkmJ%KKkkKKmjMKJKj%%lljK%J%jjJk%LOJ%kmkKJlJJkjMKlljJJKj
-22029G2jK%J%%JMKkjkk%kjJK%k%j%jkl%MKjJKJJJ%klkl%KJJjjKJJlkj%JJJmkJ%jJJKLKjJ
-21961G2jk%JjjjLL%k%jmjJKKKjjk%LK%%jk%MK%JjkjkJJkl%K%%klJMKJJLjnjN%lJj%j%%LL
-21893G7j%kmkLNKKjj%lln%KNKkJkj%klkjKKKmmJ%KL%lmjKLL%NL%mmljKLKKL%ljjk%JJj%%
-21825G0jj%%j%KKKklKJjJMKkl%Ljk%ljJJJ%jjJMM%lk%JJ%JJkj%%lkK%kj%%kJLMMjm%j%LJ
-21757G6onjKMK%jkLJj%%%JKJKjl%J%%jklJLM%%Jkl%JJl%J%kmkJJMM%JjJJklmkJK%%K%JJj
-21689G2jnlJMLJLJ%jlmJLJ%%jK%%JknjKMMJkklm%KJjj%LMj%JJKJljkkklKNKJJj%%%mljJJ
-21621G0KJJjJjkljjk%L%JJj%%j%j%Kj%%LJlj%K%kj%LJjlmLNM%mj%kjJLMJ%kkJ%J%kk%kJJ
-21553F9jklkLKKJjljKLKKkmJjJj%NK%jllKK%%%jJLLJjjmlkKMKj%M%kjklkJKJll%%kkKLJl
-21485F5jJL%%j%%KL%%%kkjLKkJJLJ%jljKj%%JKKJmklj%%ljKM%%%jJJ%kJ%%%j%Jjjj%%JJJ
-21417G0%jJ%jjJjkjJ%KLJKL%pnjKLLKJkjJ%%kkjkJLkJKjJKK%%jnlkk%jKKjJMJJJJj%LJ%J
-21349G7kjmkk%Jjk%J%kJJLKllj%%%LKJj%%J%%JKK%%lmJK%jLkJj%LKJllJJ%%kkjk%kjKjJL
-21281F7J%kKL%lkJLLJk%%kj%JlkJJ%JJKj%kjKKkjjjjjKJMKmjJjlLKJk%KJmkjKNjkJjjJ%J
-21213G0jmk%kljJNMMKJ%%j%lJJ%kkj%LJjKKLjmkJM%k%KKkkjjkJK%lnjKJJJJ%%%LKkjJJ%J
-21145G4kjJ%Jk%NKlm%j%KjJmmLJ%%%LLJJ%jj%%Kjj%jKJ%K%nl%%jljjjLKjkJ%%jJKkkJM%%
-21077F9J%%%J%%Jj%jkjJJJlkkjKK%%jjKMJkkj%jJKJJJK%lj%%ML%mljklKNMjjjjkjm%JjMM
-21009G1M%l%%ljJjjk%jKNN%kJkj%%JjmmkMMKjl%%%J%jK%kKLkk%JkjKKJjjllLM%jK%nk%K%
-20941F7JK%jL%%%kjKJ%%MKjkkjjlkJJjJJJjJJ%%jjJJKK%jl%NKkkJ%kjj%jjjk%KJj%j%L%k
-20873F8%jKLlkKJkll%LMjlKMjJLLjkjlJ%kmljLONjkjJJk%L%kmkJ%jJK%jKJjJkLJ%jlklKL
-20805F9jKMJj%jjKJJJjj%kkml%j%KKLJj%Ljno%MMK%LJlmkNL%jj%jJ%k%j%%k%NLlljkjk%K
-20737F5JkjLMJJJmkJLK%KM%kklm%L%%L%JK%lk%%j%k%Jj%kjKL%llKMjj%J%JJjjLMLjmmj%J
-20669G1%JLkjKJJJjjjJ%JKKKKMjlkKJKJjmnj%JLLjlkJJ%JKk%lmJKJljK%%llkKLjjJ%jMLk
-20601G6k%lkKJjjJ%KJjk%KJlk%kKM%jkkjJKJljLM%KM%JJj%%km%KjLKMJk%Kll%jKKjkJmmK
-20533G5JJ%jLMKjjl%LMLlm%%J%kj%J%LLjJMJklkkjJjMNJkmkJKJkkKJmjjjjJ%jjjlkKLknk
-20465F9kJjJJJ%JMJlkjKLjjjJJj%kKJjjnm%NMM%mJJjkmjJJJKJklJLMJklljLLJjlmlkMMML
-20397G6jjj%%J%JJkkklk%lJKMM%k%%JJ%%K%%%knk%LMJ%j%mlKLK%jJkkkmkKJLJJNNjoljLK
-20329G3jJ%kJJ%jjjJ%jjJNJkjlkJL%kkKJj%%K%JJJml%JKLklljLk%%K%j%J%kjjKJkjLON%k
-20261G6nkjj%%JK%k%JKK%mkjkj%KL%%kkKJk%K%kkKjjJLMjllll%KLMKjJMkjLLj%jmk%KjK%
-20193G1jljJkl%KKJL%k%JKJJ%%lkkkjMKjkk%%KMJJjK%kjklJ%KK%mkKJK%jj%J%kk%%%%%MK
-20125G0jKJk%K%JllJKJj%JJk%JK%jjjkmk%KJKKLjj%KJlk%%k%LLJ%J%kkjlJMj%Jj%LJml%J
-20057F8jklKLNKll%JKJJKjjkKLlkjjJjMKJJlkkl%%%%KK%kJKJkk%J%KLJJ%ljJkl%jMLJjll
-19989F9jjj%jlJKML%kjJJ%k%KjLKj%%jj%loJMjjNJJJjpk%%K%jJLKNJ%JjmkJJjJK%jjJ%lm
-19921F7JkjMKjjJK%JLJkm%JjmjJKJjjLK%k%jk%%kjLLjljJLL%%jkK%lk%JJjJLkjJkkK%JJ%
-19853G0okJLLj%jj%K%KMKJKKjl%kJjlnm%KLKjLLkmJJ%JJJkkj%JKLJkj%%j%JMKmnjL%K%J%
-19785G5jljJJLJ%j%J%%%k%LJlklkjjJKjjJjkjJM%jNM%%J%k%J%K%lmJJ%KJJJkj%jjLLK%%J
-19717H3%jkjk%%%jkJ%%JjmJjlJLLMJJJml%L%J%JjJJjjjjkkjKKjjKJkkkML%knj%%KJKOLmn
-19649G5kKKJJMJkjj%jKJjJj%KKjmk%%%%llKNLj%%kkj%Jjj%LL%kl%KJ%%kl%NM%kkjj%j%%%
-19581G6jk%%kkMNJ%j%lkLJj%%NMjmkkJLJ%lkJj%JKJjJ%%jjkKLJ%kl%%%kjKJ%JLjjKJ%%jJ
-19513H2K%k%%%%%kkjjK%%k%LLjljKJLlnjJLjlkKK%J%okKMML%mk%J%JJkk%LK%j%KlnJMKJn
-19445G6mKLLMJkkjkJMLLJjjjjkKMK%jjMJJNLKKJkJJJLOPPMNOOORJ2QJ0RPRJ1J0J2J0RQQO
-19383B98PNLMMJJJl%jlmlnmnpnrj1j1j0j0qopj1j5rmj0j0onnnnmnmjmpm%jj%%%Jmlj%klJ
-19324H5%kKkk%JKJj%%lkKkk%KKJj%lljKJ%K%%jkmjl%KMKjKlljjJK%kk%MJJJK%ljkj%KJjJ
-19256G3%jjjJJjJK%JKKjnkNKJkkljKj%JM%%JkklkKJJ%jJjmJJKMJ%jkkm%jjJ%jLkjLjKJ%j
-19188G0%kk%jJKLJljjk%LK%LJKJkjJJk%jJJlkljjLJjLJjjlJJkj%%JKLMJkjjkjKP%k%jlkk
-19120F9J%lkjLLL%JKJJ%kkJjjJjlkJk%k%%K%JLjjkmKOJ%jjlJjjKKllL%JKLJJKklmk%k%J%
-19052F5kjKJK%%LKjllLJkjJJj%JJJK%JKjkkjj%%J%J%j%%Jj%jKL%kk%%%Jjk%jJ%%j%jj%Jj
-18984F4%l%MKJLLklk%Kjjkk%JKK%JJ%%L%jJ%JJ%lkJKjJjjjk%Jkjj%jJMK%JJ%jjjj%KKKJ%
-18916G6%Jklj%J%%%JKkjJjjjmjKKjJMJlmnjJJKKKJKkmjjJNOkp%KKKJjJKjjjNLjjkllj%NL
-18848G8JJjkj%JKLJk%lljJ%KLJJ%J%JkljjKJKKJ%kJMKkkml%%%JJ%lkk%%JKLNKkmkkjjkJj
-18780G3%%JLLKjl%jkJJKNKlmkLKkkLLK%kllk%%JJKKJln%%KNNJnljkjL%KNJjmlMLLKmkk%K
-18712H5%lmmJjKJJJKmmjLKjjjjlk%JJK%%J%%jj%%kjJ%%j%JjjKJk%KKj%%jj%LjKJjl%Kkmm
-18644F2KMKjml%%LJj%%JK%j%JMjl%LK%llljKJ%KLJJjljLKknkJK%KKL%j%jnl%k%KLMjjjlk
-18576F3%KLJJ%Kjk%j%J%JJ%%j%ML%%KjnmJLkjJ%jjJJJ%kkJKJllL%km%N%%JJ%jJ%%L%jkjL
-18508G2M%Jkk%%jkjKJjkllJKj%KJjLM%Jjk%KklJLknlKNLKlljK%lkl%%KLjjJMKLlm%K%Jjl
-18440F7mjJJ%%kjJkj%LKMKll%KLkjk%%%KJjKNJmmkJKJJJ%jk%KJ%LjjKKJlkjjmo%KKJLJ%%
-18372F8J%JjkjjLLMKkkkjJ%JKlj%%kk%JKK%mllK%jJ%LLKljLKJJjmljJ%JLLJJk%ljlm%LMK
-18304G1kKJklmjJJ%%J%kJLKK%ljmklKMkl%L%Jj%jK%JNK%mkJKJKjj%jkLMJkkjJj%LJljlnJ
-18236F2LJ%LLJlJJ%JJjj%jkkjJ%%JJKj%LLk%LJ%jJjjkmlkJJKjKN%kKJKjjlkKjkJjk%KJJ%
-18168G2j%%k%jKKjkjMMkkm%JJJJkk%%JLN%jKjmpkJ%%JJ%LjjjLJjJjl%MNJmmjjLLjJKjJk%
-18100G3jKLmlJJK%kJLKJjJ%nmmJLkjM%jJ%j%KjjkKKLKlklKKKJlkKKK%kkj%LM%kjjklkjkk
-18032F3JKM%k%LM%kmjJJJJj%%%km%%jkjjMKJ%%MMjnkJMLjljjJ%JKjk%%J%knkKJLJjj%%k%
-17964F5j%%kKKJjJJK%J%%JKjmmJMLLjj%jj%KJ%%J%jlk%LJjj%%jJjjKjkj%LJ%KjlJjJjk%J
-17896F9%jLKjJJJKkojMJ%jjKKkkjjkjjJKOKkjkk%jj%KLJ%JJ%jjnkLJkJJk%JJLJm%KKjojJ
-17828F7JLLLJ%%kjnkLJjkk%%knMMK%%MLkmkkJJkLJ%mmjMMK%jkmlKNMM%j%j%KJJjlkkm%M%
-17760G1mmjMJKMJll%%JNM%nkJJjm%M%kjM%%KLkjJ%%jKK%%jkmkJ%jJM%Jj%JjjjKMj%K%kl%
-17692G5JJjkJK%kmk%JJLJl%JjkJKJ%L%mkkjj%%k%JKMK%nkJ%j%LJkJLKkmkJ%%jKJK%JJKLJ
-17624H0mllljKJ%JJkkLKL%jJjk%jk%LJjJmk%MM%%%%jJJJkKKj%k%J%lkkJ%jJJj%LLjkjj%l
-17556F9k%JjJLKJlkKJL%KJ%%j%%%jjj%J%j%%JJjlkJjKkmKJKJ%klkJ%%KL%jkkJjjKj%MKjj
-17488G0%%J%KjjKKj%jjjJ%jKLJkn%JjkJLlmJKkjJJ%J%jkkNPMlmJJJKJjkjjJjJJkkJlKOK%
-17420G9jkkJJ%Kkjjl%%%KJJKKKkjKKkjl%N%kMMJj%KjkLM%kkJKJjKLKL%kJNKJLKJNMNNNNN
-17352A49MPQNOJ0J0RJ0ROQRPQJ1PLOQNMNKK%JKnl%npnpronpj0j0pprj3rolnj0oqrqpkjnq
-17293A19nlmnnjLLj%%lljjmkJ%jlnjKJ%jjKjjj%JkjKOK%jkjk%Jk%MjkLL%k%Jjk%K%jnkj%
-17226G5NJlmjKJJkjjlkjMMLll%%kjLJ%kJMJkjjlkjLJJKJJK%JjJKK%jjJJlkj%jj%%%ml%MJ
-17158G3jKJLj%%%jJJ%jmkJLNJlk%kljJMjj%jjJMjkJ%Jmmj%kj%LJJKj%K%LNJlkkkJJJJKjj
-17090G5%jkJJJjkklLKjKLjl%j%JJjJjjKK%lkJ%llLj%jjJJ%%%JjkjKJkK%kjJjl%MJLJj%jk
-17022F6KKLL%Jj%jjj%KJjLLjmljkJknJKKNJllJJjLKkJ%%JK%%jJjk%kJ%kk%LKJKmkk%%jNM
-16954G7Ljj%KkkJ%jjl%L%kk%JKkjJJ%jLJKk%J%JJ%kjj%JL%mmJJjkJLKKJljmoJLjKLjKNkJ
-16886G8JjJ%jjlmjjKLjjJ%jKLJkjljJ%%JknLJJ%JKJJkj%jjKK%kl%LMJjjklLLkkK%jlkJKK
-16818G3jjlklkK%J%LKllK%LKKKJ%j%%ll%JJKKJ%njjj%jJJj%jJjkJJ%LKjjjJLjjLKj%kkKk
-16750G0kJJkLMJjl%jj%jKj%%kjJLKjjKJKJ%%%%J%Jkkj%%KMKJmnjJJJJJjll%KjjJ%J%lj%%
-16682F9KLL%mljJKk%JJJ%KkkJLK%KjkknmjJLJjJ%j%%KKj%KKK%J%mlj%kJKL%%Kj%kkk%K%j
-16614G0%jJ%kjJ%kLLJ%K%llj%jJJKJjkkjjKNJ%%j%mkKMjJjJJJJ%%%%%j%lkJMkk%JklKPM%
-16546G9%kkKM%jKJkk%KMK%K%%JJLMKLjmkjJkklmjkjj%JKJllkkjKLJ%jkll%KJKK%%%%kmjL
-16478G3kkJLKK%jk%JJ%jjmkJKKl%%jJ%jJ%%KjklJJJJj%KJ%KJJjJJJjj%jkj%k%%J%LJk%JJ
-16410G5%k%kk%JMJkk%LMJkkk%jknjLMLkk%KJMKklkjk%JKKkjjj%MKlk%%JL%kljJMKKjkjJj
-16342G3lKKlj%kKJ%JkKNJMLln%JlkKL%jLJJkmjJJ%%jL%kLJjKJl%jjl%L%kkk%NKljJKklkj
-16274G0KP%l%jlj%jJJ%%K%jkl%%%%k%LMJlmjJKL%KjjJKKJn%KJJ%K%ljK%%%kkjKKjk%JLjl
-16206G3k%LK%%Jkjjk%%LJjKjkjJKK%ljKNjmjMKJK%jkk%KLJ%knm%M%jjJjkl%K%kkjKLKk%K
-16138G4JJ%jJkjMKj%%kkkKN%j%J%jk%jKMKkllk%Jk%%jjjjjKL%kjJJJKLLjjJJJmjJJJlJjl
-16070G3nJK%%MLJklmJL%jLLJjJLkkjklKJJKjl%KJJkmk%LJJKJJkljKJJ%kkJjj%Jll%JKKkl
-16002F8MMjk%%J%%Jj%%KjJLk%LKJklj%JkjJ%l%MJKK%ln%J%kKJjJLJjlk%JJKJkn%%JKKk%J
-15934G6jKKkpmMLjJJlljOO%mpkLJ%JJJlllJK%JLKKjkKK%jjkjJKJ%JNjl%Jj%jj%J%%j%kjL
-15866G5KJ%jJjJjJJk%kklJNNKkkjjLLknjJKM%kj%%lnKNjjKjk%jkLKjjkjJLLjklklkJMKKM
-15798G9MLlmjK%JKLLjkKKk%J%j%nlJ%jmjJjKJKJk%JKljMJlkJJK%jk%KjjkJLLkk%jJjjllJ
-15730G3JKK%%%J%%jkKJK%%j%%%LLJjlkkJK%k%%ljJMLKJJmkjkjJj%jmjK%LLjJJjJL%%%jll
-15662G7K%jKJ%JKJ%%lkJKJ%JJllJ%%j%JJMLKK%mlj%JKjlJKJJlmjjMK%KLk%LLjkmkkJJJJk
-15594H6mJ%jJJ%%JKK%K%%%%lk%LKJlkLJjkJ%%KjjJJLJmk%JJ%jjk%Jjlkl%LM%%%kLMKMNjk
-15526I9mmkJKjJj%Jj%j%JKkmJLLL%kkJ%kJ%KK%jlJ%%Kkjjlkl%KJLLK%%jKNNlnkKkkjJKKj
-15458I7%%k%%KklKKj%LKJJJJ%l%j%Jnk%KJK%k%KjJKKK%okj%JkkJNJ%j%JjJMLK%jjkljJ%l
-15390I9jJ%JLjkkLKMKkj%kmjJj%LKLJkkkll%KLJjjNK%l%Kkl%%%JJJJjklkJ%k%LJKLjjNKn
-15322A05kJKJmk%kkJJJKjlJKLKj%jJKj%mm%Jjlj%KKJLMKKjlkKklk%J%LjlJJJ%LLlJKJ%Kl
-15255A08mkJJM%kk%llKMLjkjJlkJ%jjkljKJ%JMKk%kkKJ%%JKK%jj%Jjk%jjjjJJJ%JLJjjkk
-15188I8lkMKKML%kmo%KkjJK%JJJ%%K%lojKj%KLJ%kJJ%jj%JJkkJJJMJlkJ%lkKKMMjmmKJl%
-15120I8Kj%JMMJ%jnkJ%J%%jmJJj%kJLjlkjKK%jJKKKJJJkmjkJJLjnjLLNKjJKkk%JjJKJj%K
-15052A12JKjkjjjj%Jjkj%jJJjJJJk%LJjJJJKK%lkmmjjKPOKjkk%%LJJJllLMLljJK%jkllJK
-14985A16%kJMMllJKjjj%JMJkJKL%jkk%%J%lj%KKjLKmkJjLLJkLKJJk%jlKJkkjKKJKLJjKKJ
-14918A40%K%lnJKk%JMjkk%Jj%%KKJK%KjlKLMjjJKLjkjllK%%kjKMM%j%kjLMLLjmmJKjJKL%
-14851A60JK%kl%JjjK%K%JLLJkkjKJjjK%jKJklKMMJ%Jj%%J%%k%KLJk%KMLJ%kklljJLLLJJK
-14784A91KKKjkjkl%KjKK%%kKjJNM%jjj%KLJjJKJkj%%jKLKklkjJj%jLMQMkmjjJNLjKklkjl
-14717B12%MMJJKKJj%klKKKKjkKJKJ%%JJ%JLKjJNKlnjLNMjlJjo%LMLkl%KKKJkml%%%OMklm
-14650B44kJKJLK%Kj%KjKOKkJ%j%J%L%kJLJlkjkkJKJJ%JJJJLJJ%jKL%jJkj%jj%JKjkj%k%%
-14583B68%k%KKjjj%J%j%JKK%jkjLJk%jjllmjLKJ%KJlkJ%%jj%LK%J%jjmmJ%jJL%jkmkJKlj
-14516B50Kj%K%%k%%lkKJjjK%%k%L%mmjjMLK%%kJklk%KL%%jjjllmjj%J%jkKOjlj%kl%%k%K
-14449B27jlkJKKJjjJJjkj%jk%knk%%J%kj%KkjLJJlllK%KJ%jkj%%jJjjjJK%%kJLjl%Kjmjj
-14382A98jJJJLjmljjKJ%KKLJjnnJL%JL%%JkkKJKjkkll%jKKJkljJJkjkJLkjKjlJjkJK%LKJ
-14315A93klJKL%lkkmjJLNjljkJJ%%%%L%jlkJ%%JjljKJJ%J%KL%%%jJkk%Jlkj%%k%J%%%KM%
-14248A86J%Jjl%%%J%%%k%LLJkk%KML%Jkj%kJMjjjkkKKKKjl%KKkJjkJKJJjjkjJOMjj%jjJ%
-14181B01jk%KKJkjjjLL%JMJ%L%jl%K%nl%KLKKKjJK%%LjjJlj%%jK%ljKL%%j%JkjKjjJ%JJ%
-14114B16J%%kj%lkjmJMKJLLjjJKKjkj%kl%JjJJkj%%%jkJ%jJKk%J%JKJ%kkJ%j%jjKN%kkll
-14047B05JLJJkk%Jk%LLLJjkJ%jml%j%LMKk%%JJ%kkjjKOM%kKJjkkk%%K%KMK%kjmlJJJK%JK
-13980B22mljLKjKL%jjlkjNKjj%LLJokKLM%ljllJLLL%lkLJJ%jJK%JKNK%k%JjmljJ%jKMK%k
-13913B36kj%llLLJKllLK%lj%%LLJMLJJ%Kjk%K%lkJJjjKNKjjLKkjkjKJkKLk%LMj%jkm%NKj
-13846B58LKKllll%LLKJ%J%lJLJ%%%LJ%jkLMJjkmlKMKJKJjjKK%KjljKJKMLJ%jJJjL%JKj%J
-13779B94jjjKJ%JjkJLMJjJj%%KLLJLL%jjjJ%JL%kJK%NPLlm%KLMklLLKLM%jj%%KjJJJ%LKk
-13712C50m%MMK%JJJKj%MLjJKJ%JJj%MLKJLKJJKKMK%kkJLKM%j%LK%kjJKKMJ%JKKMKKKjJMK
-13645D36%K%JMK%K%%jJMMMJk%J%kJPMJ%kjJMMKMMNJ%JjK%KKJjjJLLLJKLKMMJ%njMNL%%KN
-13578E37LlkKL%JMLMML%jKNLj%jMLJNJKJ%JlkJLPNOJnmkKJLLNKjLLJNLNK%jJKjKPNJ%M%j
-13511F47JLKJJL%kkJNLLLLKK%JJlKJMkjMJ%JKMOJljJLKjkJjJJjJL%kKK%%MMMKkJMKJjklk
-13444G16JLKMN%jjkjjJLJjNK%j%ML%jK%jkkJj%JJjjJKLJlkMMKklm%MKjjjK%j%KM%kJLKKj
-13377G56kkLjkLMKkk%MLj%nl%JNOJk%lJ%jjLLJJ%%KKJkjJMMKKLj%K%%%LKKKMMKLKK%Jj%M
-13310H19MK%JLMMONKJ%jKJLLKLLMKJNNLLMJ%JLMNLMQNLJMMJKKJMQONNKLNNMLKLPOOPLKMR
-13243A045NK%LONMLMNNNPNMOQONNONMNKPJ2QNKLNQOPQMONMPRRNMPRPRJ3J0OOMLQJ1J0ROR
-13182A411J1PMPQQRJ0J0J0QQRQRPPQRJ3QOQJ1QPJ0J0J1J0RQJ0J1J1J0RRQJ2J1J1J3J0J0J1
-13136A833QRJ3J3J1J3RJ0J0J3J0QJ3J3J2J0J0J1J1QJ4J1J1RQJ2J2J2J0J1J0J2J6J5J3RPQ
-13098B248J1J3J5J2J0J6J4J2J1QJ0J4J2QQPPJ0J0RQRQPJ0QJ0RJ1QQJ0OPPQONOPOPPOPOKL
-13050B667NOMLLLNNLKKj%LJmkj%jjjljj%mppjkmopllmmqqpoqqnpj2qopj0j0qj2j3j0j0j0
-12992B471j0j1j0j2j2j1j2j3j5j6j4rqj4j4j1j3j6j7j5j6j4rj1j4j4j5k1k0j1j2j7j8j6j4
-12957A996j4j5j4j4j4j5j5j5j6j7j6j2j2j4j3j0j1j3j7j3j3j5j3j3j2j1j2j4j3j1j6j6j1
-12924A546rj4j6j4qj0j3j3j2j1j3j4j2j1j2j1j1oorj1j1j0rj1j1j2porj2j3rrroqqj0j2r
-12883A119j0rpqqppqqj0ponmopprpqqj0j0ponnlkoj0prqqnqqj0j1pklmnlloj0qoqnmllon
-12825G34pmmmlnqommpmlmlmomkmm%lnkmmoopmmnlknnkm%mmjklmjlpmJjnmknn%klKnolklj
-12758D92jooKMmnkknmlJKjolllj%lnml%kmk%kmkJlllk%jkkklk%jll%Jklk%k%Jlkl%kljmk
-12691C59kkjKJmk%ljkkj%jjj%lkjjkj%KKkkkqlLNlmkKJjmolj%KJJ%jkjJK%kJ%kjKjl%Jm%
-12624B97JJ%jkJK%j%Kj%Jjkkk%J%J%%J%j%jjmlJKK%%jkKJ%KJjKKJllJJ%JJJKKLKKk%JKJK
-12557C12KkmljjLNKjjj%%jj%%k%KJlkKML%lll%%%kjkjml%K%mm%Jkjj%jJkjkmkkklj%%KKj
-12490B66ll%jJKJK%lm%J%mlJj%%klm%MJJJjjjll%JKJjjJJjk%KMJjklkjJLK%%j%JJkj%JK%
-12423B47jjJ%%JJJ%nnkKLJ%KMMJlnljkLKlmJLljLKKL%lkl%LMjJKkk%JJLkkPP%%JK%nl%Kj
-12356B56kKKKL%%jJKjkjJLJkJKjkl%K%JKK%k%JKJ%K%jKKJLLlkjKLKj%jljJLM%lljKLLLLL
-12289B95JJK%ml%MLknJKjLK%lj%J%JKLKJkmJLJJJjk%MJJJJ%%JJj%KKJ%JKJnjJJknkKM%l%
-12222C11LJ%JMMJkj%mmLJjjKJmljjkLNJjmjJMKj%%jlmJLKJJ%jjjllnjJKKKL%%J%j%%JJkl
-12155C09%JjkKKJl%JJ%jKjjKJllJ%k%%J%kjJ%kk%JL%jjjj%%k%%%k%jk%ljLMJjJ%%MOKKKJ
-12088C15KKNMKKKKNONONKONNKMLKNOOQRJ0J2J1J3J6J7K1K4K1K1K2K9L1L6L9M1M5M7M1L6K6
-12041I85K3J6J0Qjqj0j1j8j8j5j4j0qjOOPPRJ2J0J2J5J8J8J7K2K4K3K4K6K2K1K3K5K5K6K8
-12002A354L6M0M5N0N6O2O6P2P8P8P6O4M5K4Jk0l2m1m8n7o5p1p4p6p0o2n4m7m2l7l4l1k9l0
-11968A227k8k8k6k3k0k3k1j9j7j9j7j4j5j2j5j6j0njKOJ0J0RJ2J6J4J4J2R%nj1k4l1l6l9
-11931H66l9l9m4m6m4l9l4l3k8k5k1k0j9k0j5j5j4j0rj0rqpnmpqpmlkorprlkoqqmkmklmkj
-11883A98mplLklj%kl%knl%K%jj%JJJkl%Kl%kjJjmmJNJJ%k%jJ%kjj%Jkkkjjkkj%%%k%%j%%
-11816A39KK%kklmk%KKkjkm%NLkllJ%%JK%jl%jk%%J%LJkkjJJJKk%%%llJKKJ%lljJO%n%Kjm
-11749A17%KKKKjjK%mmJMKJ%%j%%jmjJK%jmjLLjJJljkkKLL%%jkjjjjJK%JjLJjJL%lJJJjj%
-11682A23kjjKJJjlk%KJ%%%jJjl%LMKkmjLLjk%kJMJ%Jj%%KLjkJKKkmj%%%Jj%%%kLM%jjkj%
-11615A25KjjkjJKKJjjjJ%%KK%KJkmjJ%klK%JKLJjkJJKjmKMkjJjJJK%kkJKJJKkkl%jJMJJk
-11548A34kk%%JJJ%j%jJJKj%%%MLkl%LJjmj%JJ%JjkKJj%LKjlK%%jj%%%%MKJJkjJkjl%l%LJ
-11481A38%JJj%JkJK%ll%LKJkk%%k%NMjkm%%kjjJ%LKlnmlJMKjjK%kkjKJ%%%j%Ljk%%J%KLj
-11414A33klmmjLJ%LKllJKjjJl%KJlnkJMLJkkk%JJjkjkjjKJkj%KJklkjlJJjKK%%%%%j%J%%
-11347A08KK%LjnkjkkJK%%LJKLjljj%%k%%K%jkkjJJJ%JkjK%jjklJJjJ%%k%Jkk%LLJjkk%KL
-11280A02j%K%%%%%jj%J%k%jj%J%KKkjJ%lmKPLljj%%MJkLJnkjkJKJNMlkJJKJ%MJ%K%lljjk
-11213A08lk%KMKkmJ%lJKjKKJ%%lkjJLLJ%%kjKKJLKjJ%MMK%K%jJNMjjJJ%jlnnl%Jkjmmnkk
-11146A04%KLJkJ%jK%KJkjLKkjMNLklJj%LKjKLLOQjlJJlm%K%Jlmlmljjkjm%K%mjJJjj%mkM
-11079A08%kkjNMkjKKN%llljKMMK%%lJkkk%%KJJ%J%%%km%KJ%kjk%%l%LLMKkjJj%jjmjKJKJ
-11012A14Jj%JKlkKMkmjKkjJkkJJjlj%MLjjJLj%jjjJLjkl%%mmjLNKkmkj%LJjk%jk%KKJj%K
-10945A03J%mjJ%KJJ%Jjk%j%j%KJ%%KJknJMKKmjKkmJJJ%ljKkjjjjjJJkkjNMJjjjKJjjj%%k
-10878I5jLj%NJmljjKKjJjj%JmjLLkmjNNKLLjkjlJjlkljKML%j%KLjjlnkJMKmkKLK%j%k%%%
-10810I8J%%k%L%JK%%J%mn%MKJkkK%%lKMJjk%J%%Jjmj%jljLjjNNjmjjKK%%JKKkjJjkj%KNK
-10742A08jKkjJ%j%jk%KJ%jJL%nlL%jjKjnjK%KLKjmlj%LjLKmjKKJJKjjljkkLJjJMLkjk%jJ
-10675A03KLj%k%%jj%JJk%Jj%Lmk%%KKKkkjj%ljKLJJJ%jJK%jKJljJ%%KJJkjJ%%%jJJk%mkL
-10608A03KKK%lJKJJjmjJjk%%jJMJJjjjklKM%%JjkkjlNQlol%LKM%jkj%jKKJjjkJLj%JljLJ
-10541A09%lnnLOKKKlljjJLK%J%k%jJ%j%JKk%KJkJKJkKL%JkklKJkJJkk%JK%MNjk%Jkljkkj
-10474A08JKJMK%%ljjKOLllkjJ%JJ%K%jJljJ%JLLKl%JJjm%K%k%jLKkJKj%L%ljL%%jlkLLKJ
-10407A29%llKMkkJ%LJ%jJk%JJjnkMLKllK%%%JjjJjJjkjLK%JJklJK%%jjKJKJ%jkjJKKklkJ
-10340A27KklkjKKKKJMLjln%K%lkjKM%lj%%%%JJ%KJjlljJKmmjKJ%JLK%kmkj%%J%jK%j%Jj%
-10273A18%jK%ljjJKMJjlKLjkkkJMLklJ%kKjmjKK%%k%%%JJkkKJjlkjLKj%%J%J%%%mllLMNL
-10206A21JlmjJJjk%%jkKK%KJkkLMkjjj%%kkjJKJ%jjKJ%kKOJlm%JKLJ%jjLK%Jjj%KNJkkKL
-10139A33jkLOJ%KMM%k%K%jkkLNJkjkjk%K%kK%mljplMMKJJKJ%lkJJMKKLKJjLMNPLMMMMLLK
-10072B01jjkj%jllkmolmlm%knmlJ%Jknmnj%%JjjKJKNKJJNJ%JlJNNMjlo%%%jJKjkjm%jlkk
-10005A42lj%klj%kjjJkmk%NL%jljJ%%jkmkMMjJK%kojNJjJJkmjJkKjj%%K%JJJJLJ%jkKK%j
-9938A26oo%%LLjll%LMKkkJNLk%L%kl%%kjK%%KJ%jJ%%KJl%K%JKJklml%KLNJ%Jjlj%jML%ll
-9870A26JLKjKKjkk%jkJj%KK%J%j%kK%kJ%jJ%jJKJ%JLk%%%%j%JKJjKJj%%%kj%k%klkLK%KM
-9802A38KjkJjJJ%%jKKlj%jkl%LLj%jKMjmkKJKJJJ%jljLLMkojK%%JjjMLjj%JJjjkkjJ%kKK
-9734A43%%J%jkljLLLK%kkJKjJKK%lll%LM%k%K%%JjjKKKjjjJlmJKLKJKjK%llJKLLjkjKLK%
-9666A63lklKLLK%%%jnnjJ%%KKKJ%JL%jKKlkKMJKllKjkjk%KLJ%j%%LOjkkLJkkKJKjLLK%kl
-9598A78k%JKLKJljMLJ%jJK%kklmKK%JLMJJLjlk%kkLMJ%LMKKJ%jl%JjKNLKjkJJjk%NMlkJk
-9530B14jK%JJj%KJJ%K%ljK%%L%j%%%%JLJK%%KKkmk%KJJMLJK%KkjJMJk%ljJ%%JjjkJNN%kj
-9462B44kkJKJMLkKLJ%lkJJJJj%J%%%JjLJjMKKKKjj%JJJj%%%LKL%%KKKKKM%kkJLJ%lj%KLK
-9394B95KLK%%kJLJJJKNK%L%kj%J%%JMOL%%lJJjMKK%KLJjJMLJK%j%J%KJNN%jKKKJkLKJK%k
-9326C76JKLLJ%%J%KLKJKLKKKKKLJkJONJ%MKJ%jKL%JKJMLJJJLJjJOJjJKKKJkKMLMLJKLJj%
-9258D88MMJ%JONJ%K%kKLLMMNMK%jLJjLKJLPMjJ%KMLKJjKNLj%NOLJ%JMLJKLMNNM%lJNJlKL
-9190F32MMLN%Jj%KLNMNK%kJLNM%%K%MMMPLkLMJKJKL%k%NK%JJKKKLMMLMNMKjkj%LMj%LMNK
-9122G76KMJJJL%%jkLMK%MM%JKKKLNMjk%JJK%KMLKMMJLKKjKONJ%KJjj%jlKLjKMKKLL%kjNK
-9054H83JOOj%KLMMLK%LKLJjkjKPLjLJ%KKLLkjKKMOMjKKkKMJ%KLKJ%NMLNL%%JKLJLKj%LJL
-8986A012Jj%LPMMLJ%LLLLJ%LMMK%%lJKJJMMMKLMLK%JJ%k%MMKKJkJMMLj%j%JLMMNMLJK%JK
-8919A139KLJJ%jJJLKJJKKKMKlJk%Mj%J%KLJ%KLLjk%%JjjJLKKJ%kKNLJKJ%ljLJ%KJJKjkjK
-8852A201jlJj%jjJ%%JLK%j%%jjjjK%JJjlkKLJJjjLkkJjJ%jJ%jkKK%%%JjjJJl%jjjmkLMLJ
-8785A201Jj%jjjjk%LLJJkklj%%jJK%%MLjkK%nnljJJJLkn%LKllJjmkKjkJKJKL%lkKJjKJML
-8718A196j%j%KJjJJKL%j%NNLjKJ%JJLMKJj%JjJOK%KKJNKJLJKMNM%JJLLKMMLJjJMKK%%MNO
-8651A314L%J%KKJMLKMKLM%%LKNOLLMNKJkKMNOLK%LMQNLPPjkJPOMMLJMNLOMKLPMNNNPNLLO
-8584A536MNNMJ0QNOMLKJNPPOMNNQJ0ONQRRMLLQQOOQPPPOMNOPPRQQJ0QRJ0QQRPPPORRONOP
-8521A945PJ0RORQOQROOORJ1OORJ1RJ1J2J2J0NNLLNRJ0RNLNQJ0J3J0PNNQRRPQPNPNMMPMMN
-8465B354OOKNPQOPPMNPOLJNLNMOOOPJ%KNONLJMNJ%NNNJjMPJ%LL%JMNLLKMPMLMJK%KLNMJL
-8398B603Lj%L%K%JJMKKMK%J%LMK%KKKjkLM%kjkjL%%%kljkkk%kplmnnnnjlnoprqmoprpmnq
-8331B506roorj0rrj0j0j0j3j2j1j1j4j5j2j3j3j3j1j5j2j1j3j6j8k1j8j5j7j8j9k0j7j9j8
-8294B013j5k0j9j8k0k4k5k4j9j9j9k1k0k0j7k0j9k0k0j9k0k0j8j6j8j9j9j8j5j8j7j6k0j8
-8260A363j6j2j5k0k0j5j4j3j6j5j7j7j7j7j5j3j2j5j7j6j3j1j3j3j3j1j5j7j4j3j3rpj1j1
-8225H67j2j6j3j2j0poopj0qmrj0rqqpmoolloonklml%Jjmnlllqplj%%kjJjkkK%mnllkl%LL
-8164E98LKjJ%kj%%%KMKkmkJJkkKJk%LLLLj%jlMN%jKMjk%JJLj%KMK%%%JKLJ%%MMjJJJ%LM%
-8096F53%KLMQNKNMjJKMOLJLNOMKMMNJKJLMNNPQOQL%kNLNNMMPOMLLKLQPOOPOMMQOPNOPOPP
-8028I47OPPMONMQRJ1RQQQONQRQQPQRQOPJ0QQPRRJ0J0PQJ1J3J3J2RPNOJ0J0J3J4J4J3J2QR
-7975A401QPQJ1J4J3J0QPJ1J2J3J4J3J3J2J1J1J0J4J4J2J3J7J2J0J0J4J9J7J5J4J4J6J5J5
-7939A848J3J4J6J6J6J6J3J4J8K0J8J9K1K3J9J8J7K2J9J9K2K4K5K3K3K0K2K5K2K6K8K3K5K7
-7905B534K6K7K6K6K5K6K4K6L1L1L0K6K8L0K9L1L0L0L0K7L1K9L1L2L6L1L0L2L5L7L4L1L4L3
-7871C549L4L4L7L9L9L5L4L3L6L4L4L7L6L5L2L4M0M0L7L6L7L7L9M1L9M0M3M3M3M3M4M4L8M1
-7837D837M6M7M4M0M0M5M5M4M8M9M8M6M6M5M4M7M7M4M5M3M0M2M2M5M8M5M6M5M3M1M3M1L8L9
-7803F338M0L8L9M0L9L2L2L6L6L0K9L0L1K7K5K6K5K6K6K3K3J9J6J5J4J4J5J5J1J2J2QRJ1P
-7768G169QJ0RQPLLN%MONNMJJJJJjJ%lmkklkkkkorrqljkkmrj1onnmkkllmkJ%kkJKKKJNLJM
-7703G147MKKMOMLMKLMPQPLNMMLKMNJ%MNOMkj%KKJJkk%jkJ%j%jmlljjlqlknlonnnqj4j2rj1
-7638G141j4j4j2j4j6j8k1k1k5k6k7k7k7l2l0k7k7k8l0l2l4l5l5l7l5l2l4m0l9m0l7l4m1m2
-7604F158l8l4l6l6l4l4m0m3m0l8l4l2l5l5l5l4l1l0k9k7k9k9k8l0k6k3k4k3k3k2j9j7k0k3
-7570E127j8j1qj0j0rppljklkjjMMLNPQRJ3J4J4J3J1J4J5J3J8K3K0J9J8K0K3K4K4K1K4K6K5
-7527E466K4K8K9L0L0K9L0L3L5L9M3M0M0M2M1M4M9N0N1N6N7O1O1O0O4O6O4O3O7P0P2P1P0P6
-7493G151Q2P9P6P6P7P2P4P6P8P7P4P3P1P2P0O8O5O8O5O2N7N5M9M5M5M3M1L9L6K9K2J7J3J4
-7459I111RO%prj1j3j6j8k4k8l0l4l5l5l6l6l8l9l5l2k9k9l3k9k5k7k5j8j2pmKPJ4J7K1K8
-7421H501L4L4L9M9N7O0O4P1Q0Q6R0R4R9J06J07J09J15J16J20J19J19J19J17J16J10J04J01
-7394A0936R9R4Q8Q2P1O2N3M8L4K1J5Pkj4k7l2m4n4o5q0r0j01j09j18j28j39j47j55j65j74
-7364I966j83j91j95k00k06k13k16k20k22k27k27k25k24k27k26k22k23k18k14k11k06j99j95
-7341E076j92j87j82j76j69j68j59j48j45j42j35j27j21j16j11j06j05r6q7q3q1p5p1o5n9
-7316A970n8n4m8m5m5m0l8l7l4l1k7k6k4k5k3j9j7j6j1j0j3j3j1rrqppoj0rj0j3j3j1j1j5
-7279A167j6j6j8j4j4j5j7j8j4j6j5j4j4j1j3j4j2j0j2j2j1j1ppoj2j1roknj0oknomj%K%%
-7237G63jljLLMNOMloljK%lnporqrj3j1j0ppoqj1j1qmrpoqqnonmpnlllmnmkKjmnmjkljkkJ
-7174E13jnlK%ll%%jJ%%KJlkkkjkknk%L%jJ%lkJjknkKNKml%JkkKJljjlJ%%Kjklkj%j%LLLK
-7106D69N%ljKjkjLNJmlkk%K%jk%MJkl%KkJMNKJlj%%Kjj%kkjKLJjlJN%%Ljk%KKMjkjJ%kLN
-7038D88JkJKJMNLKMLkjMPNLOMJ%%MOROPRNLNQQRRJ2J7J9J7J9K3K6K7K6L2L8M0N0N5N8O6P5
-6986A227Q3R6J13J28J50J76K08K41K75L18L65M11M45M54M24L42K12O5o7j65k29k74l11l45
-6962D342l79m03m00l73l32k82k36j95j64j38j17r9p9o1n2m2l6l2l1l0k4k0j9j8j5j2j4j5
-6934G24j2j4rolpj0j1qolmlkmn%kkk%jmnkKKj%%jkjkj%jjl%JK%lKJjkj%JKJKLJJm%L%%%K
-6870F01jkLKK%%LJ%%MNL%jJLML%JKl%LJJJ%%j%LLJJ%%KLK%KKMKknmlKL%kkJ%j%lkjjKONj
-6802F53mj%kj%KLJk%%JKNLkj%J%%kjKNKKKJJKLKj%LNL%lm%KNNKJMMMJklkJKKLKNLkm%JJM
-6734G19LJ%%LJj%KNM%kJLMMOL%njKJJM%%%JjKNN%%JJLLjKLLJ%%%%KJLMKK%LL%%%LM%LNKK
-6666H25L%LJ%%KM%%%KMLK%L%jKLJMOJmj%KJ%NM%JJLLKKL%jjMKLOM%jNMjk%MKLjLNKKj%KJ
-6598I34%JJMMMKJ%kJK%MMMOLjjJLLJ%JjjMOLL%%KjjjLMKLMK%%%k%MNLJ%LL%jMOL%%JJKLK
-6530A049Kj%LNLjKLKK%Jj%Jkj%JKJMJJJ%JLNMMKKJJLLJ%LKJK%%JJJMPKJ%JMKLKJJJKMK%K
-6463A158NKML%JKl%JKkj%kl%LLJ%%jkj%K%Jjj%%KK%j%MNN%jK%MJjjjLKkjM%l%KJJkj%KMJ
-6396A202JJKJk%JJmkK%Jjj%LMMMJ%jjKjKLL%JjlJLK%jJLJ%jJJJNJkJJMKjkJJlkM%JJjJJJ
-6329A248M%%LJkkJJMJJMMJmjMK%jKMKjjjJJjmMNKJJJKLjKLj%MMLjkJLKJLLJkLKKKJLKKJK
-6262A333JJJK%kkjLLKJKLKMNLJJ%jJMLKJj%%JJLOOKLMKk%L%JJKLJjkjLLJ%jL%%KLk%LJJK
-6195A424MKJKKJLJKJJK%MNKL%KLMKMMjjLLjKKk%MM%jjJ%JJlkMLKKLJlKKJ%jKklLKj%%%%L
-6128A508MJjJJj%Ljl%KJJL%LMlm%KJKKKKKJJKJjkmjLJjJJ%nnK%jjl%%JKMJkj%KKNMNOPNK
-6061A564mnkjnom%JkJJnmkKMJ%jKKNNjMQJ0PJ0J1J4J0J0J1J4J7J5J8J9K1K1K3K5K6K9L1L6
-6013A936M0L9M0M4M4L8L1K4J4PJlrj6k3k3j8j3qjMJ3K1K6L0L8M2M3M0M1M1L5K9K1J4QOM%
-5974B600J%mJOJ0J4J8K4L1M5O1P2Q1R5J00J05J07R7P1M2J1j4l5n3o7q0r0r4r5r2q3o6n5m4
-5939B720l1k5k0j2l%OJ0J0RPL%oj4k2k8l0l1l4l9l9l8l5k8k2j5q%OJ4J7K2K4J9J8J6Olj4
-5899B410j8k2k9l5l6l6m0m0l6l1k8k7k6k4k3k0k1j8j4j3j5j3j1j0rrpopqnkkmjjjjk%j%N
-5856A763LLJjJJ%JKjKLlrj0qnjmpqpomlmkjlmkj%knnlJkmkJL%klmooklonllk%komlnmknm
-5790A588%klnopm%Jlnpok%%mmk%Lklllkllmllnllklmnmkkl%jlmjjllkllnjjkJkmnnlk%mn
-5723A405jJJlmnnmll%jjklmlkkmmJkmnn%%ljlkkllomjjlknnkjllkJjmlnmlj%JlmJmj1oll
-5657A231lkkjkmkJ%mll%%lrnKjjklklljjmmjJkl%jk%jJ%mmkJnmjj%NLmmlnlKLNJkJ%LJ%M
-5590A145J%LJ%JJ%LMNONNNNNPOJ0RRJ2QRJ3J2J1J1RJ1J3J1PQNjmlnoj0j0rj3j2j5j6j4j0
-5540A248j0j0j0mnponnmljK%kJJJJ%LJMONOJ0J1RJ1J1J1J0J0MLLOMllorj3j4j6j6j5j6k0
-5490A179j9k0j8j4j4j4j1j0j4j0rj3j0oopqqqopqmonnrllmmlkmolkmjklklllnmlkkjJmmk
-5435H29kKjklk%jjK%lmkjJomKll%jkj%jklmjkl%j%%lj%mmk%JJJj%Kjlj%jmmnj%kjlJ%%jJ
-5367G42Jjj%kjKjlmjjJMLJlkKKjmk%jkJKkjkj%jjjJjjlkKLJjjjkjlJ%jjj%%%kkkkjJj%Jm
-5299F99mkJLJMJkk%%JJjJkmkj%JJJOK%lmlkK%jJ%jKJkmJKJljJjJ%KLJjlJJKkllm%NMJMMJ
-5231G03jmj%kl%J%%%%kk%%ljJLM%KK%%k%K%kjj%j%JL%JMJkkJ%KJK%%%J%jJLJ%%%kJjk%JK
-5163G08LMKM%mlJ%l%%jKKK%JKjk%JkKM%%KL%L%jJJjjKJj%jJMJ%%kJK%%KJ%JjKJjk%KKJJj
-5095G45LJjJK%l%j%JLJ%%NJ%j%KMKJJ%JK%%j%KJKJK%%JMJjJj%j%jjJL%LMkmjMPKJKMKJk%
-5027H04jKKJNNMLkmKKMNJjlJL%JjnJkkKMKjL%kk%JJLMKjjMPLLLKKNPLNPLLLN%KJLPJ0QRP
-4960I52NNMPPNK%lnpnmmljjlnnnlkmlllj%%KKj%%KPNMJj%MNKLNOMORQQJ1J1J1PMQJ0RRQP
-4896A093NNMjlkmppoqj1j0qokmmornklmokjjKLKkKMLKMJjLNMNMNOOQQPOOJ0RLMNQRONJJL
-4832A142%kpqj2j0j0j2qnnprj1j0mmokjnmmljllJLjjk%KjjMNLOKKNOMLKMLKJMNNKJLMMKm
-4771A064pqllpnoprokknmLKlmmjJkmjkmklkJJJJkKJJJljJKKjk%MO%%%mjMK%%%%mlkJKJkm
-4704I69okjkjKKjln%J%kj%klMJkKKJJljkJMJk%KjjJJlKML%jmllKLjl%j%jJLkkjjKLj%jLM
-4636I56KkkKKJ%Jkkm%JLLJ%KjkKLLLj%%JLJkjKL%jkkkJNMK%KLjjljJM%KjmljMKlkJLLkl%
-4568I81JjjLNMKl%KKMONK%KJmkK%%MNJK%JLLMKKLJKM%kJM%k%%MLJ%kklj%LLLJ%j%MLjjLK
-4500A068JJJKJKKLLLKLLJjjKKJJJ%KLKK%lKPMNLJ%klkkLJJNMJkjjkjKLJlqnKLKJLKkJ%J%
-4433A131kkKJj%KK%JjlLNOKkkjjKLNKjJKKKJK%Jj%LL%lljMMjjJKJLLLkJM%JK%JNMKLkJOL
-4366A208KNMKKLLKJJLNMJkJLMLMMPKLLMMLMNMKK%%%JLOOLMNKLNLMLJMOLJLNONMONKjjLNL
-4299A414LKLPPLJJJj%J%JKNMLKOOL%JJOOKjKL%KMOPL%LMJKKMKKK%KLMKJKLLjJJJ%JNMMK%
-4232A576JJKNKLjJKK%%MJ%%NOMkkJLJKKjjkJjJJKLJJJ%%lljkk%kkK%lkjjkjjJL%jJjmlJK
-4165A600Jjmk%mjkKM%lLMkkkkJKKK%JjmjK%jjkj%%kKMLL%lkKML%%j%LJLLLOJKMQQMLQRPP
-4098A681MKOQJ0J2J0J1J1J1RJ2J3J4J6J6J7J9J8J5J6J7K3K4K0K0J9K1K3K3K0J7J9K0K4K2
-4062B243J4J3J2J3J1QLJ%ljnj0rj1j0j4j6j6k2k3k5k1k4k2k2k2k3k4k4k1j8k1k1k2k1j9j7
-4024A811j5j4j2j3j6j5j2j1j0j0rpqonmoqj0qjnqmnmjkJJjkmnljj%kklkjjjKLjnmLMjjkJ
-3968A554%J%JJ%%LOLLMLjjkJjnlmlkkknookklknnnkjl%KKlkJ%mj%kjkmjLlkLJlkJKLKKNP
-3901A511LJLK%kkknponorrqnnnk%kjponl%klknmjkmkjjlnkKkjj%JK%mjLjJLL%%kJK%Lkoo
-3834A376ollnmkjomlkl%KjmmkkML%jkkkklkjJj%jm%%JKjl%jJ%jl%jmJNM%%KJomJLMLJJLk
-3767A317lj%KkjJMLJKJJjjKNK%%JJKLKLNLJKMLJklNNKJNMLMJjj%%JJ%KJLNLPPLjjK%LPOM
-3700A439LLKKONJJJLPNKLMOPOLJNLKNOKOQOKKMJJOQPMLJJNOOONOQQM%%OQROJLQONOOPQPL
-3633A736ORRLMMPJ0OKLPQOJ1J1PLORMLQPOPJ0QPQJ0QPMPRJ0ROOQPMNJPJ1POJ0J2J2QPQJ0
-3577B134J0PRJ2J0J0J1RMKQJ5J1NNPJ0J3J0PQJ0J1J0J0J4J4J0QJ0J1J0POORJ1RQJ1J0RJ1
-3534B532J1RNRJ0ONPRJ1J1QPMLOJ2QNRQOQQNJLJNOLNNLNLLLL%JOMLKONK%j%j%MLML%JJJj
-3472B814%%JJ%K%mmlJjkjJKklkkk%%knmljnmK%lllmm%jnnlkljmljJknnllnklmrrqmlnnmn
-3405B646oomoonokjklllqj1j1nmmlnppnllpnnnoj0rlknmlmloqqnmpoolnkmoopqllmplmqq
-3341B315mnopoollqj1qrj0pklqrnnqqpoqqnqqqqrqprpnopooqj1j0nprj1j1qqnoprqmj0j0
-3282A891qppj1j0j0qj0qnmqj0rj0rpqj0rrpppqqqoj0rrj1poqrqqroqrj0pprqooqpqj0qln
-3226A444oqrj0j0opponooonppqqopmkrpppmrqpollloonkmqonnmnopomlmnmnlkmqmlmmnmm
-3161A080kmmolkkkllJjlllkkmlmJMJmonjJJkJK%%K%KNLLMMNQPJ0J4J6J4J2J7K2K4K6K5K3
-3105A264K0J8J6J2PLkqj3j3j5j5j3j4j2j3j3j0j0nmloookknok%%kmljLOLLNPJ1J3J4J3J4
-3058A224J6K0K6K8L3L5L7M4M7M8M9M6M2L3K5J7Pmrj3k2k7k7l0k8k5k4j9j9j7j6j5j3j0j1
-3023A448j2j0j1j2j5j3qpnpqj0pmjjkjLKKQJ2ORJ4J3J5J7J8K0K3K5K5K6K3J9K0J7J1N%np
-2979A635qqqm%mnmj%jLLK%JJKKK%LOPQOOMPRJ0OOQJ1J2QQJ2J2J3J2J0J1J2J2J4J5J3J5J5
-2928A899J2J6K0J6J8K0K1K1K0J9J8K1K2K3K3K0K2K4K6K5K0J8J9K0K0J8J6J8J8J9J6J7J6J3
-2894B554J1J3J3J3J4J1QJ1J2J5J5J4J5J5J7J5J6J6J3J5K0K0J9K0K3K4K1J9J9K3K7K6K3K5
-2860C135K6K7K5K1K2K3K0J6J6J4J1QPJ3J1RQPOJ0RPPQRRNPRRRPQJ0RONJ0J2POJ0ROORRJ0
-2812C662J1J2ROJ0J2J0QORPOPONKK%KJKjlljlLKknmJJ%kk%jjkjJjnlkJjJ%mJkm%jkjj%mn
-2750C739nlnklkmqplqj1pnmnmorpj0j1qnpprqj0qj0rqrj1j3qj0j2j2j2j1j2j1j2j5j6j5j3
-2701C329j1j1j3j3j4j6j6j8j8j4j0j0j5j8k1j9j7j6j4j7j7j6j8j6j8j7j9k0j8j8j9j9j7j9
-2667B777j8j6j6j5j5j8j6k1k4k2k0j5j4j6j8j7k0k0j9k1j9j6j8k0j5j6j6j8j8k0k3j6j4j4
-2633B173j8k0j5j3j4j9j9j9j7j7j8j7j7j7j5j5j4j2j4j8j8j4j5j6j5j5j4j3j4j5j3j0j0j3
-2599A650j4j7j8j4j5j5j2j2j2j2j3j5j3rj0j2j1j0j6j6j4rj1rrj1rj1j2j4j3qj2j4rj2j5
-2562A192j2prnrj2j2qqj0j0rj3rqqqppnqrpj0j4j4rqqppooppj0qoprqqonprqqpmlpomoqp
-2505G38ooj0rqqmlnmonlnoorplkonlonmmoklnppqo%mpqo%%kmommpnkjjmmmmnponk%%mokj
-2438D31ln%kjjoql%jnmjlmnokJllJjkJJl%lklmlljml%JkjKJllmonnjKjnlJLJkjjjlnkkm%
-2370B88Klkjl%Kkll%Jljkknj%KjkLKkjljJ%LJjjlnklkjj%jkJ%kjL%%Jmol%KjK%%kmkJKJJ
-2302B31ljkkjkjjkJLJjjJkmmlkl%MJkljKLmmjKJ%lkJMJKKjj%mojjnk%JJjkJKK%%NJjjkj%
-2234A89kjjk%jlkM%%J%JkmmlJKK%jJ%jjj%Jl%%kj%klL%jJLKnlkJjjLLL%ljkl%%jK%j%jk%
-2166A56Jj%JmLjlnLKjJKjmkkkKLjlkMMjljjJ%knmJJKMKjjjjjkkllk%LKjjLKjljjml%LK%J
-2098A28KJK%%kkkj%%lm%LKjJ%%JJjJkkjJjjjkJJ%%LJjnJMKjljlmJK%jjjlkMKkjJkkKJJJ%
-2030A12LJjjkj%%LJlj%mjjklKJjJ%%%J%JJjJjJ%k%KjlmjJjk%%kKJLJk%%KJjjk%JkJJJ%Kj
-1962A00nkJKkjj%KK%%jKJllJJJJ%KJnjK%jlk%jj%%LLlm%KK%j%lkkjKKLJ%jKjJJjKJJjkjj
-1894H9kj%M%%J%%km%L%Jj%kjJJ%k%KjmkJKKK%kl%%%Jk%LKjjJjjjJjjlKM%j%JJ%lm%Lkl%J
-1825G7LLkkjjml%M%j%KJ%JJj%%kjLJJJLKkjJ%mnj%jJJ%kj%%L%j%JMJnll%kkK%KKJ%%j%%j
-1756F9k%Kjkj%KJLJk%%KKKkl%lk%%%jJ%%KjkkLJkKKKJ%kjkkj%l%MLJKM%kl%Jkj%jkkjJKk
-1687F3jLJKKjKJj%J%jlmjL%%K%%%kk%J%jkKK%j%kj%jKML%%KjjklkjM%lkjjjKK%%jk%LJ%k
-1618F1%JKLlkjkLJj%LKKjl%%KJomljLjKLkkJL%kk%Jj%LM%jjJ%mmMLj%j%KML%jll%J%kkkm
-1549E3%MK%ljKKMK%kll%KKJ%J%%Kjk%jm%JJJkkKK%JkkJjjllJ%Jj%KKKkk%JJ%LJ%Jjj%%KN
-1480F5JkjjmkLL%ljljJjKJKjk%%kkKL%jJ%k%jjjjkJML%kKKJ%lmjJ%jj%kjJ%MJlkLKjLJj%
-1411E6jjj%JKKkmkLK%kj%JkKJj%K%lkJLJm%%%kkMj%%%%kkKKk%JkjLKNLljjkkJK%MJkjjlk
-1342D9llKLKj%kkJJL%jkJJlJ%JKMK%k%jJ%%Klj%%k%jk%J%KkkKM%jl%j%%K%kk%%JKKJll%K
-1273D7Kk%LJjJl%%jjKJlkKLJJJjlJklJ%JjjJKJj%JLKlokKJJ%jJMjkJ%jjkj%jkjKKkKNKlL
-1204E0LjjmmjJj%jjKMLJ%%jJ%k%jkjkkJM%jJKjJKKJklkmlJOL%lnkJKNOlmkjJJKjljj%Kk%
-1135D0JK%%%jjJ%JJjK%KJJljKJjj%Jj%Kjkj%jKPJllmjKLJljll%KLJKJjLknk%K%kJKjl%LK
-1066D4%Jjmk%L%JJjjKkllJMLJlljKjKKjk%%jjJj%jjKKjKOJjjkkkk%LJ%JJj%llJNNJnjJjj
-997D1j%KjkKNkmjjj%%L%jjJLJjm%jljKKJKJjjkKjlkLLjjKkjKKKjj%JJklj%ljJ%%KL%%kjK
-927C7kjKK%NJjk%JJJjljJjK%mjJjmkJMJl%L%kKLj%%JK%Llm%LLJpnjjk%%JLJ%LLLJjll%%J
-857C7KLJ%nmJKLj%jl%%ljJJ%%jJLMKllJjjJLLkp%Mj%%%kkjJjkJLJL%kj%Kj%%%JK%JKkkJk
-787C6jJJ%KJjJLKknmj%jk%LMMjll%K%KM%jjmnjjjJKLJ%K%kJ%jjl%LMjkjJLK%jjkkJjjKL%
-717C8%%mnjM%JJjKKLJjkj%%jjJlkJ%%%%jjJjlkKLK%JkjLM%kjK%J%llkKK%%JMJmj%%JKJjJ
-647C8JKmjjK%%KKjlnpjLLKJ%Kj%%jK%k%Ljkk%%kjLKmlKMNkjJM%jKJ%%jkkkl%KjlmKLJ%%k
-577B9%Ljjj%jjkljLLKL%l%%KL%kjJKL%lk%LkmKNJjm%KjkKJ%%ljM%kJjmJKKjnjjj%jLLKL%
-507C4kkJJ%KlnjKKKKJ%jJjlk%JLj%L%l%%L%kJ%%nlLOM%%mnjKKjj%JjljKM%%mjk%KJ%%jj%
-437B6jlJK%%JJJk%%%KK%KLJJ%km%%kjLJljj%K%KL%lJk%JJJllJjjkJjkKJK%jKJj%%j%%%kk
-367B3jJLJL%m%jKOKlJLjn%j%%k%J%lJMjk%LL%%%KLmmjkjkjKkkKJ%%kjJ%JKJKLlnjLLj%Jk
-297B6lJM%kjjKJ%lkJKK%J%K%%%J%KJkK%Jj%JM%knmj%LL%%kjJKjkk%K%n%JKLj%jkljJJJJK
-227B9L%jJjnmkkJPMKmlJLjkk%KMJmkj%K%jj%j%KNKk%lmlJKLMKjkJKkj%kjLJlJKjnkkKK%j
-157B3MKkjKKJj%jJK%JlnjK%j%J%kkjK%lm%M%%%JK%JjmjkJMKK%mjK%%JKLLkkkJ%llJ%%KK%
-87B5j%%LMK%jJMkjjljmjK%J%Jj%J%jj%MJkjJ%k%K%Jkmk%KKMLJlmkJL%j%%kkmJJJKJj%jjk
-16B1kJK%K%j%j%%kJJK%%kKLj%l%jj%JKjkkkK%jjjLL%J%KJklkkML%kjkKjjjJLJkmjJK%kKJ
54B0%%Jjj%MjKLjnlKjLJmkJL%kjj%jJMMKJJlkjk%O%ljJjJJKllKJlKKkj%Kknk%JLKLJJm%J%
126B3Jjjjk%J%JLkj%JjkJKKjjLJjjjL%K%lmkk%L%jkjMN%k%%%LKkjJJJ%ln%JJK%jkKL%kkk%
197B0kJKjkK%kJKKKKjkl%LKkmJJj%jJk%LJjJkjkKL%%JJJ%Jj%%mnJMJJlJ%ljLK%jlLKlkJL%
268B3kjj%LJjJ%%lkJkjKKJKKJljkkl%%l%ML%jkjK%%KL%%jK%j%JkllJJJlJKK%J%ljM%nkJkk
339A1JjKLjkjLMM%jl%MjlmkKKJJKLJKjjjjklj%J%JjlJ%%%J%lkJ%JKJJK%jjJJ%j%KKK%%Lkk
410B4l%KjjjJ%%jljj%JLMjmJklKKJLkkjLJjk%Jkj%KLj%l%KJLLj%jl%MjnmJMM%k%KkJjlJKk
481B0llJJJLKJJjjj%%jJMKj%jlnlljNLJJk%%K%%jmlJLjkklJK%MKmj%jkjJJ%%JK%%KJ%%LJk
552A8jj%Jjl%KJ%KJkj%LJkj%%J%%%jjJkkMJKjjJ%jK%%%J%%%jkjLLjklj%JklJ%JJKLL%jkll
623A4%Kj%k%kJL%%kl%JKMjjjjL%kJklJJLM%nJK%kljjJNK%lml%L%jjLKjJKjJJJ%%kKLKjkk%
694A8K%JjjklKK%kmkKM%%Kj%%kKLll%L%%L%kk%Kj%%L%%km%%jkLKjK%kl%KjkJJj%kJLJ%KK%
765A9Jjm%MJlkkljLJKJJJk%KJkmjJJjK%kkJKM%lkjJMjjjjj%%J%%K%jjK%mmkKLLK%%lj%jjK
836A1JJ%%%J%kkJNMjkjJljLMJjljJk%%JKJkkjJLKkkkkjkNK%Ljlmkj%LjkKMLJKJj%%%llKK%
907A8%kJKjJkkklkKKjjKJkj%jJJLkkjLM%%%kJ%%kljKNJ%Jjjkkj%jk%JMkljJJ%JKKjlKJ%J%
978A4jjj%KKJklJj%L%nl%LLJ%jkkjK%j%%%%MMJkj%LKjkl%JjjllJKL%%JKJkjjjjJKJ%kjJK%
1049A4%%%kjK%kJ%J%LLklkkk%L%jJLM%l%JlLMkllkKKNJ%kk%JJ%k%J%J%lkjJjJ%kjJ%llljM
1119ENJ%MK%JklkjMM%kJKL%nlj%%k%LJKjlnlKLKKkjJJMMJlmpjK%KMLjjjjKklJ%%K%K%j%%K
1190A7jkl%J%Ljok%%KjLL%kk%jJJ%%KJjkkllJKJJJKJ%%jjJ%J%%JjlJKKJ%kjJkljjJ%jJKLL
1260A4LJkkmjM%mk%jj%NMjkkJLJ%%JL%njJ%JK%l%JJ%k%%%kkJMJl%K%JJ%jJjljjJLKL%mmj%
1330A0%%%JLKkkjKLKlm%KlkkLLJ%%K%%kkjjnjJJJjJJJJ%JljLMJ%kkKKjJ%mJLjjkjK%%J%JL
1400A6KllkkjjKK%JJ%KK%%k%%kl%%J%J%l%l%jkLJJjjKKLJk%J%%jl%jJLJjJJ%%jlmjJMKj%%
1470A0JKKJkjjjJ%JLJkl%kk%%J%j%JLMLkkjmlMNlj%jJkllJJJ%l%j%%%KLjkkk%JKLK%l%Kjj
1540FJ%J%JJ%KJ%%%jjnlJ%JLMJkjkjKL%%%mn%LLKJokK%l%LNK%jojMJKK%jllK%lJkj%LMJl%
1611IJ%JJj%jj%Jjl%J%KjJKJj%J%j%jjjJJJ%lllKJjKOLmjk%NKmjJmk%MKj%Jjk%%mjLLJ%jm
1682EKNj%kkKkmKLklKMLJk%%%JjmJ%Kkl%%KJjJK%JJjklkJLKmmjKLLKJkkJJkml%jLMLLJJjl
1753A1k%JKk%%jJkl%KJJkk%KLKJk%%jJkmk%LJjjJJl%K%jj%kk%LJjJj%KJJlkKLKkj%%kJLJj
1823H%JKJLKjkmkj%NJ%j%jjljJkjjkjJjKJ%J%%jKKjkJMjJkjKLK%jkjJJ%lkKJ%kkKKKjjjjj
1894F%K%mjMLJlk%JKK%j%jjj%%JKJmm%lJM%kkJKMKJkmjKMKjnnjMJj%%LKkjJlm%MKjjjJLLJ
1965A1jkjK%jjJjjkjJj%KMK%%kllJ%j%KLJkJJJJJ%%lklmjJK%JJJKJljkJJjlk%KK%jKNLjln
2035Bk%KJ%JK%JJ%%jlJ%%%%JKjmkjMJlKLKN%kljM%%klk%LKjj%kkKjn%jlJJKKKKJ%%jkm%KL
2106EJj%M%mjjlJLKj%K%jk%J%JJjlkj%%KLJl%M%kLk%MJ%kj%KJ%kmljL%jlKJkKM%kJjlk%Jj
2177@kjLM%%jkJJkKjk%%KLkl%J%jJKJ%JJjLJklk%J%J%KK%kj%%jKJ%mkLKJKjk%jlJLKjljJJ
2248E%jk%JjjJ%%MLkj%%jm%LKkljJLKjlk%JjJL%kJ%l%KK%%%kk%%JJJ%kkj%J%JLkjjj%jJLJ
2319B%kjJ%%LNklKLkl%MJ%kjj%kjj%%K%k%KKKKJjmljoJMJ%%Kjj%KKjkkk%KKK%kkKML%l%%J
2390FJllj%%J%%LL%kjJJKjjjjm%J%%KJ%jJJ%j%J%kJ%jjjjJMJlkJkmKJjKKjJklJk%%JK%KJM
2461FLJml%Jjlj%jJLKkk%JJ%%%JKJjjLM%jlkL%ljJ%jlJ%J%J%k%j%L%kJJkk%JLJkKLlkJ%%j
2532ClkkjMKKkkJ%JjK%k%%%%LL%Jk%%kkjkKKLjjl%%J%jjJMJ%jj%%KKmlkJKLJkkj%%%%%LLL
2603IJlnkLKjk%jLKj%kj%K%%jj%%JK%m%JjjJJKjkjKLJ%%lkK%jLJkmkJJJMKJkmm%JJ%KJkjk
2674bJJ%J%j%%jklkJML%jJLLmjNJknkJJjklKL%JLJljlJKKKjjLjjMjmk%%KLmmkkMOljLL%mj
2745@Jj%%jJ%Jj%j%%jkJKJKkjjkJL%jJ%jkJJkkj%JKK%%%jlkMKjjkJ%jjJKJj%LKk%%%kJK%m
2816clk%LLJLJl%%%%jLM%mljK%%JjKNJlkkjkKLljJ%%jk%LKk%jjKJ%j%KjjJMJklj%Kjkm%LK
2887@KJ%l%jJJjlKKjlkmlJMJ%JJJKJKL%%klk%LKJkjl%Jk%%jjJJKJJ%%%%JJkKKmmkKKj%KJk
2958amjjjLKJJl%%KKKk%J%jj%J%j%jljJLKJJJKlljJJ%%lk%kLMjkJ%kjJJK%JJj%jjkllJ%%K
3029gNMJ%jJjj%jjjLKll%K%JJjmlJ%jJKMJ%kkkK%%%J%KJj%%KJJJlj%%%%%%%j%%JJkj%JJJJ
3100CKlmlMKKlKJlnljKMKk%Jk%LMLmk%%kl%LKKMJlkj%Mjnl%kkJLJKk%JKK%jjJ%jljkKJ%Kk
3171cjJKJ%KjjK%kkjkKKjJJ%kkjJLJJjmKKjkkkJJKKKKkkJKL%kl%jjK%j%LJ%jk%kkjLKlJjj
3242dJJJjmlLMJJ%%%kk%LJklKk%jjJlKLJJl%LJJ%%%%J%JJ%%kklkKLJ%JjjJjLJkkkjjLKj%J
3313@K%%jjJjkj%K%k%%jlJJjKKjlmkLLJjJKk%LJJnkLK%j%%kllJNLKjk%JJJ%%%Kkk%Jjkjkk
3384i%NNJk%jKK%%kknK%jKLjkk%NKkKjj%%%k%Kkkj%LK%kkJL%j%jjJ%jjjKJkjJ%%KKjJ%kj%
3455ck%J%J%jj%%%jk%jjKL%jjj%JLKljMLKjJjj%kmkJ%JK%%JKjkJkom%KLJ%%%%%j%%jk%j%K
3526a1L%KMJjlljkkl%KLJLLJKJk%Jj%K%%JJknk%JMkljK%LMjkjk%JJJ%%kol%LKKJJkjL%jkl
3596a0%KK%jjj%LJjJKkJk%L%klk%J%%%%%JMLjklljK%MLjkklK%kMKk%jjlJMJM%lj%kjjjJ%%
3666iKNK%kJJmkJKKjmlkKK%KKKJ%%%lJJ%%JomLJJj%KK%k%Kkk%%jLjmkJLjlKMJjjkKL%ljjJ
3737gKlmjJLK%JJkjJlJLKKkllKKK%kkj%JKlj%j%%LLJjkkjjJJ%jjJKJk%K%MLjljjJJKjkkln
3808a5JLk%LJKMjJ%j%%jK%KK%Jkll%J%KjkkKKk%%jLKkmkMMjk%j%j%KLno%LML%JK%kjlll%K
3878a0KjkjKJK%mjMKj%K%kljj%JJK%j%LJK%jkkKK%j%JNLjlljK%jjjJJjm%jJKJKJlmnjLLJJ
3948gKk%%kjNJknjO%lLKkkKK%j%%ok%kj%MKLK%L%nnkJKJKLK%mnkJKjJKKJj%LJljk%MJjKJ%
4019bkjkjJkkJjn%%KKJjJjkkLLJJJjmkNNkmjJk%KK%K%%J%j%JJkjK%km%%k%KKjJ%KKJMKkkn
4090gl%J%Jjkk%Kk%LKJ%JLLLjmkkKJ%jlkKjkLJ%kkjKMLJj%%kkjK%%%jjJJl%Lj%jk%%kj%KJ
4161illLMjkjKjl%J%jKKLJ%jl%LKK%kk%KjllkJjjJLOjnjkKKJLJlJJljkJNJkk%LLjkll%JK%
4232ikjjkJL%llLNKjn%jKMJkjJK%JkkkkkKMjkJNMjlJjk%%kjmmLMLJ%j%jj%%J%j%Jk%ljMJK
4303a0%J%lj%%KJKL%kmjKJnkKJKLJllkkJLMkjKJJJJlK%mKLjkkJK%kJ%jmk%KJMKjlj%%KlJL
4373iJ%jJKjjkkjkjJKKk%Ljjjj%JJJJ%KLJKjjkkjjk%%JLklJJl%JjJ%JJj%j%LjjkLLLJjjJm
4444iJJllJjjjj%JLJkkjJJ%%jlmjKLKLLjm%%kJkjMMkl%LK%%KK%jjllJKJJ%jlk%%K%JKKJ%j
4515ijk%%klKLJJJkmjkJMJjjjJKLKJllJKJ%klkkJKMNJnm%k%jjJLJj%JJJ%jjjkkMK%kj%%jk
4586a7kJLLKJ%K%jjlllJKJKJJjJJ%kkJJKMK%%jnlkLMLjjlm%kJJkk%JJK%lm%KLj%KKJNKjJJ
4656cJj%%Jjlm%lJK%K%lmJMK%ljLJ%jklkJJKJJJm%%kjkJJj%J%J%JMJ%kkjJJLKjkklJKM%lk
4727a3JL%ml%KKkjJLLLKllkjmkM%%j%K%%%L%Jkjk%%jJJKL%%jjJ%%jjjJKjkJllJK%jjJ%Kj%
4797a4JK%jJJjjkmJKk%JJKNK%lj%%KNjkK%nljKJjjjjJ%jJKJj%JJJkJ%k%L%mljJ%%K%JJlm%
4867a8MJjlJLJjJjjKJ%K%l%%k%jKMJk%jljJJj%%kjjJ%Jj%LMNJklnjKKKjj%%j%mnjKLLjkkJ
4937a8JKML%jjKjml%kjL%%%kk%k%%JLJJK%j%%jj%JJJ%j%kjLMJjjjJKJ%KJjjjljJ%JkjJ%j%
5007a4%%l%MKJll%jjjJK%KM%kjkjK%%%j%KK%lmkjLMJjjJKjkl%K%JJL%kj%%J%llKJKLJ%%jj
5077a2L%jk%%JKkm%%%%MKJJ%K%nj%jkJKj%%kkLMLjmjkj%KJ%%Kklj%mJK%LJ%lkLKJJj%%JNJ
5147eojJj%kkJJ%%%kjMK%jkkJJjjJjKK%%jjLKjllk%%JLLjk%Llk%JkkjKJ%%JJJmkJKKLJ%jJ
5218a1jljjjJ%JJ%j%MJl%j%LLj%%J%%j%%jJ%ll%J%K%l%llMMj%%lJLJ%jk%JMJ%lkJjJ%kj%K
5288a5K%%llk%JLJjJKJjk%%MKk%J%jjjJ%lkKL%jJjljjj%LJ%j%jj%JJJJjljjJLLKJ%%%j%k%
5358a4jJJ%%%%kmn%LLJJ%lk%%JklMMJ%jkk%%JJJJkjjjMjJj%%jMKjk%%JKJjkjKLKLJkjj%%k
5428a2lk%JJjljJLM%kmlKL%JL%jkjJJjj%%JJjjKNKknjJJmkKKJKLkljjJ%jjJj%Jk%KLj%%%j
5498a5ljJJKJjLjj%jjJJJJkm%%%%jkKLk%J%KJLJjklljkJjkK%%MKk%jjJjkJjJNK%k%MKlkkm
5568b1k%JK%kjKMKJK%jkjj%MK%%klmj%KJkj%JKLJllJL%JMjJKmojKJJjkmlKKJ%k%jJJLK%Jj
5638a7kjjkNK%KkkJkjmjM%j%KL%kkKL%kjJJk%KMLKJljJjjkJJjlljJJ%kkkJJkjKLLKjjkm%K
5708b1JJjKLLKlm%%JJ%llJJKJJJkmjLNKklk%%MLJJK%knmllkLMJJ%jjkkKLJJkl%LJKJ%Ljlj
5778a6J%k%OLllmj%kjkJKLlJL%%%kk%K%KJ%lkjJKKK%%%jmmjJKJjkkJjKLJkkJKKjlk%LKKK%
5848a6%jkK%JJl%j%%ljj%KjJKJJklKJjKN%nmlKJk%MKjK%%jkmkkLOKlkLJj%KJ%%%K%%%jjkk
5918b1%L%jkjjJ%KjJKKK%lk%k%jk%JKJklJjJMJ%mmLNK%kJKkJJ%lkKJk%j%kjJJ%%%%JKJ%%j
5988a9kKj%JmJLj%j%J%l%MMkmk%%jk%KKj%jjJL%%jk%%%KLK%ljkJKJ%%kkkk%MMNJknkjlKJ%
6058b3%mlKNMJJJ%%JkkKM%%jlk%mlKNK%kkJJ%%JkkJKJkljJJlkj%KKjjL%%j%LLLjjmkKkj%k
6128b6KJj%JKLLJJjklkJ%jjjJ%jkKJklJKj%J%%KK%JjjmkKJkl%JJJJJJjjjk%LLKJ%%JjkKJ%
6198a8jlJJjk%Jk%KK%J%lkJjj%klLKJMK%%jkkKMjjJJmmjJKjKNJjkmn%JLJlJMMJklj%mkJ%J
6268b6KJjJ%kj%M%%kJ%%NJJJjmk%L%%KllkjJK%%KJL%mmk%MJk%kJJ%%JK%jl%jkKMJjk%JkJL
6338b1l%jjKlkLKkkJJ%jjLjjJKk%L%lKM%jjjjJ%%J%jK%jl%MJ%JjjjJM%%%%kkkjJ%%%KJjjj
6408b3%JJjl%LjklLLkmkjNLLJ%jmjj%%KJ%jJJj%%L%kJJjkll%KK%JK%kkjLJ%%%LJjjlk%J%k
6478b7%L%mJLKJMKkjJjk%J%j%lljJK%kkJJK%K%j%%jjk%LJjJJljKjlKK%jjkj%LJ%JK%jkjkL
6548b5LjJKjk%JkkjJkjKLJKKlkJKKLjkl%%%%%Lj%KkkjjjkjmjKKj%llLKLL%K%m%KJ%%JjkJJ
6618b4mlJKKjkKMJkkj%%mjLkJLJ%%jJLkkJJJMKkm%JjkkLLLjkjkljMLjk%%l%jllKMM%kJLJj
6688b3mjNMJkklnmjJJJLLKK%%%JKklkjlkKKjKJKj%jjKLlkJJ%llLJk%%J%m%LKkjJkKMKKKJk
6758b0klkKLK%nmjJK%JJ%J%jkJJKL%%klkJJ%j%jjJlKJkKLK%%jkJ%k%K%JLKjlkkKjmkLJjj%
6828b9J%jJjkML%lJjJK%%kjljJK%%%JJjkJj%JKK%k%J%KKklmk%JJjjLNKKjjLkkljjkjjjKMK
6898b5ljJjJlkK%%jJ%kJ%LKl%J%JjjjjJJ%JKkj%jJJJJJj%J%jJM%jkkJ%JjJ%kj%Jl%LJklk%
6968c3KK%kjLK%JKJ%Jj%JkjLJjnl%%KKLKK%lj%l%KJ%%mmjKJ%lJOKKLJjkmmjkjLMJkk%jj%K
7038b8JMjlkmmjLJMKkK%mjJKJ%%KJ%j%k%Jl%KLKJk%KK%ljljkjLLKLL%%jknlj%jk%%%JjjJ%
7108c3kLj%jjJKJjJJjJJJ%%J%kk%KJlkkkKM%k%JJMKkjnjJJJ%j%jkJK%JjjJLJj%LKJlm%%JJ
7178b8lkj%Kll%MJjjK%MKkk%Jkk%JJK%%%J%jjKMjnjMKK%kjljKMJkljJ%L%jjJkkmm%JJJ%Kj
7248c5%LJ%jjkjj%KLJ%jJJLK%jllllLKJJJjjkJJMLJknmkJLLNjkkk%kjjjJMM%lkJMKkk%%%J
7318b9%ll%LL%kmKMK%nkKklKNknjMMkk%LJKK%%lmJ%LM%%kjKKKJjjkkJ%lojMMLMkkjJLKkk%
7388b4klljjNNjk%%l%JjjKJ%kjJj%K%%KlkjJKjjOJ%jmnmJKMLKLJknkLKjkkj%jKMjj%%k%LK
7458b7jkkJL%lkJMLKjjkkJJKln%M%lkJ%%%JNJjkkk%MLjkKJk%%j%J%nm%LJkjjj%LKJk%JKKJ
7528b8jmJJJKJK%jmm%J%KJ%llkkJKJ%%LKKJJK%mlkJKlkLKlmkKLKmmkJLKjKKjkKLL%jJj%Jj
7598c0klkJ%%LMJjjmmJKlJJjl%KLKLM%kjknkKK%J%kKK%%LJ%lmkkLKj%jjJLJJJJJklmkKKKK
7668c0JKJkjjjjkkljLJ%KJLJ%Jkmj%JKJ%%%JkmmJL%%%KJJKJ%jjj%%JjmkjkjLLMJKKJkjjjj
7738c2%jkjJ%JJKJk%%JJJK%%ljkj%jkkJKKJ%mjLLJK%jjkkjJK%K%ok%LJ%jkJKjkj%%LLJ%KJ
7808b9jjjjjj%%KLJknm%%%%jJJKMJjJKjjjjo%LJKMjomkKLNKjJJkK%nkL%%LjljJJLKk%jkk%
7878c6%lkNLkJNJlkkjL%JKjJJ%kj%%jKJjlj%%%jj%LLllljLJkjKJkkKOMjkkkk%j%LKL%lkkj
7948c9JJ%jjKK%KO%pk%J%%LKkjJj%%J%%mjjJ%k%JKjjJJkkkJKMJkjLLJ%lJjlJJk%%JjKLKjk
8018c2K%k%KLKkl%jljjJJKjkk%KJlmjJLK%%%JKNJkkllJ%KLlk%%MJkkkmkKKjj%%KLjkjKJ%J
8088c6%l%%LLmjKjlkJJ%JJJ%lKKmn%KLNNkj%JLJlnjJ%jj%JkLKj%KLjmjkjKJmjLK%KLKK%lm
8158c4lK%jJKkkj%%mlLKl%KJKLjjj%kk%Kj%J%JljKJkkkJLJk%JKKj%LLJl%K%%jmlLMJlk%%L
8228c5%LJ%jklKj%%J%j%j%jJ%k%kjjjKNJjJjj%jKJk%%K%l%%%jlkLNL%ll%%KLjKKmkJkLJmj
8298d0L%%%jLjkllj%JkLMKj%%jk%jkjKK%jjJL%k%l%K%JJJL%k%k%Klm%j%MJjJNMll%knlKNJ
8368d0jj%J%%JJ%%JJKKllJJ%kmjjNN%%%Kl%j%J%JLlnl%JJMLJjnnljK%lKKMKKKkllkJJ%JK%
8438d0jJJKJJlmj%%JJ%%jkJJ%kjJKjJLkjLJlk%kjKJ%Jjk%%kKMJJklLLMjljJJLJkkkkll%LL
8508d1Jkk%KLkolJMJ%KJL%mlJMKJJjjJJ%jJkkj%KJljKJ%%K%kMOKknj%kJK%%JjjjKKlml%JJ
8578d0LKknlJKJJKKJkJKLjl%%%k%%j%%k%KKJJ%lk%%%j%%jjjKjjjJLjlj%%KNLK%jjmrlJLML
8648d0kjJkjJ%jj%KKK%ln%MNLkkjl%K%j%%j%JjllJKK%J%JMNKllKJl%jkjkkKKJ%%jJkkkjKK
8718d4KJJJkj%jKJjlj%LK%kkjMJ%m%%JJ%KjjJK%%ll%K%l%JMLlmlJLLK%kk%jkJLJKKJjkjkm
8788d6%Mj%Jkj%klJ%jJ%KLKJkjj%KOJl%%JJ%kjjlJJj%%jKK%Jkj%LJjljJk%JJJJkjKJkjJ%j
8858d3kjLKJkk%K%%lJ%kkjjkKNLKKkl%kJK%%JJKkj%j%kkJj%%JK%j%JJj%%JjkjKj%%J%%jjl
8928d9jJPMkkjjjk%%%KkjJJ%%JkjKJJ%l%LOKkmkJKKL%ljlkjLjn%Jj%KJKj%klkKKk%%LJ%kJ
8998d7%K%mjKLjkjLK%Kj%%jkKL%J%lmjLLK%kljkj%KjjLJJJ%jljkJljMLk%%%MKJLJlkjjj%%
9068d5J%kl%%jJPOJlmjljm%K%KJKM%%%kl%l%L%%j%J%%kjkjLJJM%m%KJ%jljKJ%jjJjLJjKJk
9138d3lmJjlKj%LK%jKLLK%JJlk%ljJjlLMJjj%mmkjNjjKJ%JklJLJjm%MkjlkJLMLJLKkmljMK
9208d2kll%K%%jjJ%%jJMKmjjJ%%jJJjKJmj%J%Jjkjj%JKLjm%JKJJKLL%lmjLKlljJJJjjJ%k%
9278d9JKLj%kjj%j%J%lLKl%j%LJJKJJjnjklmKNJJLJkJJkkjj%JKJjjk%jjJJK%llkJLjk%LLj
9348e0k%LKLjmkjj%K%%JKLO%kjjllJ%j%JJMKkmnjJ%kj%KKLJjkJjjJJK%mjjKJkjJJ%JKJkk%
9418e1JKJJmnkKKKj%KJklJJLK%mlkNN%%k%K%jlkjJ%jJ%%LLM%j%mkk%Jjk%Lkj%%kJ%j%JLKJ
9488d8%jllkJLKkjJLKKjllkjkJJMKkj%L%j%%kjLJJKKjkk%%%jjKK%jJ%j%KJllKML%jjJj%jj
9558d7kkJ%%lKJKKjm%KJkk%kmkLKK%J%JLLJj%lokLJJj%KJj%mml%ONM%jmnJ%%%%MK%kj%jjK
9628e2JJJjj%%JJjlj%KJKKkJ%lmJK%k%Lkk%%KKkm%LJj%%K%j%JJJKklJkjKkmLMLjlj%LK%j%
9698e0%jjJ%JjJJLKkjJjml%%%j%k%j%%KMK%kljKKL%JllJJklj%LMj%KklKN%JJjkK%mk%J%Kj
9768e1jkjKJ%LJjJ%kkk%j%KJ%jkJjJ%j%Klk%kKKjJKJjJ%KKjklLKln%NMJ%%lj%kl%LjKKjkj
9838e5JLJjJjkJlkKK%JKJjjk%%Kk%Kjj%K%%jjkmjKJJJJJKjkJ%%kk%JKJLJK%%jmmjJJLL%jj
9908e1%kjJ%lmkJK%jJKMJ%J%kjjjjJKKJllJK%lj%%LKLJ%jj%ll%J%Kj%jJjmK%jjJJ%%JK%jK
9978e4J%%%jjkj%jj%%j%L%kKMJjjKK%mlKJJkjJKJJL%llJ%jJj%jljJ%%%%KJkl%JLK%jjJ%%%
10048e6K%%Jkl%%nmJNOM%jlk%%JJjjjjJj%KJkK%JkJ%JJK%kjlm%KMKj%JJK%onjMJJLNKlmmk
10117f0jj%JKLjj%%jkKMKkJ%JjjkkKNJ%k%J%k%kl%%L%JJlkKLJ%JjjmpkKjl%KLKKjJJljKKj
10186f0n%MJ%l%JJKKJkljLKKLkjJJjl%KJllLJ%%j%kj%jJJjjjkkJJJJ%JJJJk%Kj%KJjjj%JJ
10255e7JJ%kkJKKjllkk%KJMJjKMJjj%%%kj%%K%k%l%KKJJjjM%lmKNjmJKk%%J%k%Lkmk%JKKJ
10324e5jJLk%jll%JjJJMJlkKJjkjj%J%kJJL%KJkkJKkkjkjJKKMJkkk%K%kkk%J%%MJlJ%kJjj
10393f2KJK%jjllnJ%%JLJJJJ%%%JjkJJJKLMLlmml%%kl%MJljKJj%J%%JJ%%kj%kJLj%JK%KKk
10462e8jmjMMJkmljlkKLLKJJJKkljLMJ%kllkJLJkkJJJjj%JJLJjklkkJK%KKjJJ%onKLK%%MJ
10531e6lko%LklKLL%ljKMk%Jjjjlj%KK%JMKlj%%mmjKMJlL%jLKJ%jlkMMkmmJLKklJjkjJJjJ
10600f5K%kl%KKLJJ%%%lJJ%J%jjJ%ljJLJLJ%mkJJl%J%%l%KJjKJjjJ%%jjlk%JjKLMjJMjlm%
10669f2jlj%%KKKLjJJJ%jknjMLmm%JJKKJ%jkk%K%jJJ%J%%lkkj%%%%KJLKjjjjJJ%kkJKJJKj
10738f0j%J%%j%jjLLjkkkj%%KMKkjJ%knjkKJlj%JJJJjLJ%j%k%J%jJjjJLjKLjlljJL%jmjKk
10807f9J%kjJKlkJMLJjLM%jmjL%%mmKJ%J%kjk%LJJKKmkjk%KJkjJL%%jljK%MJJjkK%JJ%lll
10876g1JK%k%Jk%NKKK%JjolJjkKJkJJJMKkkJ%J%jkJJj%jkjljLK%LLK%kk%jJlmJNL%llLKk%
10945f5KK%kkJ%jmjLL%kk%LLkllj%j%jkLJKjJLllLKljKJj%jjjLL%kkl%KKKJJ%%k%kl%KkkK
11014g2%kjLKKKMJknk%j%Jlj%kjJK%LMJKKjll%jlJKk%MKlk%l%LKmkJjl%MLKjJL%%K%mkj%j
11083g2kj%JKKKjjj%jKjJN%lJj%jkjLLK%jkmjMLklkjKLJjJjkkKK%jknkJLKjjKM%kJjkkkKO
11152f8Jkj%J%n%JKKKK%k%K%KkljkkkJKLJlj%j%j%K%%JLkJLjK%%%j%kl%J%%LKkllk%kjk%L
11221g7MKKJL%ljjkkK%kjKKLlmJKjkJJJ%m%LKjlk%KJ%%%J%%Kjj%mlJKJkLJkkMLJjmlkLKKJ
11290g2KKjJ%mlKJk%%j%MKkm%%JKKJ%llK%%kjLLJ%klolMK%k%JKL%jl%%lK%JKjk%KL%j%%Jk
11359g5JMKlmmjJLNJkjKjl%%k%%%jK%jJJmkLOKj%JJlkMMLjmklmjLKLjml%jJKK%KKKLk%jmm
11428g6n%KJJK%kJkJJk%JJjjK%%%%KLLkkkkKKJ%jk%jjk%JKJj%JJ%kl%NJmkJJjJlkjKLKkkK
11497g7O%mlkJK%kKKjmJKj%JJkljKKJ%JLJjk%JJ%%jjkJ%LK%JKlkjj%%%%%%K%%kjkj%LNjmj
11566g7k%JJk%LklLjkJkJKLK%J%jJ%kkj%LKJj%mJKJjjkkJKKkm%JJKJkk%kjL%J%Jj%JkjKKJ
11635g5jk%LJJjJlkjkljKNKJkjknJKK%jj%jkkJ%KML%%KJjk%%%k%Jk%LLJk%J%jjkjjJlmj%%
11704h7%NMKkkJJKJlmJKjjjjjKJMKKkolKLJJJKklKKjkk%%jKJljLkl%LLjj%JJ%%jKknm%%KN
11773h1M%j%jjk%j%jl%%KJJKJJkj%jkj%JKjJL%%llKLJkkJjkJJjmk%MMk%j%KJKKj%Mkn%jkk
11842h8JLJ%lkKJKkk%JJjlkJMJ%J%kJLJj%%%J%jkLJkkjLMJljkm%K%jjJL%kjKKj%K%%%K%%%
11911g9lljKJjjl%L%jK%KJjmjL%KM%mlkKLJ%KJ%%j%koJMJ%jkJJ%j%kmkJJMM%JJljj%JKJkn
11980h7jK%JJJjj%jjl%JlkLMJLKlljJLkkljjJNKMM%mjmjJ%l%%JJJjkkjJLLLKjnJJj%Jjkm%
12049i1L%jkjK%jjJ%LJJ%%jlJJmmJKLM%JkjjjKj%LJj%%mlKJKL%jKjlJJJJKjJjmlkjLL%kll
12118i5JjKNLKkmm%l%MKLJjjkLJokKJ%KKlnjjJNjk%JLLJj%%kj%K%mkK%kkjJKJKlkMNKj%kJ
12187h7JlkkJKKL%%JjlkjJ%%jKJ%KJkklk%MJmkJJj%%j%J%L%k%jllj%%K%jjJjKMMJjkk%LMJ
12256h7lk%J%%%LjmjJjJKKJkjmlKjjNQJjjllJ%mk%KJK%jkKKllJJjljLJK%jK%jkkJLLJ%%jj
12325i2%jkl%LJ%%mlMKll%KKjk%KKJJJJJjlk%%j%%KJjKJmmJLL%jjJKjjJK%%kjjk%KL%j%jj
12394i6%j%LJj%jkLKk%JJ%jj%J%%%k%%KlkLKJj%jljjJ%lJMMklkm%J%JkKJjMKL%j%JkklJLL
12463i2%jj%JklJMlkjkKJ%%%jJJJ%k%jkmkK%jNLJJ%l%Lklj%jKKkj%JJkk%KlkjLO%mJ%%jJL
12532i9KL%%jmkKj%%%j%KJ%Jljkkj%KjKKKJlk%J%JKKJjjJ%lnljljKM%%KLKKj%KjmjJJjk%K
12601a02jJJJJmoKMKJjkkjKKlm%JK%J%jkkkKONjjkkjJJ%LJjj%jjkklJMLKK%JjklLJkJMjnj
12669a04%j%kj%%KLjj%Jjl%LKjlllk%JLJK%kjJjJj%JKJJj%Kklj%JJNJnmkJJkjjJJJKJ%KKJ
12737a05j%%KL%kkJJ%%kkkjkJKKkkKMkojKMJkm%KJLj%J%kk%MJjJ%j%JK%njJJJ%kjjjjJjlj
12805a17JJJMJ%%%LMkmmJL%ljLJJjkJ%jJjmkJKJjK%jnlKOLkjJ%%j%%jJJ%JK%kJkJJkJ%jkk
12873a15%%%kjJKJKJ%%%kJJJjkj%%jjjKKjjKkJK%kKL%%KJKkmj%%kjJJMJjjJJjlkkj%jj%%L
12941a15KJJmJL%kjj%klJLkjK%J%JJjk%%%%%kJKM%lkkkKKJ%jjKLLjmlKKjlk%K%J%KkjL%J%
13009a14jj%jjj%%%%LM%KjlllJ%kJLJlJ%jJ%%JJKJj%j%JLJk%%kkkKKjkJjklK%%%jjJMKj%J
13077a15Kjj%j%%%%KK%Jl%JjK%kjjjjj%J%JLjlKJJj%JkJJ%kjjJjjJL%%%k%jj%MKj%kj%L%%
13145a14kjJj%jKKjjmjJj%JL%J%%J%Jk%K%JKJkmkjk%JkkLMjkJK%lJjj%JJKJKJ%Jjj%%%K%j
13213a13jJ%%K%mk%kjkJMKJJK%%JklJJkjLKjjjJLjljJK%kjKKj%l%%%%%%%JKKkjlk%KJJjkL
13281a14K%jlj%%jjJJ%j%J%KKk%%jJLJlj%j%k%JJJLJkjJK%ljJLjl%JKJjj%K%%kj%JJJjkKJ
13349a11kj%jLJJ%jj%l%JJJ%JKK%k%jjJjlj%%LKjl%L%kJLJjkl%KLMjkJMKjkkjkjkJJL%k%%
13417a09JJ%kJJjj%jk%JKL%lkJKLklJjjjjJJJJjJKj%k%LK%j%JjkjJkJK%%j%JLJkl%M%%%kk
13485a08JKJ%j%%%kl%KKK%jkjKLJj%K%jjjkj%JKKk%j%%%Jjlk%%j%JJK%KJjJJ%jjJJKKjkj%
13553a03%jj%KJJJjjKJjjkj%LKJJjk%JKJ%L%kjjKKJkkjK%jkkJJJJJJ%kkJKK%llkJLKkJ%%%
13621i6JK%j%kjJLJkj%J
13635i4
##PAGE=	N=2
##DATATABLE=	(X++(I..I)), XYDATA
-51899C33KJlJjj%Jkmk%KLKJljljJnj%jJMJkjLkpokk%JK%kjjj%J%K%l%%MNkjjkjkolKKkmk
-51832B91%JKJj%K%l%JKM%nmJJjknl%%K%LKjk%kk%jKKJkok%jlknjJKL%jK%k%lnlNK%j%JJN
-51765B71Llol%NLnnlKKlqlJJKKjnmj%kJl%LN%%knjJmnOKlk%%MJkmJK%mkJKL%kkkj%J%%K%
-51698B31kklJJjJjJ%ljKkkjJ%%kKJkljolLMPllJ%np%JK%%LK%km%jmmnjPNkm%JLL%jkJLjp
-51631A96mkkJJk%O%klll%k%LML%JlqnKOLKKnn%%mmk%%%%%K%jmmmjNJkJKMMlp%OKj%j%jnj
-51564A63KjomK%K%oJMJjlllKKjJMJmkKKjk%lj%lpmJ%MJMMLJjkKklkkk%kjLLnmjJjJKkljM
-51497A34jm%KJJklJmJ%m%JnjKLkjJLJkj%koJL%j%JJ%NKnnjKK%l%JjjjJllNNJpjLjjnolKL
-51430A03jkj%LONjlkmjkjLK%mjLjpklljlKOkkMK%mkMnlJKKJjopjLLKM%m%MO%pKLJJ%nJjn
-51363H1kJKmn%%kjLN%kmmkJMj%JlnnqkMPJJLKJKJ%jkKK%%JknnjN%mqj%KNK%oJMkjJJjkpk
-51295D6KJj%kMPM%nnnmkJKk%L%knkkPQMLlrol%jMMKNJJMjqkljJjkmJ%%NLjjjj0nKK%jNJk
-51228C1K%Jj%lmKJm%%m%%kjJNjkJLKKknjlLNMNjorkjJK%m%nj0kKRK%KlmMOJj%%lLjjj%Mj
-51161A6kK%rlJLMLMjlonljQLJjj%LMjnnl%kj%kJJjJJLko%MLjJjJ%LPlq%jmjk%jLM%%kmKK
-51093blnkKJMKJkmJJMMlnjLJj%kjKLK%kknknmNPjk%JjjkjLJkJNknjJOJJL%nplJJJJNjkjj
-51024a4knJNM%ljJjJkmJMjlm%KJLjmjjL%kn%NNKmpJMLjkkolkLkJJJLmKNjJjokQNKL%jlj0
-50957c0mMKmMOLlJJkkl%jkjL%mKJ%JkjlkJ%L%KLMlplNLNLnnkJlJKLkn%%lj%kKllMMolKLO
-50889c5O%lJ%kMKpmKJmklMOkoJLK%kjLjKMjkPLmpJKk%Kkl%%mlJmjOlkJJJmk%KNOkjNKoqo
-50821e3MJ0OkmkPQJmlopjkjOOkk%KL%nmpJKNJ0%mprkn%LLMNKklokQRMmpqlknkNJ0OpnKJO
-50756d9JjNMlmjkLKjJNKlonmMNKJjnl%JPjjLJkjjKKm%KMKkopojK%lmlMNkllNNl%LMLJJjo
-50688e6llojJNMk%%jlKNK%JkllkKM%o%OPk%MkoljmKKMMjmjmklJKK%nlk%lNQjkNNmnmkOJj
-50620f6%JLKkmmkM%pjKKKklMKmlMQJmonlMJ1NmlMJlMJkpj2JNkKMJlKOKKJnkJJkl%M%KMjk
-50554f4j%ljJ%JkmjNOLJj%lLLlJmpjO%nlJLM%mKQjj2oJjm%OLLMNK%knkKJKLJ%kkKLjppL%
-50487g0mlLK%lJ%jnqKNMLNlJJnnjKMKlk%%jP%nMP%ln%MjjJMLj%rnqlJ0OlmNMplkJMl%%mj
-50420h7Kj%MMNknk%%kjPROknpmML%k%omKnjOLkjJ%mNMj%kkMJklJLlnk%LLjkJPLM%kJ%j%j
-50352g4jOKkno%%JJ%jjj%l%%KKMmqJMKll%LK%%J%jnkRQjpjKLj%kkQQJnqq%O%jjmo%nNPLM
-50284g7jkKKkoolJKNPOjlloj%jLK%LokLllMK%loOLllJKkjMOKjkmpnjJLO%nkjKOKlLLokL%
-50216h8JjKLNJlnqJLLNMllKmm%LNNJkrnMl%JKLJkjJ%JKL%mJ%NjmmmjjJ%%%jMjmjJlkQRQk
-50148g5qm%LONoj0oJjMKqjKKjJJjljOMJmjOM%mlknJJMOkqjPQjkMN%opk%kJklMJk%LKmmmq
-50081a07mLNMm%LLLLOjkMkklqpJPO%%NKrmjjjkMMJKJKKK%kmjlnLPLKjkjkJjljMNJmplKLl
-50014i7lKNO%mljK%nlLJkOLppjkJKJ%JJKMLlnllkPNloJLKLjnjLNJlJMklkjKk%KjommjOJk
-49946a09MKKlmMOklJM%kp%Ml%jJNL%kNPjlmmjllkKQLprlMMKMJllJJknkJkjjkLOM%lpkjKL
-49879a13LjlLLl%LKOM%npjORPLnj1pmJMMJjlKLJ%MlpJ%kmKNL%n%JmKjn%PLkKKLJLjKjpJ%
-49813i9JKJlMMmqjLmrJJkJKMKljMLKKJJjL%j0j3kKkljKKLLm%NQ%k%KLLlljLKKNjoon%%LN
-49747a02LklnJLKjqjKm%QMKmojJKqlRPjnpjMJkjKPO%njLMLLmnkqnJONMNLkj0p%%klLPPnn
-49681a11jk%OKkonk%JJlKNlmmLONM%mmNKlKJnmM%qmkPPjmpJNLKjkJkj%KnmKKPQMlmmKOMK
-49614a01lmqkkOPnqJJ%MQNmkJKL%onkjKj%NNmn%jlKJJKMj%J%JLKljmjmmkjJPN%kKJmnkqo
-49547a32kOPNJ%KR%lmJkoj%JMkj0kJ2Ojnk%jKljNJnoJOMjlj%JljL%lmjMOl%NJjmljJLL%j
-49482a18JKj%LMK%KJjknjLLKmkjmJ%j%%JLKplJ%nmKOKJrnkjLLN%jJJOMrmJlkjKJ%JKMMOk
-49415a12mLPlo%%onJMOjkjnrLMJJK%KNKjllmNKpJLkJkkKjpkMMnnkkJMjPRJJJkjlnoKPOjl
-49348a22JJlolMjjKPNmlPOjppoJMKMJ%mlKMkmjOKMNlppnLj%QO%n%lMM%JKKnono%%jLLKJ%
-49281a25%%K%KklljMKrlLMjlLPMM%ljKnpkKKkjKONnqKP%joJMlkmmlkLJ0KLkm%NLkkLjkjJ
-49215a25ll%jLLKMnoOM%jjml%o%jjjjOPjlLkmJmpkJ0PjojNkJKKKjjKJLmljl%%J%jJJOLlj
-49149a27%KjpLNJl%JkJLJnmlJ%lkKNOPKmlpoljJO%jJ0N%kpnj%MJL%rmLOPMlpJKJ%JkkKj0
-49084a37lLJNKLJm%J%jJK%nkKmkKQOlljKklJOKj%lorKMkkn%OMJlJKkJJKMKkjlnmKk%OJ%N
-49017a28LnljJm%PLplNOM%ljlon%JlkKJ%MPOmlJJ%ML%kn%kjnmml%JMP%jNMmj%kjLJK%mnm
-48950a43lkJKMMM%mnJJK%jQJ2Jj%nj4mJ%kkJK%LPLkmqmkjKMJLNKljkkjMJkj%MKLO%pjkkk
-48885a39lkKlKNlpjjjJNPLkk%kJKlkjjlLjnJOPK%llkkjMLj%LMjjljl%NMjll%OJlllmj%kj
-48818a50LNjKKklnlKLQM%kKj%jJKoJKkk%%%JlkLLjjOMjmjmLJ0Nklmnp%OMJJn%lmnJJKO%n
-48752a44lqmKMN%LNJKLjmn%JjMJqolMQMmkNLj%KLjklmplMQLJLjljj%LL%lnkPKJmkOkJK%j
-48685a35JKkmlnKlnMpnnJJ0RKJjoNMJ%omJlkMNM%m%OO%lkpqkKNKLPJmnoj0jQNNjoPRKJ%%
-48620a30mon%O%k%kKKjoomKN%ojNn%LNQjn%jmjjjLKjlJKkK%kJMMLmJL%JLmmnmk%NOKmpJJ
-48553a51%%jkn%JQKkN%ljK%%KlpJMPKjlqoLMlJONkmjjKNMKlklolKlOPjmlKMLkjlnmJJJKJ
-48486a51L%klnKLJ%K%pr%LOLljLNJlKKjn%jjKjlL%%LkjLLNJmmJPJlkMkJjmlkkMOmpJNjqn
-48419a65kKLML%%jMLkmpLJ0LllnjMLKJKllLPNK%nqrnjMKJmjKQKojlp%MOKkjnnjRJ2MjKlj0
-48354a55njlK%%OP%lknkkJJJjLQOjpj1nJjKNlJMljMJk%%kL%KKk%KN%l%k%%okKJJOLkl%lM
-48288a54KmkJLmp%%KOJkNLLLjmnmnljKPJmokMMKlmk%MNklMNLjjkjKKmJjKKMjlMjjL%lokO
-48221a53kk%KJKomJm%JLRNK%PLjnj1n%o%JKKkjKJJ%jjNQJqnOJokKKJqnjjKKNL%j0nMPMJk
-48156a58llOL%MLkkkJjlnomkk%NK%M%qKLkmJOPLLLjQPnnnkmn%lMRQJo%onjLMJjpmj%k%MQ
-48089a57KNJpmnkkkKNM%mjJKjl%LNNLjomm%JJOLkk%ONlk%kmjkqlLPNNj%NJkpmj%KOMrj0L
-48023a65LkmKLjKmomJMJjOMMLlnNRmqmjMjmMKk%JjJolO%pJLMmmJjkjPNJJmprMPMKrp%%k%
-47956a81MJjMKJMKmjkkMLmJRQJlnjK%JJJKjljjljMOmnjNNlomkKLMMnpojJ%MKlk%LM%%OL%
-47889a56JmjjnJLnk%JjkKJ2J0jrj1oMLlnkMjpKNMKK%l%NLkj%k%nnMNNK%mjLKkmnkKJklLj
-47825a73jMMJjqqKMJ0J1NppjJjlllkjPNJjmNRknlJjmkJLJmolK%%JkML%LjKJkoLJnjNOMjl
-47760a65KmllJMLM%on%KKlpkMJLLLjroKQNkllk%MKj%KJkmkONJ%lnmjKj%j%jMPjn%lqMLnj
-47693a84OJ1Okk%klJkJLkmlLNJmKjLjjQMkllpqNK%M%Jll%KPm%jjKkjlNKlj%JNKkMJmnjlL
-47627a71LJLOJpn%JjJJJ%kjknlJknm%LjJRMLMJnoJKLLolLlkj%LQK%%mlkjlKM%kK%kJkjnl
-47560a85MOjokLMMJ%ppjLKKllKkjNOONKjn%%mpl%MOmmLN%jJjj%KMMJJnm%%nkJkOjlNNk%L
-47493a67opKPkkN%%lpJJ0QlpoJK%kk%nKMKj%jjllmkJlLN%LNJllOMpmlkL%jNLlljPRJlJMK
-47427a63%%j%KkmnjmkklLPJnlKJMJjKJmlomKNMJJlMKJmrKQMKLJj3lPLkln%ljjnjjKQMmkM
-47361a81JjllkO%mJLKk%lkKMKjmJ%klMQQNnrNRknkJMJlnl%mlLJjkkK%%NMol%jKLlnPNnpk
-47294a90PLlkKM%KLjKL%ml%lkLKJm%k%mjLlKjNJj%nplNRRorKJJlmKQPQ%nppjJoKK%NMjmK
-47227a81LKkpkJpkJ0LjlJJKMJjpn%JJ%%N%jjkOJ%%jLkknMjjKLlrlKNPLJ%jkJJ%jjj%lrq%
-47161b01MNLj%kl%RMLPllkmjjlJLLj%Mjn%NOklnkJlljNM%kKNKljpmPLk%kmkNLqlOLMO%LL
-47094a69njJknLOjmjjnolNN%l%NkpmM%lmjNlljLk%PLjjjL%kM%%L%k%%KM%mkJKjooMPjnjN
-47027a87j%LjJMlk%%kkj%LRkomKL%kLNJm%kjKMJln%LlLNLLKqj0mKKJplQOljMOJlKjmnlj%
-46961a92jkJJPJqkL%%MKJmKMLMKnllqlQLlkll%OLOKnn%JKjloKOKJnllkKLlmKJ%JKKlkN%j
-46894a93KNJlj%KMJmjkJMknpo%KKOMknmLOjoq%OMNOKpmkkorJLLNMLLKlmm%jjN%MMlm%j%J
-46827a97jm%NJjKkkjKKJL%jlJlmKOOLloMOLknJKklj%lkkmkKKnKPJmKJjlKOPKoj0kPQkpok
-46761b03NNjjmJllMNjJOjn%%MMjkKKlnlmkLL%JKLm%PLKllMLJJmmoKQJpm%KjjjpomKJ1LMM
-46695a88KJknKLmnlLjmnplQJ2NMNnj0jJmj%OOL%MKnj0mjjPJ%KKjnnLQK%MOMrj2pjjKMnlL
-46632b03NOKkj0qLRJkNPjkJ0JpKjmjJLLjkL%poJLokjjjKK%OjMjpKJjljLNKjlm%QKkQKqoJ
-46567a93KjklnmLmo%%LJOLLJ%KKJmKKmJMklkKJKKJlnlLlpMNM%LkpJ%mnJKQJ%Kmmlmo%LKO
-46500b04PKnlnKMjkLKnlkJmjMLJJMNN%omnnJK%NNmmKKjmKQMnnMM%jonNOjJNJmnJMKJKKlj
-46433a91kjLMkkm%%KKmjmjM%o%KKkmlJLO%nlmnKJjj%KKKkNJ%%pkONJKMmjJJ%j%KjpLO%mp
-46366b07nmJQ%lMQPLlmlmKK%mlqlMLKkl%KOLJjn%j%jjMKm%%mm%KkKKjjOLLN%JkJl%JmmKN
-46299a99%k%K%jjmklKJNM%nrjJLkJPOmnJolJj%K%LMmkL%pnQJ3OnnnkNKkjlkLKMLjmomlNP
-46233b05%%%%JJ%k%%J%KJjjJjKLllk%KKJjJPNjll%lmJkjjJkkKPMJKknpl%PQnonjLKklMO%
-46166b02j%kjKjnqlNNLMlqkL%mNQOJkKNJqrjKkmj%%%%lKKMJNOKK%kppJmmjJJm%JOOLkjLJ1
-46099a93Mor%%lmkjK%KLKJLOKj%lnm%mo%OLllkk%RQJpljjMLm%Mjn%OKllK%jLJknlknLPK%
-46032b08KKKlmmJN%kKjmKKJjnpmJM%kkOQjKMkmjJk%ljjlkLJlMOMLmkN%nmkLLLnoLNNkn%p
-45965b19q%NPOjkK%J%jj%LLkm%jK%%nmN%l%JjjmKjonl%QQPKKKmn%mlNJMLLMjj1oj%%%OP%
-45899b08rp%LMKKkm%n%QKJJ1LlmmJMmlNKmnokkkMOJ%LLK%Kl%kkJJM%%kpnJL%mmLROmojKK
-45833b13OlnJKkJKnj0njPJ0N%olOOmmkkKkJjJ%LJ%KK%lKor%JkJJLNONOKnJMJkln%%llLLL
-45768b04komJNQJmpr%%%JKKkokJ%njkKPOJjkJlkLjKK%N%Joj0lOLjkKKkKMJjLKlk%JKMPKj1
-45702b12rJOOkmlJR%lqrnOPJomkMPllMPjnKkmML%%jmm%KKjkmjkmMPLJJJln%ONM%jjJjol%
-45635b23jLMJPMmmMMnjMj%jjLkmjMOjolKJpqjMQNjnljMLLJnokljKKJjljJJJJ%jlm%KKJJL
-45568b21JKmMJkjjlnKMLJm%klK%mJKljPOK%L%j%olomLNNJ%Jk%LnqKJPPmlmnJKMLjpjkJlK
-45501b30KKJmMLlm%%mjKMN%%JjljKKNNkoojjjJMKjNNKjjM%klrjjjMJJJ%kk%%JkjJKKKpkm
-45434b32pJRJ2NnmjnmOOKKjj1mONKmmj%MMK%nlLM%mmkNLmmkKOMjmmkJKJkkj%L%%NQ%ookJ
-45369b27MPKnjKPKpkpn%JkjknMMLLLjj%%kj%MJllKKonnJNNNJmm%KQNMmpkJ%k%nmkJLOk%L
-45302b26MNjKJpo%on%JKOLljNPLlmokmlLjKPKJJkJLLlplkKLNN%mmLJqkMNKmnlkKMLkLMjn
-45235b27K%mkKMMMlL%okmnjklJNKlJJJj%kL%mnkLPNkmJlMLmnJ%nkNQQjr%JOKom%MMkK%ok
-45168b34jJNjmlM%LLkJLj%Kjmkkk%kKK%%%%%jmjJjjkLJ0QkkkkJNjl%J%Mkj2ojPNkLLJrq%
-45103b43MOkKOkjJmmlKKlnkMPNJj%%nJ%kL%LjkK%jKJKJMnpm%LJm%MLJlplMK%KOJ%KjllmJ
-45036b36LMKKJnolJko%MJLLknJLnjROJJKL%mpq%%Jl%KNPmqmjmKRN%k%KjLMKkmk%Jlom%OK
-44969b37JKJm%QOjkl%MPJqj1l%LllLN%m%J%KMM%Jjmkmk%Kkln%O%jLNJmLLkoJQJkLJmmJOk
-44903b30mkomJLJKNlJjKLjkl%KMj%l%KJkJlj%k%JJKljKljMNKKplLJkKMPjlNK%%jjmokK%%
-44836b33kkJkjJJ%KkkOOKnlolJmkLNNJ%Kkklmml%K%MJ%JmmKONjpoONjkkNOKppLO%Lnl%nk
-44769b48KKJl%NJmkk%LKJJljOKllJkjllOQLJjj%%ljJ%JjK%%JJJknJLmk%%JMNlnJKJjMjnj
-44702b40jJk%Ll%Kk%jnNPkolKJNMjkJ%JooOOklKK%knlONjkkJkMKlJJKMjn%jpJNKllJljKk
-44635b46%OKJlmlJLLOKkjlokKQKNJ%m%Mknj%p%Nkk%JNJLLkmmk%JNJpqm%%KL%KMLljKNNJk
-44568b32jJkjmjKK%lkLMJqlMJKklKjlJjmmOO%jO%ml%JkLJlojJKPMlmN%m%MJm%L%J%J%Jkn
-44501b41mJk%K%%KLlkKLMnjKkkn%MJJMLl%%lkmKMJnkkMLjkjkMMJmj0mKMNMJnL%lJKjjNNJ
-44435b34nj2j0KLLLK%%JmkJjJlmLLJPKlJJjqKNNjnMPljjmnjJKMNKmlkjKM%kjKjmllJkj%L
-44370b52%k%LMKmnJMK%pmKOKklLNKjM%mKKm%kjJmKjmMJ1NqlNKj%%l%jok%mjJLK%NKlnlKM
-44304b47K%jlkOQ%l%LJjKkLJlqm%KKKkKNklmlLKMjlNJopmjMJjkJLjJKLJk%jkmNJjkjjjKL
-44237b48%lKQJ%NMkqj2pOQNljNKjkm%LKnplJJ%ljkm%Ojkj%nkLPML%N%kJJ%mjKJONppn%NL
-44171b48omK%LNkkJKMLJ%jjjpLKmlkL%MknjmnMOJJKkjPJmmKMJrpjKL%kONNLmlkknkMLJOK
-44104b44nlljjK%JJmkJLK%n%Kkj%JLMPmolLM%kll%OLmnmlOKmLJ%LLNkokJ%%LRO%onJMJon
-44037b53kolJLRQlrnjMLJKKLkqqjLMNKQKljJkjmlPOnqrlORM%kJ%rlMQJ%lp%LJjmllKj%MO
-43970b53lnJJNLjjJKJ%KLJkloJLJjpml%mJLKLMM%nKMl%KkjJQKmolKL%mn%kmPOjkk%LLLPJ
-43903b41nmkKmkOKklkj%nrljjOLNQKo%lr%OMLLloJKJlJPM%omM%JKmmLNJkkkPKjNjqmlnjK
-43836b64NJmKJl%L%MknJON%lL%JML%lj%%KlljlK%JJjjmjjmmMkmLPNJlJM%KjjKjjJmokMMJ
-43769b52lkNLmlJmKNkjJmr%NMLlmJNKJ%m%LKJkLmnkkM%%jkooj%JjKNJkJL%m%LMQMj1mQKk
-43703b57%K%%%lkjKMJnm%kllmjLPJjOOOkoo%NNmmmqlLQM%j%jmlKMLkJmmJkjNQJ0Kjjoo%J
-43637b59noJ%LMkjPN%%pqJjjMOMlljm%NNkojKLlj%KkkjkJJkKPJj%loMJkLJKLknlJJOKooJ
-43570b68KLKJ%kj%lOLlllnKLKJkrqjPO%n%OKnMNJKjJk%%nKJpnMNlkJ%p%MQOjL%mlJpjMkK
-43503b68QQKjkJLoJKl%jnrjKJJjjmjJ2OlokKJJLJJllLjjomjLPPJlk%jkljm%KkMLNM%mklk
-43437b67MlJPLNJkonopkJPQ%lm%jmjKKNJjLlkML%OQjkkJmlJ%kpoJPLllKkkMMKMKkpjkJjm
-43370b68%MLnol%JLlKOKLjkkKJjlkklMOlnmkKkJPPNljMjkKNkmonjoomMKkNO%KJj%%JOKjl
-43303b66jjjjLNkmnlJJj%LO%JLKkj%KMkroKOKJjmNNjkjJkkkLO%pnlnmjjJJkMMONjKOOoqm
-43236b70KJJJPPKllM%nJkmnj%lljjjmljMNnlOPLnkL%JKllkjmKRN%pmJKJLLmkLLJjKjJoj2
-43170b82oJMOJkjk%MKkJLklLJjJKmKLl%LJkm%PJkKkKLJkkJMjkJlmKLLlkJ%prKjNQRjpkKL
-43103b66LjnlLMklL%QLmlol%JMj%poKOO%jjlLQMMlprkMKJ%jlKMjMkn%%mlmJJnKJ1KmkjKo
-43037b79%jnKOMjl%NLKJqp%JKRQLrromL%mlJPOK%M%mjKKjm%JJlnKkmJNMJm%LMM%nl%j%%%
-42970b77lkmnjJKNLLKLlnojL%PllKONLJpmLjplNLkjLKlkLKjj%jmLLll%klKJkjJJkOKkj%k
-42903b85o%KjMN%NN%pJMkljJNjnjLLnlLMOjk%k%kjNMJllPPkqomnlMPMlJKkomkOJokMMLK%
-42836b74nm%K%j%jNL%LKookKNLPJ%%njk%%p%JLKKOln%jjJKjpk%%Jkkk%MQMjoJJK%KR%rlQ
-42769b69N%mplOOJkpmjln%%KNJMjkKLNmn%M%mjLjp%LKnp%LM%j%%lMONkpkKlJLkljkK%kRP
-42702b72J%KmjJLNKLjopljkonLJlLQKkjjMNjjm%JKjj%lLJlLMNJmllJJKKjlnkLL%omjl%LJ
-42635b85j%JMMlj0jLOLKJoqKLMMPOJnmKOLnrpo%%JJnjLMNjJNJ%J%pj0JkjM%%NKojlkkJKj
-42570b93kLMMQNlmlMJ%jlKMOJk%lJpqLLOJppmkKjjkkKMKm%ONJKMkql%jjjpJRLlkKKKLLLK
-42503b73jKj2qJjK%mKNJJkl%JjmKPMKJkl%omKNK%KKMjpoKNPP%KlnokJjkMKjKjkJKlJMlmj
-42437b84LMmoJjojPMjMLjlkmjMLKl%%lKJlJKm%%jLjlmplKNNMJjlkJPPnpmJQJnn%J%NJLKn
-42370b85lM%nLNKKLjlk%J%jL%lj0pPRLlJJl%jkJjjLLKllJjmjO%lj%%L%OKmojLmJ%mmLjmL
-42304b94PM%nkNLJLmookKJ%jKMLjmkJLjk%QPKprjPPlnkK%kPNl%kpqMLnJlrlLMPPLlkLLKk
-42237b82jknlJLM%jLknjKKlJ%lKJJjjl%K%KokLJONLjnnmJ%lnJNlKMJ%KPLkljJlJMlrn%%j
-42170c00OP%m%LKMkkknJMj%jmnkJMQLNJ%lonmLOk%JMjKLlp%%jkk%%LMlnN%L%%kjPllJJlJ
-42103b91MKjkjkj%kjJLNJKkkKJlq%Nmn%KNMLJ%knqoKML%JKNK%l%ljLLkk%KNLjkqLLjlnJL
-42036b91Kkj2lRMLKKljJLJpllKNjmjMLJNNmn%%KkkKLmlkppMNkjjl%JONKJLjjljJ%LMKJjm
-41970b88%jKJjj0pLJkjJ%JPJn%JOMJjkk%LOJn%kKJojonM%jlo%J3PJjMJjkkl%jlnoJQJj%L
-41905b95Jl%O%k%LKkpojMPJJ%jJ%mljMMKOJmokJj%KjJlKOJorkLj%QmmKJ%Jm%%kJKKJMjmL
-41838b95QJmpKR%plLJKKkjKOMoqokJklKLLjmMPL%kJKkmlnKNJk%nmjKN%kMLJOKllmnljJmn
-41771c11JKKJKLPLjj%kjjjjMJlkkJMkkj%JJjmlmlOQOKkopkkkmjJ1J0mmJLOMM%%qrMMk%Jk
-41706b98jjklKKjJ%%JkkLLJJ%klKjnJ%LKOKKNmpnmjMjnjJNPkmj%kJ%nkMKL%%jKjmkjMNMJ
-41639b94opJLNOJpmjmmqm%JKJJNPKjOjmJMjl%K%mMkmKLNNkomKlmKLJjKOJ%JJLkolkmkjN%
-41572c05lMJJjj%Jlj%MNLmoQOlqqjOLjlmnLMMRO%lqlLOmmJj%LJmlkKJJOjomlJJOKkJOOlr
-41505c02mjJONllmllnOMkkkm%OKkjLj%JlMJ%kqmRJ1L%%l%JkoJKjlmmJMQOjnmlLL%Kjnl%J
-41439c10OMoj%klokjJMLJKJkRQknl%nroKQNLjkJLKKmlj%%LLn%%jPNJlj%pmjkLMLLJlkjlK
-41372c07L%JL%lolMOnj1pOjkjLKjKJNLK%mlPJ0%kpkkj%OMrqkJLJNMKMl%Lqj0mPOjklJlJL
-41308c12%kJKLLlKNjKjl%lo%MJJJKj%JpqMM%kKNJ%rnN%kK%klKKj%%OKLjKMM%o%lpKLklO%
-41241c06ook%LLNjj%PKnl%Kk%lnjJKOOjmkjJO%rrKN%jmkjNPJNLnLjnkNKonJJLOQLkllmjN
-41174c03jj%rmj%JML%JJJKlljnn%NLKJ%jJo%OJnlMRRLlj0kJ%JLk%knmjkMOklnKP%kjokOM
-41108c12MJJljJooNRjJjj%l%JJjjOPllJkqLQNLL%mpKJklr%LK%ml%jOMMKjqmJ%jnkjOOkkl
-41041c17MNjjlJJmjKkQQklnJMjmjkrmm%LMLLmlmkMOMknJJKLjnjJlLRLlnjMKNMmk%JJlJL%
-40974c07Jkkm%%mjkLOMlkljmooMRKkKLj%LllljQMjJmok%jnl%K%JMKJNNKjqp%MjkkolNKkM
-40907c27K%NQjnkmlJPPKNlokjj%jLmm%lNJmJNRMl%KkojllMQMjqjjKLMkljmk%MO%omlJl%P
-40840c18Qnj0mJKLJKKLjJNm%jLljLjk%%kjnKPJLKkpj2mPLkJONOklllmk%J%lJLOOjKOJjon
-40775c15%llkl%PLK%JLknjJknnlOJ0NnlKLJ%kmJkkllKLMJNjppkMLLMM%lmJKj%jnlk%K%jl
-40709c30MNKJkll%KMKLKJjmj%j%KJjKMlnllmKj%MOJnpjPjKLLJmlolmkKNNLLLKjljqoJLLP
-40642c19J0QjpjpmMKlmjKmm%kkl%KMKLKpjKQOjKkl%LJornlMRNMJJKnnmnljMjKMLOmqNjKK
-40576c21kKMpmjKmJJkKNJllK%MPQKj0pJJnkKJLMkqmJN%mMPQOjloqnlkNNK%NPnmkklmJJ%%
-40510c27JMJ%lljk%mLPoJNmlMLplONLllkn%Mk%%K%OLoo%%JLK%m%JPNJmljk%NK%%jJKKoqn
-40443c34%OJ%KJkJKNKjNlrqJKKKLlKLKkn%m%LKlMNjl%L%jlLKlmlML%nLL%okKLj%JL%nmjO
-40376c24jjjJjkjjJOKLO%jqj2jLJP%pl%NL%JJj%%lnm%KMNnJJkkNLKkmMKjK%jlKkpmMNKok
-40310c34Jm%OONLkn%lnkO%opJNOMj%jjjjMPKkqjRNjJjk%lmkMLJlmLjj1n%LLPJJJknm%jKN
-40244c28MK%LL%ppMNJkpJMm%M%JJjpkjnkK%LPlpljJKLlmMQPKlpkL%j%%%JjnLN%mmJMlmPO
-40177c26KjkolKJLjjMJLJloLLlljjJjJ%JKL%oJLMKkLLkopLJ0KlpmjKL%KMJJm%jlLMMLKlm
-40111c20njlm%olKL%MJ1JJJM%lorlKnolKQOLlpjOLnkMOlmJ%jjLNjnjQ%lpqJLOMMnoMML%k
-40045c29%jNkornNNMOLlJmmJOL%JmkJ%%Kjlkk%KjjKJkJNjJLnJK%LJljoo%KjJPM%%jmpnmJ
-39978c45M%KKJJMkknm%LJlLL%%ljJJ%OLjokj%LJPO%llK%MMprjMMJroLJmm%KMJlj%LK%%%K
-39911c36omMLKJnlMOLKKlpnJln%NJKNkKNJllK%oJOKMjJLjkkpnjNNKKlmkk%jj%lMM%JKJJj
-39844c32kmlK%LKJkrKMKmmMPKlkJjlj%m%%PLnmLNL%mklmKLKNOkKLjnJLJkpmLNjlklLK%KK
-39777c30kkkJlokKNLJklJ%knmMJJ%MN%qplJP%JOJJJ%mJOkmjM%LKjn%Nnml%JLMKomkKLNL%
-39710c32ppjOMkkjjkmJLJJJjMMjoJ%nljKLPJmJOKnmLNOppjnJKl%NRKok%KnKJnJLJ%lLLkk
-39643c40JklJK%OLqj0lLKLOKnJLJolLj%NJkllkjkmNOOKlkjJMm%jnj%MLj%%ljKm%QOlplkj
-39577c50jjKL%NK%j%Lk%lMKJOOJj%nojJnoJJjLJoKQlmlmjOOLLKJomkml%ln%P%okONMLJnm
-39510c49KNKkoJMKJkjJ%%K%llpmk%QP%%MPLkpk%lJjjkJNPjjmnmmNMKOKolk%lmKPKonkLMP
-39443c40LmmJjKjm%KjnjQLmJjkjJjl%K%mjNJNjnlLQKl%kqJQKmj%J%pj2KRPKnnJOM%NkjMJ
-39377c37njK%klJJLNPjrpmo%PjnJJ%KLjmJNLMjpjKljojONML%JJlokJNNKnpmjN%KkkOJJNJ
-39310c36lrq%KjjKKPJlo%K%LLjm%kKOMlln%KkJK%Njk%%JkLKm%kmm%%JKPKJJjlnkjKMLNlp
-39243c50jKKjmqnMLK%OMJjmJ%pkK%KOL%%%rqjLLJKNLMJjolONkljLjl%jm%QLnjMkmlOMkj%
-39176c45lmllkKJpjNMMLK%knj%jljMM%%POmlMJmlJK%JKkmok%OJkJmj%jJLMJLkpL%mLJklm
-39109c59lJJQNjojQKknn%KL%%jnkLPJLLMlokn%JkkjjJKJOPLJjJj%KjnrpjPJ0NlpjLJnkML
-39043c46KjpnKllKMjlLNJonOLknjJnnjKNK%jlKKMRKqj%jLL%jmKJnkMMl%JJ%OKjnmLKnpoL
-38976c64MJlkN%KLJjjKMJJKJppk%mLKlJK%jLL%KjkKJLLjl%mmjkkLNOMlnlmJOKlpqlJ2PNM
-38910c44jKMjlqnKJ%JkljlkJ%%kk%PMj%LKj%LJllkKMJnnkLMKklKKJjmlQOjlljo%JKJ%klj
-38843c62lLj%KKjjKJJk%%JJMj%mkNL%lnLN%%kjJjmmMN%%Jkmn%%kmlOPJlm%PPKkmnMLkKLk
-38776c53kJ%%JlnLOkKJ%jmMjomJNjplKOLlKQKmlmnkNLJMMlonoJJLPNKMJll%%jljknkKJKL
-38709c57NLnKjomjn%lLJ1MmpkNOJKLj%JJlqpjlkkjNPP%nlLKlj%kjKRNljjk%kkL%mkkmNQL
-38643c55%mm%jmkj%l%J%KkNKMNJpkJmjLLjlmLjjNonLjMMjLKjjJJmkKMJJKnmjKKMKmK%qKN
-38576c61KjlJk%Ljjj%%K%kmjL%jj%JL%JopJJKLlMQMJmjmjRLLKjjok%kllMklOPJmmjJNLJo
-38509c58pllJQMl%mjJk%MKjKN%mroJMJJMOJqnjKlm%NMk%%%ljOKmJJjOJnljokOOLkk%%MJl
-38442c64ljJK%%lkmlMLJ%kKj%jmnMJ1OK%k%JJKJoqkNQLLKkqrpkJMjkjKOKJJokJ%OMnqpnj
-38376c87MjnKJ0Nm%OjJJKJMRJlnljmKKkLKrqJNNOJjjKLkm%JjooKNNJjmjmjo%PQLLlqqm%M
-38310c77kjRLJkk%%%KQLkmkjLjkm%LjkK%kNklKkk%KK%jJQ%oKqqLPM%LKL%on%%%MjjJm%NN
-38243c61LkomjJMLJkl%%LKk%mljKMLOlj2pjl%kjlkNKQMJJkLNkJlkjjLLJKjjJJllNmnjKLL
-38177c66jmom%KPKMLlmlkj%KM%kLMkjkM%mK%lljKKMLqmMlnljLMLjokKLL%k%KmlKJJ%OKkl
-38110c75ljpjRLJJk%RNkk%LNookknjjmoKMQjkmkPLmn%MPKj0jNQQkoJLll%JKJljKnnmj%KK
-38044c80JjK%mlJQK%LKj%%JllmNJ0OkoljNlmNkJjKNJkmj%kkjLLlorjOPLjNLLKjpolKMkjN
-37978c67Kj%kjlkkMkjKLOJlkjlooLOMKLNJkk%l%%KLJnpLJjlmnm%LLmqo%LMNQN%nnKKkLO%
-37911c72kkJJLjm%KLkrJJj%llkMOLklJkJLjjmqkMNLLJjj0mL%jJOJ3L%Jjm%Km%kmJkkklNP
-37846c76JJkLRjnJJml%jmJN%kjnlJNLllo%%lOL%%jML%mkoJJmlLMPNmnmjMkJMPLJqnJklJJ
-37779c85JJjNMmmLNK%Nkj0n%mJJ%j%N%jKkMOMkpqmoJLLPMlrmNMJlKkKNLnnPLJlkOKJKkop
-37713c86jKJMjkjkMjokjLjLLMko%jKjmJP%nmllkL%LMl%MLN%njlmJP%lJMKK%Jj%%jlkkKN%
-37646c82olNNjM%JMkokmKLJ%kJmmkkj%%LLMLjolLKljLNMMlm%kkL%JKqmnJNJ%MKKkmjJ0NK
-37580c72PprkqpkKM%jLlKNNkmNJ0JknqkJJKP%nl%%jKj%NjkJ%lKLlnjm%MPOKJLJmkkKnlKj
-37514c84J%JNjn%Nl%lpmKMK%jOknKJ%MKMKmnjjmmmNQLJnpoLJ1Jn%Ljj%m%OjloqNMMK%jLK
-37448c84JjnkmlmmjOJ2OMLlp%NJklKLJ%kplL%J%JJ0KrmKlkJKJMOkn%%lnjLK%%%K%kljjKK
-37383c88KJ%j%LkmkLkjPJpjKJ0NLLkqnmno%LKPJrkLK%K%J%ljLOK%%kkLMjqmlljjLMj%JJJ
-37317c90KKjnmKjmJNKJJjk%kjjJLMjojPPlnjkLJlLLnlJMJLjnnkJ%j%jKPRL%kjljJMjpokL
-37250c93mpkNLMK%%J%LJjkooMKkjk%LNLllJJKN%l%J%J%lllKL%JlmjnMJ0J0%pLL%jklJ%K%
-37185c84L%JlmLJlkmmjMJqkmlMNkpkNJjMMJ%%PNMKmkmok%%JJjjJMOKkj1mKmjKjjLKKMjkj
-37119c97%M%oLllNjm%KLL%nlNNM%jJjllojMLLMJjnmm%%LML%L%jknnJK%jKQMKonKJMMjnJL
-37052c85JMj0qMOkmKnknlJjKMJpjljQPKJLkqlKOJ6MpqqNRKqj2mLQJ%LKKmrmjJNRK%%lrnK
-36988d04JpmNJLMKKOOJJLKrljonkLPjkNMmlkkJ%kLJmmKMJlnjKJJLOkqoLPkkJLJKjkl%%Jk
-36921d03%JRMjj%lnjkpjL%%KOKjk%JjJL%mjKLj%J%JM%pj%KK%JLNJmpl%KlMLmm%JKKLMOjr
-36854c93rLJp%JlNOK%klnkMLNPJkjm%Jjl%JLOlnjMM%pom%KNMonll%JjLJJKjkLK%JkmKLLK
-36787c96kj%k%LmnjjJ%MKNJjOOKmmjjKMjj0j0jKJLnK%LJj%KNkMKoLLknpjLLMJJjknqLQ%j
-36722d01kOLmJLjlj%Jlnl%MJjkjlKNjROJKKlpJ%KKnmmmMNk%klJNKjknplMPJJM%mkkLMKJ%
-36655c96kLKnkLLJpnl%O%jjKnpoLRJlkLKnnKKLJkK%KNjljKjnJL%%ljmkLRJ1KprlKLKmk%J
-36589d09MKjnmL%ljLLjJln%POM%%PLlorML%%kJ%mJLMOlk%NKnplNMj%jlJmnkjOPMlmm%mKL
-36522d04lkMMKkmoKkoMRLJjkmklLLnqLJLJ0LlokRPmoNKmkJlllJMKkKJjjmkKJK%nrolLPKJ
-36456d16LM%mJ%j%jkJJ%JkKL%oLMKLJJMQjpn%KljJmkjMkplJPOm%NKjlJlqJKLLjlmJ%jKKM
-36389d07PLjlmkMKJJkl%K%jJJKl%NKrjL%kJ%lljlj%JJlLOKlmOQ%pnojNO%knm%k%PMjmlNO
-36322d04JkLKkjkJKll%JK%kk%JMllLKM%n%MNMjoJLnoppKMljMNMJjjljkjJMLKl%j%MKnmlk
-36255d16MNLnlJjKL%nmLKjlKOjmqlNJKKl%kjNPQM%mMOkolJnnjKJMLnollmlLONPmpJNNkkn
-36188d12nJlolL%JRJmmm%NNJKn%KjJjm%OMljKLL%kkkJLKkk%NMo%kJLpn%nJNlkK%jNQLlmj
-36121d13onNKomkOROLJnj1qKNLjolNLJPJj0mNLlnnMQOK%nrKNlkKKJ%lKMMKj%J%NjmMjjKJ
-36056d03%kLjkoJQmrmkKm%KJNJ0Knkkj0nl%LMOLKLjokKNJnkkmqmjKjJOJK%%ROkmnom%%jK
-35991d30KjJLMKKljKM%MjopKkp%PLnlJLMLJKO%kJmlKLJkk%k%%MNJjkm%KJmkKkkKLkppjPQ
-35924d17N%jmmj%%%KJml%%k%lJOM%LkjlkKNKonjKKjj%LLLLlpmJKMkmMJljOKjj%jJJJjqmP
-35857d24OKMklNLOOkqplJjJjjKmk%%KLjjMOmJkJJmJ%jJj%llJPKllkjLL%J%KJKJlponJOKl
-35790d23lL%n%NONllKJ%oom%NOKjk%jLRLjmmJMmj1oKMQMjjlkqoNN%MOJklojjjJ%KLknjLj
-35724d28%LNMlk%l%jJLlqjJLK%jKlmKNLKoJLK%j%jK%jjjJ%n%jlljKJ1PKm%km%kmJlmjMLL
-35658d27JjLMlJNOM%mopplkJjkMRLKKkopLMJKKJJJjno%j%MK%NmmLJk%ljKO%ljJKJK%MKmj
-35591d19monmNOj%OKKnjOloJ%K%Jm%kkK%PKJKLLmrlooJLQPJllkJj%NKlnnKOQO%%JjkmokK
-35524d23OMmnKKjmj%JO%llmkmLJ1PJnkmrm%%j%LKJjjl%NKJ%JMLOMLmj0mLklJKKjlpkOPJ%
-35459d20op%PLjmj%LOk%%jmmJP%nl%LKJjl%Km%J%jJKJj%JKk%JLJprkLNOLJLk%%kLK%lKlo
-35392d28%jjjMNJllk%NMklkmjJjmk%jJjkJKJKJmnMQjkKLokLLkplO%mlJMRPLnlkmKL%KKKj
-35325d24n%mmjML%PNlk%JOOjlmlk%kmKMJonJOMkjl%jlln%KJljLLJknLKMOlJLk%MMLmnk%J
-35258d27KO%ljk%%JnmlKKKjNjKO%nlKJnkJOMLKlpomJLnj0kKjMMMJmpLJ0J0MnpmLRMpqmPR
-35194d21Nj%pm%mJKjjjjLnjMNj%Kplk%KloKQNKlmoJ%mOJ1Llp%KjkmnKNN%mmkkMLKmmLOKJ
-35128d31kJJJ%Mkn%JkkONMmmknl%klMMLOLj%%opljlLLLMjjKJmk%nqJJ1RJolKmjNOKJPnqn
-35062d37lJLRPlrlmkNNK%mmNKJLjkJmkKlmlJJjjJLM%lKkkjJKjjK%jkJPJl%j%%%KJKK%Kll
-34995d32jKM%mlmjKKMMmqjM%kJQ%qojjj%%JLMMjJomJLj%L%KJLNJ%kmklJ%m%Ojk%%%mjKjk
-34928d43JOLJ%%jLkLOL%nmlrjK%jmolKMNMN%%lnlpkOKJMjJJ0OkrnOJkjm%KJlklJJJMLPKk
-34862d29pkjnkONJllm%KjLP%nojKNK%K%l%k%LJlmLL%okNNJjjLmqm%lkjNOJlJLJ%omMJ0Jk
-34796d37%LNKklJJkKKknnKkJRLnppp%MLKOPmnjklQKnKLJjlnlkkNJpjMMkmJLLNJkJnpKO%k
-34729d45l%MNKjJ%nlKMJnJPLnpjNNKJmmlkknlKMlNJ3%kljKjknoJMMkjJ%Jkk%JKLokkJL%K
-34663d46NJk%MLmomk%OKjNLllNNJkmKlJM%JlokKLJ%mo%MMjlJnmjk%KNPPKmnjKlrkMJ0PjK
-34597d31%mjKllmLJqkJjkjNLJMmplOPmjjJMKkjkKJjKjjlm%MKMKlKlmkoj0JJ2O%KLJLJjM%
-34532d32pj1jPNKmn%Jm%KnkKOL%K%kNJ1Mopj%jjqqKOLmjJl%%J%%MllKJJll%NPK%LjMKo%l
-34467d41ljJRQkokl%l%LkjkkKPLljlmmjOMklNOkj1mLlmPKj%kMjmLQMjLkkJjllmJMkJ%jKQ
-34401d35%JJmmlKKMknlmkKQLjK%koqKKNPljJKK%nnMjlLOMmqokjo%JJMLkJJ%%KJjLNJkl%M
-34334d42%pnJKLKKml%%k%OLjJJKjJ%lj%jKN%Jmn%lJMNL%jmplnmOOkp%QLn%%ljNJlJkmNNj
-34267d49MLJJpmLJLNkmKjmmnkjLJKMNMkjMJlmKjk%LolNLKjjJljml%jpJNMOKKM%LJnmnkLJ
-34200d47mjJkpJLMJ%KlmJJMjmJLMKJKJkJJ%KnonoKKMjjM%nkRPlnl%mrpkMPMKMOLlnql%KL
-34133d59%LMmKK%NMLmojK%nnL%JLOLknjMjjK%ok%MJ%LJKNJl%JknjJJJklqqNKjMLknJJn%J
-34066d62KMMOOjnljjKlmlJ%LPknlkLJj%jo%N%KNNJmmlljJMKJMONjmpj0kKLKJJKKlqJPNKL
-34000d42nr%KJPOjlNjkkmnJRM%mnKKJ%mlLKmmKNjkJl%k%mq%MQMJKnm%lmkJJKLKJkn%MPMj
-33933d47jllk%jKKlkNLj%kMLljmK%%%o%KmJ%okKkmNLkOQmkK%KKmnKJ%KJlnJO%ollJLKnk%
-33866d68KKKL%J%%KKmm%MMJjlLR%mJJk%nlK%kj%KJoj0j%j%kNNKQMk%kljlmkjLLmJ%kokNJ0
-33800d61LmlLNklJjl%OL%LlnqjOMK%%mJOKJKJmm%JJ%JJJMkjOK%mknjloJOKMMJk%K%KkpMJ
-33733d48monMKJM%nlmjNNLJjkkkpKLJ%LLMKonk%JkMlkkJjJLJL%LJnklLOkmKJ%%%JRQ%oj0
-33667d54pknJLkLOlnLN%%MMnplMLkjJJKkpmK%KLKl%Klnn%JLKLJK%mm%KJlLQKjMjlJK%%ml
-33600d62%Kkljlll%NLKNJlm%QLkjMkkMMmnllkLLjjlmKKKP%jNJo%K%kLjlKJ0Nnonml%L%mp
-33534d73kKRNkmLPK%M%k%knqljkONNLpkRMj0rlOONkplKM%kMNknpnjJNOlpjKMKJKk%mlLMN
-33468d58KJjnjJlkLMKjkMkpoLjnJM%%JLLLOMloqlm%%jMJkK%KMj%JMN%qpNOJ%N%kll%lkK%
-33401d63%KMQJJ%KLkmoqolKJLKJOKjj%KproLkmMOMJll%OMK%%nomlLKKj%QL%kKLjJon%Lj%
-33334d65M%oJNKJlojmo%JKNJJQRJnqkJJQJnm%pkPMknjk%LJlm%L%NPPJlnlkljJJJnkMJNKk
-33267d62n%K%mqpKNPPK%mkKLjlK%jKmm%J%n%%mkjQRRKopnp%KjJkKNLmjK%%MN%LLnJPMJkK
-33200d49%oomJKK%pr%NNllJLj%%jLJk%MMKmmJLLnokLQJolOloKJLjJNk%KjlJJ%%LJqj%JLk
-33133d66jkOJn%klJn%KLk%PJjkqnlJJPPQ%njKJ%mnLJNJKkmMOKppjMNKlmll%%kMPmrrnkOK
-33066d83lJQMJMNnn%%NMkjn%J0JpoNMmkkOMjLjKknrlLMjKLJJjonKLKKJOKk%jjKj%knlKOJ
-33000d64k%klLLLmnM%KJpqlLNMmkKMKjjlloLQQjknnJmlMN%jkk%NMKJLKknkjlkLJ%Kj%LKj
-32933d67kJJkopkQOKKKKJpL%KLqn%kmkMKkj%jLKJLL%lLKkko%QjJ%LOKojKmJ%nmJ%MPJJ%o
-32866d65m%KLKjkokLOKllql%PJ%jKMj%%krJNKkJKpm%jLOLJml%klMMmlMjnmjkLQljOJKLjj
-32799d71NM%JlmjMJK%kKJJKonJllj%MJ%jjL%jljKkNMml%%mqJJMN%JkLRKlnlk%Jkj%KJ%j%
-32732d73JML%mnpoKQLkmLLMPkpmorMRMKjkJMj%KJJlmJJ%k%LJnn%LOLKnoLPkqlMjlKKON%%
-32665d65%jl%Pjj0rnkKLK%KMnqkMOOPLklJkn%J%MJ1%ppmMOJqmKJJlq%KK%LJ0%Jkql%jJLO
-32601d72LjJjkkK%JljkKK%JKjlljLM%qnJKlJ%Kj%N%kLko%jkmjNJ1J1%nlnk%lJQKnjjLknk
-32536d85JL%KOJJL%mjkqqMKlJJJLMmj%LJmJQR%pkJNnnj%JlK%qoMNKNNmrJQNkr%RK%JnqjK
-32469d82NJkkJKpoROlnnlJLKKPlJLJLLlkLM%mjmlKJK%JQjmkmnk%LRMm%LJlmj0mMKJkJKNM
-32403d70KJjrnL%kjPQPlj0lLL%%J%lpmKMK%JjmjmkKNLl%JmkMMKjmljkjKJ%jLJKjkj0nMNK
-32338d85jMNOjlnkJJLLjmjlnkNOONJkpnJKL%kmkKnoOOJjm%%nJNJjjJJll%jlKNL%NjJJql%
-32271d87KK%K%%JklnkNNJJLmplJPJlnqJNPOlpJLloKPjmkLNKkkjmqjLLJKMRNnmJKj%Jlj%m
-32204d87jLj%lo%PPJkmk%jKJoomOJ2QjmkKLLjkmKjnpmJLKMKkn%MKl%JkljJOQOJlokjML%q
-32138d85n%KOJo%jjPMkj%okkjLKOMomk%lnKLjMKjl%LKljMllPOjjjmmnKNJLJj%%lJLklNN%
-32071d78JmJKjjlljjJ%K%kjPJrpk%KOLk%%kK%kloLMjK%KOOKlkkmpKOJ0OnqLmqokLNlojON
-32005d91jJj%N%oJLJ%MNJopl%%j%MKkoKK%jjoML%%LOKLkmkk%jJljk%LJKKKMjmllJjnj%%K
-31938d97KLlljJKJLLjoJLLJkmjj%NJnnjJJjlJMPKOJlnJjnmKKmL%k%KLKK%mkKJK%jOMjJml
-31871d88lnLjpmMQMJ%jkkKlm%jLkJQQNnoolJLLKMJnjJkLNjqj1p%%jJONLj%MO%lj%jjJK%j
-31805d89k%%nnQP%kkjjKJkjk%PMmljlknkMPQJkkKJKkjL%kj%%mkklkNKl%Ll%jlJLN%mmlLN
-31738d92LPPln%kJmqn%K%o%ROKLKlmj%l%Lmn%KNKjjjJjkjljK%lKjMQjqKJKMKLkk%kJJJ%k
-31671d89%jjljlKllJJj%JKlj%%LJjmlmMKLLMKlJNKjK%KJmnnKMJmlKjKNNmmj%jk%jjJJkpl
-31604e08MNkMNkkjjJKJK%k%LMomMmjJK%pkKLkkm%LjKKKjjllJJJJJMlmkQOlmLJ0%pp%NJl%
-31538d98NjkkkLOKmprkJJ1J5Jojmojkj%JNOL%olJlm%PJm%PKok%knjLJMKkkjJkjJlNNK%mo
-31473e04mL%JKj%jKKllKKmjjJO%kljlp%MNLJ%LJnpmkKOPJjPkj0kKMQKjjll%nqjLRNljlm%
-31407e10jJLKLOLkjKKknlKK%KJJjkN%kM%kl%PklJNLkkmplO%lj%MJk%lJMk%%pkJ0Ljmklmk
-31341e09NMkmJM%mmlkJM%J%KKnKNKKNJnjLkmlLOknkkjLMNKmj%JjkmlKLjLJ%QOnnllmkj%%
-31274e08JLJLPMKjmmmkkJqoKJ0J0Mlml%KJjjL%mjLKkjJLmnJkmJLl%Pjp%jolKOMkJOJ0Kq%
-31210d99kojKJ%jJPMJknkOKjKmj1jMkojKjlLJ0JjKJKKkpnJK%kjLNNl%kpLKnkJkKLMKjj%n
-31145e08rkNKjLMjmkKMjmjNMOLnpnllMJ0LjkjkoLLlK%%NkKKjL%nmKOJnm%NmplKLjKKJmnP
-31079e10J1jllkkJMMJkMJpl%kL%mjLkljJM%j%lkJMJNjlllKKLMKjmJjkmmnkNM%lk%%LjjjL
-31013e16NKJLjm%KKkmJJN%pqmlJOPNNKopJkmkKKPR%ljklKL%omnKLlkJ%M%KROlj%%JKjj0m
-30947e14JMOmj3mMOPJnjOMJ%npkKKKN%kjNJJkomMNknLMJjjk%LJnomJJKjJNQLjnn%komNOK
-30881e07p%L%KjomjjMLlKJn%KM%k%jL%JJJKKkll%JjOmlNNKjmmMKmkLN%%kmjLjmjLJ%J%m%
-30814e14m%QOkll%jk%MJlMOjkJJljJKklmmm%NMM%KJo%Jkj%jnjLOjK%NNLjrqk%jLKknJJJ%
-30747e18JNMK%oJKnlMJJkJkjjjkmojNO%LJnlLJ0JpkLKNKljjm%LKJrnMk%MJ%NONkrnLJmkk
-30681e20jjJko%LNJNKMmqkj%MPML%kjjj0j2OJ0jmJRJlJLjmmJKkjMNkKMkomKLklJjmlMNnm
-30617e24N%nJOMkkkmJONmkl%jK%JKjoljm%NMJJLOJoj5lNKl%MJKMPLklNLnoKjlMjJKjmlML
-30551e14kLRkj1j%JlljnkLMOKmjM%%n%Jjl%MMlmLmnnNJ3%mkKlKLNJooLMokMJJlklkjk%MN
-30486e24JlolnKJ2QJjmm%MklkJLOKlmmMQLlk%KjmKl%Ljo%LmmlkLkjLJ%%OLNlqkMMLml%KL
-30420e22kkjjKLjljkllKNQNkKmk%L%klkJjM%moKOKm%Qmj0KMknkQJ0Kloknm%mpmMNJ%LQO%
-30355e23%mmJj%L%JQQK%nrmjmmjQLKK%kkmpoKOJmlMMQNLjqoj%NJ1Komkkm%MN%kKJoklnjK
-30289e38JJPL%kmjMknlNMMKjlmmKMLKKJmmljJJJ%km%OJKlJMOLlqmLNjoLKlKKkJNkjLmmlj
-30222e33mk%NN%nJLooKM%JKJLjqljLLMPJmkoJL%jkmJO%JJOLmoj1j%KMJLJjm%KllLPLjlkk
-30156e36%Kk%jjJjljk%%MLK%j%KOOLjmmLKlnkkJN%mmMOJJJjLjmmnKLmnpMQLjjN%mkJLkoj
-30089e40jm%KJMON%jjllkkqqQJ3LnJJmjNLkmK%jJJklKMNJlmlKNLjlnnJOKprlKONNlnmlJM
-30023e43NK%JkjKjMNk%jnmLLmnKJlnJNKKKjnmJP%mKQLJkjl%j%KlrkK%JLNOklLKK%nJMJln
-29956e35nKPJj2rPOjJjj1qMOOKkkjqkNMlokNJMLKJKkjK%JmjPPL%KlpjKkn%kljLKNLlmJ%K
-29891e38Ollln%LJ%mnkLKjkM%j%kKNKk%%LM%mlJJjLOnj1okKOPK%mmkJ%M%j%kjlKO%%qoNR
-29825e44kj0jJKMONjrkOLjjMKlkljQQJomkmloLPJNJ0Jolklmj%%kplL%kLNLJ%mmkJJJKLkJ
-29760e49k%LmKLklMOLjk%%%kl%%jLopLK%JMJlkJKljMM%k%LOKmqomjJKOJolKjk%%kjOMjj%
-29693e54jjlJ%ONlJMK%lonMkj%Ljpm%LQQJoljJKKLklnkKJJJ%PRjpnn%jo%NJmmoKMPNmjjl
-29626e62lMJJNK%%J%jjKJ%%mmNM%n%NLjnkmlkLLjl%MnlKQMLjkMjmknmONknqmLNkjNNNmrj
-29559e65ROjmjmlKRPJopojOJ1MmjJ%lnnLJMkl%ljPPmn%KjkJMJkKLLkpnlJ%K%jjjpmmJNJl
-29493e73%RQjmLL%kjJKjk%%KJkmK%n%OjmjKjnljLMLMlmJKJLJk%knpjNPNK%pmNMjkj%kJLk
-29426e61lKlJJl%jlLLPMllMJkLjomMNMnjkmkkLJJLJMJmJjqjNKjmkJkk%LK%jJKjmnj%LJlo
-29359e78nJOOONm%ML%okk%NkrJNMLJLmomLJKKJ%poPNmo%MnkKMj%NOJkmkjj%%PJkkmnjjJO
-29292e67MJplKjlJOOKjpj0jOJkJkkL%nMLKlmKKmjJjJJKLN%%K%%llkjj%KJJkJLklLLnnKPK
-29226e65kqnpmNj%QOJ%kJkkJm%nkKLK%jmoJLM%kjllMKJ0QmqkKJNOK%jkmjkolMOMkqjKKJj
-29160e78PLK%lJMJnomLNJJj%KkrnKMMJ%kKkn%OMJLkn%k%LJ%JMKJjmqnKJkKPOklom%jKLkj
-29093e78LLlj0lMOOLkpkjlKJljMLLJllmKLOMmllkJMK%ONkLKjnj2nJK%jlJmKMQPknlkLopK
-29028e86KMM%j0mKOPJl%QLmomkJOkopjNMmJK%%%MMjklklJMLLmJLkjklNLjnnMKk%LkllKQJ
-28962e76nkmRJ1nnLjlMMo%NklpnkNKMLnnJKJln%nojPRJLlJLjk%k%jlMJrmLKMKJL%kKlJLL
-28896e79LkjjKMjnnkJ%m%lmNOLLmo%MPLjllKKljJJl%n%RjkJ%mmLJkmpo%KMKjORNomk%MKo
-28829e90jMP%kKJplLL%k%JlmkMkojJPLmmklNJ0OMmqoLM%JJkJl%Kn%JJ%%pmjJjljLJOMjnK
-28763e95PjmJ%%kjKLmj1oKOJ1LmkmK%jmkPRLLL%prlLMmm%JJK%%lLMlljl%MMlokLJ%LOM%m
-28698e91kKK%jKKnkjNNjj2nkjMOmo%LMPL%jkmm%JjKKkk%J%lljLJjMNLprnn%PMKLJK%kLmk
-28632f02Jjllk%LMNNLMpkJlLlJJlmjkj%%jLPOL%kjLMkpkN%MOqkKoj5j2kjkNJ0J2jpkQNok
-28569f04lkLJor%PKLRJljPJlJKK%%mKjmJjlKMLjj%jJkppJlpjPMJK%JL%o%JKkkMKNLlNO%k
-28502e90mnkmklMJ0Jpj3rkJLMOjjMM%MM%kqnk%KKMMLjkjonJLMJmkKj%jKLMK%lm%JKjj0m%
-28438f20NNjL%%koJQNkljm%NJljMQJlknojKklmkMNOKkKK%ml%%%MjmnmQKoqkKLLL%nlKMkm
-28371f24%ONKL%knmmKNjnLNkjjJM%Jnn%kl%JJkJNOj%MkklMJ%nn%PLm%LklJJ%jJLMJkjlnj
-28304f22JJMKpqKNJlKMmnJLJOMjKk%j%KjklJjjjlJ%NJlm%LKkJPmmkjKLjkjml%KNkpp%%l%
-28237f41%M%jLPMJkKLRNmmnjJ%lknJjmpjJNJlJKMMKKOKjkmmmkrlOJ0RLl%LklL%Klqlk%Jj
-28171f31kLKonjlmjNLL%N%%klkJL%LOMKmJLjkl%MK%omMLknj0jJjNOMJJk%mrlllLRJ1Olkk
-28106f26jLnpjNKkJJKK%mpMMolLjjOJ0JllmlKK%%knjOO%opqkJKJNjjJMNMKlnqkMKJj%JmJ
-28040f39Q%nJMkokOjmj%J%%KkkJKKKnnkPMJjlKJkKj%NOjnJ%KjlKLnqllm%LPMJkm%PLllj0
-27974f48lPJ1NKJkmol%jjjkJ%nlkjMPJkNJlJKjnmooORNMk%J%kmpLMK%jkj%kkjOKLP%mok%
-27908f45LONMop%jkKkJ%jjJMKm%LKKmnjMjpo%MMJoplL%jJMMMklNkmkKNKOQjnmjj%mJjkLl
-27841f49rkMlkNQ%nlkKMLkl%JkjKkjKJKjjLlmLkkmJQRJpmK%%NLj0j1nKPM%jMLkpjJJ%KOK
-27776f50JlomlLOPKJNmmjkm%OOLkkkmmJOkkLJJKlKkjqnKMklJML%klmoLL%N%mJnl%N%mq%Q
-27709f67NjkKmokPPkkJlnKPNkjJ%NJmmllLM%KJmmjMMjl%%mLJq%LnJLNjnljNOKjKkmjqkMN
-27642f68jjKRMlj1kmnjONkmjKj%%NMjjKLkJjjJJk%LK%kJMN%lnkJMMpj3nMLkJLkKLJnlLLJ
-27577f68ol%MOjlkljJMJNMlkmqlJNLjn%jkLNLL%jjm%MopKQMnnJ%jJO%omJMKmLOLlkJnlKP
-27510f70P%nmlmKljJJ%nJNJ0Nlnj%%mlnnLO%ljKLJ%kJPjnnkLkjKJm%NL%mojJMOLlmKMJmj
-27444f80LJjKLkmkL%KMmljJj%%mK%%L%%mmMOKkmlML%KLllmm%klkJ%MMMMlnmm%MKllJMJl%
-27377f88kkjJJjLJkpkOO%mmp%KPKo%LLklloNML%%jk%JKJJMMJkk%%%JjpljmJLK%jLJ%J%jO
-27310f86LkkkjqnllNJlLlJMNlpjJj%%lNJ1O%nnJ%KjokLKlkNLom%k%JNM%JLlkpl%KnnK%MN
-27244g06NNKj%kpokKQNJm%Kkj%KqljKK%OJ2Lnplm%PJj%jmk%jlmKNMM%ll%KJkNLmlj%lo%N
-27178g07JOOkkmmjmlLJ%JPkm%JpjPJnnMKnjMJkkMmjkkOPM%%noqmNPMNnnklMQPk%%mJJJk%
-27111g07lj%kkjK%jl%KJLkjKlJJJmnKOLLkJ%poMLKook%MMJkolKLkjLJkljMjnlNMLNmmlJJ
-27044g26%jLLonLJJ%%JNQmnjjloJNJlJ%mJkJMljJjKJjnjJL%Jjj%kjmJJjKMLOKkojMQ%ojk
-26977g28lKJJj1oKNNJkKJNMjnqlj%kKJ%Kk%%JqoML%pkMNmmkKKK%nloj1nK%LOM%np%LLMLj
-26912g63pkKKLKlnLPQQONJ1J2OMJ0KmjKKMLMjqp%%njLKlmomMMmolkkJLKJOLkkMjorj%jkp
-26848g33KMMLlnkjLJkMKJjmjKjjjkNOklopkKjLNNLnmmkjk%%LJlo%%JJjJLkoMLKjmmnjMOK
-26781g43jlljLKj%MMjjKMKjJOjqokKkk%NNJmlnjjmjPPkn%MMkm%%mjLJMlnjLKl%jmkOmpL%
-26714g58kLOLjJJmqojMjJPQ%qmj%J0NpmmkJMJL%kjm%KKMLmm%LJljJjkjlMO%JMKklmmjKJk
-26648g59okL%jKMlnlqMLLN%p%NlJL%plORL%mkmnKOKjomJjLKJMOLllJJJkJjkk%K%mjjkMOm
-26581g62mKKJmqkKLMlljKOOKlmmJLjjlkKMK%JJJloljOJkmK%JjJ%nnL%moJPMLjJkKOMmpnl
-26514g80kjPJkMN%mlmJKoqklJMKK%NLkKOjlojKJL%kkklkkKLOJjlokKkjJlkk%MJljN%j0JJ0
-26448g90L%KNMkn%JK%kJllnkKjlLRQJmpmlmLPLkJNLLlmlmjLJlmjJKKNKmpnj%L%LL%jojLk
-26381g96nLNKmj%jKKmomPOMJmm%Jjj%klkkjNNOPlrnj%NKjl%NOlkk%k%%lKJmnmJOlJLLLLM
-26314g90K%nmKJmonKJmljKMK%%kMM%pqJRKjjjJ%%kkLjk%KKKjlJKJjlKjmMMkroO%lKKLKJo
-26247h12oKK%NNj%KmppjOQmj0%KNNknnm%Jj%RJpJQ%lmkPPnokOKjmm%KKKkjkkL%knl%JJJj
-26181h29KJo%RKjJllLKj%%JkljOMlmj%NlqJ%%Nkl%kKjknmJ%j%KMMMKJMLllopmJKLLJ%KNk
-26114h27ojjJko%QKmJJmjkomK%NJLMLkm%lojKMlkkjMO%nmkNNM%%LJJnjkkjkk%jkOOmm%MM
-26047h39%lpnkjKM%LMK%lj%l%J0PjpojjJjjljMjkMJ0NonkMkq%%ljOMjjJKmk%JLJ%%lqn%L
-25982h59jLONNmmJkjlqJ%mJNLnpjKl%KKLpj0kNLLO%MNLnl%%lkjjKMKl%k%jojO%kjKMJn%L
-25916h65jjmnmLPLmJ%LK%JmkomKML%klolNMKkljm%JkK%nnOJ4Mnljnlnl%LLjJNMJJmm%KJ%
-25850h82%mJkmJJM%jOKmm%kjPlmM%%%%n%LlMMKnqOKnlJLKK%lmMKqjJkkMJ%kkJJJ%jmJL%J
-25783h94jKNMlpLKKNMjm%mmmJNlJJk%Ljrn%JMjkN%jj%JkMRJkmrnjPJpl%%JJ%j%KMlqjLLK
-25716i06JJ%LJ%mkJjomLLLjKK%KJljM%%nmmJNKKkJoj3nMQPmmnljLMJm%MLmmKMKL%JlmLMk
-25650i14k%JjmJM%LOK%molkn%LLjlkMJlonLM%knLKjLNjmpmLJNNJk%lnjjKNJlnlljOQMnj0
-25584i38nj%MMmlQjlJKJmjKL%jmKjjjm%OOklNJKMmnnm%jkJLJpmLJ%k%NJkll%lMN%nmKKLK
-25517i47Ljqq%NMkl%j%KLokLJ%NNjjLMpr%MK%%knom%KknJPMLKmnjOOo%kpnjLKkMMmmKLKK
-25450i64JLmplKlK%lmlkLMOLjmJLMjjMKkl%mnnjMKKlJj%NkonoJNJ0QJlmkokJ%Jk%J%mm%k
-25384i92JQPLljkkkknoJJOOJj%oJJl%Okp%Njllm%jjmnMNMkokK%LMLlmk%JkmLNLnnk%jjJK
-25317a008PJK%kJJkjL%JjJM%qoMJlljNJQPmnpoLLljPMlqorlKJOnlQJ2KmokJLJKlj%mokMN
-25252a015jnj1KJ2Mknj0qllJn%J1J0OMoo%jojP%kjmn%OKkojKKKLNjnllPN%%%jjJlolkJLr
-25191a050j0Ljk%LOJ%MOO%oJLnmlllLQNKkqj0l%MMkqJJlkkJjKJ1OJookm%lLMKK%JJkrpjM
-25128a069KKjKLNmpkjJJ%jjKKjkkKJKlkmMLJkm%%KlmJKjK%kkjJjKkqmKnnJ%LPNLjmJ%%Jj
-25062a084qpjLJlJ%JMNPN%jpnlmLOPJlmjmk%kJlno%MJknJPNkm%LKkqkNLjllkJJLLoqjPPK
-24996a102lmmNPLmo%JkmJMnnklo%PMmJ%MNJknl%omJlmmJlNJ0%njJl%MLjKOJlkJln%KlKKm
-24931a134nmmLNLJjOKnKlmJoo%jKPL%lKkljLLloJJjlKLKLKJjqo%jnlLlKMKKk%Kmk%KMjpp
-24865a166jjklKKNL%Ok%jornKPL%LkkJJ%k%mpokNNon%QlkOKlKO%ormlm%%KONNkolj%OLJj
-24799a182po%%lKjo%NNLJmnnllnjOLJLJkmrq%LMljPNJKJKkjJojJklKJ%JmookjJ%mj%KPLp
-24733a230rlljKLLKM%kn%Mkk%J%JkmjLKkljkmjLKNjnJjJkmkjlLJJMNlpkLNKjnlLjlK%moK
-24667a263K%mjpnM%KJNjkMMkl%kjljmjlnomKL%JPMmn%NNjjJj%joo%MKj%MJlljj%on%KLJJ
-24601a295K%knkjkjnj%mplmjKPN%%mjmjLkkjkkLMJJKjnKJK%jj%%%lmnj0jMjl%mlomKNLL%
-24536a352MJ%jLlokKLJmJKojKK%nkj%jpj1jJ1JOLnlLJmJL%lok%jKlj0kOKnkmmKOPLllJJr
-24473a392j3rJPLNLjnmJ%ollmMKkKLJKlj%mommjK%KK%%mljkJN%nlkklJMLKk%L%opNLOMlk
-24408a433nl%knmJkmkkjkk%JK%llnKLJqpJR%mkn%J%%nKJr%NMJj2pMPLopoKNjk%L%OLjlj1
-24344a507lM%mkJLjLMmqnkJk%%nnmKk%KjJmoJNllnjN%jjJ%mjmkKjmjLkLKmmooJP%mjjLKk
-24278a570lJJ%M%mnlqrjkJN%moJMkmLjkom%LjMJmprkJJolmk%OLkkJ%n%kjKjolj%kk%jlkk
-24212a665%%lpnMNMjj4qMO%nn%kK%jl%L%lkmkLKllllKorljLNjmmkM%noK%lmnl%%n%Omp%J
-24147a758JKklnpqlLjooojJkp%JLOlro%%nnqlppJNMloj0kLmo%K%nj5j4nmnknj0j2rqrnmq
-24086a987ooj2j1rj4j4j0j1j5j2j2j0j3j4j1j2j7j5j1j1qlLJ7L1N2P1Q1Q9Q8P9P0O2N3N2
-24050a496L8K1J7Mj0j4j4j4j7j7k0j8j6j0j4j4j8j9k0j2mplnpj2poqrj2nlqj0okllmJLkq
-24006a793pM%rrqpmklmmnok%j%kj0rpom%%mkLKllkopnnpqnkL%Klj0LLlomjnKLmknqp%lnK
-23942b000Ooj0mmpkjKLpnKmqpJOMMqmlnqrkjLJmpqnllonMKknkj%joqpmmnlKKO%omkl%kko
-23877b171pnjKkokklnmjjJmppmpjMjkmnnKlopomlLL%pmjmJJrrnokM%pnmnnr%JmK%Klqj1j0
-23812b378lkMKllkjkmopqj1j%m%Kkqrnmklllkj1qJNNmoJnj2nJkmj1j0l%j%moppnjorl%lo
-23751b594oqp%qrKJlnnllnmnj2ojonjkoonnJKnnmn%Jnmpqrnrqnk%mklqj1rjoj1oopJKnnn
-23688b880qj3qllqj1nlJnpl%mqn%ppj2j1qj1n%jnqrrqqkP%j0j5j2pnpnmkpj1j1j0oqj0ln
-23634c215kJmpj2nnj0mkoqj7j4j2omJlrj5rommj1lqj3qprloj1pnmrj0rrj2j3rqj1j2j0po
-23583c601oj4j9j0koj0nmj3j2rj1j0j3j0ljj4j3opoj2j3oqj2j6j3j1oj2j8qkpj0rpj1j7j6
-23540d019j0j1j4j5j2j6j7j5j2j0j1j0j4j4j3omj5j5j5j3j7k2j2j2j5j7j8k0j5rpj6j2j7
-23505d490k1j3j5j6j4j2j3j6j1j4j7j6j6j6j1rj2j2j5j6j3j6k1k1k3k1j2j1j4j9k3k1j9j7
-23471e026j7j6j7j9k2k2j7j8j9k4k2j5j4j5k4k9k5k0l1l3k4j8k2k3k2k9l0k7k4k6k6k4k4
-23438e764k3k4k4k8l1l3l0k5k3k1k7k9k3k6l5l2k5k2k4l0l2l2k6l1l5l2l5l8l3l2l1l1l7
-23405f724l7l2k8l2l2l3l8l2l4l9m3m1l9l7l8m0m2m1m5m4m3m9n6n8n4m9m9n5n0m8n3n4n4
-23372h143n5n1n3n4n9o2n8o4o6o4o7o8o0o3o6o4o6p1p3p3q0q2q3q4q6q5q6q3q1q6q5r0r2
-23339a0503q6q4r3r6r6r3r5j06j06j03j03j06j12j12j14j24j27j26j31j35j36j46j49j46
-23315a3228j47j50j56j63j70j78j78j82j83j88k03k10k13k21k30k28k28k41k57k64k60k72
-23293a7750k80k86k98l08l25l29l33l46l61l83l96m07m22m35m61m82m99n22n42n62n95o34
-23271b6956o67p09p59q07q51q96r47r95j047j105j169j235j296j361j450j543j624j713j807
-23252d8937j902j998k112k229k353k472k574k625k619k544k366k034j474o22O48K476M975
-23235g0762Q106J1503J4533J6408J6783J5841J4235J2554J0960R508Q041O284M110J896j2
-23220G9988j482k425k919l131l171l120l024k915k782k610k410k212k033j866j717j588j471
-23203C9112j361j266j177j096j022r51q92q43q05p69p37p13o83o54o34o08n84n57n36n18
-23183B2706m96m66m47m37m18l92l73l65l58l45l28l19l09k95k85k78k72k65k56k38k26k22
-23161A5316k21k18k15k01j92j84j85j83j83j77j69j69j66j63j61j53j46j47j43j42j41j40
-23139A1517j32j29j28j26j26j29j22j17j19j14j05j07j05j02j02j01j01r5r3r6r2q2q0q2
-23115H932q2p8p4o9p0p1o9p0p1p5p4p2o6o2o9p1o9o6n9n5n7n4n7n1m8n0m8n4o2n3m4m4n1
-23082F867n5m7m8m7m5m3m6m6m9m6m6m4m7m1l8m0m5n0m8m0m0m6m5m0m1l7l6l7l9l3l4l3l4
-23049E461k9l1l3l4l7l7l3l1l4l5l5l1l2l4l1k7k6k8k8k2k6k3l0k8k3k3j8k5l0k5k3k2k4
-23016D513k3k6k4j8k4k6j8j7j9k0k5k1k3k4k3k0j9k3k3j8j6j4j8k3k5k0j8j6j4k0k5k1j6
-22983C833j7k0k4k1j7j4k0j2j3j5j9j9j8j9j7j5j4j3k0k1j7j3j5j1j3k0k2j8j3rj4j7j3j4
-22949C276j3j1qj1j5j3qj3j5j1npj3j1qj1j8j7j2j0prj5j6j6rqj7j3rj1j0j1rmj4j6j0qp
-22909B827j1j8j6qj5j5j1prj6j4j1pjj0j4j2j0qj1lnj3j4j7j4qpopj0j1opj2rj0okllj0j3
-22866B407j3ooj1rnnoj0j0j0j2j3qnoj0ooqpkkj0j3rnj1j0moj0rpjoppooproppoonpnlpr
-22813B020pppqpjnj0porlooqj2j0lMjrnlommmlqj0qmlnlmpnlpnjkoj3j0nlonlJpqklnmmm
-22753A701rmJlpoj0qomkmkoj0ql%mj0nklpnllqj3mkkKK%oj0j2qoLJlJ%nj1ronoj0nklljJ
-22695A438lrk%qronmknoroML%nmnlMlolp%JroqpJOJopoKkj2oonl%pqKO%mnmlmnloqrpmkj
-22630A195K%%JkkjJorj0qlLK%nqoon%%knqjjpkLJq%kpqpklkPJnnkokljl%jqqolKK%moJjk
-22565A019Kkj2oJoqJmk%K%nKjkJjrqnkkmoMPmj2jMnnLjnqomkjmnm%%ML%jonnmkmjopklol
-22501H46npnJPQlmpj2lQKj0j0kKJkooj1lJkpnllN%JJpmkmkmo%K%mopjklKloqJJnqonpjlj1
-22438F58j0mjKlmolJrj5j0j0omlomlnnpqj0rj0j6j6j2j1j6k1j6j3j2pj8k5j9j1j2mMJ5K5
-22393C21M2O2Q1Q8R1Q1O9O5O1N6M5L3J7QKj0j7j7k0j9k2k4j8j4j2j8j6j2j1j3j2pqqprmK
-22355H26llqj1jprpnkljnj0qllmoL%pokkpjqojj%Jlqok%lnlJKkplL%%pj2mMMorkMKJJkkp
-22291F19rjJk%kKjKKllqnJmpml%LJ%jJLmk%npjMMJnool%JJNlj0qoLO%np%kl%jlkJm%MK%%
-22225E21pj0JJjJKjloK%rkLLPkj0kK%lLKmkrnkkmJMJMKlonjln%NKpqKnnNNMJlrpmLMLjnl
-22160D30jlKLmnNMj%KknojkkQOLoj1j1njJJk%jkMJjMlnJNNmljqooJJ%MJkl%Lkokjkpm%NO
-22095C69Kjjm%lkM%jj%MmnmnLLmoMJrl%%KNjLKlpkjkKjkkjppJPNOknmK%nK%olNNmnmk%Jm
-22028C05jj%%kljPMKLlk%mlkNjjjjKkmj0mL%ljKJJNL%%mpmjJJmjJMLmlnjjMJnnjnmll%MJ
-21962B52%Mjm%JlmnKOJjLkpokjJLJlokKL%JlokLKKMJ%kmLKlok%JKorkJ%jLPJrkPkj%jkll
-21895B03mMMKKjqqjLNMKMLJnrplRKJLkJKklomkMOoplnKMKlronJlkQPPknppj%kMPKj%km%%
-21828A64%jJ%lk%lmljLNmm%jnjON%oJNj%%oljjKjmplOOMlm%%j%NKkjLJnmLjkl%mqm%NQJk
-21761A27jljROpj0qkLKKmmLjj%klJjNNkl%JKJjmpnMNkMNkllM%l%LLlponoLNJK%NNKlopj%
-21695I1mJ%jLKMjrrnJjKMMMLoqjKJJkjK%LMlrolMQN%LmrlK%mnnMMlJjKPLjKkjpj0jM%LM%
-21628F3JNKlolm%JL%KMKkl%mpkJjJ%j%%jjm%%jljMKlljL%lmjLKKpj0lNRKlJjonlKMMKjk%
-21561B7JLKjjkmLJJjj0o%%KM%pnkJNOkmjl%pjNMLKon%J%%kmkKOMLKkpojLKlKOKKKjmm%ML
-21494A0llj%nojMJnnjLJjmjnKMJL%knmM%lk%MLM%mkJjjlJKRMj%ml%joqJMjJjk%Mjk%%J%l
-21426b9JJjjjmkJjKj%K%kJ%jnkmmJ%JMJ2MoqpljMMMkjKJMk%mpJKoJJkjMMLOLmknmonJjpj
-21359f8L%JKJk%MJNLMJkkmjJlllKknkkONknlkokKKJkj%JlkJKMLNmp%KmJJkKnjLPMmkJJKL
-21291f9j%lkjokjojKKknKPJonkKOLjKJkjKKom%kjkLJKKnlMLjjjkmmljJ0LnjLmoKLKlkOLm
-21224a02mpKPkJJl%JJO%ml%mrrojKMMKLKKjlJKLkmokLjl%LQKnpJP%n%NN%jJknJMOmj0lkk
-21158a32j%%%lkNKjlKJ%Ll%jJ%o%PPkkjnKJLLqp%%jnmKLKMKjkjJLJ%ljLjMQLll%K%nkooM
-21091a42Lkk%kjlJLlqjM%jKJjjK%KJJJ%mkJMLlkon%JJ%nnJOLjljkn%%%%JPJmkmjNQMkkJq
-21024a66j0kONKLJjJkrjop%OQJ%M%m%JjlllrlMJ0JJMk%%JOJmrqJMNjm%j%JkjKjoNNkjjKn
-20959a87lJLKKKqqLM%jPJnokjk%KkkM%KJojJ%kkOPMk%K%om%ljkJJl%K%Jllk%MKLkpjPNjj
-20892a99NJ%jjJj%kokK%%%njNjjllNMmlNLklrnJOmqM%k%OOKLjmMLjprqlNRJkkLJmJOMJom
-20825b20JlnJKlkL%JjmNKM%knq%%nKMJLJlkKJLMKLJLJnolomk%MKkJQMnj4pJL%%POkrnMLM
-20759b36j%JkLjjJlJkokPP%%jllnl%%onjNJMLonlKJlMQMKLmj0%%l%KjMNLjl%%Jjm%jKjnm
-20693b62JNJnpJLjkjjj%KmoJORNlmnl%mLLnj%jLKjlkkkkjK%NQKljJKOONlnnmkMPKmlJ%jM
-20626b60LKMlqJKLnjLLKkopJKklKnlON%JKol%JljjkLK%mjMKljnoKMK%jnmkLJrnjKmLLJNK
-20559b90%LLkpjkn%KQKjMOljllKOjJNppjjjmnKNNKkplJQQjm%%K%klkllLLkKQOKJlmjnmNQ
-20492b81PJlmJNLl%OLk%%kkLK%KJonLQjlnnknjk%m%PKjmnLM%klM%KkmMKLKpj2o%MR%kKLK
-20426b86jomkkJKLlomLOOKmplKMNK%nj0rkjQNJ%jj%JJNMJJjnjnqmmMNJj%kJJkJLLLN%rno
-20360c20KML%NLqp%KM%LLjKkrpll%llPJ4LmomLJ%K%lJLJkjj%%ko%RKL%nm%N%mlKJkjjKjK
-20294c24OMmol%MP%kojKll%Lkj%K%knlL%pplQJ1PKkjmkjlJL%lkjMPLljklnmKLJKmkK%m%N
-20228c37%mkJlmlNPLJjpqpm%MJmMNmkNOKNJmm%%%LKJl%KmqnJkJN%jnJJLMMMkkkonNL%llm
-20161c63oJLMJjOK%LnnjkKMKnmkJM%%kJKJjnjlknmNJ%M%k%KMMom%JJjkMJklKNKJJLknpml
-20094c80kjMMjjjNMkmJjomJLL%NLjJmqKLlJKl%ONmm%JJpqmJPOlnjkKjLMJklMNjkm%mlMKO
-20027c80NjJmlkkmkJL%nJLK%nkjk%MLMLkJMmknnMOMMjkkkkJmrmkMOJkkJJ%m%jlOKJKL%KO
-19960c82pj0kKokOJMPKrloj%lnlkKOKNNKmmKjjJKLj%MLmm%pmLLllJJlLONjl%OkonkLJmkL
-19894d11MJ%KkkjJomKN%nmmMMKLkjMKmlk%%lJNk%Lml%jKOJrnnKK%%kmkknjMLKNQJJ%JMNj
-19827d10qqolJ%mNQknj%%%LLkmkmkKMMj%jjkljRPkj0k%jKJLK%okl%LLjjJK%JJmjRM%jjmm
-19761d35m%JkkKkopjKonOMJKKKl%%JNNno%ljK%LK%kjnl%ML%LLN%Jjjj%Jjl%%%MkmJnqnjK
-19694d64MKONno%KjJJJjLKKJKjknmJKljMKjpmLONkplnlkoJJ2Qkooj%l%RL%%jkkL%JJkkNP
-19628d55Jmj%%%KprkOM%LLkklJjkmlLNLkmlKKJLmqnOPM%%kj%jj%KjljjqqKOL%KKpnLj%ol
-19561d94PRKklo%LNJnj%lljL%jJKJ%moJLNLkm%J%om%jlKLlkJKKkkJMKjj%JKKjknk%KjplM
-19494e06MJmljNPkooJM%poJJ%Njj0qn%NPLmnk%kKKmplKJJmKOpj0mLMLj0j1nkJNKkloqojJ
-19431e92LJ%llprnK%lqpkqnjkjKmrpqj3j1pkkoomprJJJOLjOORJ4J4J5J8J6J9K2J8J8K1K3
-19377e13J9K4J9J8K0K1J8J9J9J6J9J6J7K0J5QPNJORJ1%j0jMpronnnnopnjnj3rnpommK%no
-19328c16lJppkmlJoollJjjKJpkKnom%LJJKnplJlkLJLKllmrnlMJKMlknnjL%lqmK%%JOJ%km
-19261d21nkKjkKJjlm%jmjJk%NNJrmMNMjJpkJmnKN%LMJ%omjjKJjLloknKOLNKJjn%nlJm%Ko
-19194d57j%kLKJJKmlkok%PKlJmomJjjKJNKjjLK%%kOKJlnnlKlkMLJkmKjljnmkmMPMJ%jmrL
-19127d86J1JKMKjmlLjmpojKJjJLLMMkjK%JMJn%jjklll%kKMJJnj0JMMKKklKnlNLpm%lj%MK
-19062d94NPNjmkkmkKjolkjKl%LOKnmL%kl%Jkl%jKJjLNMjkkjkj%%Kk%kJJjllLOKkj%jJLkj
-18995e03jk%J%j%jl%%%jj1mLjjPPJjn%M%%mnnkJ%%%Jk%Nj%JjKNKlmKJ%LJJlkJ%jmklokLJ
-18929e32%KLKjjjnl%KLKJLN%mjkJ%kjKMj%L%Kjql%%mKPOKnpnol%JjMQlnmpnOJ3jj0lkJL%
-18864e49lLK%nmQNLKJkoqnLMLMJlllkKPLKLknlloJLKJKKKMjkokjkLKM%mJQOMKlljm%KMKk
-18797e32mmknlmMRRKjjj%mljlmmkJON%jJnlknKROKqlLMnnKNOMK%nmjmj%JNOlpmnmOJ1Plk
-18731e40jpk%oLPPJqnKLJ0NJjkJPMKpmlm%J%OOkrlMLJJJ%nnlj%JjJ%M%jjJ%m%%JkkjJlkK
-18665e48JmlLKjJJjnK%%MNjmMN%pr%MOKmomlKjjkkjLjjmMOjnkMOM%lpmjklJLMLKolOO%po
-18598e69%lj%KOLLNKollpmkMNJK%nnnjKJ%KM%jjljj%%%JjnkNLKLQNpoJLkjJ%jl%JMKlm%M
-18531e71MnmNKlj1jLjkKJjkJljNL%omLMMNjjJK%mjLLKjmpj%nk%jnLNLLJlLMllKQ%rj0jLQ
-18466e81N%mjOJ%mnnmJKkn%JPQknJJKNLkomJjK%m%klomj%PPmnkLM%jkkmkKkmLJ0OlnojJj
-18400f06JLLknjJkKMk%LONj%LMqrnmkjMJj%JJLjkomkLQNK%ljJlNMl%JLlmljKPMkonJllnl
-18333f21JNMnlKLLOMmokkmlMLNMKK%Kmj0n%OJlPNLlomjj%kKknkKMPKKKmnrLNmpkJ%JkknJ
-18267f34oJNOMnojJLMj%%mnKONjk%%l%OL%Moj0m%klJPJmLj%LLJjLJknkjkkjjKmlNLlJMM%
-18201f33KNJN%lopljjoKPk%%MNLKnjMlkLlnj%JLJjJ%jmmMK%nnPNMkokjJKLlmlknLQKMQNj
-18134f24rojll%k%L%mlM%JKjqoMRQmkooMJlLJJLkjmOOmnk%MjmkLMMJRMknr%KpjMk%%JmJL
-18067f50%mn%jQMjlo%JMLmm%LML%lnkMPLKKLjlkklqm%NjmmNPM%nlj%LJ%KJOlnJjkmpnJjJ
-18000f69llORJmplOPKkkkJkKMjjjKLMjpnmjNJj%K%lJnJmnjLjkk%K%J%%LNLoj0mJMNJ%Kjl
-17934f79jKJJJMLJmo%LK%kJjjMm%LjmmjK%JOkj%jKklk%mlLKkJKLQ%j0kKK%jkMM%j%jlmoo
-17868f96JRMJKjkjknnJLJ%KMKMKrmLjlK%mjk%OJn%LQjqnml%KOMNKNJqmML%kl%Kqj2JKJjk
-17802g05PRKkmmKllMMLnqqJLOKK%qj2l%LPLJKk%LMNMj%kqkPKmj0n%mKPMlnjpkOJ0MokKLk
-17738g07r%M%pjKkjMMk%%KkkLMKMK%okjln%KJJjKJkknLMjKNMkljJLklKNMjomkmJO%lJJkn
-17671g19%J%KQLjjkkm%joml%NQKokjjmlNjljNP%nm%jlmjJ%j%%MRNJ%monJkjKJomkKP%%M%
-17604g31jJkokMjMKoqoMLKjLkkJLjkMKKJj%MKjmm%jlJ%njMNJ%%KJnnkknkKNKoll%K%LJKK
-17537g49%JKJjjk%Kj%j%KMKnkj%Nnoj%JLM%on%mmLMK%lkJok%okMKjjkJjjLklKLJJ%ljJml
-17470g82JPOjp%KlmLNmqJJmmk%kJ%kj0j0%J0Qlm%k%MM%klj%lJLmjmj2%NML%lljkJLkJmnl
-17407h31oljmkkLLnmMJ%mj1mLnqJMJn%KopJMjmqljnonl%Jnj0ojnnmqponmmllmo%%pnLKMJ0
-17342i95QMRRQJ2K0J5J0J6K0J9K0K0K0K1J8K5K3J5K1K3J7J7J7J3RJ3J4J3PNPJ0NomkRKkK
-17300d93koj0j0jKlj0nnpj1j5j0%jmKKnl%mqm%%%proklknkJllnjkorkOKMj%ln%jojLnlKM
-17239f81JkKKklJKOJomqjQMlpl%JLkJknqojOPlkj%qlJKko%OLjJjmpnjmJ%kKJJ%kjLMK%%N
-17172g20NkljKjkjMJormLljjKLjJJjjKJMJqnnLQNjJKknojOjjJlnKOkjJNMlnjkmqmJmKKmk
-17105g61kmNQN%JmlkJjKM%%KkmJJLK%opK%lLO%k%lkK%J%kkKOLmjKLplJ%%mk%%%j%LkmlLj
-17038g70lLJmjJmrk%jMJJJomkkMLLL%L%kmjLjkORMljkjLnrmnKOOmnJlmNJkJjjKKK%KLjj%
-16971g84kKjlnlJJOMklnkooKNNKkLMjjKKJknjMKlmkKKml%Jlk%MKlJ%%JNK%klkLPNooJJln
-16904h02kJKONKLoj1kkoL%nMNkMK%LLMLmlnoJMlj%klJNMK%mjjjJNop%jJmJJLLjjJmlLLLl
-16838h10pmKOMKJnoNNklMLKolkLNLJjkqnjklkMLomjnJ%LLMJJMLmnkkkKNPJmJm%lkJ%%l%J
-16771h28lmjlkLL%knJLlkMMJLkjLnmJkpLON%jjkJkkKk%JnmkJLllJ%KK%JJ%JLMjllknKMRP
-16704h30loljJJLNJln%Jkjj%M%nkml%LQMlmnKJmkkK%KMmn%MJKPMM%npplJJkJ%mkmKLmkJL
-16637h62LKPLkljmnlJLkMLKL%lnjK%kJlLJojJnnJMjKPKjlklkkjLLKlmmq%P%MkMjnqKLjjl
-16570h85%%KK%J%K%KKooKLkl%%pj0nONMJlpKNjjLLlomjN%KKj%jjLNPJ2N%JLMNLkkjkkmlJ
-16505h66PLjjmonJKLLLjnpkljKKKJLMkpjLnol%LMLjljKLKLJonkLKl%kj%jlJkJLKmnljJ%m
-16438i00jJl%KK%jJLN%jLJk%kllljjMKkjJMjJJmmn%NMmnlLONK%kKKlj1p%MNmmjlJQNLk%l
-16372i04nljMLjkknlPMlkkl%OLlookKMN%%jLlnMKl%nl%k%jr%K%J0R%nKKoo%MkjMLOjnl%%
-16306i25%jlOlmN%kQK%JKko%MKjkqlPMmkMNjmnq%J2JjMJmkll%%jJLKKkmkk%kpmLOMkoomK
-16240i48J%LkkjJOKpjJJjJOJmjK%LKklnKNklmLNJnnmLKJKK%%jnn%Lj%L%mmkKN%omJR%qmL
-16173i62JLMLLknkJOMPKmj0jM%%JKJkpjKJlpnjLKnjJJLkJJnlMKJLKknpKNJjJJLjjkpLOQK
-16107i53JmnLjlJk%kjnn%MjmlklkkOOjjKNMoj%NJkMLmj0k%omMPMJmqjKlnKLLmOO%JJnnJj
-16041i85KMjmjKKN%oolJkJKMN%olKJNJkjJjkKMoollKLnpMMJljj%jJ%kk%%mKLmjMNO%mkKK
-15974i95lkLkqkK%MPOmnjJmkJjmJMOKmmkkJONkokmjMKmJJjMRJj1rLJkMKmj0pQJ0Qkj1ljj
-15911a019%%NLknr%ln%%KMklJMJKjnlk%JmKJ0%mJKjJjkj%JJjjnnJLLkKjjKlMJ%KjproLQO
-15846a038%jmlOPjommLOKj%LLoj0JNjjMkkKmnLKJ%omkMOK%klqrnjlkLQQjnljklJNNJkNLj
-15781a057KLKNMokjMkoklmjjLKlkLKokPKmlkKLLknKK%lnjMOjjj%KK%oomkJJ%jJJ%Jnl%jL
-15715a081Jjk%mkLNP%jlmJKKlKjoqjJLMONj%jlk%%Lkj0lmmLKkJ%mKLJMLJonJll%%kjLKLL
-15650a096nnjJKjMMnm%jkllnmMKNRMjmllKNlnJ%MOlnpnJJmLMljMQN%kmmj%LMlnJmm%jlkk
-15584a130LjJLJJMKnokKNLokKLklJlJLkkj%PMmkkJLK%jlJLjjorpJLj%npjJjRJ0OMjooJ%%
-15519a138%kKjjjljKNmrl%MOLlkLklkjLKNjl%kMLjK%lnrlmm%LKJlnkJ1J1KoJKkmllKL%Kj
-15455a156kk%MmpJJnk%KKJMMKjJkMKookjJLjm%%ljJNJ0KnknJjmqjMJ%k%jpjLNNMLMkmjL%
-15390a166nl%oLLJnojJPNJJMknkjnljMOMKK%pon%JKnlOOJnLNkm%mj%JMM%%mljkpk%mMMmk
-15324a197J0NmlJOLm%%mnkkJMlokjMLKjlNLLNmo%%joomlklKLNQKlJNklojmJNln%kjlNKmJ
-15259a214LKMPjnmmJPKjJKpqjNNKkKKlkKj%KlrmjknjOK%Knn%Jjm%LLJ%%JLkjJjkmmk%%k%
-15193a239MKLKkjj0ojjjOQPNnq%%nmkJkjJKjKOMjj0ljnmjLLjlK%JkkkKLnmkljQMmkL%oom
-15129a279kOQMonL%ojjlojLONOKpkjjJKLlpKj%knKL%mno%Knmjj%KKNN%lnnl%Ojj1on%OJ%
-15064a319MMkmj%l%LjkjJMMJJ%k%l%K%njkm%ll%J%okK%kjj%LPMJ%nprj2pNRMLmkmjJ%NLq
-14999a355o%ONmjKKMK%npkJkomNPlnJK%lnmkN%mkKNLKjmk%L%omnKjlNMolnmJMknL%MLjKk
-14933a389oLJlnojjmJLjlKLJKNOlrK%mnJP%kmkjllmj%jJ%NmplMOljjMOLJJpmJjkpomNMJ%
-14867a432joo%KOQLnp%jmlJK%KNMlmj%mkkk%lkLOL%nkK%kkKlkLKorkKMJKJjjJJ%jokjMJn
-14801a467mjMNOLK%moqnkKKjjLKMOL%JlnjjnKJKmkjplPO%KjmmJN%kJNLk%jkmKNO%kmklkp
-14735a480poJJ2J1JllpjPLLQ%kjmroKLj%KMLJKlpj%LMkm%jKJJk%%kjMJlJJ0QjppjQJ0J%P
-14673a448krnjQPjmkKLNOKlnkplQQMjpnmkkM%JLm%%oJRLKKJ%%%JO%kJQNJ%%mo%%J%kJ%%%
-14607a434LMLjjMOKMLJJLjjjNNKkK%jJJjkkKOjJk%KJkk%LOMJm%PKJMLM%mqmjKJJNMkkJJ%
-14541a367jmkMLLNLOLmnJklJOMMjnlLJo%KlJKLJjLJnlKJkjKKKoKQMmmpnJNMKKKNjlnlKNL
-14475a342NJLMJlmmlkK%mrMRJjLKllJjm%M%omlJKLjjLLLkJLjJNkpmljJjlljKojJNK%onkl
-14409a373LKJ%klJkkJklmjKKjnJPjnKOkmlmljlLPJmomn%ll%JNPMpj0k%l%L%KLmkJLMLJ%m
-14344a405nmmJMKjnlK%jmnJKlkMmlKnpjlkJNMmnjKOLjKmqooKQj%lnkJjkmJMKJnmJljMkqm
-14278a482jjkkklKMjK%KJkkKKlmm%lnkjnloJKjJJMjnjlk%jjlpmJNJmnokNJLLj%loKL%Jjn
-14212a547okjLNknmLJlLlnjjKJjknrmPOjK%kj%Kmnm%MJklon%%mJLjKMN%m%PJpqol%JJKk%
-14146a602Lj%PkMJklJkkMjomKL%Jj%KnjKl%kjJjJLJJjKJmklj3m%kjLMlj%NNJjJLmn%jkKJ
-14081a621kmJj%ll%lnL%njklJKKJlkJkk%mpKOKJJprkJKJkn%kpnkKMMk%KL%onmpojMKljk%
-14015a703KJmmorlLP%kMKKjmnnjln%MOLKJqoll%JlMLmqpLkmJMJ%%mj0nMJlnlKPLj0plLPJ
-13951a771jjprnjJNJqm%j%kn%kmm%OP%kMMKnonjnojLNLlk%jqj0%%KMqo%KkmnppjllLJKjK
-13886a870MjlkMJnnkjnrjNKnjMLkjnoKkpKJonMLJKJmj2nLjmKNN%lpqqjkJjjLmqkKjkmlK%
-13821a963%npJNLJ%j0j0n%jkK%moJ%jLkpplolKKJ%m%lk%lKJkjJknmkk%%oookMkjknmomjj
-13757b089jKM%%mmln%JmpkoqJJ0PlpplLNppkklMMKkjmjjmkjkmMMnj2ojK%ljl%jonKJmj%j
-13693b189ljkqnkJlkJjjkl%NMKnplkJMjmlJKjnommkKkmknjJkL%okMkj%mkKJjKjmoo%KPJl
-13627b277jjmj1mNLKjnppjkl%LPJKkjjlJKJmomkJkljjkNNO%j0p%KLknjPMnpJjplkjJNNkn
-13563b342kPLjloLlKMJMKLJnqrkJOJ4Okppnmm%NknJlj%KPMJl%%qmQOjLPjl%KLjKPJmqlK%
-13498b339%KMNMJOjljLNojKKmkkMJ2MklKMNj%%kKjljOlmjKonKLOLnKNNOMjnplkkNRLL%kk
-13433b289nlMmmPL%nkMOJ%NJMll%kk%KnllJMKpoJQNKnrmLKjnk%kno%MkokjLM%pkKpr%NKl
-13367b339pnLMK%qqj1o%P%%mojmqqjlklmok%kpj2qjklJ%pklnqqlnopljkk%jlmj0rlkmpqo
-13304b573omKLj%npopmnoomkqpkjnj%lrrppmj0mL%lnjknmqj3pkm%jonlkjmj1qlmjLlj0kM
-13242b816Llj1okjoonnpnjnpl%lklklkpj2mMMJnqolnJ%n%orn%KoqmmpkONL%nj0njLJmJQ%
-13179b993mkll%jLLJLKKLjJoLRKkKN%kKKLML%LLPNNJ%OKORNROKJROJ0J3PPOJ4NNJ0J3J3J0
-13119b766RJ4QQJ6J3J4QRJ0J3J4J2J1QJ1J8K2K4J8J1RJ2J6K1J4J6K5K4K6K2J8K1K8K9K4K6
-13082b164J8K2K3K5K3K3K6K1K3K4K4K4K6L1K5L0L1K8K8K9L1K9K8K8K9K8L1L2L2L5L6K9K7
-13049a265L4L5L2L3L1L2L5L8L6L8L6L2L4M2L7L1L2L2L5L3L5L4L3L3L9L9L7K7K7L7L6L6K8
-13016a36L0L3L5L7L6L3L0L1L3L0K9L8L2K5L0L4L4K8L2L4K6K6K6K8K7K7K9K8K5K6K9K8K6K2
-12982H81J4J6K8K8K1K2K6K5K1J7J7J0J5K4K1K2K5K0OPK0J9J2RPJ4J0RJ1J0J2RJ0ROK%OPK
-12942A450NQJ3PKON%MJLPNJOQloNQjpmNLjl%Klnmmnj0p%LKkmjjkprJKJoqmpnkkKmpoqooo
-12878A399plmmpj0oqmjj%lnkmlrj0j0qqp%Njlmopnkmnj2j7j3pnookKkj0qqj2rrkmporppm
-12820A073jnrrnqj0pqnnpj1onj0o%onjmkmqj0orronj0pj0plrpmmoojnj3qkkqmmj0j0mqlL
-12763G29qj0npqjlj2j7JMnqkmrj0j0lKjpoppmKmpj1olornkoqnkoornmmnmnj0nknpj0ljnp
-12704D07nnq%klpmjnmmqoorpJkqlmomnqnlnokkopmnqqpKKlKoj5j2%Lmrq%JJoj2j1rpmnjm
-12641A11mqpn%lojmpl%mq%nqpkmkoplklnk%nkJlmpommmlnl%jlk%kj1rpkkljprjnmjmnkLL
-12575a29qpmmommmmk%M%nkjjJMOJonqp%MM%k%%jjlJknkM%opjNONKml%%J%%%JookLKnojjk
-12508b23mjl%JjKkolkopoom%Kjnonplk%MLnoj%KpokmkKmpj3n%l%%kJlpppn%jmnjjnppjLJ
-12442d10Klnprm%j%llkkJnnnj%%mmjll%jNLqj0rmlmojLPN%nnqoKKoj1%jrplk%MJmnrqjJn
-12377e85KJnonnkJj3j1NO%jLOKopl%nqlnLJJll%KjonkLkoKLjmqmlmmjLknmm%klJmmkklOM
-12312g07mnnkLKjJlnpoJOJnrpnlk%JLJKPLnpmLPmqjlmLL%mokknmjLKMmj0%%jJJkqlJjjJ%
-12246h06jk%%mjjKjjJQKokKNkj1pkNlrj%lnlMPM%KLqpMkkkLLnmmprjMMkqolL%%%L%pj0mj
-12181h94J%JJkKJkpj1qqmm%%lj%llkmKJmpl%qqkKlpmkjol%nmJ%pojopnmkmoolmqqrnklmq
-12115a119ppmprqnproj2rrj8j7qpj0j2j3j5j8j0pj1j0j2j3j5j4j0j1j3j2j8j8j4j4j3rj5
-12074a575j5j4j1j4j7j4k2k4k3k5k7k6k6k6k7k9l1k9l1k1j9k0k7k6k1j9plPK7M3N6N9N9O7
-12039a851N9O1O4N3M2L9K9J4Mnj3j8k6k0j6j4j3j7j4j2j7j7j3rj2j3okmOPKjJ%jqrn%MJ2
-11997a739K3L8N2P5J08J40J78K03K17K20K06J86J68J55J44J24J04Q0N3K8J3M%lmkl%jjnr
-11965G52j0nnj0j0qqj5j2j2j2rk1k7k7k3k1j8rjKMJ4K6L4M4N9O8O6P6P5O4N2M0L1K8K1Or
-11926A190j9k1k4l1l1k8k7k6k9l1k8l0l0k5k4k4k5k3k3j7j4j8k0j9j8j1pj2j4j8k1j0j0j2
-11892D70j9k1j5j5j5j3j3j6j1rj2k3j5oj3j4rpj3j1nj0j6j6j1oj1rj1qqnlpj2mopoj0olm
-11849A6j3j4qknkmnpmlkonom%mmqlmpqnpmnolpnpo%J%lknj0qq%jnkpj3qLKkqqmonkj%lol
-11785b81nopnmnLkmpmmm%jmj%jrpnk%J%nqj0kRlrkLorpmkKJnkN%qj3mJ%%JkkjKkpokJ%lr
-11720d72p%%lJJllqqmJLjJklllonlkkmmKlm%Mjnj%KlJjnmmjJKjmqn%%k%llJlj0o%MNmpoJ
-11654f10LkkmqkJ%%jklnLMlnjMPknmkl%jlk%opLM%KjmljJjkool%KKlll%mm%J%MMknj%%oo
-11587g02knm%LLlllJNmrKLm%jlk%M%lnk%jMLJlmmp%LKMjlmmljjKkkkmkKjjknkNOknjLOkm
-11520g66lm%%%JmnK%ojMNmkJjJkkkknjJLMLkLK%kjkrkJjkKJlK%mKMKmolJLMkk%kpnPPMjl
-11453h03KjkmjkkPQJmqj0mLJkjLJkolKjj%jmJLjkkjkkNOLKJoj0m%klNOnnKJkJJnkNNkrrl
-11388h64KNLJlkk%L%jkknlL%mlkLNkljopjloJ%j%jjjmkjlkJ%KJ0%lklookkml%%LQJlkj%j
-11322i25klkKKJkomjj%JJlkKJjJmojjljJjm%%mqnJLJJnnn%Lm%J%%kJJkmJJjkjlnklkKKkk
-11255a010KJqj2mJ0JjklmlNklRKnloplnmQNmmlkLlkOJJRL%kJ%lnppjNNlnJlpJmm%K%LJnn
-11191a079ql%K%%%oojlkL%llmKML%M%mjQPLKMPQOMjnmKJLJ%nqoqpmKjn%mlklJJooM%qp%Q
-11125a126Omk%pmLknkllJ2J4LKOQJnKLORJKJnl%k%lpkMkpk%%kJ%j0mKjmj0pMMomkKRLjlq
-11063a150pmJOLN%jLjlmll%%J%KJKLlojjLJkkmJkj0oj%PLjJJ%JKkpmkkJK%jjLMnnMQjn%K
-10998a179mKJnlJJjopnMLjnLL%J%klLMLjlLJorpjOQjnmolMJjkjlnoJJ%klKMJplkk%%JJLk
-10932a240k%kknkJJljNNmj1jKOMm%Nmo%%M%njLkkklknJJmj1oLMK%lkMJjjl%%okKokRMmmm
-10868a301nKj%JklKjqnLLlj1r%KJPPJLkjM%lmqqkKMjlkLNLMkrqkOJqnkKMjJ%lkkk%Jknk%
-10803a366kKKjKNMoj1mKLKml%KlqJMLjl%%jJNjlkJkj0mJppNQ%mmoKjjljMKk%JjnmqjOJKL
-10739a416k%JJj%jnkK%%mKQKqlKJn%OjrmkmjNP%mnpjjmOJplkJ%KMK%kjqnJlnmQMJljlllK
-10673a474LK%lKjkmjK%l%%mLMnnll%LMjjm%kqokKj%%jlJ%%kM%mkJnjKKKljj%JkkKJ%Jrpj
-10607a535jKMjn%KKO%njJlmklp%JLL%%%nrJLjJL%klpj2PJ5kprmlJO%JkkmmJLJ%kpJKjKJo
-10543a586lMLMjj1j4lKJNNklnpkKJ%K%jllJkllKjlkJjn%KjnKKLLJnoMjnKKnnmklnNPLkKM
-10479a638kjjmpnmmkNKL%lmj0%RPjlmkkl%kjLjJJnmknlJPKkkKNjokKkkmmL%nJLnJNJokKK
-10414a698Kjpq%KKMLooKNmlljKLjJKn%KNjrpJOMnl%j%%%l%jjLkonJ%%LLmn%Jj%mkk%MJKj
-10348a742kmjNMJnnKMkmpokljj%PQNlnjL%lno%PJmkj%lkj%%NLMlnlLNnrmjkljLMM%mnllj
-10282a795jlkJ%lj%l%kkL%monn%NLlnKMJjnqkNNjmJkjMjqn%JJkkkkjJLnmKKjlqn%Jkl%jj
-10216a875J%L%mj0j1n%NPOkolJ%kkkkon%ljLJopNLjJllJ%loqj%kjmmjjlr%PNnppn%K%Jon
-10152a985JjJ%mno%MLoo%Loj0%NkljNPJ%%LM%opKJ0LJKjkmjLjjNLmKmj5j2ljjjk%L%poqo
-10090b057jkk%%mqmnMM%LNOPRJ1J0QPLNQRMMQJj%%llLJmqnk%O%mpj2nommppoqkLjn%NJKj
-10027b051qkJJ0J0QjnjKjkMNKM%lLJ%%lmkJmmjjmmjLnqj1oMLJ%nmj%J%lj2j0KJlJKNlj3l
-9967b115KkjKMmpklmjnkoklljlm%LJLmmKMNNrj0qoKMjnj0qjKKopmNKmJMLlm%komklkjJkl
-9902b230jlkLjoj%m%NMKlqj0qoJMjLLknkpnKNKoplKjmML%jl%mojnm%jjKjjlmLmm%lmjknl
-9836b339%jmKKljk%lmljJjkKJk%JKm%kjjlj1pjmp%MMmjklj%%lmNKnJk%nrpKJlloKMKroll
-9770b448JjjKJjrokMJ1kj0mjljjooLK%lkL%jJlpmJnoj%ljKk%nj0rjkLLJmp%jmlJNLloj0q
-9707b566JL%oljk%jnnjKJ%ljKpj0om%j%jjM%nj0mmLKjnojLL%jorllLL%JNJoj0omoomk%lm
-9643b696jKlnNJqpjJMMplKknmqpk%jknnj0LPjomJ%pnlkln%JNKkppnokJJKj0pJKJjlJL%jj
-9578b820rj1lmopjLlKN%nlmrj0l%onjJ%KKJkqkmrlKMMlnKjkrnOMmjjomkl%koljjjlMkpnj
-9513b974njJklmlmoljj%mjLMmoqompnJjJkJKnmlOj%jplknkkjpj1pKNj%lpqolpL%o%%K%np
-9447c138llkjnllmmloqJpojmjK%lmmkkkompomjjmnmljmJOjmqlJJloprnlmlK%%mj0kllnpk
-9381c347LkkOlmnmloj0qkML%kpkqpjkknk%lrl%j%JkomnoopLLlmkkJmpjkkKmponJk%mmopm
-9315c535klnlkmklljKlj2oKLnj%K%noj%olnnKk%mlKkj0kMlnmljJnromjJjmjJjppJjkqpLN
-9250c695kkJoqnnmlkLMKmlLpnjnqkOKjmol%JJkrlL%qrKLKknm%jnmljKNQjqjOlqnm%jMM%%
-9183c806pmoljLNLjpojLLkllqjmKR%lKJKJkKN%qlLjjllmkml%%jKOOOKlnoLKnnmJLjKMKkL
-9116c846L%Koq%KmnMKkljjlJPPjmjklkok%klMJ%JL%olPPJKNLJjLnrJlpk%jkLM%roJnoNOl
-9049c887lmkLKLJkKKNL%orlQ%kLljkjNLnnmn%PLlNjoJLll%%jmnJkLON%jkJ%%MLnk%jMjoj0
-8982c914kMJMMjkJ%LM%ljMQMNjmkjnljKLjMMMNJLNknlJLLM%mlJQMJ%mlmljKLNMMM%JKKNM
-8915c839Njjj%LKJJJJMRN%LmKM%j%jKLJjKPOJJjLKlm%KKKLkn%OLLNPLnjN%%MKNOLj%PkjK
-8848c735%LllJjmJMMKKJJ%%ljJ%JNJopJKJLj%OljjjKkjKJmnJKj%JKjlNJmJjJlj0rkKJKKJ
-8782c749%%k%mpn%LLM%lmnklojkmmMPkjQLmpqoloJPoj0mLKom%lj1okqj0nomkKkj0plppoo
-8719c926Kjmnqmknqopkkoj1j0lJjnknnpomjJkpnoj1p%npmqokmnnoqmK%noolonk%Jmqmmjl
-8655d198j0j0nkLjknpmqplomkq%jrpqj0klnmjJ%oj1rqlk%oj1j1ojnnNNoj2j1llkkmj0moo
-8597d471jmj0ompmol%kpolplj1oK%%K%lpj1pmjonprkJnmmNMjoq%jmlj%jLjnlnnlkm%%jJM
-8533d668%MOKKJjQNL%%jjOMJOMJNQKJkNQJjMLMPJ1J9J5J3J1MJJOJ2J4PJJKQJ5J4J3QMJ1J1
-8477d371J3J2J6J2J3J5J4RJ1J6QJ0RJ5J1OPJ0J3J2J5J5J1J3J7J9J1J1J2J1J1J0J5J4K0J9
-8441c915J4RRJ3J6J8J4J1J6J8RRJ3J7K0J1PJ5K0J3J1J5J4RRJ2J5J2J3RJ4J9J6J8J9J6J5J1
-8403c396J3J4K1J5J8J9K0J3J6J6J6J5J4J4J4J7J5J8J9J9J7J6J3J9K2J8J9K0K2K3J6J5K3K7
-8369b800K3K1K0J5K0K4K4K4K5K2K2K3K4K1K5L0K4K3K5K3K3K2K0K0K8K7K7K7K4J6K2K3K5K3
-8335b015J6K0K7K5K2K2K5K8K5K1K4K6K4K6K4K0K2K4K5J9J8K0J8J7K1K1J5K2K5K7K3J8J2J5
-8301a278J8J5J7J1J0J4PJ3J6QJ2J6J2NkkJKJjm%jlknmnqj0qnoj0j3rpj2oj2j5j6j3mqj8k0
-8254a329j6j2j3j2j1j7j6k0k1k2j5j3j9k3k4k0j8k0k1j8j4k4k6k5k9k9k2j8k1j9k2l1l1l2
-8220b023l1k9k4k2k5l0k4j8k5k8k9k9l1k8k6l2k8k4k3k7l0l1k3k7l0k9k2j7j8k3k3k3j9j9
-8186b890l1l2k8k7k3k3k8k1k0k2k5k5j5j5k3k5k4k6k8l2k7k4k1j7j8k1j8j9k3k2k2k4k4k0
-8152c683j3j3j8k6k2k0j7k6k4j9k1k7k5k1k0j5j6j9j7k7k7j7j5k1k2j8j4k0k3k2k3j8j9k4
-8118d372k3k1j6j7k1k2k2k4j9k0k0k4k4j7j7k3k2k1k4k6k0j9k4k8k5k8k4j6j9k3j3j9k4k4
-8084e101k6k0j8k3k4k5k2j5k2k3k1j8j7k3k3k7k5k6k4k5k0k1j4j1j6k5k7k3k6k2k2k5k4j9
-8050e843j8k1k3k3l1k8k3k3k4k3k0k0k7k5k3k1k2k6k3k4k3k3k2k3j9k2k5k4k7l1k7k5k0k1
-8016f643k3k0j9k5k8k2k4k3k3k4k3k2k3k7k5k3k4k4k8k6k5k2k4k9l0k6k3j7j7j9k2l1l0l1
-7982g465k9k8k1k0j6j8k2k2k5l0l1k7k1k0k2k9l2l0k9k7k5k5k4k4k5k9l2k5k7l2k4k1k7l1
-7948h335l8l1k4k5k6k9k7k6k6k7l1l0k9k9k7k8l6l8l1l1l3l5k7k2k8l2l2k8l4l4l4k6k8k4
-7914i341k6l3k8l0l3k4k4l0k7k4k3k3k4k2k5k4l1k9k3j7j9k4k3k1k2j8k0j5k0k0k0k2k3j6
-7880a0144j2j7k1k0j4qj2j5j1j5j5j6j1lklqqkrpljnj3j0kJknnnkjmkLLNOJ4J0KOJ4J9J9
-7833a0331J0RJ6J3J5K2K5K8K9L1K8L0L7L7L7M3L9L5L6L5M0M8M7N4N5N4N4O1O0N6O1O1O1O6
-7799h998P2P4O6O5P5P8P3P2P6P9P6P5P4P6Q0Q1Q4Q6Q2Q1P7P5P3Q0P8P3P8P5O8P2P4O7O8P1
-7765f444P2P4P3O6O8O5N7O4O3O4O8O6O1O3O1O3O0N9O4O0N7N4N5N5N2N4N3N8O0N2M5M0L7M3
-7731d438M5M7N1M9L9L2L5L6L1L3L6L4L4L2K9L0L3L4K9K5L1L2L2K9L0L6L3L1L5L5L4L0L5L8
-7697c263L7L6L7L4L1L3L9M5M2M1M4M1M5M1M0M7M7M1L9M2M6N4N2M5M3M4M8M8N1M9M7M6M8M5
-7663a795M6N0N0N0N3N3M8M9N0N4N9N2M6N7N4N6N8N7N8O2O9O2N5N9O4O2N8O1O5O5O8O2O5O3
-7629A45O0N6N3N5N1M3M3M4M7M8M6M3L9L8L3K7K8L6L1K2K0J2J9K1P%LOJKPOnj3j8k1j6j3k0
-7590I86k3k8l1k9l1l0l0l3l5l8m5m3m2m5m4m9n2m7m4n6o5o5n6n2n8n7n8o1o1n6n4n5n7n7
-7556f01o2o1n7n7o1o1o0o0o1n5n2m9n2n6n3n5o0n2m6m7m9n4n0m8m3m5n0m8m4m7n2m7m6m5
-7522b386m6m9n2n2n4m4l8m5m1m2m8m7m0m4l9l6l3k3k4k2j4j0j1j1pKNNNJ8L1L8L8M7N1M8
-7486b970N4N9P2P8Q1Q5R1R6J05J04J09J21J28J31J36J42J37J40J42J46J52J58J65J64J60
-7461a4J54J54J57J58J61J51J46J39J40J35J34J31J23J16J08R7Q9Q3P5O9N6M4M0L7L7K8J5
-7434B763J2Pqj7k4k2k7l2l5l4l1l7l6l0k7l7l6k7k0j7j6rNJ4K5L4M9O7P2Q9J05J24J43J56
-7400C143J77J94K13K34K47K56K73K93L07L26L42L52L58L71L88L88L87L95M04M10M07M08M13
-7377A0686M11M17M12M04L97L88L83L76L67L54L46L35L21L06K86K69K55K41K20K02J83J65
-7355A7724J46J21J03Q9P3N0L4J6mj7l4m9o1p0q1r5j05j16j22j32j48j49j48j56j66j69j69
-7328A6365j70j72j73j77j86j82j77j77j77j78j78j72j68j68j66j56j57j55j47j48j46j44
-7306A2691j40j33j30j26j29j26j21j19j15j04r8j01j00r4r1q8q3q0p2o9o8o4o4o6o4n9n6
-7279A0131o0n9o3o5o1n8n7o5o4o0o5o4o5o2n9o2o4o2n8o2o1o3o3n9n3n1o1o3o4n6m9n3o2
-7246H138n6n1n5n7n7n4m8m6m4m3m5n0m7m2m2l7l0k3j9k8l6l2k9k1k0j9k2k2k3k5k2k7l3l4
-7212F899l7l1l1k7k9l6m1l3l2l7l3l4l8l8l4l8l3l5l8l8l4l2l4l4l7l8l4k6k7l1l4l5k9l3
-7178E748l3k8l3l0k4k8l6l3k3k5l2l2k7k8l0k5k8k6j8k1k6k3k6k4k4k3k6l1l1k6k1k4k4k0
-7144D839k2k5k4k2j9k4l3l1k3j3j8k6k5k1j9k6k6j7k0k3k0k6k5k2k3k1j6k0k2k6k4k5k5k7
-7110D060k7k1k1k2j7j1j7k3k0j7k0k6k6j5j0j4k0k2k4k5k0j8j9k2k7k1j5j7k3k5k1k2k8k5
-7076C359j8j4j5j6k3k0k2j8j9k1k0k0k3k7k7k0j9k0k4l1k2j9k4k1j9k5k8k5k7k1j8k5k6l0
-7042B612k4l0l4k7k2k7l3l1l3l4l0k7l1l0k6l0m0m2l7l2l5l7l1l4l8m8m9n1m6m5n0m5m6n1
-7008A386o1o2o2o7p1p8q0p5p9q6r1r1r2j00j11j13j20j28j24j32j43j46j56j67j72j75j83
-6981a579j82j73j48j18p5%J11K71M72O98R16J068J112J059R48Q30P24O25N27M20K82J30%
-6958G918j05j72k04k17k18k15k09k05k01j82j64j52j35j22j09j11j05r6q9q5q3p3o5o9o4
-6933D468o6o7o2n2m4m5n0n3n0m9m3m3l9l7m1l9l2l4l4l2k6k8l1l5l4k5k2k6k4k0k3k4k2k5
-6899C191k2k0k1k3k5k3j9j5k1k3j6j5j9k0k1k1j8j8j9j4j3j0j3k2j5j3j5j6j4j2j9j9j3j3
-6865B591j2j6j4j2j2j7j7j2ppj0j6j4j1ooj0oqj5j1qj0pj0pj1j3j3qoqqj1j1j0mqrpn%Km
-6821B176qj4j6pmnj0j0ppppj2j2j4j7j2jJnj3prj1j4j3qlqj2j0j3j1j0%lrj0qqpj0j4j5j1
-6776A765oqoprrpmnj1j3o%%kj2j5j5j3mmqqojL%oj0j2rrpqpLLqj1rj1qnkoqqkprj2rjjpj1
-6720A392rqpkLMlj1pnj0mknoqqj1j0jJoopplmqnljmnnqroj0lmlnpjloqrkorlkljmm%lnrk
-6658A084jmornljlm%oqnnpjRjpqomrr%kmoomkljjkj1qmqmKLooKLlrolklr%%Kjomklopomj
-6592H40K%%lqmpqmlkOMmnlkJ%ljqj0kJJLl%%lpj0ljmjLKjjnj0plJJmnJ%oqkMLkkkojJJjp
-6527F93nkM%mjJL%KJl%jomplolKmlmoqn%%JJjlkKKllJjJ%kllorJP%Jnj%%K%%jl%L%n%KKP
-6459F13O%PLkJML%KJlpm%LKJLjmml%%%llomj%krokMOk%kjNKJnlMLpjOjok%JJnnnjJ%kJL%
-6391E75jkKLqmljjnqpnkMLKJllknkKK%LlqkJKkpjKJlnjnjNjlmjNMllKKrnJmKmmlmkLnjLJ
-6323D75nnpl%nmMOKrnLjln%LKjlljJrj2kJ%ljmJjoJ%opJLMlpljkl%Nmn%l%lj%J%jJ%jKK%
-6256C70kqqkjmnjmlJLLKKkomKJMJlmmnpnLM%KQLmKKk%jKMMjpk%JKlkJlmKKpljlmkKjkj%j
-6188C01%%jk%lpJJLJllJKJOPjlMLjNKnkNOK%%%jLLroJ%JJO%mKJMjJLmoL%l%lnm%N%k%Jm%
-6120C03MlplkmjjmNPnqnlllkj%J%%LLKkj1nKkl%LKj2qlnmpj1qrj0oJorj1j0j4rppojORPm
-6059A13ojmrj5j6j0j1j5prj6k3k4j6j4j7k1k3k4k5j6k5l4l1k4k5l0k8k4j9k6k9k9k7k6k8
-6022f14k7k6k3k4k3k3k1k0j8nLPJ7L4N1O0O7O8O4N8N3N0M1K5Jj4k5l6m0m5n0m4l7l4k8j3
-5986e91KJ5J8L4M5N5N8N4M8M2L7L0K1J8Nqj5k0k2k9l5m3n0l9k0pK0N5Q9J36J94K39K60K66
-5952H62K53K38K16J91J65J30R5O2K6pl0l4m3m2l8l5l8k9k0j3%J4K4L6M4N2N8O3N9M8M0L3
-5920B380L1K0Lok3l3l7m1m3l9l6k7j5mJ8L0L9N5P0P4P1O3O2N7M6L5K8K0Norj2j0j5j6j8j8
-5883B699k1k6k4j9k0k3k3k0k1k1k1j8j5k0k3k1j4j6j8j2j4j0j1j2j0j5j1llKjmj%jLMKJ3
-5844B231J7J2Mlo%NOkmoplpolKmnmKLKmqkLjooLQOOONjlMJlkkmJOMkJKmJJokLMMJnrnKNL
-5779B229%qrnKKnom%QJK%%JL%jLjljjJJjmnkmlKKllJJ%%%JmoJlJNM%kmn%MmpkMNMJlmknn
-5712B164J%KJ%kk%JojLKjopJk%LlJJLjpnKkJKonkjlpkMJJkmoplKMkJJ1%j0pooonmjlroK%
-5647B056mmpJOjj4rlkkllnnokkqrnjoplonmoLjnj0kjj1rrj2qMMpnpj6j4j2pJoqqqlj0okq
-5588A748nlqpoj1j2j0j1pnoooqoppjm%MjJQJ0J3J3J1J7K8K5K8L6L6K8K7K8K8K7J7K1J8J5
-5544B050J2Nlllmj0rlnqpqj0j1j4pkpj0nompqoronooLLOJ1J5J9K5K8K3K2K5L5L7L4L5L6L2
-5496B264K8K3J9J6J8J4PLnoloqkoj1mpj5j1qoooj0j1nj3j0qj0nj1j5qrrj0omj0j1prj0np
-5449B079noplnj1j0qrj0llrrj1pkmorpoqm%%mpp%%j3ojqolnpmkkloqlrqmollpkjrrj0ool
-5388A736mmlKkpkKkjqj2nonpj0mnoolkmllrmJjorrj1pjKJppJMlpmlook%lkpmknnn%llj0j0
-5325A474kJ%kjllookkmnmkkkkmopnmn%%pj2j2nolL%onmn%kj%mppqooqmNLLlmrqknnkom%K
-5260A246qj0l%kpmnoooj%Konl%Klmqj5j1klnKNN%o%%ppmlmkkjnokorqrkkn%%jjplJknnmm
-5196A018pqllpkLJoomnmj%mkmjmpk%kjkknjnpqnp%kKPLnoJmomppmkjn%Klqkmj2jjlp%kjK
-5130H17mk%jnnJllmplJk%lpjknk%mjlnJjmonlljkoLlnjKjomopmjlqlKkkppk%jjjm%jjkon
-5062F30klkjjkolMjjjklllnqmmpKNoj1j3lKkmjJMjmnpmpn%JOOnpmmLOLko%J%OmojrrnJml
-4996D77Kkoqpqqmjlj1j3mjmmlprkjoKKJjKKlmj0rmMKRPRNNJ2J7J9J8J6J4PKNJjjMOKJnnk
-4937D96lnpqj0j0qj0lnqrj6rjjJmj0j1mnj0qooj0plmmLPJ1O%QJ0J1J5J8J9J9K3K5K0K0J9
-4889E26J7J3J2J3QJlokJJLmj1pmlj0j1j0j1j2qkpj2ommm%pj1pnmmnmmkJNMKKJ3J2PMPJ6J7
-4836D91K0K2J6J9K5K7K4K1J6RRLl%LNOkj0j0mpj1ljpnj1poj1j2nknpj0noj1j3mol%moKLK
-4786E26J%NLJ%KPJ1NNRJ1K1J9J3OKQQLLMlj0nljj2rMKjmpkLknjmmnj0qnnjnnjmMkooljKn
-4726E43ppKP%MJrlMLKJMMlnm%NNMlpmlpnJLLorm%jnlkrqJmojjK%loj0jKJoj%mmJlrkMLO%
-4659D41lqrKLmmknlp%Jmmoqj%mnr%LKnnjJkJJ%prpok%kkJppmkKKllm%L%onJL%jlpj1qJK%
-4592B65lLMKlnqjJ%OJpj0oLJqpoLLopolrj0nkNkrnpqlMN%JMKqokqpjJjjomm%KjjKkLOjnJ
-4526A24N%lnmMLMJJmorol%KjjpoKJmnjjknjlllm%jJ%LMKlm%%%%lmkKJLmj1kKKQOOOJkon%
-4459F0ojNQN%J%mmJQRjj3j1nkllLKm%kKjonjlmo%klJpj2nJQKklpqokL%mljjj%j%jnmKM%o
-4393d4rr%KoplnnmJJj0l%ollj1oJlJkj1ojolKkkl%%jmolLKjqpmmnmjLljl%JkjNLLJ%lqpo
-4327b26J%kJJk%%JLklJNkml%MKKPJ0OlnJLJJm%PJ1PMPK%JjkokJLkkNRN%klOJ0MkKLmljOJ0
-4262a33N%NOKJNOKPK%KMNNKMPOJMKLljLPQMKMjMOPP%MMOjMOMljPJ2J2KJMPMQQQJLKJLKOP
-4196A21POQQRKLMKKMkKQL%%KJjkkJNKKOLml%LOLlJklppJMmoNNJklpklKK%M%pl%jjmnnmqj2
-4128A35njjKjj1j0okknnj1rqj1rj0pnj2j3j3nlj0j4plmkrj6j4j2j0opplrj0pj0nmnJNNKk
-4076a91%J2J7J4J6J5J9K6L2L0K5L0L4N1N3M8M8N1N5O1O1N7N8N5N5O0N6N0N2M9N4M7M9M7M0
-4041A236L1K9K7K0K1K0J8J4PLPQMJmpj0rpqlpj1j4j3j1j3j4j1j3j2j0pmnrj8j2nj0j3j1j6
-3998A159j1j2j1nljlpj0j0onlnnqqnj0q%Lkj3j2%%jomlokmjmmqjLJMJ0QOOLJ0PMJJKKNNK
-3941A035mo%jJ%kpqmoqnJLolM%nj%l%lrkJqmK%ppnm%nlNROOJ2J2J1RJ0J5PMNQLjpnmqj0k
-3880A006kMKnpj0njmkkroknqnlkpj2omqnqpkJmj0nlpnJKKkmKJMJ1NLmo%mopjkrppqj2n%k
-3818G87qrj3j2j%jlmmmppj0ooojqj0qqljpqoplmpj0mj1j6j1k%pnJjj4j5j1plnnj%orronj1
-3761D32j3j0loonmnj1j3okmqqqj0qqqpknpnj%kj3j5mlrqkmkLjoqorppj1j0j2rrj0jMjrqj0
-3704G0j4j1llmmnrqkjopj4rjnj0rqm%%opkqrloj0lJKnnkj1j1q%%%mrj2qnonomJM%j1j2rl
-3645b49Mjj1qjomoomKkqnMKnnrjOjqqmqnKP%oJMnojlol%%kkMNJok%OMK%OMKlj1kJnokLPK
-3579c57%%OKlLOMQJ2J1JqJJ3J0L%lLJ0QJKMPLNJ1J7J1PJ2J5J5J3PMJ0J3RRJ3J2J1J8J8J6
-3531gRJ9J9J3RJ0J3K0K2K1K0J5OJ5K2J6J6K2J9J9K4K8K4J8J7J3K0J8J7K2J7K0K2J9K0K0K0
-3494F57J2J5K1J9J7J7K4K5K4K0J9J8J1J6J6J9K3K2J9K0K1K0J7J8J8K1J9J9K7K2J9J3J3K0
-3460A301J7J4J4K1K3J9J5J8J6J6J9K3J9J5J4J6J9RJ0K1J9J6J7J7J2J3K0J9J4J2J3J3J6J6
-3426A856J2J3J6K2K0J5J4J7J6J5J9K3K0J3RPJ4J3J2J4J3J5J0J1J3RJ0POJ0J4J6J4K0K3J4
-3390B365NLQQJ2J5J0QNRJ4J1J0J1J0J5J1KjRJ0PRJ0J2J6J1QMRRPNOPQJ2J2J0J1LLRJ3QOJ4
-3343B779J4MPJ1J0QPOPJ5J7J1OQLjKJ3J2NMJ0J0PNQQMPROOOOKOM%KQMNPJ2OjLPRO%ljjNM
-3287C124NjNR%JJON%jkjolMPKJ%lkK%knnjkj%mJKmJpqlklnlnojlpqmnj0qlnnmpj3j0lmjm
-3223B986oj2j1j0qj2roqqpoppj1j1j2j4mlj1qj3qpj3j4j7j4j2qpj2j4j1npj4j2j3j0rj0j3
-3179B552j5j6j4j0j4j3j3j5j1qj3j6j4j4j2j4j5j7j4j4j2j7k0j7j6j7j4j9j7j2j3j5j5j9
-3145B057j3j6j8k2k4j8rrj7k4k6k3j9j9k5k0k0k3k2k3k8k3k2k5k4k6k9k7k8l1l0k2j7k1k7
-3110A287k1j2lNJ4J9K3K8L6L5L9L8L7K5J9J2MKkpoj4j6k0k2j8j5j4j7k1k4j7j7k4k8k5k3
-3073A257j9k6l1l5l6l2k9l5l6m0m0l6l5l3l5m0m3l9l6l2k4k2j5jJ5K7M6O1P7Q0Q7R2Q4P4
-3039A150P3O6N0L8K8J5Q%lkqqj1j4j1qj2j2rj1j6k6k7k4k2k0k1k6l5l4l2l0l0l6l5l3l9m0
-3001G93l1k8l9l3k8l2k6k5k4k0j2pLJ2J5J6K7L3L2K8K4J5QMnj1nlj0j4j5j4j6j6j3j0j3j5
-2963E45j6j5j7j5k0k4k4k1j7j6j6k0k2k0j6j5k1k2k4j6j3k2k2j9j7j3j6j8k0j7k0j6j7j8
-2929h0j3j8k3j7j3j9j6j2rrorj2qokjokKJ2J4RNJ0J0J4QJ0J0J2J6J1J8J8J3RJ2RJ2J5PL%
-2885b2KONMLNOOQNk%NOMMJ3J7J3RNJ2K1K0K0K3K9L4L6L3L8M6M2M2M5M3M2L1L1L8L7L6L5K8
-2841H64K9L2L2K8K8K9L2L0K4K6K8K9K9K5K9L1L2K5K0L2L5K5K7L2L2K6K6K8K6L0L2L9L3K8
-2807A853L5M0M0L8L7M2M0M1M1M7M5M1M1L9M0M1M3M0L5L5L1K9M1M1L5K7K7L3L6L5L0L1L4L3
-2773C117L2L0L3L6L5K8K7K9L2L1L8L2L1L7L2K9L7L3L2L4L9M0L7L3L4L3L3L6L7M1L9L1L6M3
-2739D277L1K8L0L2L4L5M0L7L4L9K9K7L1L5L4L5L4L4L2L4L0L5L5L7K9L0L6L4L3L0L2L2L1L6
-2705E402L4K9K6K5K6L0L2L1L1L2K9K7K2J7K1L4L5L2K7K1K0J9K3K5K1K3K2K1K3K0K3J9J6J8
-2671F256J8J3J6J6J1J2J4J4J9J7K0K3J4PLLJ1J5J2J4J4RRPLNJ0KKPQRQRjoJNQ%mKRPM%kK
-2623F655kklmnlojNKookmnnoolorojKKJprorj1ppolqj3rnnq%jrj5j3rrppnkmoj3rkj2ror
-2562F316j9j3j4rkoj1j3roj0oj1j5j2j1j0j2rqmpn%nj5j7j5j2j3j3j2qqorj3j1qrj1j2j4
-2519E883qprj2j3j5j5poj2rnqj1rnqj3j2j6j8j2j0rj0j1j0pqoj1j6j5j0pj2rqj1j1qj2j1
-2476E441olqqj2j8j2mpj3j9j8qnmj1rqrj5j5j1onqpqorj4j5j6j2pmj3j3qoj2j3prkjj1j7
-2429D989j1noj3qoqqj4j8rpj4j2pj0j2mnplqmpj0j0qpj3j2ppj0p%llkprj3j6rkqj5j4qkn
-2379D576ommloj0qrj3nmroqj1ojorj1mmponqj4j0rlj0j1%lnoj0pqnjjj%mqorqqqmrplnj0
-2322D210okoKKqj1j1ppo%m%oj0j0nmJknmomnpnqj1nJjnkLkooqrj3p%jnj0rJKrj0qlklj0j1
-2264C917nkmK%jKLorkoj0rrlnpj0nnkqmLJ%kmmjmkomjmj2p%nlk%Ljorj1plJom%klmojjok
-2201C687lmlkj0rJoomPJpppkj0omJNJlknolnm%mkjmom%nJmnLjqj2%knJLjolqj0jLlrqJNk
-2138C488lmlJJkj0j1npkKKj%k%jklnrj0o%konKLkl%lrj1pkkokj%JJJjlnljJqj1o%jmjlnJ
-2076C305jjKmnljkkpnklokKMnj0kLM%j%pj0kJkkklj0pK%mkjqpjlkmkM%%%nmn%LKnLjojlp
-2012C157r%mmkkmlkl%kkjkKll%LKlrmjmokoomkKjmllJ%%ln%lnkk%%N%qp%Jnmomj%jllLKn
-1945C007plk%ljP%qkJK%omkmmplLNnqnJJ%j%mnqpnj%Jll%mKlkJ%L%kkllqkJk%%KKlrmJj%
-1878B881%%nmjKkn%Mjqpm%%LJknlmJlpkJKkj%%lkj%nj0JKJlkJMLnq%LmonmMLJkJjpj0mKl
-1813B770nl%kj%%l%kon%kk%OLk%OMmqlknjJjnmnjLmkmJQNlmnjpnnm%%%%%lJ%lnj%kmomkk
-1746B660LJlmk%MOk%Jnok%mn%ljKjpnKmmj%LKKj%mlklj0p%JmLONkmJKlkJ%mpm%jqljlLk%
-1680B571KJkJKLJlqnKn%J%JJlnj%jmn%Kjj%mmmqkLL%KNJK%mplOJlllon%Jj%lok%KjmmkMN
-1613B500lknnJkmk%LO%mjjRNnmj0mkoKLlpjN%lmjlonLMJjjLJqrLJjknnjOMNLmljJK%%pj1
-1548B419lJKjpmm%MNL%lqm%%%%JlLL%%JjqjkKKonJJKMllKJ%ppjljomjLLlmmklkLjKJkmkn
-1481B341KQKJMjqnKOJ%lnkmljKLjk%%ooKLl%K%j%kjknrmKOknKLNMkok%jjjkmmnmOKpnKkj
-1414B283LJ%JjjllkMNjpnKL%kl%kmJ%l%NJmo%NKnj%%olLl%jJ%ooL%l%kpnl%QNJ%Jno%jkQ
-1347B234LJL%jkqrkLJ%%nml%LJlnMlmmmljNNJ%jlKjLLklLjkJlmklKJmpJOKjkjlkjKKlnkn
-1280B170j%NMmolJJmkL%L%l%jllLJoo%JKKNjjJmlljJlnjJ%jkkPRjj1mjj%joJQljKJ%jkkj
-1214B128kon%kq%OJoOPLLlpkjlknqkLLKLj%M%jK%ljnqjLklJJmJJNOJ%jqj0mNPMkqqnnQJ1
-1149B083%kmmkLMjlkmj%ml%Kk%%km%k%kk%jKLLokMJkj%Jl%LjkllpKJ0NJjpmjOLjJoqmk%J
-1083B029K%LQJookLknJLkpkJKKN%nolJjLJkJM%oj0lLOLjoljlLL%l%%m%jkjnm%koJQNLJjj
-1017A994mplK%kKJKKoj0lLJ1Ln%Jjjm%LmoLR%kklknjMjjn%MPjnLloojjJLLJmjMkpnKLm%K
-952A949nl%LK%j%ML%lj%pmklmJLK%m%JnnjkjPL%ljKKN%m%jjNKn%KjpqkNjnkLkpLLkjlLjM
-884A909PkplLJ2Pooknnnnl%mmJMNNMmlmljKLPNpomLL%MjlJjom%jjmnlJQOlk%lmjOJ0kj1j
-819A871LkKJJkmjjlqjj%O%kmJ%kjjlJJjMLk%%mk%lkM%lJPRKmnkklqokNRKlokJnLPLNMmom
-751A841mon%K%JMjlL%JlqmKN%kmkLNJKKmmJlm%NJMMlj1m%jjkljJONJjjKJk%LnljjJ%jk%J
-684A808jopmLJJJqmLNLm%%JNJ%po%jjmJR%ljmj%K%j%OLmklLlJMONNqj3qkK%jKJj%kJLkmK
-617A772N%klJjonOMj0qmNMjmJNkKKKMMKJJloJKKppkK%K%oJM%k%%%JnrpjjKOjlkmKN%mjkJ
-550A733PLkoJOmj0KNO%pJKkmKJKKpjNjjNlnkLPjnjmlnq%%LNLlkJ%LOlqpjjJLKJJL%lmnjL
-483A708lJMJlljN%jJM%rj0kPOOPkj0lJLjk%MknpLMMKllnkJJ%J%j%mo%%lk%L%mjmkjJlJMN
-417A680NNkmJjllMKkknjklMOj%Jl%JLNmkJ%llJoljjKkkLJ%%%jjJKlooj%%Qjmmp%QLlMRjm
-349A659%lLjlkKkqKMlmnLNJk%RRljjjjo%Lom%jK%njmljj%OPlpnKLkKLlqJN%%nlLL%nok%%
-281A616%kjL%jjj%MjjJKJjkLPOMnopmKMKKlkKLKkm%N%pmlLKKLKlnnkjkkLMKKQKmnpj2mNP
-214A604OmmJNjkomKQLkmljJJjklmnjJ0LKMjpqnk%NN%kLLjJJokOjlJQJnoo%JnlNJkl%NKJj
-147A583lKLMPloj%%jjKLkmkMKmrlKjklJKJM%mnqlLKNJolJlkkjOPJkkLKmnklljKjjnnLMMJ
-79A549lMPKMJ%jpkjj%%%jjK%knjPKjkLjm%KLNjoonl%NPOJnn%MJ%KJKlpkl%LK%K%jmn%%kM
-10A540%j%jJllk%KJjnLML%k%jlkLLJ%ok%%knoLJ%%%NNjkpnLNK%kkJjll%LOkolkLllJ%jJ%
58A509joJKlMRLqkklPKomjMJlkkmqlKMLONjjkrJQKlk%kJLNmmLjnNKklLPjpopkjKKOKnJjKL
128A493j%lkk%nLMkkjLmmjKLnjNKjljKJPN%mmojJ%kppMO%jjkkOMljKJMOlpklJKKlmLNKJlj
197A475knJKmlLlmk%jNNMmojONkoK%%kj%njMjK%jlpKKjj%LJKLjOKmj1kLMJlK%nmKLLloOMn
265A453nKMJkjnkM%%LKKlkjnl%j%KPM%KJmnJkrnLLK%nkJlmLLLl%MJ%LL%lokLjoj%L%N%n%R
334A441%njJnmlnKLkopjNPLJoKPLlpo%kkjKJMOKJMJklljjKLlm%jj%KKplkmkKlKLJkkJ%%mk
403A398%LMkMOJ%n%L%jjJJLjlmlmlLR%lLoo%jLNjnlMLjk%KlnmLLKkojkjNMJMjnJRKpj0lLP
471A395JmLKjMkmLM%ookmjJKMK%%j%jmjPMLNN%nnj0oL%MJjj%LLMJmpJNkJmqjllJ0LmjJjnm
538A373jjjn%KmjL%k%OL%jkJKjokJkjMLknjNLkjk%J%JKkjKqlKJLjjJk%LjjJJKJKjmmMPK%m
607A366kJKmmklklJLPMM%ln%JJ%kkpJLKKkommLMK%mkNjJLonllMR%oKLMkmmojMPOjmrkKjom
676A328L%mL%kJJJKknJMOJjljKKLJKmnKKM%qojLkJK%KlnONmnjJlKNLjoJLklJNLMkmj%mnKJ
745A326%MLjpJKlmKjJkpkJ%jKLLM%p%PLJ%mqlkJJ%MJl%MPkolJk%LKnnkKPKkkoJOJ%%lkj%%
814A310lJKKk%OLmprk%KMMJmJjnl%%%J%jKJmpmOOKjJKqmKNOKmJ%ljlKLMlkmkPN%JlkooNjK
883A293QMkmlq%KopkKKKMLK%MLnnJKLjmMKKMK%kooJJlkMJmJlllLMkooLNJLj%JKKlnq%OKLL
952A285LJjkjKmmmKOknn%%ljMMlmLkJL%j%mjJNMlj%mJQKppnKLKL%kmkKkkkknnLQKjkjMOLk
1021A267k%KJJopmJLkkKMLj%jlljKL%kljKJ%L%mjKkkjj%lPOJj%mpkKkmmLPJkLlnNPJkonm%
1089A237PMMkl%KLjk%JJNKkkk%jL%l%KKloj0q%Mm%NKNL%looKPJl%LRNllkJjp%%NOK%qj0kj
1155A229MKmjmjMJ0PMkj2llnkNP%JjJMlljmJ%%LKjjKMLkmjkJJ0JplnkjmKNMl%lk%Jk%LNJ%
1220A234Jorjkk%%JKK%kjjJKkJLknkKLKLjKKkkmljmmllJMQOK%q%QJnklkqnONJlmkLJ%jJRK
1288A214ojkjJN%l%jM%jjKJnnkOKn%%%KK%JNjlkpjJLRNkmkmjjlkNM%ml%OOjnKLlooJJLjKK
1356A203NLj%Ljrmk%klk%J%K%onKMLLlmKK%OkoKLK%nj%k%%j%PO%%llmoJjjKjkMLLK%LJjmk
1424A191jJ%M%%%mjom%JJmnjKNKj%JKLklkn%L%jLKKMKlpqkLKk%lJJMN%%lk%k%PNj%Jllkk%
1492A175%mmlKPPKL%pqPPlKjKMJomj%L%lkkkmkLN%jmmnkjLN%l%Kkjk%j%Jk%LKKLKMKpnmnm
1560A150LPLJjlnLLJNNnrnJKRLrkKkqoKOMQjj1k%%LNNLnmNl%%nnoKPKmJ%jKL%KjjjLjnjk%
1627A147%lJJLjKK%jK%kkJJML%pojlp%J0N%kpjRLkM%mplMKjKMjjLkqnJLLLlqJPJLm%OoqMM
1694A143nqkKPKJj%JOjmkJOlnlkK%lJKjMML%nojNOnpolJMNMljMN%ooopj%LNMOKljmLMlK%J
1762A135Kjok%LKlnm%KNL%LjKNjmpkM%jjJKn%LJkKJmqlM%jJmkJMLpnjOLjkKlnjL%kk%jLOO
1830A121NJlmpjNN%KKKKnKj%%knlllJj%jJkmLLjqKLJJmlJLLMKkkJNJmmJLJln%MKJ%%jmJM%
1898A113rmLOLllljLMJJJ%k%kjKNOmklr%NJnoljMOOjonJORLmj0lLjjm%MMjLMnj1lMK%lnkM
1964A091NLJkjL%jJL%km%kmm%NMMMJnlJmmlJMJk%%KLKOMJKmrn%kkJjJOK%klKMjnpo%Mmn%Q
2032A083QOjookjjkJKjKJLLklJjJljKO%mpmOmo%jLJ0MJojNMMjlokNLKJKljOJo%oool%%KLK
2099A077LKKkpnKKJmKRJlJlplMKj%LLjmJ%jLN%jnmnmKMJp%OlJKo%OMKkjjMNNKmolLJlmKln
2167A065JQ%%NKmn%KkqoMKLLkmMk%KjlmkMOkokKkl%%%jL%jNNJmlk%jkjKNKjkJkkKNKpnJ%L
2235A058O%kLlokNNJmlKKLllJ%mk%kmONjKKMkplNM%nojNOKmoJjl%OjkMjomMKJLJ%lm%jKML
2303A059jmmjkmMOkjlkjokMLLnmJlmNQkoNOkojNML%jK%jjnl%KjmlJJLOOM%Jnj3lLkkLLjnk
2370A033MML%onnjKNKop%NPJkJ%NLjlkmjjllLNKjkjKNKJKjokjl%JKjjJKJk%MjjKJjjkn%QL
2438A040jjOnrKmlMKJPnljnlm%mjjjORPlkJMjmkmojOLklk%J%lj%KLnlMPNKnjPJmjKLlljj%
2506A023%MjjklkN%kLKknm%M%mPNl%JKLKknrmJMOmlkJjkN%k%jonOLLL%KK%jookNNK%llkKJ
2574A014mojOKKj%jkPOkoomJPLJmk%llmkJMQP%rmLM%kllNKJKmk%KJJ%ljkJOKo%KlljKLJmo
2642A000JLLMKmlLkkOO%ookm%NPONnplkkJNL%mmKjjM%%%L%lppm%OkljOOpJPPLnoJKJoqJkj
2710I90JQL%nnm%MLkJMmLPLkmmjOQknrrMRomNONnjJjKmj%JLJkj%JknkJMNjjkojOjJKJjlKL
2779I98klmllKKJLKJqnO%Llk%JmmjL%nkONlKKjnKRKlpqm%jKPLm%JkmmOROnnmJj%jnLJ0NJJ
2847I89jonNMlk%%LlplOK%%mlLK%l%MknJRLKlmKMLmrlkKLPKkkmLOloMOKjjqrlJjkljj%jMO
2916I68NMJkrjKOMLjoK%ljjlljl%LK%Kj%M%kQPlooJKnJONkmkonK%MjlkmJNKjJMJkjkKJ%K%
2985I69opkK%KKNPjmlJKLLmknoLMjjKJnlj%%%NLKK%J%polmpmNOMJKL%KJknkPOlo%%%MNJnn
3054I56jkonKNOLjmmJkjjljMJjj%JJNLkj%%J%%Jj%jjMJkmj%J%PNJrpJNLlQOjpqpjMJlLkol
3123I37%J1Nj%JJnplkjMQOj%nLJ2Koljmq%jKJmjkLNLkjNL%knnJkKJlljJ%LLjJOKljloKJkK
3190I42MLmmnjLNNmpMM%%nmllk%OOlmkMOOjkJmkKJo%MLMKjJknnP%j%kkjKN%rpJKJLKLKkok
3259I33OOn%%lJmJlpJJLJolKJJJJkK%JKKNM%kopjK%LMkjljQM%kkomLJkkKNJL%%MJlmjN%lK
3328I38KlnKkmMOLkrq%KJkJLoJJOLplJLJjKL%pj0mMMMjl%jL%%%LOjkJKj%lmrpMQLJlkLMNL
3396I31MnpJmlKNJmrkQJJMJJ%J%nKNllnkKOKko%O%%KkkKJjklLLmkJklKL%NKlJ%n%%JKJ%jj
3465I22JJ%ljmnJNj%jnmjOKpnKOMKNJMNjplklJKj%LOjKOKqqo%KJ%%jKjjJJklkmoJJlKQOL%
3534I17k%jnqqjjlLJKNKkJKk%MjJOR%ploLOkoljmOQJJklj%KLLO%qqnjJKLLnjNLJlokJKJ%k
3603I01n%KJkKK%KmKMMjlmkJjk%mmjPNNJlpkmkONLJmnKlnPK%Jjlr%JJRLkJ%jjmlkln%OP%k
3672H90PLnl%KOLmpnjkj%JLKKOjlJKJONj0o%J%klLMJlLLjkJlJPjnpJNmqJOJJknMNKjklMOm
3740H96pmmKKjLMl%%q%JONKno%LMK%kllMLkkkkmlKNMK%lll%KjkljKJmjlkQQ%jkjjMNKKJnj1
3809H77%Jqk%mMLJL%j%kjJlMMMPKlnk%%MJlnLJkJklMO%rnLQj%%%jkmRQoj1okLLJLPKLL%on
3877H80lJK%nl%%N%pmMJ%JNLjmklllKKkmjJLMKJmm%LjlmjRRNknjMJ%jjKNkn%n%%JPPKnj1o
3945H66jK%MJjJ%ojPNjj0lPkmNMlmLLLJOJnklmqn%%MKKJ0OlqokkjJNRNlpnjjmj%LKljQJJk
4012H65pkO%jNMLJ%kJKjlNlplmjL%%JJoqKKJKO%j0nPR%oJknkJJjL%%L%%jLKk%MMknJkolJj
4080H49%jmLjjRROKonkjJKJloJkpkJ%%ljKPJ2KjmlMJLKnkKnlLLJlonkMNN%MKkmJJjJKjkLJ
4148H61nJL%L%kJJmm%LLopMN%m%MkmkjlmkKMLMkokJMOMjlKNKjnl%nnnMJ2%lmo%jJPJlNJkl
4216H47o%OLkllOPLKmml%MKk%mm%MKoj0JOP%nkpJPKklKLLLJjknpKLlokPQ%%Nk%KK%Jj0j0j
4282H33JNLJjKjjkJJJlLJ%jrlJJKJMKmklk%%KPN%nkOKqnjjKNN%knpmMMmjjLjO%kNjoKPJml
4351H34JM%jKMjmplkjOMKmjkK%ojMKJkLMLKkjjno%KKnJNjjklk%kJjkKKNNLKJjJjmjlKNkkJ
4420H35JnKkkjkKKjjmJLJonJLNN%MKmMMklKkjlkmjOM%mmKK%MKmrpljjNR%kJl%%qnMQlnlLJ
4489H15j%KNLLKno%JKKMJmlnj%kjKLMJLjkKKnpJJKMNkklrjN%Kmmk%MPNnmKKMMjknomlNJ2P
4557H29mkjlJnmjLJjj%JMJJ%%pmMMJjj%JjnonJKM%JNKMLjopjljJKJjJLKlmllJONMPKlqpJO
4626H12OKOlkjnKKmml%%NLmqoJJnmJl%PL%KLLKJMMOmkko%jJOLmrjKOKojLLMJ%nnk%J%OKlJ
4695H14JjlnJ%n%jk%m%NMK%lll%NOJKmolJQLnlJOMnmmLJnnlKMQOKJJjrmK%%m%Jkk%LMKj%l
4764H01%lkkkJOJKj%JJK%kkKMjKLno%KJlljJJlj%Mk%MJKKmoJjnklm%POKkkklLQ%%RMmnlLJ
4833H03Jjlk%jlkLKl%JMJkNjljRLlnl%l%JJMLkj1%MKkpjLJjLljJJJN%kKjklnJPM%L%nkK%j
4901G96K%jnk%k%onjOQQMjqljNL%JKJLLmrnlLMJnnkl%MOMjJQMmk%pkKJKLlkkmlnkJjLLJ%%
4970G84%jkkjKK%%Joo%NN%kl%LjJNLKM%mk%KLn%J%jjL%qlLPNljjjmnj%mLPM%%mlK%KkkkLP
5039G88MlmpnjNLjkKMJjpj%kjKMKk%kJMJmpklKMJKKm%NK%jjlMOllllmlLKKJLQKljKkoJK%J
5108G81Jno%ORJjjlmjKJjLNjkJkqjl%LLKpnKjLKj%mKJ2Mo%JKJlljJjJJomMMMJmlJJkjjlJL
5176G74%JkkNPLkmmknkMNJlLNlkKJknlJjj%%NKooljKMLKJM%jkkkkk%JJojQ%jjmlMLJJjKKL
5245G74jJJjNMlojj%N%%KrqLM%Lkp%LKKjmlJNMMm%jjL%klmLLNLknnn%Kjk%MLjknkOMkJKKJ
5314G71jjN%nm%M%JNJkllmkKLJj%jljj%KNjllpl%MKLJMKK%k%k%KL%MMKnj1nKJKNKmlj%Kqp
5382G50LLMLKkmlkJ%LJ%jojLkKlJokMN%kkkJLKjmmkLKRLJJ%ML%lnjKLknomMQMJpqJJkJNLJ
5451G59lkKJkjjj%Lmn%RR%mkLLpojJ%NO%%kkKJlj%jJjllJM%KJLkmkkkLjJOkJKlkJ%NOkn%j
5520G58%JmoKMmjj%kLPNMKkjll%nl%mkNL%JkkLkljqjNLKm%RNJL%onmjMknokLJLNL%%jnjMM
5589G51MMLknmkKJlmjmKOMmojLmLOjPJ0mol%LMK%qpJ%KjklkmkMKKMJk%pmMJMNkJKJjrkKkl
5657G36lLMJmnLMJklK%omjLNPMjKKKjjLMKknlKKJ%mm%%nokJNMKLkpkkJjn%LPPjlkjLLKnmk
5726G35jK%LNkpqJROJmmmmMMJMRPMkllrrjM%NJ%jmojLLLjplJ%LjLOJl%KjpjJ1QMkm%jjnnl
5794G35LKoJNJJKjo%kJLMLlloj%LMKLNLlomjL%JlllnJNLlmkLN%momJJLKLLljKkOJ%JkLKll
5863G37n%jl%KMLmmKkmNJ0NjpoKjplOjJLMKMjoprJNNnlM%k%JJJjKJKLKJJjp%LLj%lkmJJmJ
5931G24JMNNk%%kJjmlkNMmlkoJLOLqj0JLNKnNJkLMKmlLKj%J%llj%Jljj%LJKLkkLkL%qKL%J
5999G28kjMjnmOJ0JmlJJkolLJJjkm%M%KjkjlmKLNKjkm%LKLK%kmrnjNRRKl%moK%KLrj1nLMK
6066G10LK%LLlnLNLNKkKKrrjNNLmkJJ%KKjmJMMjlkLJkmnl%MojLj%mlJOONKojLlJmlJjmkkj
6135G05LMNPLKmkK%%k%J%kmMLlo%JlJjkjLJMLKKomLMlnmk%%%LJ%Jlpm%LKL%JMklLMMllKKj
6204G16k%%mkKJKMLljJjkKoq%kjNLLLJmpMOj%OOlpn%knLPOMMnrnjMknlLQP%jKJolknJK%%L
6273G10%lnjMJjmJo%OKNNKmn%L%NNjknmkKkj%LQOlmpkO%j%m%%%kJMM%l%nnJMM%lK%oNLkKl
6342G08KKomMLknJJJo%MlkJKnjOjpKNKJjjkJjjKj%KLjqkM%LK%knKMKKMK%%ml%JljLKLkljM
6411G07L%pJOjlpMO%nroKKOKOKmklkkJLjkKJjl%OjJKMK%mpl%j%KMJ%omL%Jk%MMMJmlkK%nk
6480F93NlpkJkJQNjJN%k%LKKMmnl%KJlmkJ%%M%J%J%%okLKkMKm%MmnJMJJjmnkKJkKMK%jnoN
6549F91JkMMJlLK%mj%olkJ%OMlnjJMOM%lj%JmJOkMN%JjJ%JjpoJK%KrqkkM%LPJpjJLJ%M%lM
6618F98LnokKLlnKOL%j%LjrJjo%KJJjmLNlljk%QPjlK%%nnjOOL%KkooNO%%K%kK%rrlKPjl%M
6687F86NJj0mOQNNMjopomnl%KKMK%%OOKkJjpnJkjjLKJJlmOOnjKMKomKJkjjNkqlMLljlojJK
6755F72LPNK%mnjMQNmnnk%j%K%KJkljkLMNM%lljKJkKlJknKkn%LLLKjjLkm%JmKNPMjljN%pm
6824F84KKkjj%%kKomLPJmJkKJMJKjnm%Jk%%JLkjJmk%KLJlJ%jNPLknnk%jnpJMMNjMOLJk%jk
6893F88knoJOMl%%JLnk%JkjJkkklOKl%%JK%jkmJ%lMKjjjm%%jKKkJJ%nKPLKlkjJJ%M%jkJJn
6962F74kNL%lol%L%omK%jJKKKJ%LKmjOOKonnlj%JNPKjK%n%LKMMmpmjLlj0kM%MPPOLlmjpnJ
7030F72NNjj%km%kLJ0KKjmrolkNKjO%olkK%k%LKJK%mKjmnjLNKljMPKJ%klpnjJjOPNNOLlmj
7098F86%klkjjKklLmkMlJlmjK%kKjjJJKkLLMlmJNMlkmrKNjlkl%QNMjnlk%K%JJln%%JLnmJL
7167F61JkjMPPkmjjNLl%oKLmplLJlkkkPNjkJMmmjl%KJ%jL%lmLR%rlKMMLKjnmJPM%mjj%NLj
7236F72KMKKoqlkkj%Jm%KLKJk%lnnJKJJljJMONL%kpp%J%KKJlmmjNQQKmppnjNJ0JKkJjjkno
7304F49nMRJlokQNk%%jJMKlpmKNNmr%NQLp%KmqLRlj0nNNlnlKjLLNMnnmnNMLJmk%KOLLKkjL
7372F61Nlj3pj%PPjjljPO%KM%mmqoNPKkM%m%JlkLKJkj%ljLkMMlmmJLpjPNNNjqj0omKKLQPJ
7439F64qmMMLlkkmmKM%%KjnkMMKmnKMJmolKONKLllJMOkqjOJml%klljQLKjkolLOjkNKjJKjJ
7508F62OLnplM%jklnmKM%mjkJNNjnjjJ%NMOMlokjjKNMjlnol%%mk%JLKMPOklmLMolONkoojQ
7577F57NmorkKjkJMmnjMMKJLjJNK%nljmmLOMNKmpLjmJKlonkj%NQMKM%pojJ%KkmKKlJNPMjk
7646F53pnLJ%jknjKJJJPNJjqok%jKKON%KJKjjkrlJljkKMKLO%ojm%L%JKKNLpqj%jlkKjKLLK
7715F46%J%jJO%mjmqnmJL%LON%JJ%jLkllkjjjN%jj%%jMLNK%%j%%jmnlJKN%qnKKKMLL%jll%
7784F42%KR%nolLJLlmKLjmknnKNkKMLLJ%jkjljKOQKmolk%mlknKNJkMNJJOlj1kj%LJ1Morpo
7851F22%OL%LKjPLqlKmLMJnkkkQKJMJllK%qpN%nJJ0L%jojJlLJjLMKjjJjjMM%kl%J%jnlQOj
7919F47%rlKLnlKKnr%PPMJ%jlkolKLOLJklmJ%%nmKjmLJ5Lol%jlkOMlJJ%jJKNJlklLjnkKKk
7987F33kLK%mpmjOKnlLKPJkNkmK%kk%koKLNjjM%lkJOQ%jMkkkljLM%jmjMMloomLJjjllMRNL
8056F42JmmklONkll%PNK%jpnKJlkklKMJmlKJ%MJmllPNn%Ojmmk%jJJLjmNNoromkPP%%kLQPj
8125F38njJ%jmJlmLKklOQJjjo%L%pmKklJMOQMKnmKkjMNjkkMKppMJokjkLNJJKJlmjKlJ%LJn
8194F27jLJ%nojMkklkKJlkLOLmJLLMJoqKOMmll%j%NMMKlkJ%jjLJjJ%j%KJjJklnpjPJKKj%j
8263F25mNJjjkP%kJjKkpp%MQMkmlmKLkPMmJkkOJnkLJJkJOLKloljmqKNL%LLjjKkolKLjkmKN
8332F24jKjoj%kJlLPJJJmLNmlkomMjnkRR%KLjqr%LK%l%Jkj%JjjJ%NPllJLMlnppNMKjNMk%k
8401F19J%%NRjmpklmOPQOkopmLopm%KLOOK%mojjkJKjj%JKOPllljj%%JKklKJJml%%kKNnjOM
8470F22l%%nk%JJKjlJmpjMLMoojNRJkkkKPNJKJjnpoLMLkmkMQJqrlKljJKOKnpkLJLLk%JL%K
8539F11LjkmjM%nk%JkkLlqNJ0J0Jljjm%L%KL%jkPN%mnlm%OOKqol%kjJMJmJLRjjJJJj%j%J%
8606F19nk%LKOLkk%%%%%JjljLjlmKN%nlmnkONPNOQkj2j0o%NMkKKlkJ%lll%MNMmj0oJPRJKk
8672F17o%L%kJJj%L%nqk%JkkllLJ0QklOL%JJ%jnn%KKJ%JLjlolk%LJLLk%kjLMjlmkKMKjolN
8740F07NJnjk%%%MjlKMLLllkLjmo%PQ%orkJKOL%kJmo%%%KONJKLkrJKkLLkJKmo%kmlljKNLk
8809F01kloJJ0JjJ%LMK%JkmJJl%jnLJLLkkkNMJljJmk%JLJkjLKl%KKjplMMLkl%KL%lLJjklo
8877F01qlLKPPljjmJKkJ%LNkJJ%MmjkjkkJKJjkKJJjJKJmjJj%jKJ%KjpqlJ1PJ%Jjjk%mJLll
8945F00J%jL%njjJLjooKRR%mmkJMQLJKjo%Pjpj%mk%LMJLknnL%mlkLLjj%%OjomKMjokLjKMj
9014E97KKmnKMJNOlqnKLONj%kknjKmmM%LKN%%lkJrnLLm%mkL%KRNj%%jjjjLKjnklrnRJ1R%J
9082F09jJlqkljjmLPKMNkj%pjLJ%lJKKJkjomJlKR%oJKKLJojJK%k%lkN%jPNJlmLomJqkJJkl
9151E83kJOMJPOkKJlkLnpKONJLNkmrlOnkKJJNmo%MM%rLMj%ppojMJKRQKkpkOMLlojJ%KlkJ%
9220E96jnjQMkjkJ%jkJj%OKmjj%%LjjklmkKPjnmk%jj%OQN%olONjoj%JJk%LklklMMJL%jj%k
9289E95jLlnOJl%njKjKMLQKk%Jpj3%JkKOKjML%jllkJLLKjj%lljKNMknn%LlnmLNjokJNR%jl
9357E92kmlJkllkNJ0NJLMmmKkkkl%J0PNkpk%jlnm%%NMk%JjkjJOJkllLKmlJjkKLMkkkJKOOl
9424F00qnkJJk%LNmnljONLlqqMNMKmJNM%klkJll%mm%NPMNMjlkjKjnKLk%%klJjlm%%NLNLln
9493E89olMKmm%LMPL%kkmomlPLkm%N%jK%ok%j%OLLjk%%%llJLjJJ%lJNKnq%LOKJJLJK%Kmk%
9562E90KlnJ%LOJo%ML%%JjrokJjJjmJLOMMPkj0l%JKl%MKLNmpj2oJOQNPonkk%nkMNKj%Jnk%
9629E79%LK%jjJLLjlll%jNKJNMnoKJJnKMkkklLOkplM%jjkL%jjJjMOl%Km%Lor%MP%lnjKMJ%
9698E80JJk%kJ%kjjPM%LNLmlj%jJkkkmln%NMM%omkLLNNllKLkomoLMlLNmqKM%LMJkQJmm%kK
9767E82L%%nmLkkOJJMKKljjmjKKKkjJlK%kLLljnnJ%lJ%Kk%jMNLnlMPnj1mMMLNLkJLmpjJlL
9835E77M%mmjOJ%Nk%Knm%%kKLMJjjk%MnKKjkJKKL%Kjqm%k%%kMNjkJKJlnljj%LLMLPKlollm
9904E72MOK%KLkjNLlpojJllm%NKJNKj%%mlkKOLlnJMJllnkjLMMLKKMmmjkJL%jJNnmLjll%jj
9973E73kJLjkKLKJKJ%jjJkl%jo%LlnjPJjkLPMolkLKlm%JjLPNlkKjJJ%K%ml%%jl%LLknlkLJ
10042E72L%k%Jk%LJMMkjLJqj2qJOQMLl%ljKK%Jkk%ljK%kJK%kj%%KOLKJnoolOLk%JKJ0Mnj1
10107E71mJljKJ0J0KjllmnkkKMkjJKnpJOJjJKLJ%nqKOLKjJMJ%Mmln%KjNLom%MMLMOPlj1lJ
10172E84lqojkLLjMJmkJOjqkKM%nkjkKMMjpl%%NNj%LL%m%MNomLJJJKKlj%kJK%%%nmkkJ%k%
10240E62%KKl%Jl%LL%jl%%%KLKkm%MOLjllqlmkM%mKOLJJ%LJjjk%M%Jjok%%LLmJPMmrMQjnL
10308E72Kk%JKJmLO%olnjJJKkMLKMKlnjklkjQMnkKN%k%llLknk%LjOMklML%jkmmkkKPNJkk%
10376E74MLjllkjljP%jK%kKmjJKNKLKJnqkmnj%%J%L%j%LlkjlkJKJ1J2LJokJJlqkO%nlJKl%
10442E65JjjJKKJj%lpKKklJJkPNJ%qnLQPKm%krqkjJKK%NOjpmLNNOKkmojMMmk%KJkl%kKNNL
10510E77%jmojjkLLjMPMqj0%JJlJRNMkj1%NoqjKO%mmMMlKMJJjnml%jkJQMjJNLmrpjOklMll
10576E55LKMNKpoPJ0JmpkNNkjKkllJkl%NKlomjjLJM%M%m%JJKJj%KJon%%KNOLllLKm%jMjnk
10643E62KjjLKjJJJKJJlpjkokLOmNQOjlJjmmmlkjKNjJLNLNjrmPPmomkjJLLMJll%JjjJJJKM
10711E74MljmjlkmkjkNMJJjlKKKlnk%%MKKk%KJ%%JnlNQJJkllknKONkKNOjnknM%mllkjJkjM
10779E64KJK%m%J%%%knKKlOOLjmnJNM%oJ%kLljnLKpomKL%mNPNLpJLMMnnJj%LKkknkJjJPNl
10847E70JknkLKmm%LLKjokmjMKNljJJLOLjlpjMkmJkolKJMMNQLplJmmKkm%l%OMjj%JKLjkJJ
10915E66KLj%krnJklKOOL%%jKLoqlNOMnnMJkjKPKkjLK%qmLOJkmlQOJjljk%%om%%LmMNnmNK
10983E67mlMK%%jmnMOKJkon%KJKMLK%LlnJMolLjomj%JLQRKm%ljKKmjjnnjmlKKKOQMkjKloJ
11051E62KnjONkJjolPMojKmqn%MKmLMjMQKkjkKjmmlk%LLKk%kk%m%J0JkK%JjnoKMNNMlqlNP
11118E68%lnljMKJM%llJLMNlqnlKJlnMO%%MjjopjRL%jjNjpll%JLNKmL%NOJ%%kmokJNLk%kk
11186E60%m%%kkKLnKJKM%LKKLllj%kjOOMjmjjkmqojJKJMQKKjKmkK%mljOPmnJMkm%JN%qjMO
11254E68%lmkjK%%%%%KL%LLookKllMLnoLNPJkpokKJkNKKPKnmM%kjjmkPOjnkl%JMNMmlJK%n
11322E59mKNONMkj1pKLjmljKNL%lKlm%k%NknmMM%jjLjnJPR%lponLNNk%PjkKkkk%kkLjkLJr
11389E48q%PLjJMMqnLPJ0MJKlrn%MPKlmmll%%kJJPOKONJorm%jjM%jJnLJmjKJmjJj%kl%OPK
11456E63%nl%KMLjJKkjmljM%jjKMKjqjJ0KlmJ%LKlon%LMmoLJ1Mkmn%LjmLNkoKJk%LKknn%J
11522E49JmJMMJmjKLJ%JklljLK%OM%%jk%%j%lKKMKk%lnnNRKjkmjJKnKNnkLl%knlkMKJM%JL
11590E61KjkokLMKMjoJLLJKmmkMPknkkKLL%j%olKjJJKkJKml%LKJnJKKLMNlJ%kqq%OMMKLmq
11658E60kKKK%jJ%onlnkLM%JMMJjjKJlJjmlKOLjKLKK%%kKNnnnlpnLOPllJ%PNmoLLjjkmmk%
11726E50LORJqpjJK%LPlnLOJkj%kkMMp%OlomLNj%kKKKjMOKqnoolNPKKKKj%%%Kknll%kKJMM
11794E66j%J%kmlJJmKMMMom%MMkjLklKN%oqoOLkJmkjJLMkMJ0%lJ%mojLMKnljLNll%JMknq%
11861E49LjJK%o%LL%%%%LKllOKkmnKJ0MjMlokK%knJM%mlMJmKKJjJLKNKjnlKK%jokMlk%%MN
11928E63jpk%lLRNloo%LjJMKLKKNmr%LKLklJLJKMlopmmLN%OL%jklKOOkok%kJKL%J%KjnJJp
11996E61qJJJOPjnlLO%kmmrk%JOJ1LM%njMjmkkJ%M%jook%KOQ%mLJjJMLlokMJ%mkJKmkkjJK
12063E60MJMjmMLoqlmLMLNk%l%JmjNK%MLpp%kJNjJNkl%J%LLKPKkkpnMMNjmnlq%LQRJlkkrl
12131E56%JNLLkkQKpl%%kPO%plq%OjnljKNKJLKkkJPKpjL%kmml%KLpqKQLKKkNLjmokjLNJKO
12199E72J%mk%JlkK%KNMKjlnkRKnlJ%j%JljjJNJ%MKlnknjKjmkkqkLPMLlnmKPOkmKJjjKP%n
12267E65j%m%JNMKLpnjorMJ2NNLkkN%mokjKMJkmNOmlJLkpl%JKjJKKJlpkKMKMKJJLJlokLJM
12334E74MrnOMlplLKkmlJ%JJKMMLkkjjkkjJJjOMnrlLMJkkLJ%lJLMKjJlmmJNJJKl%%mkN%JK
12402E69mnNKkJ%LKjk%K%MjkkLMomLKLKLKmkjKlpkOR%Kmnkj%loLnlKLOK%MM%mpjLOK%jLMk
12470E79pNNkJmmJ%J%%k%KMJJLKkpn%omLKLNKnKO%kkkkLKkjjLKjmJMnoqKR%l%%jnj%MOMMK
12538E80n%Jk%J%ljL%NMkKllnj%nJJPKklkJljMLMJ%PO%mkmqr%Kkm%JMM%KQJnkJLjmJ%kJJO
12606E80Poj1jLLNJ%llMNkpl%J%KKjjormORLLklmJjjMNjKKjJ%oqm%JNLLMLnlNJoMJ1KmjjK
12672E85jlklkKM%jJNjokONLJjpoo%JJMJl%j%%mk%JKK%LMjlmkkJJ0PkomJJllnkk%JkkKMJj
12739E64jkMOL%lLJMLJkjkokMLmmMRkpojONkpkjKLkJKMlpjMK%JJj%JQLpkjLLKjj%k%Jjmpj
12807E65mkMJKlkPRMnpJMJnkKKL%jKjJO%onkLj%LMJrj1kOOk%JJj%%jk%%jJN%JJlKJ%LJJjm
12874E72jJjmnj%%KJJLjlJLL%jjkJjmmLKlJjmKKknKKjJKNPJmjK%nkl%NL%%MOJ%llj%lknmM
12942E62%NJoLNJJj%KmoJLojJjJkLLjjkj%KkmlJQNkjmo%JJ%knjPQKnnMM%lnkJjjJLmjJ%LK
13010E57jKjjjkkllmMMLOM%nmKkp%NjlKkkJljk%MJJ%kl%PLjLLklmKMkJJKnm%kJkmojMJ%jJ
13078E37M%%%kj%kkLJLKmLkJMK%jj%knjjmLNmlJKLlK%k%N%jkkJknjN%K%jjknlOKK%km%LLJ
13146E35kj%%lkLLMjok%nm%K%J%jJJKnJ%%KNP%jkko%KppLNkkjMjkKmlmk%jjMJKKjj%j%LJj
13214E12jJ%%OLnjJmlrlK%%KL%LMknL%nlMMjkmKP%mm%MJmlLLKjmJj%k%kl%NLKJmnkJjMnlL
13282D94LM%kl%%lljJkkjjlMKk%jm%OKk%%jklmjk%MLklJN%lm%OkmkjKKjkjLJJlklJKKllLK
13350D72kjmlJKKKkLknlk%jjkMN%%LmJMjnknkKMjojLkm%LLKmpmkLOll%ONLJJkjmnk%N%ljk
13418D42JLjlKJjJ%knlkLOJnmlNOjlJkkkmk%JjlKK%kmlKNjjKK%lk%njJKjlljPLlojLKKJmn
13486D11%JK%jJJLmpkkJMJjnn%MKk%MJK%jknljLK%%lJ%%M%mlkknllj%kK%jJJJllkjMM%k%j
13554C79jkll%JJJljLK%jmomK%KLjlljJkJNK%llJNKjljLJjlnk%jJJLKmmjJOKknolLJlJjjl
13622C42KL%KklmjN%jlj
13635C39
##ENDNTUPLES=	NMRSPECTRUM
##END=	
