# Supplementary material for: Data presenting the synthesis of three novel stimuli responsive hyperbranched polymers synthesised via RAFT polymerisation and the bio conjugation of folic acid
Source: Data Brief. 2019 Nov 21;28:104861. doi: 10.1016/j.dib.2019.104861 (PMC6909163; doi:10.1016/j.dib.2019.104861)
Supplement: Multimedia component 1 [file mmc1.zip › Data in brief raw data nmr convert/Figure 2/HBP4060/HBP4060.jcamp]

##TITLE=	Jul04-2017-HT
##JCAMPDX=	6.0	$$ NMR Plug-in 1.3 of MestReNova 6.0.2-5475
##DATATYPE=	NMRSPECTRUM
##DATACLASS=	NTUPLES
##NUMDIM=	1
##ORIGIN=	Bruker BioSpin GmbH
##OWNER=	nmrsu
##.OBSERVEFREQUENCY=	400.1300048828125
##.OBSERVENUCLEUS=	^1H
##.SOLVENTNAME=	5
##.PULSESEQUENCE=	zg30
##.ACQUISITIONMODE=	SIMULTANEOUS (DQD)
##$ORIGINALFORMAT=	Bruker XWIN-NMR
##$PARAMETERFILE=	(acqus, ASCII, C:/Users/chu230/OneDrive%20-%20Bangor%20University/Desktop/stuff/Data%20in%20Brief%202/Data%20in%20brief%20raw%20data/Figure%202/HBP4060/60/acqus, 0)
$$ ##TITLE= Parameter file, TOPSPIN		Version 3.2
$$ ##JCAMPDX= 5.0
$$ ##DATATYPE= Parameter Values
$$ ##NPOINTS= 11	$$ modification sequence number
$$ ##ORIGIN= Bruker BioSpin GmbH
$$ ##OWNER= nmrsu
$$ $$ 2017-07-04 14:45:11.472 +0100  nmrsu@chem468
$$ $$ C:/Bruker/TopSpin3.2/data/HT/nmr/Jul04-2017-HT/60/acqus
$$ $$ process C:\Bruker\TopSpin3.2\prog\mod\shimcntl.exe
$$ ##$ACQT0= -2.10084033613445
$$ ##$AMP= (0..31)
$$ 100 100 100 100 100 100 100 100 100 100 100 100 100 100 100 100 100 100
$$ 100 100 100 100 100 100 100 100 100 100 100 100 100 100
$$ ##$AMPCOIL= (0..19)
$$ 0 0 0 0 0 0 0 0 0 0 0 0 0 0 0 0 0 0 0 0
$$ ##$ANAVPT= -1
$$ ##$AQSEQ= 0
$$ ##$AQ_mod= 3
$$ ##$AUNM= <au_zg>
$$ ##$AUTOPOS= <17 >
$$ ##$BF1= 400.13
$$ ##$BF2= 400.13
$$ ##$BF3= 400.13
$$ ##$BF4= 400.13
$$ ##$BF5= 400.13
$$ ##$BF6= 400.13
$$ ##$BF7= 400.13
$$ ##$BF8= 400.13
$$ ##$BYTORDA= 0
$$ ##$CAGPARS= (0..11)
$$ 0 0 0 0 0 0 0 0 0 0 0 0
$$ ##$CFDGTYP= 0
$$ ##$CFRGTYP= 9
$$ ##$CHEMSTR= <none>
$$ ##$CNST= (0..63)
$$ 1 1 145 1 1 1 1 1 1 1 1 1 1 1 1 1 1 1 1 1 1 1 1 1 1 1 1 1 1 1 1 1 1 1 1
$$ 1 1 1 1 1 1 1 1 1 1 1 1 1 1 1 1 1 1 1 1 1 1 1 1 1 1 1 1 1
$$ ##$CPDPRG= (0..8)
$$ <> <> <> <> <mlev16> <> <> <> <>
$$ ##$D= (0..63)
$$ 0 1 0 0 0 0 0 0 0 0 0 0 0 0 0 0 0.0002 0 0 0 0 0 0 0 0 0 0 0 0 0 0 0 0
$$ 0 0 0 0 0 0 0 0 0 0 0 0 0 0 0 0 0 0 0 0 0 0 0 0 0 0 0 0 0 0 0
$$ ##$DATE= 1499175910
$$ ##$DE= 16.87423
$$ ##$DECBNUC= <off>
$$ ##$DECIM= 2432
$$ ##$DECNUC= <off>
$$ ##$DECSTAT= 4
$$ ##$DIGMOD= 3
$$ ##$DIGTYP= 12
$$ ##$DQDMODE= 0
$$ ##$DR= 22
$$ ##$DS= 0
$$ ##$DSPFIRM= 4
$$ ##$DSPFVS= 21
$$ ##$DTYPA= 0
$$ ##$EXP= <PROTON.b>
$$ ##$F1LIST= <>
$$ ##$F2LIST= <>
$$ ##$F3LIST= <>
$$ ##$FCUCHAN= (0..9)
$$ 0 2 0 0 0 0 0 0 0 0
$$ ##$FL1= 90
$$ ##$FL2= 90
$$ ##$FL3= 90
$$ ##$FL4= 90
$$ ##$FOV= 20
$$ ##$FQ1LIST= <freqlist>
$$ ##$FQ2LIST= <freqlist>
$$ ##$FQ3LIST= <freqlist>
$$ ##$FQ4LIST= <freqlist>
$$ ##$FQ5LIST= <freqlist>
$$ ##$FQ6LIST= <freqlist>
$$ ##$FQ7LIST= <freqlist>
$$ ##$FQ8LIST= <freqlist>
$$ ##$FRQLO3= 1117599.21999997
$$ ##$FRQLO3N= 0
$$ ##$FS= (0..7)
$$ 83 83 83 83 83 83 83 83
$$ ##$FTLPGN= 0
$$ ##$FW= 125000
$$ ##$FnMODE= 0
$$ ##$FnTYPE= 0
$$ ##$GPNAM= (0..31)
$$ <> <> <> <> <> <> <> <> <> <> <> <> <> <> <> <> <> <> <> <> <> <> <> <>
$$ <> <> <> <> <> <> <> <>
$$ ##$GPX= (0..31)
$$ 0 0 0 0 0 0 0 0 0 0 0 0 0 0 0 0 0 0 0 0 0 0 0 0 0 0 0 0 0 0 0 0
$$ ##$GPY= (0..31)
$$ 0 0 0 0 0 0 0 0 0 0 0 0 0 0 0 0 0 0 0 0 0 0 0 0 0 0 0 0 0 0 0 0
$$ ##$GPZ= (0..31)
$$ 0 0 0 0 0 0 0 0 0 0 0 0 0 0 0 0 0 0 0 0 0 0 0 0 0 0 0 0 0 0 0 0
$$ ##$GRDPROG= <>
$$ ##$GRPDLY= 76
$$ ##$HDDUTY= 20
$$ ##$HDRATE= 1
$$ ##$HGAIN= (0..3)
$$ 0 0 0 0
$$ ##$HL1= 1
$$ ##$HL2= 35
$$ ##$HL3= 16
$$ ##$HL4= 17
$$ ##$HOLDER= 17
$$ ##$HPMOD= (0..7)
$$ 0 0 0 0 0 0 0 0
$$ ##$HPPRGN= 0
$$ ##$IN= (0..63)
$$ 0 0 0 0 0 0 0 0 0 0 0 0 0 0 0 0 0 0 0 0 0 0 0 0 0 0 0 0 0 0 0 0 0 0 0 0
$$ 0 0 0 0 0 0 0 0 0 0 0 0 0 0 0 0 0 0 0 0 0 0 0 0 0 0 0 0
$$ ##$INF= (0..7)
$$ 0 0 0 0 0 0 0 0
$$ ##$INP= (0..63)
$$ 0 0 0 0 0 0 0 0 0 0 0 0 0 0 0 0 0 0 0 0 0 0 0 0 0 0 0 0 0 0 0 0 0 0 0 0
$$ 0 0 0 0 0 0 0 0 0 0 0 0 0 0 0 0 0 0 0 0 0 0 0 0 0 0 0 0
$$ ##$INSTRUM= <spect>
$$ ##$L= (0..31)
$$ 1 1 1 1 1 1 1 1 1 1 1 1 1 1 1 1 1 1 1 1 1 1 1 1 1 1 1 1 1 1 1 1
$$ ##$LFILTER= 100
$$ ##$LGAIN= -12
$$ ##$LINPSTP= 0
$$ ##$LOCKED= yes
$$ ##$LOCKFLD= 5409
$$ ##$LOCKGN= 123.278411865234
$$ ##$LOCKPOW= -30
$$ ##$LOCKPPM= 7.23999977111816
$$ ##$LOCNUC= <2H>
$$ ##$LOCPHAS= 132
$$ ##$LOCSHFT= yes
$$ ##$LOCSW= 0
$$ ##$LTIME= 0.400000005960464
$$ ##$MASR= 4200
$$ ##$MASRLST= <masrlst>
$$ ##$MULEXPNO= (0..15)
$$ 0 0 0 0 0 0 0 0 0 0 0 0 0 0 0 0
$$ ##$NBL= 1
$$ ##$NC= -6
$$ ##$NLOGCH= 1
$$ ##$NOVFLW= 0
$$ ##$NS= 16
$$ ##$NUC1= <1H>
$$ ##$NUC2= <off>
$$ ##$NUC3= <off>
$$ ##$NUC4= <off>
$$ ##$NUC5= <off>
$$ ##$NUC6= <off>
$$ ##$NUC7= <off>
$$ ##$NUC8= <off>
$$ ##$NUCLEUS= <off>
$$ ##$NUSLIST= <automatic>
$$ ##$NusAMOUNT= 25
$$ ##$NusFPNZ= no
$$ ##$NusJSP= 0
$$ ##$NusSEED= 54321
$$ ##$NusT2= 1
$$ ##$NusTD= 0
$$ ##$O1= 2400.78
$$ ##$O2= 2470.96654339884
$$ ##$O3= 2470.96654339884
$$ ##$O4= 2470.96654339884
$$ ##$O5= 2470.96654339884
$$ ##$O6= 2470.96654339884
$$ ##$O7= 2470.96654339884
$$ ##$O8= 2470.96654339884
$$ ##$OVERFLW= 0
$$ ##$P= (0..63)
$$ 10 10 20 0 0 17.16 26 52 20000 0 0 80000 80000 1000 0 0 1000 2500 100000
$$ 600 0 0 0 0 0 126 100000 10 0.1 1000 0 0 20000 0 0 0 0 0 0 0 2000 0 0 0
$$ 300 0 0 0 0 0 0 0 0 0 0 0 0 0 0 0 0 0 0 0
$$ ##$PACOIL= (0..15)
$$ 2 3 1 0 0 0 0 0 0 0 0 0 0 0 0 0
$$ ##$PAPS= 2
$$ ##$PARMODE= 0
$$ ##$PCPD= (0..9)
$$ 100 90 100 100 100 100 100 100 100 100
$$ ##$PEXSEL= (0..9)
$$ 1 1 1 1 1 1 1 1 1 1
$$ ##$PHCOR= (0..31)
$$ 0 0 0 0 0 0 0 0 0 0 0 0 0 0 0 0 0 0 0 0 0 0 0 0 0 0 0 0 0 0 0 0
$$ ##$PHLIST= <>
$$ ##$PHP= 1
$$ ##$PH_ref= 0
$$ ##$PL= (0..63)
$$ 120 120 120 120 120 120 120 120 120 120 120 120 120 120 120 120 120 120
$$ 120 120 120 120 120 120 120 120 120 120 120 120 120 120 120 120 120 120
$$ 120 120 120 120 120 120 120 120 120 120 120 120 120 120 120 120 120 120
$$ 120 120 120 120 120 120 120 120 120 120
$$ ##$PLSTEP= 0.1
$$ ##$PLSTRT= -6
$$ ##$PLW= (0..63)
$$ 0 28 0 0 0 0 0 0 0 0.000112 4.142 0.2314 0 0 0 0 0 0 28 0.34568 0 0 0 0
$$ 0 0 0 0.70547 0 4.142 0 0 4.48e-006 0 0 0 0 0 0 0 0 0 0 0 0 0 0 0 0 0 0
$$ 0 0 0 0 0 0 0 0 0 0 0 0 0
$$ ##$PLWMAX= (0..7)
$$ 39.4474 0 0 0 0 0 0 0
$$ ##$POWMOD= 0
$$ ##$PQPHASE= 0
$$ ##$PQSCALE= 1
$$ ##$PR= 1
$$ ##$PRECHAN= (0..15)
$$ -1 2 0 1 -1 -1 -1 -1 -1 -1 -1 -1 -1 -1 -1 -1
$$ ##$PRGAIN= 0
$$ ##$PROBHD= <5 mm PABBO BB/19F-1H/D Z-GRD Z108618/0435
$$ >
$$ ##$PULPROG= <zg30>
$$ ##$PW= 0
$$ ##$PYNM= <acqu.py>
$$ ##$QNP= 1
$$ ##$RD= 0
$$ ##$RECCHAN= (0..15)
$$ 0 2 0 0 0 0 0 0 0 0 0 0 0 0 0 0
$$ ##$RECPH= 0
$$ ##$RECPRE= (0..15)
$$ -1 0 -1 -1 -1 -1 -1 -1 -1 -1 -1 -1 -1 -1 -1 -1
$$ ##$RECPRFX= (0..15)
$$ -1 -1 -1 -1 -1 -1 -1 -1 -1 -1 -1 -1 -1 -1 -1 -1
$$ ##$RECSEL= (0..15)
$$ 0 0 1 0 0 0 0 0 0 0 0 0 0 0 0 0
$$ ##$RG= 112.6
$$ ##$RO= 0
$$ ##$ROUTWD1= (0..23)
$$ 0 2 2 2 2 2 2 2 0 0 0 0 0 0 0 0 0 0 0 0 1 1 0 0
$$ ##$ROUTWD2= (0..23)
$$ 0 2 2 2 2 2 2 2 0 0 0 0 0 0 0 0 0 0 1 0 1 1 0 0
$$ ##$RSEL= (0..15)
$$ 0 0 2 0 0 0 0 0 0 0 0 0 0 0 0 0
$$ ##$S= (0..7)
$$ 83 4 83 83 83 83 83 83
$$ ##$SELREC= (0..9)
$$ 0 0 0 0 0 0 0 0 0 0
$$ ##$SFO1= 400.13240078
$$ ##$SFO2= 400.132470966543
$$ ##$SFO3= 400.132470966543
$$ ##$SFO4= 400.132470966543
$$ ##$SFO5= 400.132470966543
$$ ##$SFO6= 400.132470966543
$$ ##$SFO7= 400.132470966543
$$ ##$SFO8= 400.132470966543
$$ ##$SOLVENT= <CDCl3>
$$ ##$SOLVOLD= <off>
$$ ##$SP= (0..63)
$$ 120 120 120 120 120 120 120 120 120 120 120 120 120 120 120 120 120 120
$$ 120 120 120 120 120 120 120 120 120 120 120 120 120 120 120 120 120 120
$$ 120 120 120 120 120 120 120 120 120 120 120 120 120 120 120 120 120 120
$$ 120 120 120 120 120 120 120 120 120 120
$$ ##$SPECTR= 0
$$ ##$SPINCNT= 0
$$ ##$SPNAM= (0..63)
$$ <> <Gaus1_270.1000> <Gaus1_180r.1000> <> <> <Squa100.1000> <Squa100.1000>
$$ <> <Squa100.1000> <> <Squa100.1000> <Squa100.1000> <> <> <> <> <> <> <>
$$ <Sinc1.1000> <Sinc1.1000> <Sinc1.1000> <Sinc1.1000> <> <> <> <> <> <> <Crp60,20,20.10>
$$ <Bip720,50,20.1> <> <> <> <> <> <> <> <> <> <> <> <> <> <> <> <> <> <>
$$ <> <> <> <> <> <> <> <> <> <> <> <> <> <> <>
$$ ##$SPOAL= (0..63)
$$ 0.5 1 0.5 0.5 0.5 0.5 0.5 0.5 0.5 0.5 0.5 0.5 0.5 0.5 0.5 0.5 0.5 0.5 0.5
$$ 1 1 1 1 0.5 0.5 0.5 0.5 0.5 0.5 0.5 0.5 0.5 0.5 0.5 0.5 0.5 0.5 0.5 0.5
$$ 0.5 0.5 0.5 0.5 0.5 0.5 0.5 0.5 0.5 0.5 0.5 0.5 0.5 0.5 0.5 0.5 0.5 0.5
$$ 0.5 0.5 0.5 0.5 0.5 0.5 0.5
$$ ##$SPOFFS= (0..63)
$$ 0 0 0 0 0 0 0 0 0 0 0 0 0 0 0 0 0 0 0 0 0 0 0 0 0 0 0 0 0 0 0 0 0 0 0 0
$$ 0 0 0 0 0 0 0 0 0 0 0 0 0 0 0 0 0 0 0 0 0 0 0 0 0 0 0 0
$$ ##$SPPEX= (0..63)
$$ 0 0 0 0 0 0 0 0 0 0 0 0 0 0 0 0 0 0 0 0 0 0 0 0 0 0 0 0 0 0 0 0 0 0 0 0
$$ 0 0 0 0 0 0 0 0 0 0 0 0 0 0 0 0 0 0 0 0 0 0 0 0 0 0 0 0
$$ ##$SPW= (0..63)
$$ 0 2.3244e-005 1.0331e-005 0 0 0.0028 0.000112 0 2.8e-007 0 0.0028 0.0028
$$ 0 0 0 0 0 0 0 1.649033e-005 2.563368e-005 1.196911e-005 6.454843e-005 0
$$ 0 0 0 0 0 0.10695 1.9911 0 0 0 0 0 0 0 0 0 0 0 0 0 0 0 0 0 0 0 0 0 0 0
$$ 0 0 0 0 0 0 0 0 0 0
$$ ##$SUBNAM= (0..9)
$$ <> <> <> <> <> <> <> <> <> <>
$$ ##$SW= 20.55240763931
$$ ##$SWIBOX= (0..19)
$$ 0 0 2 0 0 0 0 0 0 0 0 0 0 0 0 0 0 0 0 0
$$ ##$SW_h= 8223.68421052632
$$ ##$SWfinal= 0
$$ ##$TD= 65536
$$ ##$TD0= 1
$$ ##$TE= 297.9992
$$ ##$TE1= 297.9992
$$ ##$TE2= 0
$$ ##$TE3= 0
$$ ##$TE4= 0
$$ ##$TEG= 300
$$ ##$TE_PIDX= 1
$$ ##$TE_STAB= (0..9)
$$ 1 1 0 0 0 0 0 0 0 0
$$ ##$TL= (0..7)
$$ 0 120 120 120 120 120 120 120
$$ ##$TUNHIN= 0
$$ ##$TUNHOUT= 0
$$ ##$TUNXOUT= 0
$$ ##$USERA1= <>
$$ ##$USERA2= <>
$$ ##$USERA3= <>
$$ ##$USERA4= <>
$$ ##$USERA5= <>
$$ ##$V9= 5
$$ ##$VALIST= <>
$$ ##$VCLIST= <>
$$ ##$VD= 0
$$ ##$VDLIST= <>
$$ ##$VPLIST= <>
$$ ##$VTLIST= <>
$$ ##$WBST= 1024
$$ ##$WBSW= 4
$$ ##$XGAIN= (0..3)
$$ 0 0 0 0
$$ ##$XL= 0
$$ ##$YL= 0
$$ ##$YMAX_a= 4105867
$$ ##$YMIN_a= -5260049
$$ ##$ZGOPTNS= <>
$$ ##$ZL1= 120
$$ ##$ZL2= 120
$$ ##$ZL3= 120
$$ ##$ZL4= 120
$$ ##END=
$$ 
##$PARAMETERFILE=	(audita.txt, ASCII, C:/Users/chu230/OneDrive%20-%20Bangor%20University/Desktop/stuff/Data%20in%20Brief%202/Data%20in%20brief%20raw%20data/Figure%202/HBP4060/60/audita.txt, 0)
$$ ##TITLE= Audit trail, TOPSPIN		Version 3.2
$$ ##JCAMPDX= 5.01
$$ ##ORIGIN= Bruker BioSpin GmbH
$$ ##OWNER= nmrsu
$$ $$ C:/Bruker/TopSpin3.2/data/HT/nmr/Jul04-2017-HT/60/audita.txt
$$ ##AUDIT TRAIL=  $$ (NUMBER, WHEN, WHO, WHERE, PROCESS, VERSION, WHAT)
$$ (   1,<2017-07-04 14:45:11.149 +0100>,<nmrsu>,<chem468>,<go>,<TOPSPIN 3.2>,
$$       <created by zg
$$ 	started at 2017-07-04 14:43:48.437 +0100,
$$ 	POWCHK enabled, PULCHK disabled,
$$        configuration hash MD5:
$$        FE 05 7B C0 64 D6 C7 40 CE 05 79 25 7B 5C 6A C4
$$        data hash MD5: 64K
$$        96 B3 C1 2D C0 FC 7B 29 92 AD 5F 73 FB 76 5A 59>)
$$ (   2,<2017-07-04 14:45:11.521 +0100>,<nmrsu>,<chem468>,<audit>,<TOPSPIN 3.2>,
$$       <user comment:
$$        ICON-NMR User ID: HT
$$        data hash MD5: 64K
$$        96 B3 C1 2D C0 FC 7B 29 92 AD 5F 73 FB 76 5A 59>)
$$ (   3,<2017-07-04 14:45:11.558 +0100>,<nmrsu>,<chem468>,<audit>,<TOPSPIN 3.2>,
$$       <user comment:
$$        ICON-NMR User ID: HT
$$        data hash MD5: 64K
$$        96 B3 C1 2D C0 FC 7B 29 92 AD 5F 73 FB 76 5A 59>)
$$ ##END=
$$ 
$$ $$ hash MD5
$$ $$ E9 E6 1B 6E B0 A9 86 3A 77 E5 C9 E7 28 B6 00 51
$$ 
##$PARAMETERFILE=	(auditp.txt, ASCII, C:/Users/chu230/OneDrive%20-%20Bangor%20University/Desktop/stuff/Data%20in%20Brief%202/Data%20in%20brief%20raw%20data/Figure%202/HBP4060/60/pdata/1/auditp.txt, 0)
$$ ##TITLE= Audit trail, TOPSPIN		Version 3.2
$$ ##JCAMPDX= 5.01
$$ ##ORIGIN= Bruker BioSpin GmbH
$$ ##OWNER= nmrsu
$$ $$ C:/Bruker/TopSpin3.2/data/HT/nmr/Jul04-2017-HT/60/pdata/1/auditp.txt
$$ ##AUDIT TRAIL=  $$ (NUMBER, WHEN, WHO, WHERE, PROCESS, VERSION, WHAT)
$$ (   1,<2017-07-04 14:45:11.149 +0100>,<nmrsu>,<chem468>,<go>,<TOPSPIN 3.2>,
$$       <created by zg
$$ 	started at 2017-07-04 14:43:48.437 +0100,
$$ 	POWCHK enabled, PULCHK disabled,
$$        configuration hash MD5:
$$        FE 05 7B C0 64 D6 C7 40 CE 05 79 25 7B 5C 6A C4
$$        data hash MD5: 64K
$$        96 B3 C1 2D C0 FC 7B 29 92 AD 5F 73 FB 76 5A 59>)
$$ (   2,<2017-07-04 14:45:11.521 +0100>,<nmrsu>,<chem468>,<audit>,<TOPSPIN 3.2>,
$$       <user comment:
$$        ICON-NMR User ID: HT
$$        data hash MD5: 64K
$$        96 B3 C1 2D C0 FC 7B 29 92 AD 5F 73 FB 76 5A 59>)
$$ (   3,<2017-07-04 14:45:11.558 +0100>,<nmrsu>,<chem468>,<audit>,<TOPSPIN 3.2>,
$$       <user comment:
$$        ICON-NMR User ID: HT
$$        data hash MD5: 64K
$$        96 B3 C1 2D C0 FC 7B 29 92 AD 5F 73 FB 76 5A 59>)
$$ (   4,<2017-07-04 14:45:12.132 +0100>,<nmrsu>,<chem468>,<proc1d>,<TOPSPIN 3.2>,
$$       <Start of raw data processing
$$        ef LB = 0.3 FT_mod = 6 PKNL = 1 SI = 64K 
$$        data hash MD5: 64K
$$        C8 15 86 40 7C 7C A7 1F E2 55 10 A0 08 76 80 12>)
$$ (   5,<2017-07-04 14:45:12.588 +0100>,<nmrsu>,<chem468>,<proc1d>,<TOPSPIN 3.2>,
$$       <apk 
$$        data hash MD5: 64K
$$        DF E1 8D CC 2A 57 32 75 18 88 E9 87 51 9A A2 18>)
$$ (   6,<2017-07-04 14:45:12.731 +0100>,<nmrsu>,<chem468>,<proc1d>,<TOPSPIN 3.2>,
$$       <abs ABSG = 5 
$$        data hash MD5: 64K
$$        81 9E C8 FD BD E1 97 9B BC 6B 1C 39 5B B1 7B 47>)
$$ ##END=
$$ 
$$ $$ hash MD5
$$ $$ 5E 1C A9 63 20 D0 FE 47 91 BE 14 BB C4 CD D8 36
$$ 
##$PARAMETERFILE=	(format.temp, ASCII, C:/Users/chu230/OneDrive%20-%20Bangor%20University/Desktop/stuff/Data%20in%20Brief%202/Data%20in%20brief%20raw%20data/Figure%202/HBP4060/60/format.temp, 0)
$$ EDIT_PAR COMMAND FILE
$$ 
$$ DI_MODE         LONG
$$ ED_ENTRY        ACQU
$$ ORDER           FILE
$$ 
$$ 
$$ HEADER		"F2 - Acquisition Parameters"
$$ T_NAME		Date_
$$ 		TYPE	R64
$$ 		CLASS	ACQU
$$ 		SUBRANGE 0.0 50000000
$$ 		REL	"Date_=itodate(DATE)"
$$ 		INV_REL	"DATE=datetoi(Date_,DATE)"
$$ 		FORMAT	"%14.0f"
$$ 		TEXT	" "
$$ END
$$ T_NAME		Time
$$ 		TYPE	R32
$$ 		CLASS	ACQU
$$ 		SUBRANGE 0.0 1000000
$$ 		REL	"Time=itotime(DATE)"
$$ 		INV_REL	"DATE=timetoi(Time,DATE)"
$$ 		FORMAT	"%14.2f"
$$ 		TEXT	" "
$$ END
$$ NAME		INSTRUM
$$ 		TEXT	" "
$$ END
$$ NAME		PROBHD
$$ 		FORMAT	"%14.14s"
$$ 		TEXT	" "
$$ END
$$ NAME		PULPROG
$$ 		TEXT	" "
$$ END
$$ NAME		TD
$$ 		TEXT	" "
$$ END
$$ NAME		SOLVENT
$$ 		TEXT	" "
$$ END
$$ NAME		NS
$$ 		TEXT	" "
$$ END
$$ NAME		DS
$$ 		TEXT	" "
$$ END
$$ T_NAME		SWH
$$ 		TYPE	R32
$$ 		CLASS	ACQU
$$ 		SUBRANGE 0.0 1e8
$$ 		REL	"SWH=SW*SFO1"
$$ 		INV_REL "SW=SWH/SFO1"
$$ 		UNIT	"Hz"
$$ 		FORMAT	"%14.3f Hz"
$$ 		TEXT	" "
$$ END
$$ T_NAME          FIDRES
$$                 TYPE    R32
$$                 CLASS   ACQU
$$                 SUBRANGE 0.0 100000
$$                 REL     "FIDRES=SW*SFO1/TD"
$$                 INV_REL "TD = nextpow(SW*SFO1/FIDRES)"
$$ 		UNIT	"Hz"
$$ 		FORMAT	"%14.6f Hz"
$$ 		TEXT	" "
$$ END
$$ T_NAME          AQ
$$ 		TYPE	R32
$$ 		CLASS	ACQU
$$ 		SUBRANGE 0.0 1000
$$ 		REL	"AQ=aqcalc(SW,SFO1,TD,DIGTYP)"
$$ 		INV_REL	"TD=tdcalc(SW,SFO1,1.0e6*AQ,DIGTYP)"
$$ 		UNIT	"sec"
$$ 		FORMAT	"%14.7f sec"
$$ 		TEXT	" "
$$ END
$$ NAME		RG
$$ 		TEXT	" "
$$ END
$$ T_NAME          DW
$$ 		TYPE	R32
$$ 		CLASS	ACQU
$$ 		SUBRANGE 0.0 1000000
$$ 		REL	"DW=1/(2*SW*SFO1)"
$$ 		INV_REL	"SW=1000000/(2*(0.005+DW)*SFO1)"
$$ 		UNIT	"usec"
$$ 		FORMAT	"%14.3lf usec"
$$ 		TEXT	" "
$$ END
$$ NAME		DE
$$ 		FORMAT	"%14.2f usec"
$$ 		TEXT	" "
$$ END
$$ NAME		TE
$$ 		FORMAT	"%14.1f K"
$$ 		TEXT	" "
$$ END
$$ T_NAME		D1
$$ 		TYPE	R32
$$ 		CLASS	ACQU
$$ 		SUBRANGE 0.0 1e38
$$ 		REL	"D1=D[1]"
$$ 		INV_REL	"D[1]=D1"
$$ 		UNIT	"sec"
$$ 		FORMAT	"%14.8f sec"
$$ 		TEXT	" "
$$ END
$$ NAME		TD0
$$ 		TEXT	" "
$$ END
$$ HEADER		"======== CHANNEL f1 ========"
$$ NAME		SFO1
$$ 		FORMAT	"%14.7f MHz"
$$ 		TEXT	" "
$$ END
$$ NAME		NUC1
$$ 		NONEDIT
$$ 		TEXT	" "
$$ END
$$ T_NAME		P1
$$ 		TYPE	R32
$$ 		CLASS	ACQU
$$ 		SUBRANGE 0.0 1.0e10
$$ 		REL	"P1=P[1]"
$$ 		INV_REL	"P[1]=P1"
$$ 		UNIT	"usec"
$$ 		FORMAT	"%14.2f usec"
$$ 		TEXT	" "
$$ END
$$ T_NAME		PLW1
$$ 		TYPE	R32
$$ 		CLASS	ACQU
$$ 		SUBRANGE 0 39.4474
$$ 		REL	"PLW1=PLW[1]"
$$ 		INV_REL	"PLW[1]=PLW1"
$$ 		UNIT	"W"
$$ 		FORMAT	"%14.8f W"
$$ 		TEXT	"power PLW1 "
$$ END
$$ 
##$PARAMETERFILE=	(intrng, ASCII, C:/Users/chu230/OneDrive%20-%20Bangor%20University/Desktop/stuff/Data%20in%20Brief%202/Data%20in%20brief%20raw%20data/Figure%202/HBP4060/60/pdata/1/intrng, 0)
$$ P 0
$$ 7.408099   7.135574
$$ 4.399983   3.871242
$$ 3.870928   3.641368
$$ 3.025131   0.611300
$$ 
##$PARAMETERFILE=	(parm.txt, ASCII, C:/Users/chu230/OneDrive%20-%20Bangor%20University/Desktop/stuff/Data%20in%20Brief%202/Data%20in%20brief%20raw%20data/Figure%202/HBP4060/60/pdata/1/parm.txt, 0)
$$ 
$$ Current Data Parameters
$$ NAME      Jul04-2017-HT              
$$ EXPNO                60              
$$ PROCNO                1              
$$ 
$$ F2 - Acquisition Parameters
$$ Date_          20170704              
$$ Time              14.45              
$$ INSTRUM           spect              
$$ PROBHD   5 mm PABBO BB/              
$$ PULPROG            zg30              
$$ TD                65536              
$$ SOLVENT           CDCl3              
$$ NS                   16              
$$ DS                    0              
$$ SWH            8223.685 Hz           
$$ FIDRES         0.125483 Hz           
$$ AQ            3.9845889 sec          
$$ RG                112.6              
$$ DW               60.800 usec         
$$ DE                16.87 usec         
$$ TE                298.0 K            
$$ D1           1.00000000 sec          
$$ TD0                   1              
$$ 
$$ ======== CHANNEL f1 ========
$$ SFO1        400.1324008 MHz          
$$ NUC1                 1H              
$$ P1                10.00 usec         
$$ PLW1        28.00000000 W            
$$ 
$$ F2 - Processing parameters
$$ SI                65536              
$$ SF          400.1300000 MHz          
$$ WDW                  EM              
$$ SSB      0              
$$ LB                 0.30 Hz           
$$ GB       0              
$$ PC                 1.00              
$$ 
##$PARAMETERFILE=	(procs, ASCII, C:/Users/chu230/OneDrive%20-%20Bangor%20University/Desktop/stuff/Data%20in%20Brief%202/Data%20in%20brief%20raw%20data/Figure%202/HBP4060/60/pdata/1/procs, 0)
$$ ##TITLE= Parameter file, TOPSPIN		Version 3.2
$$ ##JCAMPDX= 5.0
$$ ##DATATYPE= Parameter Values
$$ ##NPOINTS= 10	$$ modification sequence number
$$ ##ORIGIN= Bruker BioSpin GmbH
$$ ##OWNER= nmrsu
$$ $$ 2017-07-04 14:45:12.821 +0100  nmrsu@chem468
$$ $$ C:/Bruker/TopSpin3.2/data/HT/nmr/Jul04-2017-HT/60/pdata/1/procs
$$ $$ process C:\Bruker\TopSpin3.2\prog\mod\peak.exe
$$ ##$ABSF1= 16.27627
$$ ##$ABSF2= -4.27626
$$ ##$ABSG= 5
$$ ##$ABSL= 100
$$ ##$ALPHA= 0
$$ ##$AQORDER= 0
$$ ##$ASSFAC= 0
$$ ##$ASSFACI= 0
$$ ##$ASSFACX= 0
$$ ##$ASSWID= 0
$$ ##$AUNMP= <proc_1dconlf.b>
$$ ##$AXLEFT= 0
$$ ##$AXNAME= <>
$$ ##$AXNUC= <1H>
$$ ##$AXRIGHT= 0
$$ ##$AXTYPE= 0
$$ ##$AXUNIT= <>
$$ ##$AZFE= 0.1
$$ ##$AZFW= 0.1
$$ ##$BCFW= 0
$$ ##$BC_mod= 0
$$ ##$BYTORDP= 0
$$ ##$COROFFS= 0
$$ ##$CY= 15
$$ ##$DATMOD= 1
$$ ##$DC= 0
$$ ##$DFILT= <>
$$ ##$DTYPP= 0
$$ ##$ERETIC= no
$$ ##$F1P= 16.4516792297363
$$ ##$F2P= -4.1008517240195
$$ ##$FCOR= 0.5
$$ ##$FTSIZE= 65536
$$ ##$FT_mod= 6
$$ ##$GAMMA= 0
$$ ##$GB= 0
$$ ##$INTBC= 1
$$ ##$INTSCL= 1
$$ ##$ISEN= 1024
$$ ##$LB= 0.3
$$ ##$LEV0= 0
$$ ##$LPBIN= 0
$$ ##$MAXI= 10000
$$ ##$MC2= 0
$$ ##$MEAN= 0
$$ ##$ME_mod= 0
$$ ##$MI= 0.1
$$ ##$MddCEXP= no
$$ ##$MddCT_SP= no
$$ ##$MddF180= no
$$ ##$MddLAMBDA= 0
$$ ##$MddMEMORY= 0
$$ ##$MddMERGE= 0
$$ ##$MddNCOMP= 0
$$ ##$MddNITER= 0
$$ ##$MddNOISE= 0
$$ ##$MddPHASE= 0
$$ ##$MddSEED= 0
$$ ##$MddSRSIZE= 0
$$ ##$Mdd_CsALG= 0
$$ ##$Mdd_CsLAMBDA= 0
$$ ##$Mdd_CsNITER= 0
$$ ##$Mdd_CsNORM= 0
$$ ##$Mdd_CsZF= 0
$$ ##$Mdd_mod= 0
$$ ##$NCOEF= 0
$$ ##$NC_proc= -6
$$ ##$NLEV= 6
$$ ##$NOISF1= 0
$$ ##$NOISF2= 0
$$ ##$NSP= 0
$$ ##$NTH_PI= 0
$$ ##$NZP= 0
$$ ##$OFFSET= 16.27627
$$ ##$PC= 1
$$ ##$PHC0= 229.2178
$$ ##$PHC1= 0.461134
$$ ##$PH_mod= 1
$$ ##$PKNL= yes
$$ ##$PPARMOD= 0
$$ ##$PPDIAG= 0
$$ ##$PPIPTYP= 0
$$ ##$PPMPNUM= 2147483647
$$ ##$PPRESOL= 1
$$ ##$PSCAL= 4
$$ ##$PSIGN= 0
$$ ##$PYNMP= <proc.py>
$$ ##$REVERSE= no
$$ ##$SF= 400.13
$$ ##$SI= 65536
$$ ##$SIGF1= 0
$$ ##$SIGF2= 0
$$ ##$SINO= 0
$$ ##$SIOLD= 65536
$$ ##$SPECTYP= <>
$$ ##$SREGLST= <1H.CDCl3>
$$ ##$SSB= 0
$$ ##$STSI= 65536
$$ ##$STSR= 0
$$ ##$SW_p= 8223.68421052632
$$ ##$SYMM= 0
$$ ##$S_DEV= 0
$$ ##$TDeff= 65536
$$ ##$TDoff= 0
$$ ##$TI= <>
$$ ##$TILT= no
$$ ##$TM1= 0
$$ ##$TM2= 0
$$ ##$TOPLEV= 0
$$ ##$USERP1= <>
$$ ##$USERP2= <>
$$ ##$USERP3= <>
$$ ##$USERP4= <>
$$ ##$USERP5= <>
$$ ##$WDW= 1
$$ ##$XDIM= 0
$$ ##$YMAX_p= 472073972
$$ ##$YMIN_p= -350352
$$ ##END=
$$ 
##$PARAMETERFILE=	(pulseprogram, ASCII, C:/Users/chu230/OneDrive%20-%20Bangor%20University/Desktop/stuff/Data%20in%20Brief%202/Data%20in%20brief%20raw%20data/Figure%202/HBP4060/60/pulseprogram, 0)
$$ # 1 "C:/Bruker/TopSpin3.2/exp/stan/nmr/lists/pp/zg30"
$$ ;zg30
$$ ;avance-version (12/01/11)
$$ ;1D sequence
$$ ;using 30 degree flip angle
$$ ;
$$ ;$CLASS=HighRes
$$ ;$DIM=1D
$$ ;$TYPE=
$$ ;$SUBTYPE=
$$ ;$COMMENT=
$$ ;$RECOMMEND=y
$$ 
$$ 
$$ # 1 "C:/Bruker/TopSpin3.2/exp/stan/nmr/lists/pp/Avance.incl" 1
$$ ;Avance3.incl
$$ ;   for AV III
$$ ;
$$ ;avance-version (07/12/14)
$$ ;
$$ ;$CLASS=HighRes Incl
$$ ;$COMMENT=
$$ # 165 "C:/Bruker/TopSpin3.2/exp/stan/nmr/lists/pp/Avance.incl"
$$ ;$Id: Avance3.incl,v 1.9.8.1 2012/01/31 17:56:17 ber Exp $
$$ # 14 "C:/Bruker/TopSpin3.2/exp/stan/nmr/lists/pp/zg30" 2
$$ 
$$ 
$$ # 17 "C:/Bruker/TopSpin3.2/exp/stan/nmr/lists/pp/zg30"
$$ "acqt0=-p1*0.66/3.1416"
$$ 
$$ 
$$ # 1 "mc_line 20 file C:/Bruker/TopSpin3.2/exp/stan/nmr/lists/pp/zg30 exp. def. part of mc cmd. before ze"
$$ define delay MCWRK
$$ define delay MCREST
$$ "MCREST = 30m - 30m"
$$ "MCWRK = 0.333333*30m"
$$ 
$$     dccorr
$$ # 20 "C:/Bruker/TopSpin3.2/exp/stan/nmr/lists/pp/zg30"
$$ 1 ze
$$ # 1 "mc_line 20 file C:/Bruker/TopSpin3.2/exp/stan/nmr/lists/pp/zg30 exp. def. of mc cmd. after ze"
$$ # 21 "C:/Bruker/TopSpin3.2/exp/stan/nmr/lists/pp/zg30"
$$ # 1 "mc_line 21 file C:/Bruker/TopSpin3.2/exp/stan/nmr/lists/pp/zg30 exp. start label for mc cmd."
$$ 2 MCWRK  * 2
$$ LBLF0, MCWRK
$$   MCREST
$$ # 22 "C:/Bruker/TopSpin3.2/exp/stan/nmr/lists/pp/zg30"
$$   d1
$$   p1*0.33 ph1
$$   go=2 ph31
$$ # 1 "mc_line 25 file C:/Bruker/TopSpin3.2/exp/stan/nmr/lists/pp/zg30 exp. mc cmd. in line"
$$   MCWRK wr #0
$$   MCWRK zd
$$   lo to LBLF0 times td0
$$ 
$$   MCWRK
$$ # 26 "C:/Bruker/TopSpin3.2/exp/stan/nmr/lists/pp/zg30"
$$ exit
$$ # 29 "C:/Bruker/TopSpin3.2/exp/stan/nmr/lists/pp/zg30"
$$ ph1=0 2 2 0 1 3 3 1
$$ ph31=0 2 2 0 1 3 3 1
$$ 
$$ 
$$ ;pl1 : f1 channel - power level for pulse (default)
$$ ;p1 : f1 channel -  90 degree high power pulse
$$ ;d1 : relaxation delay; 1-5 * T1
$$ ;ns: 1 * n, total number of scans: NS * TD0
$$ # 40 "C:/Bruker/TopSpin3.2/exp/stan/nmr/lists/pp/zg30"
$$ ;$Id: zg30,v 1.11.6.1 2012/01/31 17:56:41 ber Exp $
$$ 
##$PARAMETERFILE=	(title, ASCII, C:/Users/chu230/OneDrive%20-%20Bangor%20University/Desktop/stuff/Data%20in%20Brief%202/Data%20in%20brief%20raw%20data/Figure%202/HBP4060/60/pdata/1/title, 0)
$$ Supervisor Name HT
$$ PAA DMAEMA 40:60 DR BOULLION METHOD DRYING
$$ PROTON.b CDCl3 {C:\Bruker\TopSpin3.2} HT 17
$$ 
##$PARAMETERFILE=	(uxnmr.par, ASCII, C:/Users/chu230/OneDrive%20-%20Bangor%20University/Desktop/stuff/Data%20in%20Brief%202/Data%20in%20brief%20raw%20data/Figure%202/HBP4060/60/uxnmr.par, 0)
$$ ##TITLE= Parameter file, TOPSPIN		Version 3.2
$$ ##JCAMPDX= 5.0
$$ ##DATATYPE= Parameter Values
$$ ##NPOINTS= 342	$$ modification sequence number
$$ ##ORIGIN= Bruker BioSpin GmbH
$$ ##OWNER= nmrsu
$$ $$ 2017-05-23 10:32:40.171 +0100  nmrsu@chem468
$$ $$ C:/Bruker/TopSpin3.2/conf/instr/spect/uxnmr.par
$$ $$ process C:\Bruker\TopSpin3.2\prog\mod\confwiring.exe
$$ ##$ACB= 0
$$ ##$ACBTAT= (0..23)
$$ 0 66 66 50 0 0 0 0 0 0 0 0 0 0 0 0 0 0 0 0 0 0 0 0
$$ ##$ACBTBA= (0..23)
$$ 0 1 1 0 0 0 0 0 0 0 0 0 0 0 0 0 0 0 0 0 0 0 0 0
$$ ##$ACBTBLK= (0..23)
$$ 0 1 1 35 0 0 0 0 0 0 0 0 0 0 0 0 0 0 0 0 0 0 0 0
$$ ##$ACBTCTL= (0..23)
$$ 0 0 0 6 0 0 0 0 0 0 0 0 0 0 0 0 0 0 0 0 0 0 0 0
$$ ##$ACBTDI= (0..23)
$$ 0 102 102 -1779670252 0 0 0 0 0 0 0 0 0 0 0 0 0 0 0 0 0 0 0 0
$$ ##$ACBTDM= (0..23)
$$ 0 10 10 10 0 0 0 0 0 0 0 0 0 0 0 0 0 0 0 0 0 0 0 0
$$ ##$ACBTFHI= (0..23)
$$ 0 400 400 62 0 0 0 0 0 0 0 0 0 0 0 0 0 0 0 0 0 0 0 0
$$ ##$ACBTFL= (0..23)
$$ 0 73 74 8 0 0 0 0 0 0 0 0 0 0 0 0 0 0 0 0 0 0 0 0
$$ ##$ACBTFLO= (0..23)
$$ 0 14 14 60 0 0 0 0 0 0 0 0 0 0 0 0 0 0 0 0 0 0 0 0
$$ ##$ACBTINP= (0..23)
$$ 0 1 2 3 0 0 0 0 0 0 0 0 0 0 0 0 0 0 0 0 0 0 0 0
$$ ##$ACBTOUT= (0..23)
$$ 0 1 2 1 0 0 0 0 0 0 0 0 0 0 0 0 0 0 0 0 0 0 0 0
$$ ##$ACBTPO= (0..23)
$$ 0 150000 60000 5000 0 0 0 0 0 0 0 0 0 0 0 0 0 0 0 0 0 0 0 0
$$ ##$ACBTPW= (0..23)
$$ 0 10 10 1000 0 0 0 0 0 0 0 0 0 0 0 0 0 0 0 0 0 0 0 0
$$ ##$ACBTSB= (0..23)
$$ 0 0 0 0 0 0 0 0 0 0 0 0 0 0 0 0 0 0 0 0 0 0 0 0
$$ ##$ACBTSDT= (0..23)
$$ 0 -1 -1 2 0 0 0 0 0 0 0 0 0 0 0 0 0 0 0 0 0 0 0 0
$$ ##$ACBTY= <no>
$$ ##$AMPDFLT= no
$$ ##$AQSBDCH= (0..95)
$$ 0 0 0 0 0 0 0 255 255 255 255 255 255 255 255 255 255 255 255 255 255 255
$$ 255 255 255 255 255 255 255 255 255 255 255 255 255 255 255 255 255 255
$$ 255 255 255 255 255 255 255 255 255 255 255 255 255 255 255 255 255 255
$$ 255 255 255 255 255 255 255 255 255 255 255 255 255 255 255 255 255 255
$$ 255 255 255 255 255 255 255 255 255 255 255 255 255 255 255 255 255 255
$$ 255 255
$$ ##$AQSBDHW= (0..95)
$$ 4 1 8 8 0 0 0 255 255 255 255 255 255 255 255 255 255 255 255 255 255 255
$$ 255 255 255 255 255 255 255 255 255 255 255 255 255 255 255 255 255 255
$$ 255 255 255 255 255 255 255 255 255 255 255 255 255 255 255 255 255 255
$$ 255 255 255 255 255 255 255 255 255 255 255 255 255 255 255 255 255 255
$$ 255 255 255 255 255 255 255 255 255 255 255 255 255 255 255 255 255 255
$$ 255 255
$$ ##$AQSBDID= (0..95)
$$ 82 88 83 83 65 66 66 255 255 255 255 255 255 255 255 255 255 255 255 255
$$ 255 255 255 255 255 255 255 255 255 255 255 255 255 255 255 255 255 255
$$ 255 255 255 255 255 255 255 255 255 255 255 255 255 255 255 255 255 255
$$ 255 255 255 255 255 255 255 255 255 255 255 255 255 255 255 255 255 255
$$ 255 255 255 255 255 255 255 255 255 255 255 255 255 255 255 255 255 255
$$ 255 255 255 255
$$ ##$AQSBDNO= (0..95)
$$ 1 1 1 2 1 1 1 255 255 255 255 255 255 255 255 255 255 255 255 255 255 255
$$ 255 255 255 255 255 255 255 255 255 255 255 255 255 255 255 255 255 255
$$ 255 255 255 255 255 255 255 255 255 255 255 255 255 255 255 255 255 255
$$ 255 255 255 255 255 255 255 255 255 255 255 255 255 255 255 255 255 255
$$ 255 255 255 255 255 255 255 255 255 255 255 255 255 255 255 255 255 255
$$ 255 255
$$ ##$AQSBDSL= (0..95)
$$ 2 3 4 5 8 255 1 255 255 255 255 255 255 255 255 255 255 255 255 255 255
$$ 255 255 255 255 255 255 255 255 255 255 255 255 255 255 255 255 255 255
$$ 255 255 255 255 255 255 255 255 255 255 255 255 255 255 255 255 255 255
$$ 255 255 255 255 255 255 255 255 255 255 255 255 255 255 255 255 255 255
$$ 255 255 255 255 255 255 255 255 255 255 255 255 255 255 255 255 255 255
$$ 255 255 255
$$ ##$AQSBDTY= (0..95)
$$ 114 2 17 17 5 215 7 255 255 255 255 255 255 255 255 255 255 255 255 255
$$ 255 255 255 255 255 255 255 255 255 255 255 255 255 255 255 255 255 255
$$ 255 255 255 255 255 255 255 255 255 255 255 255 255 255 255 255 255 255
$$ 255 255 255 255 255 255 255 255 255 255 255 255 255 255 255 255 255 255
$$ 255 255 255 255 255 255 255 255 255 255 255 255 255 255 255 255 255 255
$$ 255 255 255 255
$$ ##$AQSBUAD= (0..95)
$$ 16 52 36 37 54 32 32 255 255 255 255 255 255 255 255 255 255 255 255 255
$$ 255 255 255 255 255 255 255 255 255 255 255 255 255 255 255 255 255 255
$$ 255 255 255 255 255 255 255 255 255 255 255 255 255 255 255 255 255 255
$$ 255 255 255 255 255 255 255 255 255 255 255 255 255 255 255 255 255 255
$$ 255 255 255 255 255 255 255 255 255 255 255 255 255 255 255 255 255 255
$$ 255 255 255 255
$$ ##$AQSECL= (0..95)
$$ 5 5 2 2 7 0 255 255 255 255 255 255 255 255 255 255 255 255 255 255 255
$$ 255 255 255 255 255 255 255 255 255 255 255 255 255 255 255 255 255 255
$$ 255 255 255 255 255 255 255 255 255 255 255 255 255 255 255 255 255 255
$$ 255 255 255 255 255 255 255 255 255 255 255 255 255 255 255 255 255 255
$$ 255 255 255 255 255 255 255 255 255 255 255 255 255 255 255 255 255 255
$$ 255 255 255
$$ ##$AQSECLS= (0..95)
$$ 1 3 6 6 0 1 255 255 255 255 255 255 255 255 255 255 255 255 255 255 255
$$ 255 255 255 255 255 255 255 255 255 255 255 255 255 255 255 255 255 255
$$ 255 255 255 255 255 255 255 255 255 255 255 255 255 255 255 255 255 255
$$ 255 255 255 255 255 255 255 255 255 255 255 255 255 255 255 255 255 255
$$ 255 255 255 255 255 255 255 255 255 255 255 255 255 255 255 255 255 255
$$ 255 255 255
$$ ##$AQSETH1= <no>
$$ ##$AQSETH2= <no>
$$ ##$AQSSPLT= no
$$ ##$ATT19F= (0..1)
$$ 0 0
$$ ##$ATT1H= (0..1)
$$ 0 0
$$ ##$ATT3H= (0..1)
$$ 0 0
$$ ##$ATTX= (0..1)
$$ 0 0
$$ ##$ATTY= (0..1)
$$ 0 0
$$ ##$ATTZ= (0..1)
$$ 0 0
$$ ##$BACSAIR= yes
$$ ##$BACSCAP= 60
$$ ##$BACSDEL= 0
$$ ##$BACSFCM= no
$$ ##$BACSOPT= <>
$$ ##$BACSTY= <tty04>
$$ ##$BARPTY= <no>
$$ ##$BFREQ= 400.13
$$ ##$BGAETH1= <no>
$$ ##$BGAETH2= <no>
$$ ##$BGAETH3= <no>
$$ ##$BGAETH4= <no>
$$ ##$BGAETH5= <no>
$$ ##$BGAETH6= <no>
$$ ##$BGAETH7= <no>
$$ ##$BGAETH8= <no>
$$ ##$BIRDS= yes
$$ ##$BMPC= 0
$$ ##$BMPCTY= <no>
$$ ##$BPSUTY= <no>
$$ ##$BSMS= 2
$$ ##$BSMS19FLock= no
$$ ##$BSMSETH= <149.236.99.20>
$$ ##$BSMSTY= <no>
$$ ##$BgaChMap= (0..7)
$$ 15 15 15 15 15 15 15 15
$$ ##$BgaChShimMap= (0..7)
$$ 0 0 0 0 0 0 0 0
$$ ##$Bla01Eth= <no>
$$ ##$Bla01Nam= <BLA2BB 150/60 20-400>
$$ ##$Bla01PN= <W1345049>
$$ ##$Bla01SN= <2725>
$$ ##$Bla02Eth= <149.236.99.20>
$$ ##$Bla02Nam= <BSMS/2 LOCK TRANSCEIVER 400>
$$ ##$Bla02PN= <Z109888>
$$ ##$Bla02SN= <00531>
$$ ##$Bla03Eth= <no>
$$ ##$Bla03Nam= <>
$$ ##$Bla03PN= <>
$$ ##$Bla03SN= <>
$$ ##$Bla04Eth= <no>
$$ ##$Bla04Nam= <>
$$ ##$Bla04PN= <>
$$ ##$Bla04SN= <>
$$ ##$Bla05Eth= <no>
$$ ##$Bla05Nam= <>
$$ ##$Bla05PN= <>
$$ ##$Bla05SN= <>
$$ ##$Bla06Eth= <no>
$$ ##$Bla06Nam= <>
$$ ##$Bla06PN= <>
$$ ##$Bla06SN= <>
$$ ##$Bla07Eth= <no>
$$ ##$Bla07Nam= <>
$$ ##$Bla07PN= <>
$$ ##$Bla07SN= <>
$$ ##$Bla08Eth= <no>
$$ ##$Bla08Nam= <>
$$ ##$Bla08PN= <>
$$ ##$Bla08SN= <>
$$ ##$CFASMOD= (0..7)
$$ 1 1 1 1 1 1 1 1
$$ ##$CFASMUL= (0..7)
$$ 1 1 1 1 1 1 1 1
$$ ##$CNFTXDR= (0..7)
$$ 6 6 0 0 0 0 0 0
$$ ##$COMDIG2= 0
$$ ##$CPDBTY= <no>
$$ ##$CRCOTY= <no>
$$ ##$CSW1= (0..31)
$$ 1 1 1 2 3 0 0 0 0 0 0 0 0 0 0 0 0 0 0 0 0 0 0 0 0 0 0 0 0 0 0 0
$$ ##$CSW2= (0..31)
$$ 0 2 2 0 0 0 0 0 0 0 0 0 0 0 0 0 0 0 0 0 0 0 0 0 0 0 0 0 0 0 0 0
$$ ##$CSWNUM= (0..7)
$$ 4 1 0 0 0 0 0 0
$$ ##$Ctb1Eth= <no>
$$ ##$DATSTAT= no
$$ ##$DIGI140= (0..7)
$$ 0 0 0 0 0 0 0 0
$$ ##$DIGIB12= (0..7)
$$ 0 0 0 0 0 0 0 0
$$ ##$DIGIB16= (0..7)
$$ 0 0 0 0 0 0 0 0
$$ ##$DIGIFA= (0..7)
$$ 0 0 0 0 0 0 0 0
$$ ##$DIGIHA= (0..7)
$$ 0 0 0 0 0 0 0 0
$$ ##$DIGIHAF= (0..7)
$$ 0 0 0 0 0 0 0 0
$$ ##$DIGIHRD= (0..7)
$$ 0 0 0 0 0 0 0 0
$$ ##$DIGIIA= (0..7)
$$ 0 0 0 0 0 0 0 0
$$ ##$DIGIO16= (0..7)
$$ 0 0 0 0 0 0 0 0
$$ ##$DIGISA= (0..7)
$$ 0 0 0 0 0 0 0 0
$$ ##$DIGISAF= (0..7)
$$ 0 0 0 0 0 0 0 0
$$ ##$DIGISL= (0..7)
$$ 0 0 0 0 0 0 0 0
$$ ##$DIGITYI= (0..7)
$$ 0 0 0 0 0 0 0 0
$$ ##$DIGITYP= (0..7)
$$ 0 0 0 0 0 0 0 0
$$ ##$DIGITZ= 0
$$ ##$DPPFAC= 1
$$ ##$DRMSETH= <no>
$$ ##$DRU= yes
$$ ##$DRUETH01= <149.236.99.89>
$$ ##$DRUETH02= <no>
$$ ##$DRUETH03= <no>
$$ ##$DRUETH04= <no>
$$ ##$DRUETH05= <no>
$$ ##$DRUETH06= <no>
$$ ##$DRUETH07= <no>
$$ ##$DRUETH08= <no>
$$ ##$DRUETH09= <no>
$$ ##$DRUETH10= <no>
$$ ##$DRUETH11= <no>
$$ ##$DRUETH12= <no>
$$ ##$DRUETH13= <no>
$$ ##$DRUETH14= <no>
$$ ##$DRUETH15= <no>
$$ ##$DRUETH16= <no>
$$ ##$DRUETH17= <no>
$$ ##$DRUETH18= <no>
$$ ##$DRUETH19= <no>
$$ ##$DRUETH20= <no>
$$ ##$DRUETH21= <no>
$$ ##$DRUETH22= <no>
$$ ##$DRUETH23= <no>
$$ ##$DRUETH24= <no>
$$ ##$DRUETH25= <no>
$$ ##$DRUETH26= <no>
$$ ##$DRUETH27= <no>
$$ ##$DRUETH28= <no>
$$ ##$DRUETH29= <no>
$$ ##$DRUETH30= <no>
$$ ##$DRUETH31= <no>
$$ ##$DRUETH32= <no>
$$ ##$Description= <Avance III 400>
$$ ##$DppType= 0
$$ ##$FCUMEM= (0..7)
$$ 16777208 16777208 0 0 0 0 0 0
$$ ##$FCUPAL= (0..7)
$$ 0 0 0 0 0 0 0 0
$$ ##$FGSVTY= <no>
$$ ##$FQMIX= 0
$$ ##$FUNCMOD= <>
$$ ##$GCUTYPE= 10
$$ ##$GCUTYPE2= 0
$$ ##$GPREDEL= 0
$$ ##$GPSCUTY= <no>
$$ ##$GRADRES= 1
$$ ##$GTUTY= <no>
$$ ##$GradAmpGain= (0..1)
$$ 0 0
$$ ##$GradAmpMaxCurX= (0..1)
$$ 0 0
$$ ##$GradAmpMaxCurY= (0..1)
$$ 0 0
$$ ##$GradAmpMaxCurZ= (0..1)
$$ 9.99999904632568 0
$$ ##$GradAmpType= (0..1)
$$ 2 0
$$ ##$HDIETH1= <no>
$$ ##$HDIETH2= <no>
$$ ##$HDIETH3= <no>
$$ ##$HDIETH4= <no>
$$ ##$HFAC= 3
$$ ##$HPCU= 0
$$ ##$HPCUTY= <no>
$$ ##$HPTXLP= (0..3)
$$ -1 -1 -1 -1
$$ ##$HPTXPI= (0..3)
$$ 0 0 0 0
$$ ##$HPTXPO= (0..3)
$$ 0 0 0 0
$$ ##$HPTXTY= (0..3)
$$ 0 0 0 0
$$ ##$IF451= 0
$$ ##$IFREQ= 1
$$ ##$INTFPR= 0
$$ ##$IPSOETH= <149.236.99.254>
$$ ##$LOCKCONF= <DLM>
$$ ##$LOCKTY= <no>
$$ ##$LOCSWID= 0
$$ ##$LOCSWIF= 0
$$ ##$LVDSSPLITETH1= <no>
$$ ##$LVDSSPLITETH2= <no>
$$ ##$LVDSSPLITETH3= <no>
$$ ##$LVDSSPLITETH4= <no>
$$ ##$Location= <>
$$ ##$M2FAC= 0
$$ ##$MAS= 0
$$ ##$MASETIME= 10
$$ ##$MASITIME= 10
$$ ##$MASTY= <no>
$$ ##$MAS_CT= 5
$$ ##$MAS_SG= 0
$$ ##$MAS_TO= 0
$$ ##$MEMPRM= 0
$$ ##$MHFAC= 0
$$ ##$MXFAC= 0
$$ ##$NAMPD1= <1H/2H 1H>
$$ ##$NAMPD10= <>
$$ ##$NAMPD11= <>
$$ ##$NAMPD12= <>
$$ ##$NAMPD13= <>
$$ ##$NAMPD14= <>
$$ ##$NAMPD15= <>
$$ ##$NAMPD16= <>
$$ ##$NAMPD2= <1H/2H 2H>
$$ ##$NAMPD3= <XBB19F 2HS>
$$ ##$NAMPD4= <>
$$ ##$NAMPD5= <>
$$ ##$NAMPD6= <>
$$ ##$NAMPD7= <>
$$ ##$NAMPD8= <>
$$ ##$NAMPD9= <>
$$ ##$NFCU= 2
$$ ##$NFRED= 0
$$ ##$NMRCH= 2
$$ ##$NMRMEM= 16384
$$ ##$NPSGU= 0
$$ ##$NRCU= 1
$$ ##$NROUT= 1
$$ ##$NSGU= 2
$$ ##$OrderNo= <>
$$ ##$PAMPF1= (0..15)
$$ 75 24 96 64 0 0 0 0 0 0 0 0 0 0 0 0
$$ ##$PAMPF2= (0..15)
$$ 0 0 0 0 0 0 0 0 0 0 0 0 0 0 0 0
$$ ##$PAMPF3= (0..15)
$$ 0 0 0 0 0 0 0 0 0 0 0 0 0 0 0 0
$$ ##$PAMPF4= (0..15)
$$ 0 0 0 0 0 0 0 0 0 0 0 0 0 0 0 0
$$ ##$PAMPF5= (0..15)
$$ 0 0 0 0 0 0 0 0 0 0 0 0 0 0 0 0
$$ ##$PAMPF6= (0..15)
$$ 0 0 0 0 0 0 0 0 0 0 0 0 0 0 0 0
$$ ##$PAMPF7= (0..15)
$$ 0 0 0 0 0 0 0 0 0 0 0 0 0 0 0 0
$$ ##$PAMPF8= (0..15)
$$ 0 0 0 0 0 0 0 0 0 0 0 0 0 0 0 0
$$ ##$PH4= 0
$$ ##$PHF4TY= <no>
$$ ##$POWCHK= yes
$$ ##$PRAMD1= (0..7)
$$ 2 0 0 0 0 0 0 0
$$ ##$PRAMD10= (0..7)
$$ 0 0 0 0 0 0 0 0
$$ ##$PRAMD11= (0..7)
$$ 0 0 0 0 0 0 0 0
$$ ##$PRAMD12= (0..7)
$$ 0 0 0 0 0 0 0 0
$$ ##$PRAMD13= (0..7)
$$ 0 0 0 0 0 0 0 0
$$ ##$PRAMD14= (0..7)
$$ 0 0 0 0 0 0 0 0
$$ ##$PRAMD15= (0..7)
$$ 0 0 0 0 0 0 0 0
$$ ##$PRAMD16= (0..7)
$$ 0 0 0 0 0 0 0 0
$$ ##$PRAMD17= (0..7)
$$ 0 0 0 0 0 0 0 0
$$ ##$PRAMD18= (0..7)
$$ 0 0 0 0 0 0 0 0
$$ ##$PRAMD19= (0..7)
$$ 0 0 0 0 0 0 0 0
$$ ##$PRAMD2= (0..7)
$$ 0 1048576 0 0 0 1048576 0 0
$$ ##$PRAMD20= (0..7)
$$ 0 0 0 0 0 0 0 0
$$ ##$PRAMD21= (0..7)
$$ 0 0 0 0 0 0 0 0
$$ ##$PRAMD3= (0..7)
$$ 2147483644 2131230719 2147483647 67108863 0 0 0 0
$$ ##$PRAMD4= (0..7)
$$ 0 0 0 0 0 0 0 0
$$ ##$PRAMD5= (0..7)
$$ 0 0 0 0 0 0 0 0
$$ ##$PRAMD6= (0..7)
$$ 0 0 0 0 0 0 0 0
$$ ##$PRAMD7= (0..7)
$$ 0 0 0 0 0 0 0 0
$$ ##$PRAMD8= (0..7)
$$ 0 0 0 0 0 0 0 0
$$ ##$PRAMD9= (0..7)
$$ 0 0 0 0 0 0 0 0
$$ ##$PRAMLED= (0..1)
$$ 0 0
$$ ##$PRAMP1= <tty10>
$$ ##$PRAMP2= <no>
$$ ##$PRAMP3= <no>
$$ ##$PRAMP4= <no>
$$ ##$PRAMP5= <no>
$$ ##$PRAMP6= <no>
$$ ##$PRAMP7= <no>
$$ ##$PRAMP8= <no>
$$ ##$PRAMPTP= 1
$$ ##$PREPTY= <no>
$$ ##$PREREC= (0..15)
$$ 0 0 0 0 0 0 0 0 0 0 0 0 0 0 0 0
$$ ##$PRESHLD= 0
$$ ##$PTS160= -1
$$ ##$PTSA2X= (0..7)
$$ 0 0 0 0 0 0 0 0
$$ ##$PTSF2X= (0..7)
$$ 0 0 0 0 0 0 0 0
$$ ##$PTSFMX= (0..7)
$$ 429.9 429.9 0 0 0 0 0 0
$$ ##$PULCHK= no
$$ ##$PramDutyCycPerc= (0..15)
$$ 2 2 2 0 0 0 0 0 0 0 0 0 0 0 0 0
$$ ##$PramPeakPowerW= (0..15)
$$ 150 300 500 0 0 0 0 0 0 0 0 0 0 0 0 0
$$ ##$PramPulWidthMs= (0..15)
$$ 0.02 0.1 0.1 0 0 0 0 0 0 0 0 0 0 0 0 0
$$ ##$PreampMod01PN= <Z003951>
$$ ##$PreampMod01SN= <00589>
$$ ##$PreampMod02PN= <Z003951>
$$ ##$PreampMod02SN= <00589>
$$ ##$PreampMod03PN= <Z003955>
$$ ##$PreampMod03SN= <00601>
$$ ##$PreampMod04PN= <>
$$ ##$PreampMod04SN= <>
$$ ##$PreampMod05PN= <>
$$ ##$PreampMod05SN= <>
$$ ##$PreampMod06PN= <>
$$ ##$PreampMod06SN= <>
$$ ##$PreampMod07PN= <>
$$ ##$PreampMod07SN= <>
$$ ##$PreampMod08PN= <>
$$ ##$PreampMod08SN= <>
$$ ##$PreampMod09PN= <>
$$ ##$PreampMod09SN= <>
$$ ##$PreampMod10PN= <>
$$ ##$PreampMod10SN= <>
$$ ##$PreampMod11PN= <>
$$ ##$PreampMod11SN= <>
$$ ##$PreampMod12PN= <>
$$ ##$PreampMod12SN= <>
$$ ##$PreampMod13PN= <>
$$ ##$PreampMod13SN= <>
$$ ##$PreampMod14PN= <>
$$ ##$PreampMod14SN= <>
$$ ##$PreampMod15PN= <>
$$ ##$PreampMod15SN= <>
$$ ##$PreampMod16PN= <>
$$ ##$PreampMod16SN= <>
$$ ##$PreampModBisDat= (0..15)
$$ 20110426 20110426 20110419 0 0 0 0 0 0 0 0 0 0 0 0 0
$$ ##$ProdigyEth= <no>
$$ ##$RCUCDS= (0..7)
$$ 0 0 0 0 0 0 0 0
$$ ##$RCUCFS= (0..7)
$$ 0 0 0 0 0 0 0 0
$$ ##$RCUCSS= (0..7)
$$ 0 0 0 0 0 0 0 0
$$ ##$RCUI2C1= (0..7)
$$ 0 0 0 0 0 0 0 0
$$ ##$RCUI2C2= (0..7)
$$ 0 0 0 0 0 0 0 0
$$ ##$RCUI2C3= (0..7)
$$ 0 0 0 0 0 0 0 0
$$ ##$RCUI2C4= (0..7)
$$ 0 0 0 0 0 0 0 0
$$ ##$RCUI2C5= (0..7)
$$ 0 0 0 0 0 0 0 0
$$ ##$RCUI2C6= (0..7)
$$ 0 0 0 0 0 0 0 0
$$ ##$RCUI2C7= (0..7)
$$ 0 0 0 0 0 0 0 0
$$ ##$RCUI2C8= (0..7)
$$ 0 0 0 0 0 0 0 0
$$ ##$RDCU= 0
$$ ##$RFSINPUT= (0..1)
$$ 0 0
$$ ##$RFSVTY= <no>
$$ ##$RGTYPE= (0..31)
$$ 9 0 0 0 0 0 0 0 0 0 0 0 0 0 0 0 0 0 0 0 0 0 0 0 0 0 0 0 0 0 0 0
$$ ##$RG_max= (0..31)
$$ 203 0 0 0 0 0 0 0 0 0 0 0 0 0 0 0 0 0 0 0 0 0 0 0 0 0 0 0 0 0 0 0
$$ ##$RG_min= (0..31)
$$ 0.25 0 0 0 0 0 0 0 0 0 0 0 0 0 0 0 0 0 0 0 0 0 0 0 0 0 0 0 0 0 0 0
$$ ##$RG_tab1= (0..255)
$$ 0.25 0.28 0.32 0.35 0.4 0.44 0.5 0.56 0.64 0.7 0.8 0.89 1 1.12 1.28 1.4
$$ 1.6 1.78 2 2.25 2.56 2.8 3.2 3.56 4 4.5 5 5.6 6.35 7.12 8 9 10 11.3 12.7
$$ 14.2 16 18 20.2 22.6 25.4 28.5 32 36 40.3 45.2 50.8 57 64 71.8 80.6 90.5
$$ 101 114 128 144 161 181 203 -1 -1 -1 -1 -1 -1 -1 -1 -1 -1 -1 -1 -1 -1 -1
$$ -1 -1 -1 -1 -1 -1 -1 -1 -1 -1 -1 -1 -1 -1 -1 -1 -1 -1 -1 -1 -1 -1 -1 -1
$$ -1 -1 -1 -1 -1 -1 -1 -1 -1 -1 -1 -1 -1 -1 -1 -1 -1 -1 -1 -1 -1 -1 -1 -1
$$ -1 -1 -1 -1 -1 -1 -1 -1 -1 -1 -1 -1 -1 -1 -1 -1 -1 -1 -1 -1 -1 -1 -1 -1
$$ -1 -1 -1 -1 -1 -1 -1 -1 -1 -1 -1 -1 -1 -1 -1 -1 -1 -1 -1 -1 -1 -1 -1 -1
$$ -1 -1 -1 -1 -1 -1 -1 -1 -1 -1 -1 -1 -1 -1 -1 -1 -1 -1 -1 -1 -1 -1 -1 -1
$$ -1 -1 -1 -1 -1 -1 -1 -1 -1 -1 -1 -1 -1 -1 -1 -1 -1 -1 -1 -1 -1 -1 -1 -1
$$ -1 -1 -1 -1 -1 -1 -1 -1 -1 -1 -1 -1 -1 -1 -1 -1 -1 -1 -1 -1 -1 -1 -1 -1
$$ -1 -1 -1 -1 -1 -1 -1 -1 -1 -1 -1 -1 -1 -1
$$ ##$RG_tab2= (0..255)
$$ -1 -1 -1 -1 -1 -1 -1 -1 -1 -1 -1 -1 -1 -1 -1 -1 -1 -1 -1 -1 -1 -1 -1 -1
$$ -1 -1 -1 -1 -1 -1 -1 -1 -1 -1 -1 -1 -1 -1 -1 -1 -1 -1 -1 -1 -1 -1 -1 -1
$$ -1 -1 -1 -1 -1 -1 -1 -1 -1 -1 -1 -1 -1 -1 -1 -1 -1 -1 -1 -1 -1 -1 -1 -1
$$ -1 -1 -1 -1 -1 -1 -1 -1 -1 -1 -1 -1 -1 -1 -1 -1 -1 -1 -1 -1 -1 -1 -1 -1
$$ -1 -1 -1 -1 -1 -1 -1 -1 -1 -1 -1 -1 -1 -1 -1 -1 -1 -1 -1 -1 -1 -1 -1 -1
$$ -1 -1 -1 -1 -1 -1 -1 -1 -1 -1 -1 -1 -1 -1 -1 -1 -1 -1 -1 -1 -1 -1 -1 -1
$$ -1 -1 -1 -1 -1 -1 -1 -1 -1 -1 -1 -1 -1 -1 -1 -1 -1 -1 -1 -1 -1 -1 -1 -1
$$ -1 -1 -1 -1 -1 -1 -1 -1 -1 -1 -1 -1 -1 -1 -1 -1 -1 -1 -1 -1 -1 -1 -1 -1
$$ -1 -1 -1 -1 -1 -1 -1 -1 -1 -1 -1 -1 -1 -1 -1 -1 -1 -1 -1 -1 -1 -1 -1 -1
$$ -1 -1 -1 -1 -1 -1 -1 -1 -1 -1 -1 -1 -1 -1 -1 -1 -1 -1 -1 -1 -1 -1 -1 -1
$$ -1 -1 -1 -1 -1 -1 -1 -1 -1 -1 -1 -1 -1 -1 -1 -1
$$ ##$RG_tab3= (0..255)
$$ -1 -1 -1 -1 -1 -1 -1 -1 -1 -1 -1 -1 -1 -1 -1 -1 -1 -1 -1 -1 -1 -1 -1 -1
$$ -1 -1 -1 -1 -1 -1 -1 -1 -1 -1 -1 -1 -1 -1 -1 -1 -1 -1 -1 -1 -1 -1 -1 -1
$$ -1 -1 -1 -1 -1 -1 -1 -1 -1 -1 -1 -1 -1 -1 -1 -1 -1 -1 -1 -1 -1 -1 -1 -1
$$ -1 -1 -1 -1 -1 -1 -1 -1 -1 -1 -1 -1 -1 -1 -1 -1 -1 -1 -1 -1 -1 -1 -1 -1
$$ -1 -1 -1 -1 -1 -1 -1 -1 -1 -1 -1 -1 -1 -1 -1 -1 -1 -1 -1 -1 -1 -1 -1 -1
$$ -1 -1 -1 -1 -1 -1 -1 -1 -1 -1 -1 -1 -1 -1 -1 -1 -1 -1 -1 -1 -1 -1 -1 -1
$$ -1 -1 -1 -1 -1 -1 -1 -1 -1 -1 -1 -1 -1 -1 -1 -1 -1 -1 -1 -1 -1 -1 -1 -1
$$ -1 -1 -1 -1 -1 -1 -1 -1 -1 -1 -1 -1 -1 -1 -1 -1 -1 -1 -1 -1 -1 -1 -1 -1
$$ -1 -1 -1 -1 -1 -1 -1 -1 -1 -1 -1 -1 -1 -1 -1 -1 -1 -1 -1 -1 -1 -1 -1 -1
$$ -1 -1 -1 -1 -1 -1 -1 -1 -1 -1 -1 -1 -1 -1 -1 -1 -1 -1 -1 -1 -1 -1 -1 -1
$$ -1 -1 -1 -1 -1 -1 -1 -1 -1 -1 -1 -1 -1 -1 -1 -1
$$ ##$RG_tab4= (0..255)
$$ -1 -1 -1 -1 -1 -1 -1 -1 -1 -1 -1 -1 -1 -1 -1 -1 -1 -1 -1 -1 -1 -1 -1 -1
$$ -1 -1 -1 -1 -1 -1 -1 -1 -1 -1 -1 -1 -1 -1 -1 -1 -1 -1 -1 -1 -1 -1 -1 -1
$$ -1 -1 -1 -1 -1 -1 -1 -1 -1 -1 -1 -1 -1 -1 -1 -1 -1 -1 -1 -1 -1 -1 -1 -1
$$ -1 -1 -1 -1 -1 -1 -1 -1 -1 -1 -1 -1 -1 -1 -1 -1 -1 -1 -1 -1 -1 -1 -1 -1
$$ -1 -1 -1 -1 -1 -1 -1 -1 -1 -1 -1 -1 -1 -1 -1 -1 -1 -1 -1 -1 -1 -1 -1 -1
$$ -1 -1 -1 -1 -1 -1 -1 -1 -1 -1 -1 -1 -1 -1 -1 -1 -1 -1 -1 -1 -1 -1 -1 -1
$$ -1 -1 -1 -1 -1 -1 -1 -1 -1 -1 -1 -1 -1 -1 -1 -1 -1 -1 -1 -1 -1 -1 -1 -1
$$ -1 -1 -1 -1 -1 -1 -1 -1 -1 -1 -1 -1 -1 -1 -1 -1 -1 -1 -1 -1 -1 -1 -1 -1
$$ -1 -1 -1 -1 -1 -1 -1 -1 -1 -1 -1 -1 -1 -1 -1 -1 -1 -1 -1 -1 -1 -1 -1 -1
$$ -1 -1 -1 -1 -1 -1 -1 -1 -1 -1 -1 -1 -1 -1 -1 -1 -1 -1 -1 -1 -1 -1 -1 -1
$$ -1 -1 -1 -1 -1 -1 -1 -1 -1 -1 -1 -1 -1 -1 -1 -1
$$ ##$RG_tab5= (0..255)
$$ -1 -1 -1 -1 -1 -1 -1 -1 -1 -1 -1 -1 -1 -1 -1 -1 -1 -1 -1 -1 -1 -1 -1 -1
$$ -1 -1 -1 -1 -1 -1 -1 -1 -1 -1 -1 -1 -1 -1 -1 -1 -1 -1 -1 -1 -1 -1 -1 -1
$$ -1 -1 -1 -1 -1 -1 -1 -1 -1 -1 -1 -1 -1 -1 -1 -1 -1 -1 -1 -1 -1 -1 -1 -1
$$ -1 -1 -1 -1 -1 -1 -1 -1 -1 -1 -1 -1 -1 -1 -1 -1 -1 -1 -1 -1 -1 -1 -1 -1
$$ -1 -1 -1 -1 -1 -1 -1 -1 -1 -1 -1 -1 -1 -1 -1 -1 -1 -1 -1 -1 -1 -1 -1 -1
$$ -1 -1 -1 -1 -1 -1 -1 -1 -1 -1 -1 -1 -1 -1 -1 -1 -1 -1 -1 -1 -1 -1 -1 -1
$$ -1 -1 -1 -1 -1 -1 -1 -1 -1 -1 -1 -1 -1 -1 -1 -1 -1 -1 -1 -1 -1 -1 -1 -1
$$ -1 -1 -1 -1 -1 -1 -1 -1 -1 -1 -1 -1 -1 -1 -1 -1 -1 -1 -1 -1 -1 -1 -1 -1
$$ -1 -1 -1 -1 -1 -1 -1 -1 -1 -1 -1 -1 -1 -1 -1 -1 -1 -1 -1 -1 -1 -1 -1 -1
$$ -1 -1 -1 -1 -1 -1 -1 -1 -1 -1 -1 -1 -1 -1 -1 -1 -1 -1 -1 -1 -1 -1 -1 -1
$$ -1 -1 -1 -1 -1 -1 -1 -1 -1 -1 -1 -1 -1 -1 -1 -1
$$ ##$RG_tab6= (0..255)
$$ -1 -1 -1 -1 -1 -1 -1 -1 -1 -1 -1 -1 -1 -1 -1 -1 -1 -1 -1 -1 -1 -1 -1 -1
$$ -1 -1 -1 -1 -1 -1 -1 -1 -1 -1 -1 -1 -1 -1 -1 -1 -1 -1 -1 -1 -1 -1 -1 -1
$$ -1 -1 -1 -1 -1 -1 -1 -1 -1 -1 -1 -1 -1 -1 -1 -1 -1 -1 -1 -1 -1 -1 -1 -1
$$ -1 -1 -1 -1 -1 -1 -1 -1 -1 -1 -1 -1 -1 -1 -1 -1 -1 -1 -1 -1 -1 -1 -1 -1
$$ -1 -1 -1 -1 -1 -1 -1 -1 -1 -1 -1 -1 -1 -1 -1 -1 -1 -1 -1 -1 -1 -1 -1 -1
$$ -1 -1 -1 -1 -1 -1 -1 -1 -1 -1 -1 -1 -1 -1 -1 -1 -1 -1 -1 -1 -1 -1 -1 -1
$$ -1 -1 -1 -1 -1 -1 -1 -1 -1 -1 -1 -1 -1 -1 -1 -1 -1 -1 -1 -1 -1 -1 -1 -1
$$ -1 -1 -1 -1 -1 -1 -1 -1 -1 -1 -1 -1 -1 -1 -1 -1 -1 -1 -1 -1 -1 -1 -1 -1
$$ -1 -1 -1 -1 -1 -1 -1 -1 -1 -1 -1 -1 -1 -1 -1 -1 -1 -1 -1 -1 -1 -1 -1 -1
$$ -1 -1 -1 -1 -1 -1 -1 -1 -1 -1 -1 -1 -1 -1 -1 -1 -1 -1 -1 -1 -1 -1 -1 -1
$$ -1 -1 -1 -1 -1 -1 -1 -1 -1 -1 -1 -1 -1 -1 -1 -1
$$ ##$RG_tab7= (0..255)
$$ -1 -1 -1 -1 -1 -1 -1 -1 -1 -1 -1 -1 -1 -1 -1 -1 -1 -1 -1 -1 -1 -1 -1 -1
$$ -1 -1 -1 -1 -1 -1 -1 -1 -1 -1 -1 -1 -1 -1 -1 -1 -1 -1 -1 -1 -1 -1 -1 -1
$$ -1 -1 -1 -1 -1 -1 -1 -1 -1 -1 -1 -1 -1 -1 -1 -1 -1 -1 -1 -1 -1 -1 -1 -1
$$ -1 -1 -1 -1 -1 -1 -1 -1 -1 -1 -1 -1 -1 -1 -1 -1 -1 -1 -1 -1 -1 -1 -1 -1
$$ -1 -1 -1 -1 -1 -1 -1 -1 -1 -1 -1 -1 -1 -1 -1 -1 -1 -1 -1 -1 -1 -1 -1 -1
$$ -1 -1 -1 -1 -1 -1 -1 -1 -1 -1 -1 -1 -1 -1 -1 -1 -1 -1 -1 -1 -1 -1 -1 -1
$$ -1 -1 -1 -1 -1 -1 -1 -1 -1 -1 -1 -1 -1 -1 -1 -1 -1 -1 -1 -1 -1 -1 -1 -1
$$ -1 -1 -1 -1 -1 -1 -1 -1 -1 -1 -1 -1 -1 -1 -1 -1 -1 -1 -1 -1 -1 -1 -1 -1
$$ -1 -1 -1 -1 -1 -1 -1 -1 -1 -1 -1 -1 -1 -1 -1 -1 -1 -1 -1 -1 -1 -1 -1 -1
$$ -1 -1 -1 -1 -1 -1 -1 -1 -1 -1 -1 -1 -1 -1 -1 -1 -1 -1 -1 -1 -1 -1 -1 -1
$$ -1 -1 -1 -1 -1 -1 -1 -1 -1 -1 -1 -1 -1 -1 -1 -1
$$ ##$RG_tab8= (0..255)
$$ -1 -1 -1 -1 -1 -1 -1 -1 -1 -1 -1 -1 -1 -1 -1 -1 -1 -1 -1 -1 -1 -1 -1 -1
$$ -1 -1 -1 -1 -1 -1 -1 -1 -1 -1 -1 -1 -1 -1 -1 -1 -1 -1 -1 -1 -1 -1 -1 -1
$$ -1 -1 -1 -1 -1 -1 -1 -1 -1 -1 -1 -1 -1 -1 -1 -1 -1 -1 -1 -1 -1 -1 -1 -1
$$ -1 -1 -1 -1 -1 -1 -1 -1 -1 -1 -1 -1 -1 -1 -1 -1 -1 -1 -1 -1 -1 -1 -1 -1
$$ -1 -1 -1 -1 -1 -1 -1 -1 -1 -1 -1 -1 -1 -1 -1 -1 -1 -1 -1 -1 -1 -1 -1 -1
$$ -1 -1 -1 -1 -1 -1 -1 -1 -1 -1 -1 -1 -1 -1 -1 -1 -1 -1 -1 -1 -1 -1 -1 -1
$$ -1 -1 -1 -1 -1 -1 -1 -1 -1 -1 -1 -1 -1 -1 -1 -1 -1 -1 -1 -1 -1 -1 -1 -1
$$ -1 -1 -1 -1 -1 -1 -1 -1 -1 -1 -1 -1 -1 -1 -1 -1 -1 -1 -1 -1 -1 -1 -1 -1
$$ -1 -1 -1 -1 -1 -1 -1 -1 -1 -1 -1 -1 -1 -1 -1 -1 -1 -1 -1 -1 -1 -1 -1 -1
$$ -1 -1 -1 -1 -1 -1 -1 -1 -1 -1 -1 -1 -1 -1 -1 -1 -1 -1 -1 -1 -1 -1 -1 -1
$$ -1 -1 -1 -1 -1 -1 -1 -1 -1 -1 -1 -1 -1 -1 -1 -1
$$ ##$RG_tabA= (0..255)
$$ 0.25 0.28 0.32 0.35 0.4 0.44 0.5 0.56 0.64 0.7 0.8 0.89 1 1.12 1.28 1.4
$$ 1.6 1.78 2 2.25 2.56 2.8 3.2 3.56 4 4.5 5 5.6 6.35 7.12 8 9 10 11.3 12.7
$$ 14.2 16 18 20.2 22.6 25.4 28.5 32 36 40.3 45.2 50.8 57 64 71.8 80.6 90.5
$$ 101 114 128 144 161 181 203 -1 -1 -1 -1 -1 -1 -1 -1 -1 -1 -1 -1 -1 -1 -1
$$ -1 -1 -1 -1 -1 -1 -1 -1 -1 -1 -1 -1 -1 -1 -1 -1 -1 -1 -1 -1 -1 -1 -1 -1
$$ -1 -1 -1 -1 -1 -1 -1 -1 -1 -1 -1 -1 -1 -1 -1 -1 -1 -1 -1 -1 -1 -1 -1 -1
$$ -1 -1 -1 -1 -1 -1 -1 -1 -1 -1 -1 -1 -1 -1 -1 -1 -1 -1 -1 -1 -1 -1 -1 -1
$$ -1 -1 -1 -1 -1 -1 -1 -1 -1 -1 -1 -1 -1 -1 -1 -1 -1 -1 -1 -1 -1 -1 -1 -1
$$ -1 -1 -1 -1 -1 -1 -1 -1 -1 -1 -1 -1 -1 -1 -1 -1 -1 -1 -1 -1 -1 -1 -1 -1
$$ -1 -1 -1 -1 -1 -1 -1 -1 -1 -1 -1 -1 -1 -1 -1 -1 -1 -1 -1 -1 -1 -1 -1 -1
$$ -1 -1 -1 -1 -1 -1 -1 -1 -1 -1 -1 -1 -1 -1 -1 -1 -1 -1 -1 -1 -1 -1 -1 -1
$$ -1 -1 -1 -1 -1 -1 -1 -1 -1 -1 -1 -1 -1 -1
$$ ##$ROUT14= (0..7)
$$ 0 0 0 0 0 0 0 0
$$ ##$ROUTER= 3
$$ ##$RX22TY= <no>
$$ ##$RXFMAX= (0..7)
$$ 432.5 -1 -1 -1 -1 -1 -1 -1
$$ ##$RXFMIN= (0..7)
$$ 5 -1 -1 -1 -1 -1 -1 -1
$$ ##$RXINTLV= (0..7)
$$ 1 0 0 0 0 0 0 0
$$ ##$RXMSTY= <no>
$$ ##$SCMTY= <no>
$$ ##$SGUC1= (0..15)
$$ 18 19 0 0 0 0 0 0 0 0 0 0 0 0 0 0
$$ ##$SGUC2= (0..15)
$$ 33 256 0 0 0 0 0 0 0 0 0 0 0 0 0 0
$$ ##$SLCBCONF= <SHNV>
$$ ##$SPECTR= 10
$$ ##$SY2FLAG= 0
$$ ##$SYNCTRIG= 11
$$ ##$SamChgEth= (0..3)
$$ <149.236.99.28> <no> <no> <no>
$$ ##$Sgu1PowerLevels= (0..7)
$$ 0 0 0 0 0 0 0 0
$$ ##$Sgu2PowerLevels= (0..7)
$$ 0 0 0 0 0 0 0 0
$$ ##$Sgu3PowerLevels= (0..7)
$$ 0 0 0 0 0 0 0 0
$$ ##$Sgu4PowerLevels= (0..7)
$$ 0 0 0 0 0 0 0 0
$$ ##$Sgu5PowerLevels= (0..7)
$$ 0 0 0 0 0 0 0 0
$$ ##$Sgu6PowerLevels= (0..7)
$$ 0 0 0 0 0 0 0 0
$$ ##$Sgu7PowerLevels= (0..7)
$$ 0 0 0 0 0 0 0 0
$$ ##$Sgu8PowerLevels= (0..7)
$$ 0 0 0 0 0 0 0 0
$$ ##$SguType= 2
$$ ##$ShimPowMaxUA= (0..63)
$$ 130000 130000 130000 130000 130000 130000 130000 130000 130000 130000 130000
$$ 130000 130000 130000 130000 130000 130000 130000 130000 130000 0 0 0 0
$$ 0 0 0 0 0 0 0 0 0 0 0 0 0 0 0 0 0 0 0 0 0 0 0 0 0 0 0 0 0 0 0 0 0 0 0 0
$$ 0 0 0 0
$$ ##$ShimPowMaxUC= (0..63)
$$ 130000 130000 130000 130000 130000 130000 130000 130000 130000 130000 130000
$$ 130000 130000 130000 130000 130000 130000 130000 130000 130000 0 0 0 0
$$ 0 0 0 0 0 0 0 0 0 0 0 0 0 0 0 0 0 0 0 0 0 0 0 0 0 0 0 0 0 0 0 0 0 0 0 0
$$ 0 0 0 0
$$ ##$ShimPowMaxUG= (0..63)
$$ 524287 524287 524287 524287 524287 524287 524287 524287 524287 524287 524287
$$ 524287 524287 524287 524287 524287 524287 524287 524287 524287 0 0 0 0
$$ 0 0 0 0 0 0 0 0 0 0 0 0 0 0 0 0 0 0 0 0 0 0 0 0 0 0 0 0 0 0 0 0 0 0 0 0
$$ 0 0 0 0
$$ ##$ShimPowRcbType= 3
$$ ##$ShimPowRes= (0..63)
$$ 1e-020 1e-020 1e-020 1e-020 1e-020 1e-020 1e-020 1e-020 1e-020 1e-020 1e-020
$$ 1e-020 1e-020 1e-020 1e-020 1e-020 1e-020 1e-020 1e-020 1e-020 0 0 0 0
$$ 0 0 0 0 0 0 0 0 0 0 0 0 0 0 0 0 0 0 0 0 0 0 0 0 0 0 0 0 0 0 0 0 0 0 0 0
$$ 0 0 0 0
$$ ##$ShimPowRng0= (0..63)
$$ 1 1 1 1 1 1 1 1 1 1 1 1 1 1 1 1 1 1 1 1 0 0 0 0 0 0 0 0 0 0 0 0 0 0 0 0
$$ 0 0 0 0 0 0 0 0 0 0 0 0 0 0 0 0 0 0 0 0 0 0 0 0 0 0 0 0
$$ ##$ShimPowRng1= (0..63)
$$ 1 1 1 1 1 1 1 1 1 1 1 1 1 1 1 1 1 1 1 1 0 0 0 0 0 0 0 0 0 0 0 0 0 0 0 0
$$ 0 0 0 0 0 0 0 0 0 0 0 0 0 0 0 0 0 0 0 0 0 0 0 0 0 0 0 0
$$ ##$ShimPowRng2= (0..63)
$$ 1 1 1 1 1 1 1 1 1 1 1 1 1 1 1 1 1 1 1 1 0 0 0 0 0 0 0 0 0 0 0 0 0 0 0 0
$$ 0 0 0 0 0 0 0 0 0 0 0 0 0 0 0 0 0 0 0 0 0 0 0 0 0 0 0 0
$$ ##$ShimPowRng3= (0..63)
$$ 1 1 1 1 1 1 1 1 1 1 1 1 1 1 1 1 1 1 1 1 0 0 0 0 0 0 0 0 0 0 0 0 0 0 0 0
$$ 0 0 0 0 0 0 0 0 0 0 0 0 0 0 0 0 0 0 0 0 0 0 0 0 0 0 0 0
$$ ##$ShimSysFunc= (0..63)
$$ 1 2 3 4 5 7 9 11 15 16 8 10 12 14 6 17 13 18 19 20 0 0 0 0 0 0 0 0 0 0
$$ 0 0 0 0 0 0 0 0 0 0 0 0 0 0 0 0 0 0 0 0 0 0 0 0 0 0 0 0 0 0 0 0 0 0
$$ ##$ShimSysMatrix= 0
$$ ##$ShimSysType= 1
$$ ##$TFXNUM= 0
$$ ##$TRIPLO2= 0
$$ ##$VTU= 2
$$ ##$VTUETH= <149.236.99.20>
$$ ##$VTUTY= <no>
$$ ##$WBREFAM= (0..15)
$$ 282 112.8 100 100 100 100 100 100 100 100 100 100 100 100 100 100
$$ ##$WBREFLM= (0..15)
$$ 0 0 0 0 0 0 0 0 0 0 0 0 0 0 0 0
$$ ##$WBREFPH= (0..15)
$$ 90.51 -65.62 0 0 0 0 0 0 0 0 0 0 0 0 0 0
$$ ##$WBSGU= (0..15)
$$ 0 0 0 0 0 0 0 0 0 0 0 0 0 0 0 0
$$ ##$XFAC= 2
$$ ##END=
$$ 
##$DECIM=	2432
##$DSPFVS=	21
##NTUPLES=	NMRSPECTRUM
##VARNAME=	FREQUENCY,	SPECTRUM/REAL,	SPECTRUM/IMAG,	PAGE NUMBER
##SYMBOL=	X,	R,	I,	N
##VARTYPE=	INDEPENDENT,	DEPENDENT,	DEPENDENT,	PAGE
##VARFORM=	AFFN,	ASDF,	ASDF,	AFFN
##VARDIM=	65536,	65536,	65536,	2
##UNITS=	HZ,	ARBITRARY UNITS,	ARBITRARY UNITS,
##FIRST=	6512.624267578125,	-15.908380508422851562,	33.565341949462890625,	1
##LAST=	-1711.060302734375,	-15.247838020324707031,	33.42496490478515625,	2
##MIN=	-1711.060302734375,	-20.09795379638671875,	-3739.76220703125,	1
##MAX=	6512.624267578125,	7153.7744140625,	3884.604248046875,	1
##FACTOR=	-0.12548538292992295062,	0.089422180175781254552,	0.04855755310058593871,	1
##PAGE=	N=1
##DATATABLE=	(X++(R..R)), XYDATA
-51899a77lJjKk%J%k%LLJkmKNLLjK%mopjNNklJLK%lk%NQKook%PNkJ%L%jKkmjKjl%jKMKLkj
-51832a64N%mkj%%klj%%KJ%OQMlnlLNLjonKOJkjj%knlKKJ%%NLk%%jonKOLLLJppj%%NJljKO
-51765a56LkkKJ%%kLLmkMM%kM%JkmjLN%kKPMkklLLlmLK%kljLN%kkkJLmlKLJnnKOLlqmKMK%
-51698a43%%jkkj%JLJJLJ%m%M%%joLP%omkKL%j%M%lJJMjmkkOMjLLJjkJMkmJMMOLnqn%MLkn
-51631a34%PPjjmKRLonjJLLJokM%KLJjknojMKm%LLKjlmKMjmkLOKKKqoLQKL%mplLLLJjJlJJ
-51564a16%KJnpkjKJPLL%lL%LJ%PMjjomjJJJLKknn%mkJjJJMPNj%jnLJkjJMjjLlomkjkLNN%
-51497a07%jNLnmmLOJ0LjokjkJjLKK%jjkL%%lJLJKKKnm%J%KlLN%mmjkk%KKMQOJJlkjllk%k
-51431i5%JjLKlK%%LLjmnnljOJ0LMNok%m%JMKmJJjk%%j%L%J%lkJMnnkjJKNJOQljmo%kKNj%
-51364h3%KMNOJpmlqJMJNJmjKj%KKJNKrkONkpkLJJJjnkJkKNN%nl%L%ljPK%KLL%LJnjooJjK
-51296g3QJkJ%%KnKOJopljJKjjNP%LLkkmkLJ0JjlpJJ%%mKLjKLOknLKLJmpLOPJ0klknmNMnj0
-51230e6kNJLj%RLlmjLLjjkokjjLMk%KJmnJK%lmMJkJJLMjp%Jl%%ll%NLNLJLJjk%LLNJmKLK
-51162c0lomlKjpnJmkPMLKlKknKjmJOJ%%%KL%LLjJMJqlmjklo%KRJ1MMKmljjljK%kkjKQJmJ
-51095c6MLMll%%jnKPNjnork%klNNnJQK%ll%KJmJJljKMjJ%jJKkKJq%OJjKKpjKlljjMLJj%N
-51027c5L%NMKMMpmjnlq%RKJkKJljJMKjokjKjLKMK%%jLmmkJjjKllNPMkmMRNjqpjLLJLjlnJ
-50959b3MJjljQOJmkKoqKMLjllKOJ0jpooKJ1Jj0j1n%%MPl%MNLjk%JjMjKJnoplJOQN%kLLJj
-50895a2npkNOKKNK%pmKk%nj1jNNNPRJJKopjlKPKop%MNkl%jmo%MNKMKLKpmKJOPl%jJKlnoL
-50828hjoljknLjj%m%PPkJPM%njMlnknJOPJnlKj%OJn%QO%JjjnmkLK%NLl%mlk%JjM%pkjjKN
-50759iJjLLLko%JokKjJMJNLmJK%knkmkM%mnlPP%LPNKoojjnkJKJ0Jpm%J%l%KKL%KMmlJ%oo
-50691a8%JKKNPKmpkLNPMKkkklmolLJKRJ2LlmlnkmllkkNNN%l%kjllNPLkKKj%%jnoONkjMN%
-50624A0mk%LKJKllJkljOPKnolMMLJJnokKJM%JjlmmonJRknLOQj%Kjm%LmqJMQKlkJMMnpj%N
-50556EK%jL%%Jlooj%KJJjJKNk%jkjj%JMQMKpolmm%JLLJNNmmJN%nk%LNLOlkMmj0nLNlm%MJ
-50488Ekll%MjooLR%mKJ0MnpkJLOLlpkLM%%JPJj0n%JNKkJKKJNmn%KknJLjLK%JlpkLL%Jlmj
-50421a%mlQPLLKkpoLLNKnkLNkkj%LJ%konOLmPRklKjKkJJoplJLM%mnJMKjKKKkKMopm%MLkM
-50352A0OkjjJMkmj%K%%jKPMmmj%%LKlj%oJKN%mnlN%jLMMkm%%KOJon%%OJnrlKMkmOQMmlJP
-50284B2knnpKJKLLjjJjNMllll%KKK%j%jjKLLLmpjPLmmLJjoJl%LLMJLK%lmj%lKM%JjMJj0l
-50217A1MMMO%ojLlnjkmqjJmOL%JlPMk%JPPkj0JOjpjkljj%J0R%lj%kmlJ%%LNNmn%%LjjJLK
-50151B6Ljlnjj%oojQLKKnmj%PRmo%M%jnjNK%%nq%MOLkJRKollLKmjlJKkkOOLmljolj%JKKL
-50083A9mkM%JLO%kLmjN%%lm%K%kOO%KkrnORlqqJMKMKjjJokNj%QLnoJKllKKJ%kqj0LLOJ1k
-50017B6mmrmLQPnpOJ1NjjlnLNK%kpqmKNJ%LOjj0pjJKLRLqnNPklJJJj%J%jj%jKNMmnjJ%nJ
-49951B0MjjKPO%%%LLorpK%onmLJ%MKjojKLJ2JroJ0J1LklJLJ%jjkomKKlkjj%%NPMoq%OMkm
-49886B6loKMJKJJK%Lmm%Mj%OKnpn%LKnlJ0KljKjNNmm%ml%k%L%kML%o%%OOJjKjkjklojkLR
-49819B8%mPQP%pmj%mk%J%LLKjKOkjlllKol%JRNj%mm%MJLLJmpJK%%krmMLN%%lkNjjj%MPjq
-49751C1njKLLJ%jKJkljMJNK%momllmMP%LMKKOL%%%kmkMPNnkLLjqrk%OMnj2j0MOK%mmNjJK
-49685C0ljkJOPNNJkon%JMLjjmoONjkjKM%jprOO%JK%RMpkk%%kjmk%lnKLQkj0qJKJMMLKjkp
-49618B8lRKnnJMkJKLmpnPMjJ%MMMm%%%%rjJkJjJKJjpkLKNMNJkMmroqLOjlJLPKnjJMNNkop
-49550B8nkKQMJnkJMKOjkJLJK%pm%MNkpmON%%kn%LKJ%nnkJnJOJLM%JJmpopJJ2QJmjjJKNOL
-49483E1lnknmKjmjKKln%NMJJLLOnr%NJMMnoJ%kMLLLk%JjjkJMJJ%mnklNL%LknlK%kJL%jq%
-49415C2PMnoJL%JKL%jlljLjolj%OJjNkkNMMLkjJnk%KlrnOJkLjMOLjmlJjK%Jllm%mlOKJ%k
-49347C0jj%KJLKkK%oJLjKkK%jmLQO%mjjkKMlLRMpmJJJ%Mmj1nNNkojJLKj%KkmOOJjlk%nqK
-49280C2NL%nn%k%%JN%ljMk%KJ1Pkp%MjopLOJ%%LP%n%M%jlljn%JkkKJL%K%L%kkjJJL%kkln
-49213C5kLN%jmLKlLNLmnkjmjLPLKJjj%kMjkKllKMl%%kljPMKjn%MKjKmpmJJmqKJ0OkkLmk%
-49146C8%LMjmmJMJpjNPKjkJjmNjJJjmjOO%kmjJJLJlmnjRPK%ppMNLkJj%jomPNNnj0kKN%N%
-49079E4oKJnmm%JkjjKNK%qlj%LLLM%mjLMOklLKrmJmjlKLjjmnJJMMJ%jJJMNL%kKL%prp%KM
-49011C7NkjkjJJjlKjlLJJMNQm%%mkLlLLjmopn%KJ3NonKNpl%%KJlk%JKPK%M%llj%KmmJ%L%
-48944C8l%klLRR%LLkpp%J%KMl%%jjNOMjkknlLL%JKMKjmoopmNPjl%MLJKKmnNKmjjMJmLOLk
-48876E5kKLnpnPR%kMlo%%KLjj2nNOK%%npkjKONm%KKORmpMmlmjKJMjqKPPlmMMlnNOjpkJj%
-48809E2jLKq%PJk%MNkMJj2n%KloLNM%omjJNMKKlklj%MLro%KOQL%mkMM%rj2KLLLjKjJOLkn
-48743E4lLKjjkMJopnJ%kQLmKqmjMJ0NprJNMOPorlNLjJl%OMnmLLmjMKljJkkj%LJNN%J%lmN
-48676F0joljjmoKMN%%JLQ%J%qj0nJklKM%jNNONk%KopjJkKLMjJLJLKjonJJNmnLmmjQR%kLJ
-48609F3mlLLl%%lokJmJJ0Lo%JmjJOPMjnmnjK%jmlKNPKnl%KKlm%olKjkpo%MQOOMKljLkJko
-48542D7jMPlpl%jLKK%JjOKnKNJjllonL%kRQKJ%OKmljoqJMJn%NJjnjMLmlOPJqjJ0%ljkoMJ
-48475E8qojKk%jlOLmKQL%LjrmklNLJ%ONMjmpJ%%lrJQJl%nmnkMOMML%KlkMOLo%jjjk%Lnnl
-48407D3JJMjjLj%NKJMKkljJMLlnjK%mKN%knnLLJ%ljkLjj2jROMNLmm%JKmkMLnmLjLMlqolM
-48340D6MLKK%k%jJLLkkPJrrqnLJ0LMMlmjMPPkmmlk%KPMpoJMMkjJNNlm%PKmmomkkjLOPOmp
-48273F0%JjNNmj0p%RNrJNPKkjojORkn%LKjlqjKkpJQJqnNklKNOKK%lpm%jMOK%jkl%%ljLnj
-48206E0JlL%kMjplPM%%kMNJlL%lJjlMK%NMmojmlnJJJPjqojOOjKlJPO%lokMLKnnlkJJjJjo
-48138D3%K%%MNMMKJjKJmolqpKMOLjKOJokkJKQ%qjkJJLMNmoMKj%kk%ljKkjjJL%MOjkJ%oLK
-48070F2%nnNmo%NRLlOloMJJLKnlKJmpolMLK%mLMRMllkjmqnMNLJlkjJ0Qj%oq%OPPO%mml%l
-48003F5j1kJ0MlKQQJpj2pqjLmJNkjJjOJ5OojJL%mK%%jjmjOJJnljKJJNJjoqMQKl%npKkj%p
-47939D9kJMNkJKJNkomLlkJLJ%KNLkmokMMPP%prr%MQPoj2kOPLjk%LLMjojMNmmPJ1mmJm%Jo
-47873F5o%kllnK%JNM%njJMM%mkkmJLJJKJJlkjOQNKKNKooKmJKMmmkJorjkkNNnjPNkkl%jMK
-47805F1qjJ%JJ%RJ0Mlnlm%K%mJMKJL%mKMjllNNnnpjKM%kkkj%%LMJjkPRJmnqlKkll%mo%PO
-47738E7kjOOjLQMrj0%QNkokLPJpJOJkp%Mjk%ljM%Joj0jRPOjlmmoNQJqKJ0jkKKKj%Jj%lpl
-47673F3m%JmkMPN%klroLPNJm%JMQKJLkqj2nJMjKMll%%jLk%MOLk%OknokKLMpkLRkoklLjjm
-47606E6kL%kMNKM%jJJ%ooqnJLMRKpmjKJ0L%MLokkLNmpJPjpLJ0QjplklkmoJJJLKkjjkMLOR
-47540G9knjKJnplK%ljOJJMQjqj1lOOlnjLJKMLkqkoLJ1L%mkJjljQ%mJlPkqjPLlj%kkJkL%l
-47474E8MJNPmnjMNLojKk%MKkjojkJklNRNjjlpqjNLKRL%klmnLLoMjJNMnpkjjljPLmkj%MPM
-47406G7JlnlLKknjJJLmkj%JPNJJJJj%%jlrJKl%lk%JjMjJJmnJJkjL%%NMpJNK%JLjMjqjKJK
-47338G0Kjln%QKopkO%o%QJ3MjmnJj%JMM%mjnjOOko%%llLLkmjkkMNJnMMloknkLNMjnkJ%jl
-47271F0jjNJ0%l%%LMjLMknnJ%JklkmjkkjMMjkjkNOLJlonmKPkk%NKnLLkjJjnoLONJLQN%rj1
-47204F5mNKNjoKLMLKjmjknLNMN%nj1oQPKOlnnL%qmQNmmNNJjkll%%JKjjlm%KKljjmkMNjMJ0
-47137G9LnnmomQMlOR%no%jojMMmoj%jNQKnkjljkjKJjk%nljJOLJjJOJJMlpjJNJ0OmlmLMor
-47070F5JLOKj0llnnLRN%nLN%Kk%korkLKMkkLjJMj%%lNKJjMOL%m%jKKqlJ%%Jj%JJMOLlljk
-47003G5o%KMjJmlkokJMJkOPK%kjmk%Njj0jJPOM%JJllJjKkqONlmnPQj%Lkm%%j%mkLJ%Klj0
-46937F3lJKJ%N%LJjkJKJmmJNM%j%jmK%JOKLJk%Ll%JnnjMLLKj3j2%jkjNJ1Ljn%kjLmJMJk%
-46872F9MMmjkljkmj0JJ1RlkMOkmMKJKmkmJOR%lrjKnJMJML%ojLmJKlkkMM%Lmkj%Ln%Kjmol
-46806F0JQMlnKLKLoqNPjKnoKN%mkMN%jjqpjNJjLPNkM%rkPP%lknLMNk%MjlLpo%nlLMMJPjo
-46738G4kJJjJokMJLOL%LNM%jnnmnmJPNmolkljLjnlljLOJ1Ol%LjlLLmlomOLmmoLRM%MO%on
-46671G6nLj%KkoKRQJmjNjjlj0qkMN%njRPMllkppLNKkkONJkJnkKnnJ%MOjjKmjjkKMkj0kKN
-46605F7L%kKQOLlM%j0mLKMJp%%LOonjjk%KL%K%pmLL%k%jJJkklKMNNjnKKL%j4oLJNQmlmJJ
-46539G0MMkjm%MNKlkljLPQ%pjKKL%kKmmo%LKJ%lLONkmkmqkmmMQnnJNJ0ONJkjqj6mNLJPJp
-46473G2mkmLJ0MJJknkJ%pk%%LMkl%KP%jMjkPlm%kjkpkj%QMKNKJJmnPQ%lk%pklokQO%J%LK
-46406H4%mkP%nolKjjmJ%MLK%LLonOMkLKoom%MjlNMKJrpjLoJMJmkNNMlookMMJkomLPlkNRL
-46338G7onMKmjjnn%LJLNQJkJMKkjn%JPJjLookkKjkRMjjJKK%JJkjMklomPPjLkqrrkOOOKjK
-46270G9jjl%LJK%M%mojjJMlmnlJLMqkPNM%lJj%kLQNmj0rpKJ2RMmokMPkKN%jjjllPMjjnno
-46204G2omMNkrlJ1LJKjkljLPLMKlj%knKLjkmJMJk%njKjjk%jNMKJKNNoqmjMmlNKKMM%jmjn
-46137G6nJKolkjLQMQQkqpk%NP%jJNKmlmrnkOJ2LpljKLkjJj%mKKNRKlro%JllJLmpo%PQJkk
-46070G0kjLLKLjpn%KKkk%JJkLO%l%%KNNJlKjokJJkJLpnKLkllLKlJML%MlNQlLMlJjj0qLMJ
-46003G8K%OJ%%%j%LjkKjnjJ0Poj0rnkKRMjJ%jLJKKnkLJpnnKMJkJmJKkJMJJ%KNjk%nkKKKO
-45937H7RJom%j%kkKmnkKJPQ%ooJOJlnkj%Kk%OPmjJJkJmrlNNkrnOOLLKjMMkjJjjJoJkn%LO
-45869H4LMlojJjlnJNOMKlo%kmJKnkkKNNk%JJJLkj%plNO%jJloolMLj%LKJ%ookn%J0J0OO%j0
-45803H1olKQLLMlpqJRJjmmMJ2KkJjjp%Nkk%JJKK%nrn%LLKnmMMKLJ%jkKkjorMQJ0%kKJm%l
-45737H2lLj%NknomnLJ0LklMQ%lL%nnJ%NJ1Jm%mjjnNOM%pj2nNLkkojjJOLjMNN%nok%nklok
-45672E9NP%Jj%LLLklKJJomJKNRRoj0kLLL%Jjrm%j%mMMokRPNnkjj%jjnnkjPQQKkJ%noLLKl
-45605H3mLJ1NLprrnkOMkLN%LMLOjoJjmnJMNLnlMJ1Omonlmm%KJKLmnJJ1Jpn%JkpnJKLmkJP
-45540H0NONjknLPmnJjj1oNMKJkpk%JnlPOLMjpnKMPPLpqlKJmkMmmO%lkNPjjNOklloljKOll
-45473G7nmKNjNLn%jKMlmJKkJNklLK%mkjmmKJ0QNnmnk%LOJoj2%KMONKml%mJkjK%kmjMPOK%
-45407H8n%Jmn%KkmJNOrpKPOkml%NNKLLj%oolKKLK%nllkKJkJMQK%Lnnl%Pmm%knjPNNJ%Kkk
-45339H4OL%KKnq%JJlllJLkmlLMJMRRKqj1jMolMNKljLkJklKKLKmqmKnKPLLokJM%oj%k%mkP
-45272G7J2O%komKJJMjlkmo%jKJnm%NMMmmkOJ1OJJmJlmLllMRKnj0qLJqmjjjPNjJKjmJMJLJ
-45207H3LljMNJnJLJnrkKj%kJN%JMJ%nKjkMMjjNNlmjmlJJjqmOOQj%LJojk%Lmkjn%JlmLMNK
-45139H4%ooKJKNROLjok%jMljmjNkppkLOKj%kKNjKlpmNjnMNO%kKmjL%M%pmJ%klKRMK%lqjj
-45071G9l%j%MLN%MjkJ%nlnKPQMnro%%KkKj%MlJklKj%jLlojPJ0NLM%ommmkkkmkPN%JKmllJ
-45004G3%jjl%%NMK%MNJKJknoLJ0jmnqnMP%mj%jN%Kk%LnlQQnpjMJKKkJLjkplLNPO%pnJMMm
-44937H9kLJLko%JQNn%%KJlmLLoj0nLLJk%llM%JLmjnMJ2Plnk%LjJpkLj%KLmjKJJkjJLKMjp
-44871H5JmkJNOmJQjllmkMONjpnkKKLKKlomjkkJLjmnklLPOMLQRko%mJLlqqj%kRRkljrjQQL
-44803I7%jm%j%pjMkmoKMjjo%MJLjnjNKnmKLMMmkJ%LKmjmlKK%%KJjjo%OKLjjPP%nolJMN%k
-44735H9LKQPmqmjJmmmnnLNjKKNMonnJOlmjKJJ%jLNLLjkkM%kJKlkkKOKlmlm%JMLmjJNjojN
-44667H6KlKMKlmkLOJlJJ%ljOMmmm%nrJLNQLlm%j%LKjLJm%L%kJj%jjkJLjJjopNJ2%j0%Klj
-44601H1K%jjn%lJL%kJkjKKLKMJL%%jm%%%LJjKjJL%nlONlll%mO%mmjKK%JJ0OoqLQKnjPjpl
-44534I0NJmLJkl%LmLPnnNQLkmlml%mlkj0%OJkmKJLKkqLNLLjjJmKL%%jJL%jKJjlj1kN%rmO
-44468G0%k%LJLNPNKnrlkLkoOPM%%JJk%Klo%kKJ0jnjMPKmKKJMjmJkomlKNOmojmn%LJMJk%%
-44401H2KKnJmpKNLJ%kmjPNNlkOPjopmj%kjLMJ%kmoJjlj%NNLMJK%kONrqLOMjrlLOKnkKMJr
-44333H4j0NJ1LLJmkjMkrjMKoj%jljKJ%%n%MJKJkjj%MPJLJln%%JNLmmJmmkLML%MKKLomnJ%
-44267H5%lJJkLkkKOOKk%mllm%PNM%nlJnkLJNOkpjnqjMJ0OjnqjOLjnkMJj%%jKJJOlnjLJML
-44200I5kj%Jqj%rkQMnmKMLmnmKLLKkJOMjljmJQLlmkoqKNNKljMJmmmjNLROlj0lOQJnklk%l
-44133H0JNJlKj%%J%nnmKKLLMjKMJL%mmMjkjKK%%K%kknjooL%MMnkLNNLOjonlojMJQQjkj%J
-44065I3lmkJjmjKjJJklJkJLkJQMkLLmmJjKLqpQQjqolmKJNL%k%KlLlJLNJqmQQOknLjpmm%j
-43997G8JMNOjnlmLmmJKkjkNPO%kknJllLj%LkNJKMkq%lkP%mKjmkJPPLMNLkjko%%JJkkkJjl
-43929H8KP%olmmJKmjNM%%KKKkJ%%mlMPMkllJLKJkKlmlJOMmp%NkoK%lMNjpqmNJ2MkkLKnoL
-43862H8OKkKNOJknoKPM%j0j0mJJj%MJNMmkM%jjmmjj%JNPPnj3o%OMjJjl%OOkjLkknqjMJ%L
-43797H9no%%LMLknmOMlMJjklkMRMjKQKJmj2j0lklKR%nlnllLRj%QMkm%M%nmOPNNJlmJ%jjJ
-43731I7LlkL%jlJNKLloomkNN%LLkojkKJkjnm%jjKMRJkklmkOKLlmljj%LKl%MjjKPM%loMJr
-43663H4rlONp%Nl%NJJQknJjl%MNKljJK%kpmLjkNlnlkJ0QOKjkKLopmROLN%klk%nmlljjMmp
-43596G5NRNmokMMJkjKJkjmpjLJMQJl%KLjLLkmk%prLJ0LKJppKOKjljPMkkKLLKkkjOMmlppJ
-43529H8JrLNjlnKMMkpjJloJJQJ7Lrj0%O%KjljO%l%%lmjJkJNjJKKlkLOlkKJk%NPLkl%qmLn
-43463H5o%lmJKJJK%kLKmKPKjOPknqqmkKJ1RLJJnlKkmlJ%KJKNN%j%llnkJKKjkJKknLLMPlk
-43396I6OKk%%Kl%kqnNMJJjmkJjJJJ%JLjjJlKNJjqj1JNLJJJmJKJJKllNllNL%nlJnmL%mL%J
-43329H4KjJMM%lNNkJLjlknmKkjNQjj4pMKj%ONKJJKMKJ%lklm%LppNLmnkmJO%lkJJPLjjmkj
-43262H2MJ3Jml%M%omkKPmoljKM%jKNLLlmkkjKMMjkomnLNjkKOKMKnnKJk%%K%kNkl%JJKjpj
-43195H5jKOL%lqkQLnoNJ%jkJkMPM%jlokj%KkkMPkmJJl%jjjJjKLONLjlkkJKkj2j2PJ4jnnL
-43130H6J0J4MmmnpnJQPKlknnJJJjLJLMJJK%kKorml%PK%kLN%JKlrjN%nmLLnKMLLjklplNPK
-43064I9KLlkj%KKnp%kmp%NNLRLojJmNOmo%klkLPMKm%jMKppJNN%kj%mjOolnmJJ%%%MOjljk
-42996H5kLR%KJ0Lj0j0mJNKjJPLmrjLrnL%%MNmmk%JKnkMKJOQNpnJRPkqopl%oKKK%JJljKNJ0
-42931I7%kLnmJJ%OOjkL%pojnk%jLNOL%ooOQkj0nKQ%mjmkL%%MNjKOLNKol%pnJOKjomkJPLj
-42864I6jMPjlrlJlknjMJkJknMMOpmJNLLMLmkMJ%mnlMLMLLkpnlKkJMRKKJrlNkkKjj%lLjMP
-42796A04MNjmlljjmKqmO%q%MJMNkJkmLJLLJ%%noo%jJLjKQJl%rrNMkJMKjJJ%jnkJNOj%K%j
-42729I6jlkKJKLkmlLMnj0KL%KMjlKMkKplLKPM%mJ%jMMKjmKLJkjl%NpnKJkkljJ0Njl%NMkK
-42663A09kj1mMpnJl%N%njLQ%LlmKjNP%knnMPkKklkkjk%jJ%n%OJjjjLJLML%kojkjJQ%j0nM
-42598H7NNlmjKMlnl%LM%%lKLnmL%lk%JMLjjKmJMN%kKOjnnomnjQJ0MKmjlk%QQjj0nMMk%LJ
-42532I9KqqKNL%jLOJlrmkJKnj%LJjjmoKOLNPjkllLkkJMNQNjnj1j1JRkpjOMQMkjnpokLLkJ
-42466H7JknJ%kjQPOjnNkj0mPOjl%MjormQMlmKOKnq%MONkpkMLQJplLMlkLLKJmmpLNkJjljK
-42399H8J0kkMkm%%kjm%NkJRLLorj%%jqKQNJJjM%jjjKopkJJ1Nnl%NQKJNKnm%lLjl%jmmk%j
-42333I0OJnNJ2JpoJmjjqpJJ%OOM%pnLLjJmjORQjr%%%Lj%Kkj1oMRJ0Kmnl%lknnNMkmKKJNL
-42268I6KJJl%Nkj%m%LopKNOQjonkLOMKloj%JNLj%KjooON%mnNLjJkkLM%llj2j1nLQRKjO%l
-42202I7kq%MjkNJ%OLO%mlLl%mqj%mkJMOMLMjmKjLjkKjl%QQnJJnmjjojN%%nnlJL%NJlKJk%
-42134I4QLK%j0mKpjRQJmlkjJmJKplRROjrrJLJkJ%kJ%jNQMjomjl%njjkjkjOj%MPJoJJllll
-42067H2lKMO%m%jj%QOk%%%%Jo%KKL%%K%mJko%jnOMJk%KJONklpollJJKMRMoKjk%qlPLk%Lm
-41999I3oLjjJ%%%JL%JLlLRj%jqlKJLNLmql%NJ0jllmNK%jlmkK%KL%nonJLjklKJojRRjmJLM
-41932I9Mml%KLjnkQMJljkLM%pqnoLLlJOPPJpnKKnnLMK%nMLmJNMjjNjnpmKMkjJJ%l%omLOO
-41864I8LJ%ml%jkkQMJlpjLkpljkjM%%jLQRNl%%JNMllOmnLkMNkj0p%K%NkJM%ppjkJOJlkNN
-41797A02KjKKLljMKplkljoJ%nMJ0%njKjJllNJ0KJ%ljMNJmnoj0nJLl%MMJjLKjJnmOOL%%kp
-41733I5%RJj1pOPLMpj2jMjl%kkKMj%KLKokJ1MolLjlJjlJMKnpmMKnn%kPPKMLkl%JJ%Kjljl
-41668H8lJJjLJRNjm%%MjnjKMJ%Lnq%MJmkOQJml%KmnLLMlmJKmLKjnkjMKJjjLLMNjjm%%n%l
-41600I7lk%JRNj1j2jjP%qmKMKLNMLOKJlklLNmljkjjqmONLjMPKkmljJMJnpKOjlpjMNMj%mm
-41534I5%%JLLOkjjllkknkLLjjjjlPPKJKKKjKkjjJmj0jLJN%%MJlpmmkLQJkljjoKMKL%%jKN
-41467A02N%nrojjJPNKMLlKJnJKLjnp%J%M%mLNOmj0mjJ%kjjJ%JkmNJMN%%KlJLJNjmj%mnoj
-41401H6%LPK%JkkLMM%%%%mljj%%%lllKLKJ%JljklNNKLonKnlkKQMJLKMkqkN%qoNOKKolKLj
-41333I7mK%JMKL%opKKl%KjnJPjjl%J%jKkJNMlJJ%njNj%KllNLkroOQkqllJKjM%%QNkOJKLk
-41265A11j0rJJ0Q%J%mkqpjnkKjLOMLRJ1lknkLKk%llnnjPQMO%mj1qnnmQJKOLR%rjmm%JmnM
-41202H9PkmjjmKLMKPJ%lojMJ%Kj%QPlrj0pllmLOLQMJjlj0%NPMlnoJKkMMJN%%KonkKjmjJK
-41136I1LJlmMMNMjjNjoNJmqoLNLK%lMJNLnpLOmkjjolKOLomqKPjmNQnmojNJ0KnqnKKMNKqo
-41069H6JJNJlnJokLP%mONml%JNNl%mljLQPMkl%NKonnJjklNPKJplkjMNL%%%KkjMKnj1o%jL
-41002I1KKkm%LJmJOM%%pmKKJNPkqqo%ON%LLkkJKKkmkmjOJ2Ojknn%KJjkJKnj0kLMRN%ojjj
-40936I6j%kK%jk%LJLLkKOMJj0nJkNQ%kmj3j1n%KM%jKjjMPLMML%ml%LllmKMOjJmp%%MjljK
-40871I3PMoopLJ%kOLjJJMMMJkmj%nolONjjkJMLNlpj%%MJ%JJ%lolJMJJjjj%KmrLP%L%lnJJ
-40803I3LPjkmlJkJMOLql%%PLJokNkjjMQ%j0lOj%jjjkjoKPLM%Jj%mmlllKPK%%mo%kJNM%mJ
-40736I6kmmOJ0K%JjkklnJOoj0nMMJkJLNONjnjjj%KMJLjoJJnj%jmLRJj0kkKLKj%%PPlj0nK
-40672I3NOLkl%L%nmonmlNJ3J2LpojmjMknJKJjMRlllK%jkkJJjKO%kqlKljOOMkLJ0Mpj0LJJ
-40608A06KokKKllNP%jmmnkNMjokLkmKMPMlqmLNLpm%QJ0jnjJmrMJ0JkKnpKPLJNjpnjLRKj0
-40544A03nKN%oplJNLlpLPNOKmmN%j%kljKjnJJkJLKjKlpplMNKlLPLMOKmkjmljMMonKkl%jl
-40477I2M%jjkkkkNRKjllloJ%ONLjLMnlJkmjKlmqJMJNOLLLLKj0lkkjkqjQMJnlJNJ0OJqp%j
-40411I4kn%OLKmpokNLNRKomPJ%%MKlkLjKLqnknkQOKjoomKQNokMjl%QKkJQ%j1pKNNkJ%Jnm
-40344I5%JM%knmJPMOQnrjlmKJnKMjkJOLkkLNMNkj0kkKjjpmNL%OJlMOjkKnmplNj%Ll%QOJm
-40277A07o%lklnkLN%njNPjjKNKmlok%KMK%%k%RNkM%noljJNJkKKmkKJ0JojLklm%kmNJ0kll
-40212A03omkKKJJJJnnllLPkkL%JJJMLjrjNMklJJo%QJjkpopkOPJL%Nk%LLJJLL%nnjm%%NLJ
-40145A03NkljKkknpj0lOJ1J3NplJKjkjKmljm%MKMOKJkrnl%mkNMNKkkn%POJkjkjlKKkjKLO
-40081A07JopjMkpjR%jOknOQ%ooo%J0LkkjJPMkkJmpk%%%njQLjQQnpjOLnnkJ%%jqrjQOPJ0L
-40016A15ooJkknJNjjLLkml%jjNPMJ%m%jknlKKnkOPokJKmJLjJjmn%OJKQ%rljjK%jJqmPJl%
-39949H9%lJOQ%%LOjmlJKjm%%q%MOJ0Lkmmn%MJmkLJl%MllLKj%n%POjmlojMJNjmlMLMPko%L
-39882A10jkKmlmnJLKJKrmKLLKNkpkMQPNkj%%%oKKjMKmkjlnKJmjKlnlj%LLnlPJJLklKOPnj0
-39815I5jPL%j%MJmpqmMNMMjqkNLKlojMMLKKjm%QMjjJlkKkloonNRkmjJjj%LLJOJ0lppmJNL
-39748A04nJOjpKKOOqj0JLklLjJKNRpj0nlnjLOKjJkk%K%JLML%jk%kNK%%%kkm%JmMKjlKPLm
-39683A04m%QOjnrnpnQMKJPKlKKNKmolLjjK%JJlmnkKKNLjoJKJKL%nmjLkjRLokkkJMJlKMjk
-39616A02lNPMJmk%k%%%rj1%RLmqpJOOkkjL%mOJ0lnJLJmmmjORPK%lm%%mrkNJ0L%olk%JmnK
-39552I1LjNJ%MjjjlNjmJM%kjL%mjlKNK%KmlkkjLJNQkkJJmjJlMO%mroPRkjLNnj2mKjL%NOJ
-39485A08kmn%NJkkNL%ooKNnq%LJM%mLNOMnqlmlNLKNllkKNnkRNljLJkKlnLPMmmlkKM%JM%n
-39418A08lJNjkjKnjnjLNlmJkjK%lp%P%lJKKLK%kJOjpkJK%jnKPOjjJkomMNK%ojklKKmlJLK
-39351I8%l%LJKJnQOmmJLj%ooJLlpkMNOLKPLlpk%onJ%QQmoK%o%KLPjmojLmkkRJ0KmlqjJkL
-39284I8JjJL%J%n%P%mmlLQKplONOjn%KJ%jMJmK%oo%K%JNjqkPNJK%pqk%JPMkljOLjLnk%kl
-39216A01qlKJM%nOMlMlJJJMKopJNJjkklKJ2Ooqm%%O%qomJNK%r%OPL%jJjmJ%nLRLllk%LON
-39150A12kljkjjjkj0qMJ1NmqKPL%kkML%mlnjOkm%olNNNM%kMMLkLMlkknljmMKMNnj1qoNQ%
-39086I3jOPllkmLOJr%J1%lkkJNnqLLlkMON%lmlmlKKLPkjjJLljNKnlkLOLkjjmlj%llK%jjK
-39019I3%NLJprkjNKKJK%nnKMMjkMRO%lmmkN%kKJj%LlJJjonKMlnONlkjLOmqmJLNKk%mpmKR
-38951I4J2Mmlj%P%rpmmjLNOQKnnJJlkkROjl%%L%LLpr%LmJK%JJknMKonKKNLmmJLkLJKjmkL
-38884I7QKjpmKKNjno%JlMOLmoMOJKJKMkm%MLmJpm%mjO%KMPKLL%%qLPooklj%lmkjLKKJpnK
-38816I4JjkKMjJkmKKKRKnJLJmmm%%JkjMNJ1Ppj0JJJL%jpnlLORKp%l%MKj0jNpqJLjNLmonL
-38751H9jlOPNjkKMjnKM%lpn%%PQK%jLKjnn%PLjjnnNOkojP%KMpJ%kmkjomLON%l%jpnllLPJ
-38683I2KJ0O%JjoJklLPkoj%jkJJllKLk%KJLmpkQPLJJL%%Jlkjl%lmKkMMJLOnj%lJKojJlJL
-38616A05MKnnkoKklJK%LRLnjJLQ%JJ0MlpolmmrojRLoKOLl%JJKNk%omNJljKKjMNK%OMnlro
-38550A00jn%N%LMKJknlLMMJkmjM%%mKLlkklLNjMjrq%ONNJj1jMPMjopKJlNNpmMNLnqJQojj
-38484I7KLLjn%KKKKKlJ%rnLJ2Rlnnj1%Mj%KMNJknJJ0Rk%ornkMPMmolJ%MknlnNOKJLQjkor
-38419I6%%mKOOLjLpj4nMJ2MpnKOKlMJ2J0JJlojJKjj0j2nJLLLpj0kLPPjjmmNQQLkl%lnOKo
-38358A04nljlJKJ%KJ0L%%kmjJK%kmJJnjKkKNLlJO%kkkKklkkjKNOJMj%kMNoj0lmJ%JLMO%l
-38293A10mmnmLML%jlkPKlmlKKLKlmjjLLqojLKjMRNnrJL%jpjQ%lLONKjl%Jno%JMkjLMKknO
-38226A07QkJj%%kkmqjMJJKjKJJRkkjJNkkMNjjjqqmlJomkn%RQQJlkNJkm%MjkP%qllKQOJOj
-38159A17npl%LR%kmknmlkLKjkMQQ%oplJjMLOkn%jpkLK%jLKKJjlnJLLJKjLJL%qJLkkKLkLL
-38092A14Jkj1qJLllLk%MKPOK%mpjLlo%MKKMj%m%MKNknk%jpj%jKJKj%PKL%LJqpjn%OJ%%j%
-38026A00lmKLKljjlJQLK%ljnJkKLkKQMKKP%ljqj3r%KOPQLjpokJJmnKJ0JnPNloKNkmpjMjJ
-37961A01JJorJ%NJ0LJJKjlkjKPmq%LNLMkk%Kjrj0J%NQJml%loNL%LMOlomLjoPMon%%%JK%K
-37896A02kjJkLNj%Mkp%LMKkJkn%LJ%%KLMLllJklkjMLjmnKJpkjMKJkjOJkjKJ0jnkKNNjqn%
-37830A04Km%kMjLKk%%JJkj%kPO%llk%J%pmkLj%KkkLMJojJpnMMm%JJklLRRPLlp%NMKnolJL
-37763A09kpn%LMojKKKl%PP%nlkpqJRL%KmlNJ0MkqnJLjljjKPJ0JnmrnJJJkjMLl%%%kmmKJN
-37698I6NjkjJKlkKMKPRmmmLLnpLJ0OJrpKLLkmnkJNMpoJLOL%%kLKjml%NjoLQ%kJllLKmjK%
-37631A09KNLn%mnmkMkLNkLMmlmmJONK%KlK%mJl%PmrK%kJj%JMknmJJOPOkl%kpmLLLKjnMjo
-37564A01lLN%%kJLJNMknkl%PJj1nJJMkLJlKJpnmp%QRLmKPknLLMLjknnJNlmpjOOLKJlKMkK
-37498A13J%nlNLlkmll%MjljNRRMlomLkmJLK%jOKl%JkmlJmqJNKJklLPKJlmlllK%njJJLpnk
-37431H8lOOOM%o%LL%KMlmmlPO%MOnmll%mqkNj%KLk%nnMONN%%Ljnljkklj0qRJ4N%noMJjJj
-37365I9JjmJLJJ%kLLKlqkNMjjM%KLL%kKlKNKmnj%mo%MPPjoJKkkMkJOLJlknnjNMKklNOnqj
-37297A09KK%KlnpLLlLJ%NMLJkpnoLLJJLOKolJjnpLL%jMONnj1jPRmqkj%JkkM%jKoKNJjM%m
-37231A05JKkokJJKP%mNLjN%rlL%jkJKJJJnkj%PQ%llLKLjllJLoj0JLknNKJJ%KLMjljjlJJO
-37165A15MjkKnk%pJO%JKJKlnrmlJJ1J1jpKJonJOL%%LKJJpj0nLLNKLNlnn%kKKm%jKOjmmKJ4
-37101A15Rlqmn%LKL%%KkLJjj%kmlkMMmnjjjNRjpnJ%jJRMmlmljQQMkj%kMJ%%jkmlkjJ4Opj0
-37035A09rJLklKK%njKNMjljkNLjLjJNK%jmj0q%NPmrn%PLKLj%j%%KRJ1Mln%%mjkl%%jNj%n
-36970A08j1KRNJmkllKOOlj0MOoJNLJnonnMMJl%%JLLjkKOjMJmplLkjJMN%n%mjMjJL%KjkJl
-36905A08%kk%l%JKjjnmQJ1PKkmkqoJN%kKJLkklj0okJ0J0LJKmqn%ONMJJLL%KJjjllllmmJL
-36842A01%j%PknNjnjJlnJMOKljJJk%KLNOmm%j%kjOP%onLQLkLMlrrkRMjljJjjkkjJLJkLlo
-36775A01kjJJ%KQLkonLMkmNOllnJLKmplMQKpJPQLlj4j2lm%KOQjNjnLOLKKpqJPJKJ%nkJKk
-36710A04mlmPNNMmjjMLLMLnrm%JJjjKKOLmqqLLNKplKjJ%konKJ0Pjk%k%m%k%%jJKMKmmMJj
-36644A04JJLLL%%MkJkjNMLmo%KnoknMjkKJ%%MJmJLKNLkop%LOKKJnkkkPNmrlJqpJJJMNNqm
-36577I5ROL%%%njljJjNQJkJ%kKnpJJlk%MPkk%KMMKqr%MJMN%%jlkJkk%mjMN%qojPROPprj%
-36509A09J%k%lkJJjJJlo%OjmkMKkLMPRPOlj1j0mKkl%LlnpjKjjlMOM%%%OJmomLNK%NJlJkj
-36444A07kklLPL%nkJjoNPKOJj1j0%NMjjlM%pllNOlmQJ0%%lkkmlJPMpj2jNLKMOKomkMO%jl
-36381A11lMKlmKK%mjROknnLKk%jLmj0kL%KKKNKJLnlLmmJNOrj1nLOkkNNMMK%%j%JljkJjjm
-36316A06mlLkmNjkMjkQRJnjLJljOJ0jropJJJKNlll%NKlLLlLN%oqoQMkjJJJkmjljMllKRJ1
-36251A21MlokJj%klmmJKOKnonN%kJkKOPMnljLOQlj1j2ojJNPJkmnjjMMJLOOKkklLkj1mJjL
-36187A01jklmlMQPQkqojOOJkjO%kjKOkmljkLj%OMlqmLPQJokl%KmlKJ0Knkp%KKmojo%PPLo
-36121A05jJkj%JmojMMKNJk%jmjLLKKkjMorNQKk%llNjnJKlJLLKmokKkkNPM%JLJ%jpn%okjK
-36054I8PN%mJ%mJLljLLRKk%ljkllNL%JKkj0lOMM%kpnjk%Kl%PRjqLK%klJOLklKM%qmNjlJm
-35987A02pjKjOOOJmlkkJPJ%K%ljLL%n%JJjNjoj%jnmkkNPMKJlJj0kkmLPMNJklkJKjj%JJKk
-35921A10m%m%LLKlJjLJlkORnqkKLM%ll%%OKjklpomPNojKjMLJ%%kJMKKKJnqkQNll%Jn%MMk
-35854A12o%KNkkloKLMLml%%kKknKMNJjJJ%KLklJkmLOKkmnojMkqMROnlpj1JPKPJjj%MMjjk
-35788A06KLmlNJmPkj3jNRJ0JoklplPJ1mojmkmkNJlKM%KNjlmJnjLKJKJkkjknjNNLnrkOQLl
-35724A06ORLmmkj%l%mKJmkKjoONKjomMJLJjkjNjLjmKnmNJlKLLMPLkLLloqnLK%j%MjjpoMK
-35657A06JnnJLJkkJONklKMmoJROnpJOLjKmlKMjqlLOLpm%jjkNONL%lmKJnpKm%MOkLL%mlQP
-35590A23pmOO%Lkop%J1PKlpqk%JL%%N%qk%JmnMPLmlJknpnJNJJjmMNK%j%jJLNKlkjokP%K%
-35524A10opJMkPMpmMPO%moolNLL%%kjknjJkOJ1MJkk%Jl%J%MMmjJj%kjMLml%ljNj%jlKm%P
-35458A15Rkj0n%%JJjK%jJmmLjNlpKJ1LoJJJllJnoQLjPMlmKM%omMPM%nrKK%mJkkmLN%%MLL
-35393A18opl%%mKPOJ2Jo%orlKJKOjnKPkljJPMkllnljJKJLkmkPPn%Npnk%%L%%MNmlMPMolJ
-35327A16lnjj%LKjJNOprk%jKjlJNJ1NkmKMoj0JR%%MKqqkplNMRKjKKlnnn%J1PKknmKRKJLl
-35263A23nn%%%KOLkmnOLlmpj%LKMKnnkJKkmjQL%k%J%LNrj1NLQRjpqmlKOMkjLMMrj3%lJJ0
-35199A08PlpKNolRLmlMNN%mlmkLLpm%LKjjklkjKPRJlmonlLKJKk%J%jkNPLnmNPOklNLonOm
-35132A19j0%jo%NKnk%%mkjnNPNONJlMKjkjmpkMO%k%KJmkRJnkko%K%OLnmKNMljpnNOMj%OP
-35066A29Jn%jpnkMJjmlmPMlnnjMNKmkj%MKJlokjONJQO%onnJKkJ%jkkkKMJnkJjLKKkjOMmo
-34999A08kJPMLLlnqoJOMJlolokONMJ0OlkoLOLkK%jm%mkN%lnnLLLJljkKjnnjMjnNPKLkn%M
-34933A13%%MjKkokJJnmMRLkNMorjjkJMKlLOJ%%Kor%PJ1OmLmnopjj%M%LNKMLjppkM%%JKjj0
-34867A05%MkjMOjonKOJjMJLkj0JPPkj0k%qKRKnmnRQrp%LNPMknmmmKkn%LRMKJqnjoMKKNNL
-34802A16nkjkKKjjjM%nJJjLkjLJm%jjjLNmlKlJOMjm%JpnNN%%lk%QQJ%klmpjKOJ0lnnkNOM
-34736A22jNKpj%qqjMOLlpkjMNNJomjjlLKmnkJ1J3Mlkjl%KMLnJkmKOjmmrkPNLLJl%%%Jjmm
-34671A11ljMR%qpLQKlkLJMNNJppq%Nklk%jkj%KJKQ%nmnjJ0MnOJmkJN%lNLlmjlkKjNO%lpm
-34605A08%ojKKMKL%qJP%onJlkKMPONkkmjjlKKkkjrnNMOKmJLJJk%%nlMLMNkn%K%llKkNRjo
-34538A16kMjoomMRJo%JjlLOKMoqJ%kk%kJMjmk%JNj%%K%jNJlLKMLJjqJk%RmmJrmKLPLmL%q
-34471A07mnpjOMO%JJ0JpkLll%jMOJnnML%moLKlkLQJljJJKloKMJ%lnkkNQMML%mkKopqmMKL
-34405A05%m%MKLklmkLjlJMNMNKnlKLNkoqkO%jkkLPMPRLopklKNl%ll%jJjJNOMnrqkLNKjjl
-34338A13pmNJ0MlM%rp%KJJlj%mKOj%LjmmnMNPjk%JOjrkK%%J2QpjMnmlmk%QMkKl%JkkMJoo
-34273A05MQJKL%jkqpLPMooJKJPLjkqoll%KLMkmnMPQJmjkqpKPNNL%%JllnnlKMPJ1OopljNL
-34207A19MJ0LrnKlrjPjojLmkKOOmplJKJlkM%nkjJJLNMOJlm%knJLLjrmkNONnj5kOQK%J%Jl
-34142A09oJlkJ1Jol%%LOMmjOjkLKkkNONKjLkjjpmpKMJ%nkklMKKQQlplKkllJKjLLjojJlkN
-34076A13%ljlmKRkmlMMJ%qj3mNPOLMN%knML%NjlmqoJKMKNNJ%mm%LOQ%poLQkomjlkK%Jlk%
-34010A08KQNJJonLJKKjlmk%mKRNLkj0qllKNN%KQQkpllnkj%KKLJK%NLlmJMLJ%Jjjjlnm%OL
-33944A23onljML%ONrpk%j%QQJj0q%LMjMKljMNJmorpJQJ0KlmkJlKJ1lnJJL%%oLP%njnnlKL
-33880A08noJMjNOjMKklkJMLKJ%Jmj0qLMKkl%MOjjlpMKnjLLjjJMJolMNNjmonJjkPjkKLMJj
-33814A12Kjl%mJNOL%%PJl%KlqmnLLnmNPmkLkkmpQQKop%lmoKOMMMjnnljQPNOjpm%MRnqMML
-33747A21jljj%NJ%Mjnj%KjjlLknLO%%Mj%jkomN%jLJpnJMPnKPLkmnjkmkPJ1Kkpro%MNOMMo
-33681A18KJ1PLoqnnlLOMKlpqlJJLOLqrj%JJ%mMPKLkm%O%KLPKmopjMjqpLRjlnmLJ1ORPrpk
-33616A19jJPmlJrmJLQPomkomLLjMPPjnllkjJKNKnmNOKKmlklm%ljKLJ1NJol%JKjK%Jl%MKm
-33550A25n%jJQJmpnmqqKOPMJkjlkNKKRJomKK%pojNKKPOj%KkJJJkl%Jjoj5rPJ1LNMjMKl%o
-33485A19rllmmOO%N%JKmoKKkljNMkLJ1PmnmMMNLoqolKLkJNnpKkKJ1NJjLJjmlL%lLMn%ON%
-33420A36nj0oKNLkkKl%NklKM%klkmk%l%Jjk%J2J0jmmpj1KJ3Olnjmk%JKJk%M%jkjKjLjn%l
-33358A06%J0%lKLjk%MKJJNMllpMM%JkNMorj0MMjjJMjnJkkKljm%RRMjqqKNONmoj0%L%LKJm
-33294A14j0q%NMPNLMKk%nrj%kLRQOLmom%MjllLLJJnnjJlJMJmJKj%jJMlnJLPKkkMKmpk%Nl
-33228A18pj0jRJ0Ll%k%LMJnlLjK%mjJLOKlolkl%l%NMRKm%llJLQKqmj%o%MjnkOO%M%qkl%O
-33163A18PLmkjJNOJmj%kqnKJlmLNJjLjqlJLQNJKkLjomlLMJnqJOJjJKnplJlJLNK%%n%OOlo
-33096A13lRLjmqmN%l%%MJ4Onp%jjKJKLllNmnomjm%NKmKLJMQNm%JmqjKL%MJ1Okoknl%mMJm
-33031A15kNKlkJn%RPLnkLK%mkMNnoKNkrnjKPQNloKJkl%MLoooKPNmlkJNQJkpq%MKj%j%lkM
-32964A16J%kn%JNJ%N%opK%%OMJl%knLRLm%JkkoplNOPRLkJpj0j2lJ0RloMOMQ%pnmkKMknkl
-32900A09jJK%lkJmnMPNN%KJj%KlnnJlPMNNkm%kkklKLnlJ%LMJMLJkoom%%jjPOLkJjmlNQKm
-32833A26lnKLjJJpkP%npnPMmmNPJkLKkjNkokJL%nllNLoqLJ4OJoqqmNKJNRLJKjKJpplNjjM
-32767A21mjK%KnnJknORPMKjoplLlkJlL%jjLMojQ%qo%J0Q%LJpKJk%jJjKLjJMNJj%knk%noL
-32701A18J0MNKjnrkjkLPJm%jKjpk%mKOMnmkLMkKKjmmLO%lmJLOJl%MmnKjj%L%lMJ2J0koom
-32637A27lr%M%Nknm%O%kKl%QPKjKk%Jlpj0njJNjkKLKKJJmlJNNMkj%lokllKj%%PKnkLMK%k
-32571A19o%LjLKloNMpnk%OPJjJNKjlmlkkOMolNLk%JNKn%jLJKkjLor%RJmMRQP%nroJklJJ%
-32504A24%LJ%lqK%jKknlLOJpLQmlMJj%mlkMKLNqoJJjmKK%jjNL%mJKLLjn%%jLkkmkj%%OOj
-32437A20%LKK%rlJ0NlonkJjKMMjj0o%LnnN%MKJKlKKmo%MPM%l%JLNN%jomk%JmjQLmnLNolL
-32372A18%jnKkk%JJkkjLLKMk%jl%LM%pj1JRPNLKnqjjmjNRNJmLOJmlmjPMjmk%olKKLLMjnM
-32306A30LmpnkKNNnJOPKomonnLO%%KJKKLjjnlk%kJKJjL%njKLMLLJjK%lppn%OOLKjjlkLkj0
-32239A13qMJkjOQJjmkMQMl%MJ%%LMNnj1nNMjkj%Kmj1pKPKNMKkokJ0K%lnjkNL%KKJjlolj%
-32175A21MLnlPJlkLKlno%jlNMRQjp%%mlj%%MOLjpj%MLokkmKlJPJjJJN%qnmlLOLmlL%%klK
-32108A16M%nqJJjPQNjJjnjLLNnlJ%MMlmkj%Jjl%mjL%K%l%%jmklj%LRNM%jLkqLKkJknmNRl
-32041A23lKmklrm%%kNROMJknMjlKkkNJj%L%kLLKljOO%qj1jOJMjolMMkp%LlmllOJ1JjookL
-31976A12K%JjnLPMKmjOkj%kjoKLkL%KLNNJjkkKNnooJKkLN%l%jJjjKNMnrjKmpnlLLKOKKKL
-31909A27J1NnomomLJ0NjojKJ%nklkKMJmojJ0R%%kk%jJKJKppJOLmlmKML%omjl%KKMkkJ3Rr
-31846A32nKmpjLLmmKMJKNKmp%KJMKllJOKmjjMNmJ%LKojMJmroPNLp%J0MJljlnkjMk%JLNJp
-31780A29jJ%Jj%llKJmlkojOL%Jn%OklJQKklnLN%MOJJlnnjQKqonNJ0KkKll%OKjlMLkoqlMQ
-31714A29NkmjKQLrj2JQJjkkLM%m%jn%%lKKKjop%NNLnNRJjmlokKPJnqKJNQMKkkjpmNKlj2p
-31649A05KQMmlQMkj%LJjkKKNNNL%nookNRkklkkKKMjlonjOPMlrpkJPJ1PLmj0j0llNKPjrLJ0
-31585A32MrmQKlkJjKNJ%m%moKLLmoJl%OQKpoQJ0omJJjkjoLK%lJKJKL%%KmLknjrm%J1J2Jn
-31521A31lnj2nLLQOjKK%KJlNkqJQjpjROkqnJNljOLKMjooplj%PmqJPLkjj%NNjjJlKPKj%nn
-31455A25lmJNNJkOJplKJjlmJk%L%jMOPKprpLMKjm%M%KlmJOKMjlJ0Pkoklk%mknrkNLOOlkJ
-31389A25loMJ0Ojnon%MnkJJLjjJNLLNLopkJ%j%%jlKKnkKlljMKJnMJ0MkJjnjNJomjn%QKML
-31324A31JmJKkKNlnLLlkKJ0Nnqoll%%KOko%ljMlKMJJjJkolJMmpNMMLKKnoKLN%jKOJqnjNP
-31258A34KkMjnMPkjkp%mr%QP%pkMLKPOLlrj4j0o%PNJKK%LL%MqqKKMjmjk%MKmkLNKjl%M%l
-31193A25jjnlMRNopomKOKJJKLJMjkOkq%PKkmlkLKjjkjJPJKLlpjNlj2njJ0NjJKLNMLJkppL
-31128A30RPmj0oJLJR%oNjpk%MQN%mrkJJ0Pllk%%omm%K%J%jJllKNJNNkmkKM%mkklmn%JJOM
-31063A32%MOkojNMkpn%POqqjMMj%%KOKk%krmPOJjmkJJknj%nlPK%jlLOnq%PR%rlM%jPKk%k
-30996A30mJNMknnmMNmjKjm%PJNLJ%njkLLJomNNPMlmnJ%JjkJOLmplQNKJj0j1jJ%k%%LJj%j
-30931A26%LJjjmKj%NNkr%LkPJonllOPJnJN%LKlJJolOPLLmqLMnmkjjJJL%mjMNmjkjMMK%JJ
-30864A40j0j7pjQMjLJMR%pKjnNPKJ%mjMPjjjkqJPkkLNJkpoNNKljLLL%Kmj0oKOlj%KPknk%
-30800A31KLJnp%Kkj%MQLJjJ%mJjlkjOj%Lo%kk%MNLom%LMkpkjlkkJJ0Rmqj%ljlLkJOJ0Oll
-30735A36kJKmljmn%MKQNmj%JjlN%nPOnmPNm%JK%JjlKJkJ%jlkklkJOOLqomkRRjpj0oMMJLk
-30669A32nkMPjmJjoKM%PPKJqmLjnlNNmnKlJNJlJLKkkjMNjjmj0JOJkknmQJ2OorojjkJl%LN
-30604A30N%mkjLOJoKJ3jopmjLOkj1kJ2Lllkn%MKQNjoljKPMjMM%qkjp%ON%kKKkkkqJNL%%k
-30540A40jQLJ%qnkKkqnPJ0OJkmjJOLlj2j5MJ0QKjkLNoljklkjjnlLkjMnpOQMNJpnMJ1Kj4j0
-30479A19mKJ3J0MMkollLKJKJJm%kkLKjkmkmNQmpjJ%QLklkKNjnoKONJkMNmlnrkkNKKRJnpJ
-30414A33JKLJjnmM%mkjJ%LLjmnl%LKLOMjkjpJMjLQJokOjkKkKonjLKmjNKjLkJmoJMkk%kkj
-30347A23L%jKJ%Jj%Kk%POL%orlJJJOLllOOjlJKMjn%K%%%jjk%JMKnmnJNlljkLJL%lkjj%JO
-30280A36PNkLKJkqmJmoNOJmlL%kmnJLK%mj0OQLKlmjJJkl%MNJKL%KkkjjllnkQOkomJJJJNO
-30214A41L%pmKllp%MMRM%JJL%lLjmJLLjJljjm%%JJjkljJkljk%OjmjJkkNOLklLJkJKjJNkk
-30147A41pkKkj%m%NMKmm%KKOKnlKJLknLMlj%%NJmKKj%kmnkNPjkJjMJ2Mj0nljk%KjlkNN%%
-30082A42j%JKjlKJ%PMlmlJlmJlLOOK%o%mlOMJjjMlol%lnllkJQKmJlLJl%mmKkKRJmkNJ1Km
-30016A43mm%OJ0LknrJJ2Lpmnkk%LQK%KklmlkKKKMjmLnqkMJ0QJo%%kLjljj%lkOMklJQLppJ
-29952A39KmmKKJLlkNKLO%nj%nqJOMmkJKJkKmokMkJLOKOJ2loJ%nm%O%mlmjjj%%KMLN%njJL
-29886A49%NjojjpkjjKljNKnkLjLMojlKKMk%LLJjnpLNLJPJ1Ommjnj1qNOlpnKJ1LrjO%LLlk
-29822A43KKnl%jNPjqrnkkNJkM%%L%mkKQRLjmmklLknJOJJLmk%KnKNmqkNJKLJmmkJQ%nMLml
-29755A34QO%Mjlk%l%jlLLOLlmLKkpj2j0lPPLNLQjlJ%%jJMLqoljKLKjlMRkllKqj3mMKRPNj
-29691A48qnjJOMjljkKmjLMJnljMKjL%lkjLMKp%J2OlrojNMMpqLL%ljMQLmjL%nlMNNKjnlmP
-29625A52OmopmNMlkJ%lJlOLo%JJjlnJknMMjJMO%pkMLJl%JkMKjM%ll%LLJjKKMJpqjjjQLJK
-29558A54koJKJopkjNJ4Nkqj1JMk%QJlkLMOlnpjPOKljL%mjkjMLjjLJMkJolnl%k%%LjkMjKO
-29493A51Njmj0kMRklnn%Jln%JkMKmMNLMKJlnmLJ0KKL%oJJLnj2nJ%NRLJKkjKNKpojMKllmO
-29429A50NkJQkolKno%KOKlk%JLkKJnKL%kjj%%%L%lnjMNjJknkjkJLKMJ%jjLJ2kj1nMLjLLJ
-29364A58MjnJjqoJ%N%kLMLnlLknjNJJLKMLnqJ%lJMjlpmQN%MLkkKJJkqlJJKJon%LKjjmlJJ
-29297A36K%kKLLjkkKMQKm%lkjnkMQR%nM%j%JljJLLKOPnpljlLJL%qlONlolJj%kln%PR%o%N
-29230A57KnkLNjkJOJ1%mjko%P%mooMMKKJMkljKJ%M%lKjjLMMJkmnkjKNMlJQPO%%K%nllMJp
-29164A85jKKNkkkkJMN%kmnjJQJ3J2%j4rJ%ok%pk%oJ%jKK%mJKjLlmK%lnkPPmrjMMLKjJJj%
-29100A75kj0qLJLk%PQLM%jkmknkKLLLjlllMOKN%olmpk%kpkQKllj1jMOMLNMKkqlLlnmJNk%
-29035A53PNMnokjKNLnkpNPLPnj0r%JNNJJllj%LKlKkmloMOJjJJkjK%%lKJ%kJ%mkQJ0%rpKM
-28970A56%lkKOMjJjjnJK%MQpj0ojOKlJK%%nj2nQJLMLN%%kKMjkJOKpj0%NM%qp%LKkmJLMPn
-28906A53p%JKLKj%%%jlkjKKPJkkmLLmlNkkJjmKJlJ%L%jJJLnnnkQNPJKJmj%JKmmKNkj2nLL
-28840A45MPjn%LLj%jlJMqpKMJljKJ%PMJkmklnKNJljJkjNklLNjkKNmjPJojKjpqjOJLOLJ%%
-28773A58kj%JK%%MJmJNJjkJlkK%jJKM%jj%MjpoKMlnklj%omLLMMlJjlN%nnlMNKnJN%njk%J0
-28706A51PkkLQkqJjnkkkmKOkjPLjlk%%LKj%NNjmkj%KjkMK%%njNlojNJJ%kklJJ%ljjNOK%N
-28639A64%ojoNNpolkjjQMjkJJjL%nkKRMnmlLjnkOJ0OLkjmLJklmkkKm%LkKLK%JJLPNmoKKl
-28573A68JKnmojKJljMJmlLJJLJKN%LJK%jmJlj2pPOK%kkjpjPkjjjPMlJKlplmmLNLNN%m%ol
-28507A50%kj%MQPmnML%%komJMk%LJNJomLkJlmMMmlL%NMkn%m%ROMlojJLJ%nlLJLKlkplKKm
-28440A52mMP%mj%j%%MOLj0j3jJ0OMM%%mmlnkjJQPJnkLKj%MJJjpjMKmkkjKjj%KJMKMRknnl
-28376A62noMK%JJMLJJ%%mnm%LQPjmjJjKjlMKjn%MmmjmJR%rnknPNon%jQRJ1%j0npojNJ0LN
-28312A67JMJkJKMkl%lmkKnmOOJK%mlk%JjkJOLl%JpoK%JKKk%mmJPLKJmlkK%%lkQllNKMMLj
-28245A74mlomMLkjLjqkKQMokjkKK%%KnNJ0jjmkL%ojJLjMKKNon%JjLMkl%OLjj%Jk%NkkLmr
-28179A64lmNOnojPQKk%JKLlpl%JjmjlKmmJ1J3M%on%JlmkOKnnj%jKL%JkoKJJ%OlkQKjjK%n
-28114A63JJlN%jKmojLlllmJJKMNk%Jkk%NLJmKNJmkkm%LM%lKLLM%jqll%LJNJJKmpJLolLk%
-28047A55NQjJLNJrnJNOllJMKpqkOKjmmNPNjlqkLMk%MmmKloLJ0LMNJnnn%OL%JkqqjlOQJjj
-27981A67kJJJJmJjLLlJKknnk%PRMjm%lrnjomLOJ2Pjlk%lKQJkkKLLln%kkkkJKllLJj%KNkm
-27915A63KN%jLOLro%lJ%lkJjkmMPOKlqlJOPJlnKn%L%jjkM%mj%lMJJJJK%mLOOMjopkJokMk
-27848A61pJOJNLKopmMPJLJMk%MMJmj1qmNMKJMOkpjQPlj0%%orJJLLjjJLNjjL%KjmK%nlNln
-27783A58OOKml%MlkJknjJomNPlJJLJRKljJnqpJNjJLMNRnmkpm%%ONpjRL%PKkpqkLMjnjKlK
-27716A62KK%kJJlnMROLjnmjNnpkK%mkNKJL%jK%nlNO%nkK%MNkn%KjmLJMJjJJMKpkMkqlNKL
-27649A73MokN%lnlKMjjJlk%ljO%%OMML%mnnkl%JmjK%mlKkJOMl%LLPQKmk%kJmomKMLlJOkk
-27582A73MMlj%jJKJLkM%omkll%J%Klllk%M%jKOLKMokKm%KpJM%KjklNJ3Kqj0MKlJjmjLKnn
-27517A60K%KKKPjnKkpjJJQMlkkKMNJj0nJJRNL%ooJjJOMml%lMLkkjjmq%NjL%KMJOJj1oKQk
-27452A74l%LK%K%J%JN%nlm%LMjk%%kjlMONNlrKlmmJOklLk%lJNjMR%mlkKN%jllmnpJOjprJ
-27385A54knLNNMKN%ojPKLLmpl%LRN%%%jm%NmrrpKLLOLOOkkKKKjpnjJPNMMKMolKJljJpj3j0
-27319A58kjKNNjo%MOKnjNlo%OKk%PLkqqJNLLKLmlKljJLKPMql%JMLlnjJkKP%mlJM%j0j1nQ
-27254A61MjL%M%qmjlk%JLRRPjn%K%mllJMj%KNkljmn%jlKJKMLN%mknJLLMKkKMKKLJ%mj2pN
-27188A73PlojKMK%jLL%rj1mkMNLLLMk%jmqlJMJ1PmnmJnponmPJ0NK%jkKMnkPQPJkjJnjop%
-27124A67LLNN%JjJMKlnlmolJMJ%nkLjkK%%OLOJoo%jlJMQK%mpnLJ0Opo%KLmoK%olPPjmjnm
-27058A59KOJlj0lJOQJjONnooKMLMPNJkkkrpklONjjkJOLLM%olMjlKjmk%%kl%KkKL%OK%J%%
-26992A79LkqlLLjljkllMMLjJMjkk%KjKM%Kll%J%JLJkl%%KOMJlrnKLKKLkm%jlJNKKKKnj1j
-26926A71JLPLklnKLmjMMRPMLkkNOjjjkLjmKJ%jmLkml%J%knmkJ%jljNNKKLKkJjJJJnpmp%%
-26859A79jJKNM%lrkJ%jJ%OJ2Krj1k%kkPOkkJnjJ0LlkKQOnokpmkLJ0MlJKqpNLrnPQLmJkkJ
-26796A81Mlj0kJNL%K%lmojkjPLknn%NNOlq%M%k%JOMJllLK%jKK%%JNkpjJJlJLMlJ%pp%QM%
-26730A82lMRjmnnLLkmnpKQKkpnNNLJkokJKKMNjNLokonKJKLMMLKllllJl%OQJkKmlKPQJJkn
-26663A96jmqqrnKQQ%kKkkmJMmmKMJ%JLjjJJnLOKpmjNNlplnLNL%Ojj1pJKKOLj%MJmpNRkmj
-26597A77JjjMKl%kLKj%L%pkLjjMjn%kKRkpm%JN%JLN%lj%nMRL%ll%jkJnlkj%Jjkl%QJ0KMj
-26531A91p%L%mlLQ%kJkomlp%NMJkon%LNln%JMNJk%kllomLNK%NPNMlmoqJJ1PloklpKPLmnK
-26465A69J0LJJlllnoJ0J3QNjkJlpj1j1mnKOLmKORJknLjJKmnKP%mpmJ2RJ%kjjlm%JL%JMjn
-26404A79m%NRKl%%nnk%jL%JJlkjMjnOOkmKKj%JnljonoKJ0OkKKK%%ONLkkJORJj3j4klqKP%
-26340A74JQNkj2qjKKkjMKPjp%MLnkKKOL%mjOMnmKLkkJjJjkrj1LPONJJnn%KmlMQJnnjPM%k
-26275A78mrjMmj%JKOKkKMMjlnjM%l%NMllnkJjKJJQMnjLLLMnpjML%j4jL%%JMJ%KmkKLnoPK
-26209A79JKOmpoJQkmLjl%KKONklJOJmjKjlmmJN%j0jOMKMjkJLrpJ%JNJj2kNlJQLooKQJ0ko
-26145A80J%JQMmlNO%jkonMLj2j1jORKkNOM%qj%kJl%LjlkljNPPLpj0lnkLkKMNJkmJJpm%mk
-26081A64MNKjlJLJnJOLJlkjmm%POmmL%lkJK%LLjNKnMMjllMO%lnon%KJLjJ%jJljplPROmpJ
-26014A77J0Mmnoj%KLO%pjJljJonLNjLNPKllj%JJjjnpkMk%JJLmo%PLjkKMjkkJMj%LjlkljJ
-25948A71JkkNOjmjjjKJN%jLLjllmljLPQklK%m%JNOLKjnlnomPJjQKkmlKkj1jPjpkRPjlJMJ
-25882A84lNMlm%JmkJJKMKkmJLllMLllmLRJLK%jknJJj0rkl%NjPNNKjjooL%jK%klKLJ%kKLN
-25816A87MqmL%KNLJlrkMLLKMKlnmnmKjJKkJPjmnNNkjLMmkN%lklmNN%jKlmKJlkjkJLlKjjl
-25749A74jKKJkmkJjONKkqolOJ4LmkllMMJLJqlQllL%kj2ljjjkLQJ0K%nmkpnLMP%JNMKKMll
-25685A86LOKJmlqpMkmmKLj%KKlKJ1N%kmlKmn%MmLNJkm%lkjk%ROolJjJMJlkrkKkJMLJ%jjm
-25619A71J%%O%mKKqlKljKJQKJLmjOLJnrkNNJkppmLNJLJjjjl%MONjprnNPNOjmjKM%loJLJL
-25552A84PLmplJ%%L%oq%MMNLmjqmKJNMjklJLjmnmKMNM%lKkmjjKkqlLMOlmkJKKKJjmnpjJ0
-25486A64OJkPPjoKJ0km%mkNO%rlkkNjmJK%jKNLLKjlM%kkjlnjOPjrnOJjMlkMjlJKKjkKJjp
-25420A74mLNMJ%%jKLjmoLLl%KMKlolKkMOJjomLKk%LLJJ%mjlJM%l%mp%KONK%nopKOJMmljK
-25353A73QQLkrnLKLjkKjMLKjJklj%lmnmOMLjJLlnp%KJk%M%mojKMMLk%kkML%JKjkl%KkMNJ
-25286A85KLmoJjJ%kmjPKqrJKJLlOLjOPjplKknmOjnkMjJN%%RKjMnmJLmj1njnJOJKJKMNj%o
-25220A76ol%JljJOOkqmoLNKMKjllKLJmjKJk%m%KKp%P%kJNLJnljLO%mjNKPPpkJ%%jLj%klJ
-25153A81Lmrm%KkmLNOjmjjO%kLNlqplkMJM%ljjKOLjl%KjlmjQJ0LKkkmk%%MLMJj0rjkoNQj
-25088A72nlKQJ0OL%lpj%mk%LokMLJ%jmmjlJmmJmLKkjJJ%MnmOOLjj%jMNLmmjjmkLOL%knkk
-25022A64%LJMKjjNLjjkJmrnNNNjkLKknkNMkl%lNMJonnnONjLKoLLLLkLMKkljpqoMPNJLNmn
-24955A74o%NKkKQKnpOMpnNLjmj%MLnljmmjJJjljk%LLJ1joJjKJMKLkjjmlL%JKl%KQMop%NM
-24889A81LorKKk%JjN%m%MKjKKL%qkMKj%jLklJMJlnkkkl%PNmqlPKkkl%Lj%JK%mkJKONnmJl
-24822A66KLJlplKJ%n%RlpjLKkNPJJmmLPJ2Opj0JJJ%lllkKJjOJljJ%MMJkk%m%njOL%mnjKL
-24757A72MLKklonMO%mpmkk%MNJlKJMJKknojljNQNkqpLLmjJ3OLjJjkjlj1mOKJLjMMJJoJLj
-24692A75jjkJ%k%KNLmllopJLJMjmKQOjlmllKJjjpmJM%LllMKJkN%njJ0PmJ%%oj2pJNPKMMN
-24627A76Kkjnn%nkKKLLnlmjNOOKn%%Jkm%OKnqnjplMNMKLOLkojkKJkln%NM%ONPOlmj1qJNk
-24561A63LK%mljMPkkMKlpolqkKQPMJjkjol%JkKKLMllo%PKMONoljkMMkj0kL%%KjmpKLLKJJ
-24495A62JkkjJJmPLjLnljJnnkJ%JQJ0KnolLjqkMOPjmkL%jOMKoj5qJKNKJlNNlmokOMKjKpp
-24430A45mjOMJjnojQL%%MKkjkKLJkJJkNNlMOmnkkPJljljllKLMROnj1pjNKJklKKrplL%mKK
-24364A43LOLklkMJMLkJ%klOPjpjOJjnqOLnLJJK%kkJJ%LKqnnpjPJ%%ljLNPL%mjmkJJLLkJL
-24297A60LLlJpj0%nJMP%mjjjJkmLJMKjjlnjjlLP%jj%JKNNPKoopjNQ%jKLnpnmKJkNPkkjj0
-24232A41p%%KJKQ%lPKlKMKkl%%Kj%%mkMKlnjjkJPLjkljJJlKLKMKonknJNKLKKnplmlkJKjo
-24165A27jNj%POKmJL%lkKKPNJ%l%%lnJkjK%jjlLkoKLLn%JNMLL%jjMlokMKpo%NJlkkJPNLj
-24098A53JLOjnjm%ORkjJkMRRPMMNJ0J1J0NPJ3J1K2K3J2J5J8K1K2K6K5K5K6K1J7J7J8Mj0j2
-24052E62k0l2k8k7k7k4l0l2l0k3j1qj0j4j7j3rrqr%knMjj0LPNjljjj%kqm%mmMRNkmmnKLo
-24001A55qmKL%QNnjKMKK%ookKjM%plKJnkL%Jjkl%NMk%Jk%ljmo%PlljJKKjJL%mKM%molJ%K
-23934A32KPjkmKNpj%NKplJjmKJJMKjlK%NKl%kkMKpj0lKOJjJlLNjMQLLnkJpMPjnqojmkL%%
-23868A25NQRMknnKJmpJmnNjqmNJ%jJMMonOK%KJ%jmLMpmLJKK%lmkJKjjlMMMkk%kmJLMOKnl
-23801A27M%jl%%kNROnoqqj%LJ%M%oJPRLmM%j1rmOQ%nk%LjllmoLLLMjoJM%kJljOOjkjJ%JL
-23735A27kmPmpKLJkjlOKpmmjMLLNkollJOKkomkKJ1KnKmpjjNO%Jmn%KMmoLKKj%j%KjKNjmJ
-23669A12JnJjjLLPO%pkJJ%olJljJMmnMLNMnq%M%KK%jKKkpJKlj%MJkj%mllLPJLLnnloKMOO
-23602A15KMKpkNjormNljjMPMkplM%%kKKmlJMNLkj0%J0OJnokOlqlKNlmNOJkjlnLM%%KjkjM
-23537A08MlJKk%MnmLjmqnjkkRJ1NjLJ%%%knnkKJ%oJLKjjOK%%JjlJmmkmkkKOQJjORlp%moj
-23471I8jKPMjplJ1OjjnjJJLkjKjJjNONmjJ%pmMmo%kJMLLK%kjOM%JNOJmmmn%LkJQjpJNLLM
-23404A38L%mrJLOLjjjMLJjkKKmjlKJk%%JLOJ0RJonJJOP%mRQjLjl%KLjKOl%koPJ0LJLRQJ3
-23340B40NlLMRQ%NPKNNPNMLLOJ3J7J1KJ1J6J2J9K3J5J0PJ0J3J6J8J8J9K4K2J4J9L0L3K7K1
-23296G58K6L1L6L3L4L7L5L7M2M6M8N1N3N7O4O5P2Q2Q6R6R8J05J18J29J38J65J79J86K14K44
-23266C365K71K94L24L56L90M35M83N31N84O53P27Q00Q92R98J115J261J427J601J792J994
-23246B0293K221K471K737L017L318L633L964M288M587M822M935M854M533L986L211K190R39
-23229G9999m51j867l141m166m931n436n691n733n578n234m723m124l510k938k453k067j749
-23212A6207j490j283j113r70q50p47o61n90n24m69m16l81l41l00k82k63k44k30k09j97j92
-23191D455j71j57j54j57j54j48j38j29j25j19j12j07j00r0q2q0p3o5o4o8o4n1m2m4m6m6m3
-23164A826l7l2l1l9l9l5l8l5k9k3k5k8l0j7j2k2k4j9k3k5j9j7j5j2k2j6j3j5j4k1j8j5j6
-23131A050j9k3j4qrj0j5k0j1nj1j0pj7j0nj6j4onnpj6j8j0j0j1pj1j6oKorj0oJkqnnpmJn
-23086F35ommolJpjKjnpmjlkpj0qqqo%Moppj1lKlLkrqojlkklk%kokKrrjLLnokjKN%mmLjj%
-23021D36KMopojjol%nmLKlplJR%olj%mqk%lOJp%JNJ%%mnnj4rOJ3Rlj1%MLKjmljj1mJKQKl
-22958C57opjllJJkn%jJLKnpjlmnJOOOKmmJ%kMJol%lkNKjJKnnjLkkJ%JppJJLkJjlMP%%KJ%
-22891C14nollLMMjrKNkmojM%npnmMjOQkkknkjjLLLQLlnm%KlK%o%krnlOLlLPKoqk%NLk%NK
-22824B76%LKJJ%kmlk%l%%lkmj%%PNQOknonojKkJmLNknnkMKjKl%JjLMKopooMJ0N%jlJjL%l
-22758B54LM%jlnllKMjplMJ0%qljLRPlokOOnnnJMlm%%K%nnMNJjokLLJKjj%Kkrn%OPJjlJ%o
-22692B37nJlML%%J%mjorMMPMjnn%JllKMJ1MJorkJjkMJkM%kjJlqjKLNMKjjjNJmLLJjmj0j3
-22628B11jMN%lkjkNJ1PKqpKNjmkNN%ml%n%KKKKJMKnpnjkjlNQNklLLPkonqnKONk%JLM%kLl
-22562B27on%JJLKNNLMjqqnKJJlMMoJLmnMLjkommpJMjjNLJk%%nJLN%jOLkk%NJj%%nn%%mlM
-22495B09NJK%lk%MMPJrqjJJlJJJK%jKjmLKKK%jLPkn%%nKMlJjkpnlNLjjJKMJK%jJJKL%%KP
-22428B33Jklk%KMjoqLJ5R%KLMKOPJ4J6J1J4ROJ3J0J5K3K5K9L0L0K6K2K0K1J7J0Qlk0k3j8
-22383E74j9l0l3l4l6l1k7k1j8j9qoqjnj2rLKkkmprlnkKkMplKJKKjjkonnjOMJ%llJpojLOJ
-22327B10%kmLKnon%PRJ%JJkmkj%lmKljKKMKKJmjL%MRKopNNkpmj%kkLjnLOLjopkMl%OopNK
-22260A93kkmLPKloJK%KjLLOJJJjLnoj0jKo%QMJJkNjjKkl%mm%ORNlq%lmMMOMrmJlqpLNLLO
-22194A97Jl%JkMJjJmMlmkmopjONJLJkkLkkkJOQmoj%m%OPLljJ%JLMJkopl%oJOKJjKPmj0LM
-22128A90ljjklKNnpklOPOQJkK%nJkno%JJ%KMMn%NOjrpLKllOL%nqMQlnrlQJ0OmmjkmlNOPJ
-22062A94jj%lqj%M%%MKNJonm%LKNjrjLKkolMOLLKmmMKmJJKKoqJKLJLKKO%npnoLOJKjpjNM
-21995A87KKlmkj%%%Jl%PLoolJJJKk%M%jlq%QJ4Q%kooljMkojOLKNPknmj0lMKMppmpNROJkJ
-21930A80K%M%lpllm%jPLjNJqqLPNNJnok%NJ1Ooj0nLJkn%RPLlpn%k%kmJMnkOQkolnomLJ3Q
-21866A76mrMJ2Jkkj%pnJNM%lrlRN%JlOMkkJKMOMkolklrmNPLmljmjJKkJJkKjJPNNKolknl%
-21800A69%lJJ0RkqoJNlmmnKKMJmJKO%nMKKLKkknKOojMJjjj%k%Lmnk%kljMJ%LMjl%KmljKL
-21734A67lNQLknmJ%jK%K%njLKNMJj2qJLKKJLNmmjknp%NNKKklLKKlLjojMkp%LNLmlKLjjQK
-21668A76jmmKlknJLKlmJ%nJQQLMKnqomJMMKlMPLqqqnLNNjK%j%JLNLJLMkqmMNJkqqml%KMl
-21601A57olORKkmkLjJnKNJJj%JJmJJKMKJlonjLJK%MJklooLMLJ0MnJQ%mpk%MLlKjok%kpnJ
-21535A50NNLJKmjMRLnmlLKopjKQKjQKqpJQlrojJMQM%%opjM%K%qkOJ0KmkJkjjMNkJmm%JKk
-21469A61KlqkK%O%lOPL%KjmkonjKL%LLKonJnMNl%LLJklkojOQNqj2jJ1J3Jrj1jLMmoLMMkL
-21406A62LKM%okOM%jkllmoMJ3PLPJmm%lnm%lLJoj1ojkOQKm%kjJNPJqqLKLLJlp%PLjRJ0op
-21342A68lLRNrj1KJN%jlljkL%rmKjKjLPJjppLOLJK%qnPKljKLMMLlppjJJ%OMLKlkj%%lmLL
-21276A63KOJ%mpj0qKON%kL%ml%P%l%KKOKkmmjJMKjKOjkKk%Kkk%Lkj0oJKMJjJ%KKjqoLPPl
-21211A60lMQOjj1m%%JkLlp%Q%mmKJjmNP%J%ookjJKKmjL%KLkmkJOJKKpj0KO%MKljJOJ0lj0
-21148A56mjlLLjLNmjJkKP%%LmkjmjLLL%JkMPJmj1%MjKmq%MJmJKnoJMjNMkkkJMMLJ%njjjr
-21082A49o%MQPkppNQJJkjoonrJRPo%MOKLKmrjLKKkpjKMNJj%jm%mllJKKQQOKorkKJLKJlNM
-21015A66LKmjmpnL%kllj1lPLMRLl%NjjQNor%ljMOJjjnqLkmlLLk%%kKLnjLLKlm%KmmjNPOL
-20949A57NKlqqpjONKqokLPoljKONLOJJKLjokpJJ0PKkJ%Mkj%%%noKJlj0JMKLLJJkqmkmk%M
-20884A43PJKjmlNQKqlJNMj%PjqplQPjKmjKjj%k%jkllmolNN%j1j1KJ0QMkJKolOKkJNMMmJK
-20820A56plMkjPMnnkkjNPNJlk%KmJMjmJ%pmJNkJL%OKmj%MJjKlLNkknmLkkj%KOJolNL%llm
-20753A49KMnoLJ%%MMlpJM%onJLQJjmJNJnmN%oKNjkLmJNPLnkLLljLoqjJKMklQNjoo%JlKKk
-20686A49MKnKJ0Jo%LJJklMKJKoqkKKl%NJljMMJ%JLkkOQkrkMLMkkJKK%jkjpp%KLKjlmJMMj
-20620A64JNJjnrnjklllLQKmJN%mk%JQlljnlJkNRQLlJP%qjmmj%mmq%MllN%jMklMJ2LM%LKl
-20554A63lJkJJL%mkKLLno%lKjjONlj0k%kMNNLkQQOjlONljJJkrmjNNONJKkmjlrmomnnKJ5J2
-20489A82%oljn%M%K%qkk%kn%PO%kj0rMN%KNOjlrojJNnj0pkPOmpmKOjJMLkLJom%klNMjJLl
-20424A39jnjRPlKonjLMJlJNJKljKLKKKnkomKl%MlmnKPJKRPlnmrpNRM%j0lMkoMNNNNKKj%m
-20358A54pkmJLkLMmopJOlLOjkLMjnr%JkljlJNjjKPMKNKnlkll%k%%lkJQQkmLjJJPJj0j4oN
-20293A28MKJjmlkk%MK%mjMJKMM%mroQOkJK%%JjkkkJ1J4jnpmJmjj%%MLnj%NK%OJoNQoj4nJ
-20229A30jlKLj%NPMmJKjnplMO%%mn%KkjKKppKRLOOjpomlMLLKjjJmlJ1QkmMLmjkjLLKk%Jl
-20163A44J%J%JMKjlmkjlkKJ1Nqoj0nKKKPMrnJ1QOkmjok%noMJ2PLkkkkj%MLorn%MNj%KjK%
-20100A43LjoqlNLm%%MkLOKPkKJpm%lmkmkRQJk%Jjkll%Jll%%NKjJlonLOOLL%lnj%J%MLmlm
-20033A32mjLKjOP%pj1lLQO%jkKKnnJML%pqjLjkkKLkMKJN%omJJ0OjkNL%KQLpj0olKJjjLPN
-19969A51KnmnjklMJ0LplpnKLKLln%kKMlKPKnj%kMJ0%pn%KKnlMJk%jLJnmLNJ%jJJlJJklNP
-19904A45M%kmkjk%%Lj0pOQNMkoon%KL%m%LORLnkJmn%%KMmnjNQJm%ppjJMjM%oJMlJKK%NM%
-19838A44JjjlonojOLJLjj%%KomoMPmLNMPKmjJmmlkKLLjon%JOLM%llJop%kJKKLJRKnj1%QL
-19772A35j%JLljJkLQJlmm%JlJNLLJk%joo%PRPmm%JK%%mLPN%mlkMN%jllJm%MljjmrJOKjN%
-19705A48pmkKMMmnk%OOklkkJkkKnJQRNjmn%MjkOOMlmKlmLMlj0o%NKJ%jNN%oJLkomLLJjml
-19639A39MOjjlNNjmlKKjm%MJmlLQJjkLjlo%QKkjjllkJlLjl%k%mKMMNKkmLPLnnJJkojm%PK
-19572A46jKkj%KklnkjkMNNmnj%JLjMJm%J%%m%knLKjLRKoKLK%j%Kl%ONLoojmkj%Jk%JmMN%
-19505A45nKPKjm%Ko%KNLJjolJMJKL%JJJoqJNJlMNlmllmnJRLlljKJ%rqjNNoppJQPNMLjNJJ
-19438A49jJmJ%KjjMMjklLPjkORkmJQJ1PKOMJMQLKPRJ0MJjOJ1RJ6J7J0NPMRJ1J0JMQkkQOL
-19379C92knmLMrj2nlppj3j2loj3j3qrj2j1j0rolopjnm%qnlojJLkloj%mmkLPjk%KmonpJ%J0
-19320A51Mnj0j0lNNLKLKjmokMLLpj0jNONklJjJNKmqonJOjkQMjjomLKMJlmrlLPNjJJK%Kjo
-19256A30nlkjML%Jm%LRKL%jnrkOQJop%KnmN%k%jnKjQPKJjLOLmol%JJMPKmpjMlnJlk%%jNo
-19189A25mLNj%%lOOk%JoqJNjomK%ROkKJoqm%OOLMlomLjjjjNNk%%nkKKK%KJnmnLJjJKlLNN
-19122A34JokmqLOOPOJjmmlp%%JMklllmNPlLJjjMMknn%MjKPjKJJ%opmlNklLL%okJNRPJoj0
-19056A22lNNOJ%Koo%%%J%%JmnJklNRkmlJJjnKPjKOKlnmJPklM%ooMPOJmkjLKklo%KKONKlj1
-18989A25j1lLJKPKpj%MJ2LlK%llkLnjJj%kJQLoqqkONNJ1LmonjlljknJJ0MjpjLJOQJoomNj
-18926A24k%LNKjjlLP%LJkNKmk%mlpLMjkkmqjKl%QQKkkjJmmmMOKjmkKPjjnKKOKJMKjj0mLP
-18860A37Qoj3olKNLLLlLOLlpnjMMMjPQN%pljLlkJLOMpoJ%l%mmJMk%NN%L%lJnnLPJm%lnJJ
-18794A40j%%MKNJomo%LNN%lmkmpkkm%%%LKLLMPN%kKjmmjNKJQRKppjJJ%Lk%LJjJNLjjlmmJ
-18727A52NJKJkmLjonmK%mjjKNjplKjmJLJMlllkJJKkqk%NjnKMKjoqkMJ2J0kqlj%NNKkLmjK
-18662A33LjmlljOMLKm%onLKMKqj0jROrlKNJJKl%%l%MOjn%ljjoJMLlpnLLnJNjL%mllRLJOM
-18596A32kkJKjnmjNLm%jlJLKlpoLNKnJLkMKKPMNJj0rK%jKKNmrjOKMJlJkjnlMNMnjlpnnNJ
-18530A12nJN%lNKjljjkjOJl%K%Kk%J0J0KkMKjpolnnjLMLjlKjMJllkj1nPR%oknkK%MP%KLm
-18466A15kpqJQRRNKmlLN%pkLJpnL%%KMQQorqpJOKnjLjknkjKPOKMM%llMP%onJllknln%j%J
-18399A05J3J2lj0jJjjJkJMOLJ%kjnnKKjn%OjkJln%J0J0mpnJNJLLOjj1pM%mKRMlnoljlklL
-18338A06J2N%mljJMj%OJnJjllJNMMJko%jJK%poPQlmKKLkjLN%kjjkmkL%kno%N%klKJ%MLNj
-18272A23kMKpnjlmJLKOJqoMOLJLNj%KklnoMMnmo%NQRLqlNKplJ%%MPMokmLJnojNJ0RNKmpr
-18206A24j0llj%%MKLjJMPJlNPKmqmmqJKMlo%%%MLmnJMKJjkkKjjKKJJ0OlpnmKO%nnMMLQOK
-18141A37jllmnjjkkkMOoJJ2MlnjJnlKlnKNllLklKkkKjkOJ1RLnoj1j2jKLMLNM%lKjnK%MOL
-18078A31jJLmlj%LKlpojLQ%lKo%jmjOMjJLK%nl%%J%J%k%jkLKlqoNQjmnlMPMjMLklrlKONJ
-18011A22lmlkl%NNKkn%NJJlJMj%jplL%n%JljRJ4PmopmmKJj%LjJMKojLlJ%mjkKNk%mOPkkJ
-17945A18KK%mmKLj%mlROJJmpJJk%JjMRPlJlqk%MkjmoKLjNJ%njj%KLKmjlpkmklOJ5J2Mjkm
-17880A27%JN%j1kjnmqjLLQ%nkLNKKjlL%%jmkMPLlnlkkKOJ%LJ%plLL%pLOlomkOQKljmkklj
-17814A07%PPKJJmmJ%lJkKJ0LnmJ%lmJ%NMJplm%LklPKomK%K%mNjJjjJOLLnrkMKkmJQjpjlk
-17748A03PPlm%MNjoKNJmjKk%MnjLljj%LNLJLjLP%kqjJNNnnlKljnl%KjkjjmJNklj%kM%mQP
-17681A18NOkmKjJ%oLOkkJJ0Jjj0rljOR%lojKjmoJJJK%kkmLOOJn%mqKOMkJlkJLKnlKkmj%%
-17616A03J1%o%NMNMkllKLjmjJJkmJKjL%JLnlM%olNJ0KqmKMJMlmlkML%KK%l%KllKNJjpm%L
-17551A16OnljKLQkmNKNnpjN%nNLjrk%%JMKmojMLLnk%kJLjlLJnkNJlMQKroMPllLNKkmkk%J
-17484A17kJN%%LonK%kQQlm%jmnmKNjomlKONKkJllLNkjO%nmmMMOMknlLOlpJlJN%nj%QMpoL
-17417A14Lkjj%j%j%jJkkjK%JJMQJ0jljLjnOMkoKLMNOJnn%Lk%k%JMMMMONOJ0QPMKlMQJ6J5
-17354B41QKjPJ5J1NMPROOK%OPJ0NoKPLjlNjqmnppqmj3qjpqpj0mornj1rrnmpommLmnjj0j2
-17295A47oKJkk%NOMJoolljKLNjrmokMJjlKLMlom%LkLMklljLmMLJMj1qLLKKKjnnjQMJolLL
-17229A23LlnlKJMKj0kM%kJJmo%JmpmQRNljJMjlK%JlmjNKjPOlljjlKJJ%jpnMPLlJJJ%j0nK
-17164A06%jKOK%KJjMMmmlpkMQkojKLLk%KJnnLNKjLJkpqkOOolnMQOjjJjKJJqj0nkLMPOklk
-17098A07KNjLjmJjkjjLmnKPjlnlMNOLlkKlkl%k%PNlqlOOJ%kkMPNj4j6LJ0J%LLLnnlLL%LP
-17034A22Nkmj0kLJJOLnpmolKRPllJLMloJNlnLJkjjnJNMLLj%JjKJll%m%NKj%%ojJMJKJk%K
-16968A18Ljjml%jjljK%ljONMMKnrkJkNmnLNjmnoNRKlKJ%jPK%LMJ1Koj0rkOPNkj0j0kkjJL
-16905A08NLjJpj0pNJ2JoKPlnmjKNKjmjJK%LkjRNmplkLJnoq%QjkKKNLjJPNlmJKolQQLKknk
-16840A17LlLNJLlrnpnoqJJ0Mm%KkMOKkJJklmjlkKQNLnqoMM%KJ%NL%MLmo%%%J2Qlm%mmmmJ
-16775A07Mj%mLNL%mjlL%lj%KpjROjmLKlplRNolknmKLkmMK%kJKJKKMJk%JMlnjmJMjjKNL%K
-16708A19pkJmnLPMmmLQjmk%jqJMj%lojNLK%JPjnno%MK%%K%JmmjMNkjKLnk%KJPNKJnqjM%%
-16641A10jjpmjjMJ0NKjomPQKklmKKLLl%jm%J%KlKKnqjjKJmokQLK%nolLM%Lmm%KomLPJmJL
-16575I9j%KLMLQPKnnmkK%kLnmLNLrkKKLmkMKPll%nJJKMJk%%kjMQKJplOOkk%L%qmjKjJMkj
-16507A18NJlmml%J%kJOOmj2mMLJ0RlqKKlmolnjjMMLNj%%jK%qKROlkllJpqnLRJJKJJqkNPL
-16442A16mjlmlQQJKJknoqnLOQ%qm%NJm%nrJNLJ0J2LnlJlooj%LNJJK%rnKkl%LJPNnplMjj%
-16377I7jKLKOP%rl%NPJJKlpljKQOknlkLMnlorNJ2JmKjpom%JKKKKkKMQPkkmlMLJlKKnn%Pk
-16310A13m%mKJklnJLKMjj0j0L%kMMLJLKKLkkmopOKJMkmjPOKJjonjMjmjjppLNQPLnLJJLmk
-16245A04Pjj%okLKpkjkJOJ%jKNmnMJ0PLkqnKOJJ%moMM%jjOkmkqoPMkJl%JLOMlkKNMojKlk
-16179A15mplkjJKKjQjmqrkMPjkjOJ1KjonJ%KK%%JJLmmjMLJMjkklj%n%lkL%KML%lrmNJkOJ
-16113A01lJJjkNOQKKpplokOjLRKmJMjnjKJ%qlJKPLroJ%LNoj0%N%jNJj%MKmlKKjlklMMlpo
-16047H6JLNOJKJllK%%jjLjkORKjokMMjl%kmjMkKJlMLKlJmnkJmlK%jJJKm%JlLMKLKlonkOR
-15979A08nnMMKmKNMlppKlpKPKKLjrkl%PNOpnQJ0NJpnkkmKMJkJJLRJpn%%NKnj2nQJ5R%rkM
-15915A19jmlok%lJ%klMOKookNLKJLNKlkJlj0nlpJNOQNkLLnmJKlKL%KKMPPKjqmlol%LJLpq
-15849I9KjmLPJm%RJkm%OOomKojM%JJKJJ%KLKnkKNjmn%LJkoKKjjkmj%jQPKpnMJjm%JmLNJJ
-15781A13jkoMP%ljKLkJLmnjkklKLjJl%NLjljNOPmqjkn%JMPLkkkl%Ljj%KKollkkjJMOkJjl
-15714A04k%MKJJmmkQjn%NPNjmmrKOJmMKkjkMJ4J1j%Mlnnj1pJ%NJqJJ%jJK%jkOOjnonLPNJ
-15650A19mpjJMONmlJLJl%jlk%j%jmnjPJ1kpnmLOJkKR%kJNkojN%pollNOKknJNPNJllkJlJM
-15584A20Nom%%LM%JkmlmMP%njONmpoJKl%L%JQPJKJlpklMKppj%KOLJ%jKNmrkKjkJKKJjJJj
-15517A16jjo%LJOQ%Jlj1nokOQJLJ1KlMNkno%LjMkjmnJRQJ%NPMKlq%LK%rmNMom%jknkOQMk
-15452A41omPMJ%LklJ%m%Klk%mllJMRLn%MLprmJOJnjjJMONLJMkrkLkkJOLllkLml%NN%kJ%J
-15385A43jjmkLLP%j%JJlqlKMPLoqkNNJklJJJjmjNQNj%qj0%LMKjkJmn%mlOOKmLO%m%%jNMj0
-15319A41mRjp%L%NlroNMKLjLRlnMM%oqlJjJNnLQLMKllkllmjmmKP%JJJKkk%PLpmNPJnjJ%k
-15252A45lKj%npkKLKKopMNKKnpKKjjLOJJM%%JlkkkjnKJKn%QLpjRLpKO%lqoNNjjlkjKjjkl
-15185A25KPMnlMOJ%J%omOJkkjKJ%kL%%KklkLjmnNJ1%oppLRMQMnoj0k%%JM%kLMLMKjkLJkq
-15120A37qlLLkLLm%QRP%rqlooNNonlJKnKPPNJjLkmKOLnnrLNnoL%JJOOJJJPPlnnpJk%nj%K
-15053A34Nj%mjMMQLJkoKNOlnnjNPllMlojKkPJjlmKJ%nNPPlpnkKLOJ%jjPJJKk%lJJkmjLJO
-14986A65NJ%nrmNJ0Mjklmj%Jn%JLNQjjLJqnNNKnokLlnJMLQPnkPJ%koK%jKNNNJlmlkKMON%
-14920A97jJOOmqpo%LMLJOJ0jj%okkjj%MLMjOLmk%k%MkMLlKO%nklJMMKNKlmKM%mkK%kjJ%l
-14854B20JKJNMmjlKRQ%kLnmllLjnLNJLkljKJ0KmjjOmkP%mKQPo%JjJmJPQMlj%JnnKL%kJRJ0
-14788B82JmJ%%jkKjlnJNQKONljkoKKMOlnJJlOLjKKJNMJ%%Jrn%%PLJ%lLmKKjRPlJJONJJn%
-14721C33%nkjLJl%JKKLJ3LlNOMlqMPomKkJNONoLNK%JjpkMNJ%MmoMN%%PROmpmJMOKjqnKJQ
-14655C94N%J%lLLKKJ%LMjKLpm%NM%rlPJ0LrnjJK%LMML%KMM%opppkKRJ2KJnoM%pkPMPLlmk
-14590D30omLJNNkrlPOpj%jKjnJ%jjLJKKkopJJjJMklJj%Mm%K%KK%JkmKKjnrn%JKL%j%OOlm
-14523D08nplJJNMJlLkrjmpJNKOjlknmKJ%%%kplOLLNlnlrmLKJllmLN%%oqLjlKOloJ%Jlljm
-14456C44nkMNmqlKJlj%nnjllLNJjMKl%j%jLMomK%qqjMKlJKK%lmnqMQOlnL%LKlnJKJKLKkk
-14389C09llkop%NLmoOPOnj0qJNM%knmKkmmMK%JNKk%ML%Jlnmmkj%L%nJJ0MKoqlMLjlllkl%
-14324B64J0J0nkKkjJkjLJk%NMmmjj%NQKnolo%K%lnLOLjjK%%llmoKNMMjkojLlrlQRkjklmj
-14259B57OL%lj1mQJ0jjMpq%KJJQNlMN%mkjJPJ0Mj0rl%LOLKKkJMJj%lpmmjP%lJOOjkRMLP%
-14196C06jKlmjJMPMjJLonlnlLM%NJ1PLoj1j2mQNlLQLMLLMkJKpmKJMM%%Kon%J%lklkLMlKj
-14132C22jMnJNPMlrKjokKMKjnKNPNOKppkjLljloJJjMJLOjm%m%MJromKNknLQJkkOONloro%
-14065C13kJMLLjknLNknojNMKNJmJLkmlloNknNllNKklMQMJmJKJ%okl%MkJLKMKMmmJLJj%mk
-13998C20J1RkqKMjojOOKkjKKkJnq%JkjKkkONMkl%LKkjJJLkKPkplKLMlqlPM%%l%MLKKlJRR
-13932C67OPKljjkjkmlLJpoNNkJkn%nkJMN%KOLqnOkmLKNl%LJKljOLLNRNLlmKKllk%MKjllJ
-13865C91MLKooJJONNjj0JkkPMKkJNNjjjLjjJjKONno%%lJMLM%jJq%NKkmlLKMOKLOKkKJlKP
-13799D48KJlkPPJrkOJ0OJnmlKKMNkkLKjKO%mkKLL%MJnmmkMMjQPNLmlLLjjKNJKjlMOPJ0Nk
-13734E37omo%KMON%LMQONjjLJJJoqRJ3MjJNJKNmLLjjPKJO%qjRKNOPLjljljkJROOJ5QKloJ
-13669F60KjKJJKOOJPJ0OMPRLJPRJppJJnjPJ1LjJlMPNRMk%NRPkj%jPRQNLKkmKNL%PQRNPOM
-13604H72J2OmjKKJmmlRRMKPPKLkNJ0OmkJ0QNmllRJ1PKNOOPonPJ1%pKONJ0NJMPO%POKKLJn
-13543A063JOJ1OQJ1LK%jLkLjJNNJ2QLLNKkpJJ0Q%LPOOJ%MMN%jjOQKKM%J1J3OkqKQJJLQNK
-13483A273NPJjJklJK%MQMJljLJMN%KQ%KMJMlJkqNQMKKLJlllKLKL%KOPPJj1lMKLjmkkJKPJ
-13418A365m%%MKNMkklm%%JJRPKJmnkNJMk%LkLJ0KmqpMJ0%lLJm%LooKQN%llLLJjJNN%NOKj
-13354A420LNLjJLKMK%%JKMLJkLQQKmnJJkMJ1J3PNP%qlMRMm%OJ0J0J1OKKjJPJ1J1RJjNJ1J5
-13296A628RLkoKNJjJ3J6NMPJ0LRNLLJ0PLMQJ0JRJ7PNRJ1J0J1J0QNLJQJ7ROJ1J1NRJ2MKJ6
-13245A976K0J2QKPJ4J9J8J6QMJ4J2OPJ4J9J5QMPJ3J8K0J9OOJ0J3J2QNJ7J9J8QRK1J3J4J9
-13204B478J3J0J8K6K0J1J1J4J1J3J8J5J3K0K9K8K1J8J2J2J8J5J6J4J3J4J5J9K4J9J5K1K6
-13171C040K3K3K1K1J7J7J6OJ7K7J8J9K3K3K5K2K0K7K5K1K5K6K4K4K3K1J9J6K7L0K5L0K6J8
-13137C785K3K4K2L0K8J9K2L0L3L0K4K1K5K3K2L1L1L0L1L0K3K7K6K2L5L5L2K8K0K0L0L4K4
-13104D670L0L4L5K9K6K7K8L3K5K7K9L9L9L1K5K3L1L5L7L6K8K9L1L3L1K6K5K0K3L1L2K8K7
-13071E653L0K8K4J8K4K4K5L2K6K1K4L3L2K9K6J7J5J2PJ6K5K6J9K1K0J1J4J1QJ3J2J0J3PN
-13036F331J2J0J2PMQQON%JMK%JQOnj5j3nqmj2j8rqqj0j0j5j6j8j8j4j0j0j8k4k2k1k0l0k1
-12992F043j7j2j9k6k8k8k4k2k7l0l1l1l3l7l3k6k6l7m1l3l5m1m4l7l9l3l3l9m1m3l8m1m4
-12959D974m4m7l8l7l7k8l5l7l6m2l6m3l5l8l9l7m1m0l7l6l6l8l8l1l4l4k5l4l2l4l4l7l5
-12926C769l1l8m1l5l7l3k9l4l0l4l0k6l0l9l3k3l0l0l2l5k6k6k6l0l8l5k8k2k4l0k5k3k4
-12893B762k4l0k5k4k6k2k2k3k8k1j3j6k1k1k0l0l0j8j5j6j8j7j6j5j8k2j9k0j7k5j6j1k0
-12860B083j8rj7k5j9j8j7j2j3j8j7j4j3j5k1k2j4qpj0mnj7k1j7j6j7k3k2k0j1qj0qj3j0j0
-12823A544j3j2j5rj2j3j0j4rqopj0rj0rrj2j0j3j2pj0j2poj3j2oj0j2j1qpqmkrpnrrmJoo
-12777A133oj3j3pqj0koj3pnj6k0nNKjmkrj1prqnK%nqklomj0rrj1qnjlonKmromkJ%Jpj4j8
-12722H00okjKMlqrjNNjj1omj2pnlmrjLJnj3nqoLQMqrlmklkk%Klnpj0j1o%QOjrmjl%MLmrq
-12660F14l%jkkmqpmLJJkjj0jM%komMMkMMloj0njLJlrjOLMljprnnq%LKjKMknlknoJjkMO%r
-12595E07lKmKLkLJmpkPKjjmpklkQknjJjoJJ0RjJj%LlmpmOKmmLMloqjLk%Jom%KMJnoJLkpj
-12529D54LKLKN%oJlpq%OKjKMmknnOJmK%mmnNLolQNKjnKLnj3pPNlJLKJKLjlkmjjjPMknpjP
-12463D34lqlJNKk%kKjJkojJKNMNLqnLMLMkjompoJOOMLLJlnmJMknMNMkr%%jP%ll%PKkon%O
-12396D26MKjNKkMKmk%LNLkoornKQNLPLllRMpolJL%jjjjKMjkkJO%KLmlnpLQOmolNONMKNPn
-12329D65p%klJ%KMMJJN%mLP%ljOLKNKJJnjNLLJolJ%PJ0NkpqJPkm%%LQ%kJjKKO%mn%kmjJ1
-12264E12OkK%joqkRRKnJMJKqkOLJMQLkn%MKKmnJJjlk%LMjjL%L%JKjKKnq%Jk%kkkKJjmLQJ
-12197E34MMjkKlJK%jJKJknmn%lpJORM%%LjppKLpkKmnMKJ%knlljJkkMLKmj0qknKMJJMKlpq
-12131D81LLjjmMNnKmnmjLPkj3lROmnjJlkjJJMklmllnMQLkmlj%%LN%JJoojkj%NOMNOPPRR%
-12065E08jOLKMPPJ1J1J6RJ1J7J2J0J3J1J0J7K2J6RQQPJ0NJkmnnpmKJm%OKJjKJ0RJ2J3PJ1
-12016H14J4J2J3J3PNJ1J6J1RJ1K2K8K0K1K8K7J2J7K7L2K8K9K4J5PNkqj5k2k8l1l0k7k8l4
-11979A053l2k0j8k5k4j9j6k0j0qj7k0j5j1j1j2qj0j4j0molJlnoklookPO%KJj1kJ0Nmj7j6
-11935F69j1j4j9k2k1k2k0j4j5j8j2rj3j7j9j0pooj5j8qlmnjlpjJmnjj1q%lkNLKjmroJKmr
-11886B76oJjlJmoqKJjonJlKRKNMjlklkJLMJnj0qmjjLMJjjk%KLK%nkjmkLLlKNLklMJJL%nM
-11820B43Kpok%%K%%JorjMN%r%QKjom%ljKKLjmMmpLKLljkLN%jmnjQNkljKqmNmqolONMMknl
-11753A96mokRPNnj1m%OOLnqkKNMMO%jkkLKmknqlJ%JKJkJJ%%qkjn%LJLjk%kmKNKKJjkKjlJ
-11687A79%K%LJJQJjmjokJJM%jjkJNLNlqjPjmlmmLJ1OnJOkjLmplMNJMLjLMlj%JpnJJ%mMNK
-11621B01j%MMjnkJjpkNMlkjkLRPj%LlllnqokMLMLLl%NKOPjroJ%OOlmoomOR%%KJkKLKJnnk
-11554B03NOoj0kJ%LNJkMMLKlJJJjPPJL%lpJNNPJ%KKjKmqJmppLKn%KKOJonLLKPMNlkmpmkL
-11488B24OORMjrnjkMkpjlLPNmq%Kkj2pOMkJNOJoKNnoJJKNNMonjnnjklJJko%MMjlloKJkjK
-11422A98KMlkj%nkjkKJLJomkJkKLK%JlnjpprqJJ0J1MJMkrkQPjk%KJ%%nnmjJkjMkoJmkK%j
-11357A58OjpJM%j%Jk%jjJNml%jlKj%KLMk%PLlmlmkknjNKmJJ1%nonkNKKKMjpmllLPLjno%R
-11291A50kmjKLlMNnlJlpjPJ2MK%jkkJP%jMnj3qKKKKmjjkKMkmkKLJJ%m%NLl%%moLLjJJMLJ
-11226A52%mjlj0mLjjJjKJLJkkKRQknj1mQM%%nq%J0RMKqpJNopnJRKlOMKLNljKK%%M%KQjj1
-11163A59plKJK%kl%OKmmkL%JJjKJkpnjmJnnLPMJpmJQRJjNNMKjkJKj0oKKkMMknjMKjj%oqo
-11097A34%LQLnnKloLjjMLMKJjJjMJm%KMkkLjmkJKLJkk%oJLkMN%qoKMLjknooo%J1J4NjOO%
-11032A62nlJLpnJllKknKKJ1MmojjQJ1lmkorl%mkNj%ONNMJknokj%%MNkmj%rnjjKMNQRkkml
-10967A41%LlkNO%lm%MMNJmlollLQJKnoqromMPKjkk%PQOJ%j%jlnlnnJM%MOjlJlNP%%jpjKL
-10900A38KLKjjkqjPLnnkkjmolNKPNl%LjmNPkrLQjqq%LjlkjJjJmmROjorKLMJKJL%lLLkjNP
-10833A39jonl%njOKPjkKM%oKnnMLkJLMJomMOJn%mnjPNkj%lqo%JKKjJJjMLMKKkjJJljJNKl
-10766A34kppKJ2J2Jnklkm%LMLklMQmqkk%KjJJlQNmk%mll%J2J2NjkL%mjLlmMjLLMPjklqn%
-10703A48K%%jONJm%knlnJJQMljJkol%KKjKQmKOjNLKkjknmlKPLjkjkKPKpnJj%jljJkJJjKN
-10636A58KlkmoJ%%J0Jmkj%KnnMLJPMklOOklJjjkj0n%%KKJJj%lOLJlknjMlmjKPKjJljL%mo
-10571A42lJLQMojOOJpnJNLjmloljoMPpj0LMKQMnmjNNjLJJJlJkoqkJKONjmkmo%LM%KklNMM
-10505A48jnnK%%%%K%%JpnJMNjlmnLPjj1oLJ0MMPOkrj0jNOMk%PL%olkLROJkm%jKK%%K%kjn
-10441A53JN%%jjlRJ1JMnpmmjOPMkNN%n%jmljL%MNNLorJLJlMQMkopn%MOLJLLjooJL%kLl%l
-10375A78kJJJnjjMLmmJJjkl%MPjl%N%MJnnMR%oj1m%jL%olNOLLKKk%k%kljMmrjJL%jJj%jj
-10309A61LJkpolj%qljJKOOJkn%QMKkLJJLjkjM%mjkkjkjLLKlppjMnpJkNNkjOlmMLNloLjjq
-10242A33lKMMljL%l%jlnjPPlop%LKNLJkKJ%kKkjjn%%OMmjllQMpokjLjmMMkNPJnojMkqjJO
-10175A30PQJNKj3%ONOLnqKQLnoLR%%OKopLPMKLOMNKmj2oLJjlNOmj3qjooMLj%JNKMQ%jjKR
-10111A78OkNQJKNKM%kkMQNJj%K%%oKLJkkjrj3j1mKJqpjJRP%mpj2j0NOMJmJKlj%KQOlmnJQ
-10048A77%NQjjNJ%Kknlnjko%jmKLJknnJmomnqKNkn%j%Lmklj%JNON%ljJjJjKjmmpnLKNKML
-9981A40okOJ2Nlpm%onPPJpojLmmklPPJkkj2oQRKjMQlrljONlkJjJLLjlkJKNMlqm%NLn%Njq
-9915A31qkJLKKORJnj%m%LL%k%JlmKJLLkMMmj3m%KQOk%%LjmJMjLjjMLJ%lk%Kkll%JNMjmmJ
-9848A43OKJOknmlPQnj0%LnjkjRLkKPNnmKJMNjnk%LK%%jnJknJkKO%j0mjjjm%QKKKk%jJNNM
-9782A62oljnmJMKPkoJkMKjM%j%ONmlkmk%JMJ%np%%JkLOLKJJjKJMKKmq%OLLopklNQK%klkP
-9714A68QjokKjomLMLJ%M%l%KNLkJRKqr%N%JKjnKQJkljOOONlnnknlPJ1mljkqLJ1Pmn%OQMn
-9648B05k%MjqnJ%MkKONmpqlLN%KRJ0NooJjnKPLMKlj%OjrjLjJQM%PMoj1kLKMP%JJnkKJNjj
-9582B37L%k%mjLO%%QM%koq%KMPRJn%Kk%KKLNNpoJkl%J1PkmmmKOOlnMROMK%Jk%KkkMLkl%%
-9515B90JJPLmlJKRQonLNM%%qmlkKQJ0L%jjKJk%nKNNNJK%rmkolOPPkmjjLMKKJO%mj0kMMLK
-9449C39%kNL%lLLMOmmOO%kmLOnjPNljMKkLRlpPKKkpJQRLJKNkq%jOPJmpkMMRMm%ljLQJ0QL
-9382D39LllLMNkKPNLNJlmlNPRO%p%J1L%LOknkKLLLJKOOLLjn%QLnkLlq%J0J0J2NLLNLKLON
-9318E82%J%LK%JkMKlNJNMLPOornRNOKjPQPOJ0MjmJMKKLMJ0NJjORO%KLJkNNLQLnJJKOJ0J1
-9254G65KkLPJ1PjJloKRJ1J2J0JlKPJJLjjOJ4OKNmoNRPKJLPJ1QjKJ2LPMmkKJNPNLoKLPRNl
-9193I75KMMNOMJ0NkNLNLOOLKPJ0RNKNPLJj%KLPPQJ2lq%QQOOOLj%OOL%k%ONJNPjKNKNMjKK
-9128A215%KRLJjJKNMjMJK%kPONPMKMOMLjj%MJ2MmjLMLjjQJ1LlJLML%QJ0O%oMMkqJJ2J2QN
-9066A398M%JNJlQPkln%MLKjJ%KRJ2L%lmklKRJ2L%JOPKjnlMQJ3PKJ0J1LmjJ%JOKKjMRNLLJ
-9004A556kjOROJ2QNKLMJNN%PQNLMJ%LPQNmLQ%l%OJ0RLJNNP%KOLLMjMPJKNQ%jLPNNPMl%NR
-8939A805J3J1MLLOj%OOQLKQMplLOQOMJjM%LOMJ1QKJ%POMQLlLLkKj%MKLKNQKJKOMLNMjkJN
-8875B021%mQJ1MqroJNMQPPJjKJKKkLkmL%JM%mojNJ1mnj%KOKKjkK%KjKnoJLjoLOJNN%J%JK
-8810B078lmj%OR%J%mJLk%PLorKQJqnll%NO%k%jkKkqnJjJlmLOJllmnnml%%jmnnoljljkJom
-8743B001looo%jmjnkljnn%%ojQNmjNJqjO%lm%MnkPMK%%KOOkJLJK%JLj%KPQPJ2OkkKLJjJ%
-8677B026JMPN%jKNRJ1KJOLM%KQJ3MJM%jJRJ2QQOLkKJ0QKQNMPMOJ0RNQONkKJ3J3PNOKPJ0J3
-8618B336J5J1MKOMNOQJ2J3J0OLLORQJ3J3J1RJ3PRRNQJ4QPJ4J4PPJ7J3RLOMJ0J0RJ0PJ3J8
-8570B764J5QLRJ3J3J5J6J5RQRPQJ3K1K0RJ0J7J2J2J1J2J7J8J2J5J6J7J8J9J7J6J0J2K0J2
-8532C268MJ2J6J3J4K0J7J4ORJ6J9J5K0K3J2J6J4J8K4K2K4K3J5J5J0J2J5J7K2J8J4J4K0K1
-8497C832J7J9K1J6K2J9J9K6K6K1K1J9J9K1J5J4J8J2J5K4K5K1K0K3J9K0J5K3J9J5J5J3J4J7
-8463D475K2K7K6J7J6J9J7K0K4K1K1K6K7K0J7J7K5K1K1K0J6J9J5J7K1K0J7J5J7K3J8J8J8K4
-8429E157K0J7J9K3J9J0J2J5J8K1J9K0K2K3J6J1RJ6J7RJ3K2J4J3J8K0J8K2J5J0QJ4J6J8J1
-8394E725J4J5QJ5J6J7J7J7J9K0J0J3J0ORJ4J9J9J3J1J4J0J1J8J9J4NLRJ2PNRJ0QOJ0RNjK
-8353F192J2J1KKOLlqmMN%Klokqn%lnmoqj0rj1j1mj0j6j7j7j7nj1j2j2j8j8j4j7k7k3j7k0
-8307E858k5k3j9j4j8k8k7j9k6l1k4k3k6l7l3l6l8l4l1l4l3l5m8m7l8l9m8m4m1m5m4m7m7m3
-8273D713n1m8n1n0l9m0m9n1m7m4n2n5m7m8n3m8m0m0m5m5m8n0m4m0m6m0l6m0m1m7n0m9m7m5
-8239C147m6m7m5m4m3l9m9n3m8m3l7l6m1m4m5l8l2l5m1l9m4l4k7l2l2l1l9m1l0k7k9k8k9k5
-8205A854l1l1k8k6k3k4k5k4j8j9j9k2j8j5j4k5k7k4j9qpj2j5j6k1k3j0pj4qmnmj3rooj5j5
-8166A204rmmqmnmmplmppprljjJLJqoJjmjlnjqmJjLjljNJ0Mkjmj%KM%L%KkkJj%MK%MOjmKM
-8100A111MQNMkNJ1N%OJ0NNL%LNKJMNJ0J0PPNJ1O%MJ3LPNjLPJ0J2J0mKJ3QQQOQQLOJ4J3J0
-8046A432NKQJ1LLJ0J1PPRJ0J4J4J2J6J3J1PJ3J2J5J9J3J0J1J7J6J2J2J2J3K0J5J4J3PJ2J7
-8007A878J3J2J4J7J0J3K1J7J3J2J5J4J4J3J7K5K1J4J3J8K0J9J4J7K4K6K3J9K1J7J0J7K5K1
-7973B457K5K3J8J8K0K3K3J7K2K3J8J5K3K7K0K1K4J9K2K5J9J9K6L2K9K2J7K0K2K2J9K3K5K2
-7939C200K7L3K3K2K2L4L1K1K1K8K8L1L4L6L8L6L0L0L3L6L7L4K9L0M0M5L9L3L9M7M2L4L8M2
-7905D323M5N0M2M3M4L5L4M5M8N1M6M4N1M9N0N1M8M9M7M0M2N6N8N3M9N0M9N2N0N6N2M9M9N1
-7871E951N4N8O3O2N9N9N3M9N2N7O0N9O5O4O1O2O2O5O2O3N9O1P3O9O0O8P1P1P2P3O6O7O8O9
-7837H087P1P3Q6P7O8P2O9O4P1P4P3P5O9O9P6O9P3P4P5P6O9P0P3O9P3P2O9O3O2P3P4O6O0N2
-7803A0486N2N5N6N6N5N4N3M5M6M8M6M4M1L5K7K7K8K6K9K4K1K6K0J3J3J5J6J9J6J0PLJlPQ
-7767A1525LLLmmmj3j3j5j6j1jj2k0rmrrljj1j3j0j3j1qj0j1mkoqnmpljMOOJjRJ2PNQMQJ4
-7717A1342J5J2J5PRJ4K1K7K3K4K4K2J8J9K2K3L2L1K3K8L0L4M1L8L7L9L5L5L4K9L3M0M4M1
-7683A2261L9M0L6L3M6M6L8L7L9L6L8L7M0M3M0L8L3L3L1K5K8K9K8K7K6K7K5K2K7K5J6J2J6
-7650A3317J7J4OJ0NOJKmqoj1j7k2j9k6l0l0l4l5l2l5m6n3n4n6n1n1o2o3o4p4o8o9p5p8p3
-7613A2132p0q4q9q2p7q0q2p8q4q2p4p8p9p9p6p7q0p9p1p0p1p3p2o6o7n8o1n4n4o2o1n1m3
-7580I768m1m6m8m6m4l4k3k7l5l1k8k4k4k5k1j5j4j1poqnJONL%QJ8J6J6J4J8J7J7K1K3K4K4
-7541I436L4L3K6L1M0L4L0L8M6M3M1M7N2M9M7N4N6N6N6O0N7N8O3N7N6O2O5P1P0O6O5P2P7Q0
-7507A1228Q2P9Q1R2R0Q6R4R7J01J03J03J04J07J12J18J20J17J21J35J38J39J40J47J55J56
-7482A4045J63J63J59J61J68J83J91J89J89J92J99K03K10K16K10K11K17K10K13K21K23K26
-7460A8362K22K22K19K19K22K15K14K14K10K04K02J88J81J74J70J70J59J47J37J29J17J09
-7438B2406J09R3Q1O0N1M5M1L6K2J5Kj0j7k0k9k9l5m2l8l6l8l3k8k6j8qjQJ5L1L6M1O0Q0R3
-7403B2917J04J18J34J52J63J75J82J88K05K21K31K33K38K42K44K46K44K46K42K32K31K24
-7381B7412K09K03J94J73J69J59J29J12R8P9M7K1Kk0m0o6r5j28j51j76k04k24k47k74k97l23
-7355B6762l46l76l93m15m36m59m79m90n03n23n36n45n57n60n62n69n76n71n67n67n61n53
-7333A5618n35n16n17n12m91m81m73m51m25m14m07l87l67l42l28l13l03l01k89k63k46k33
-7311G024k24k15k05j88j75j71j69j63j48j38j33j27j16j06j03j02r9r0r4r5q7p4p0p1o8o7
-7285C726o8p0o7n9n9o2n4m8n6m8m6m1m3m8l9m1l3l0l1l3l1l6l5k9k6k9k5j9j8k1k7k0j7j5
-7251B402j8j9j0j3j9j4j6k1j4j7j7j1j0j9k2k1k1j6j9k0j5j3j4j7j8j4j5j7j7j4k5k6k0j8
-7217A822j9k1k0j6rj2k0k2j8j2qrj5j4j4j4j4j3mqp%oj5j4j2j3qj0j2pkmmpolj1j1nnl%m
-7173A371j3qKoj2j3m%pom%L%qpok%qrljMkj1nJmmlknpmmk%MJl%jnrj0%%Jjj%k%jpoonlMK
-7111A163%jkjmKJjMKkqrrMNmp%Knon%NKlk%J%LkkkjMJnolK%k%nj%kkmJPORKj1j1qmOQklk
-7046A093JQN%mmj%LKKQJ0LJjLjoKQONmnJOQJ2MjMPOPPMRJ2J0J8K0K0K6L4K5K1K7L1L6M2M5
-6994A575M9N2N4O6P0P5Q4J00J13J27J43J57J66J88K09K20K30K39K53K54K29J94J55J09M3
-6969E154l9j13j76k20k56k74k86k94k88k58k29k02j76j47j23r9q0p2o1n2m9m0l9l8l0j6j4
-6942A483k1k0j5j2j4j9j2oqj3j1pnmnkJMnqkkmokK%nlJ%onlMLknmk%RRJ0Pmpq%PKokJOJ1
-6886A295Mjj0oOLnkNJpmllQJ0MjjOMMomLJkmjNPMJKNJKKOJRNLQKqrkRJ2ONQJjJJKJjmokM
-6822A374J%LNMjk%OJ2%kmnpmkomjjLJNM%KKjlkjjqnRRKnkLPPMklpqOPJj%JPLnL%jNJJQRQ
-6756A429jlmQN%OJjLMmoJP%jjKLmMJ5J4M%MJ%LL%JQOkKOKNJoNOKLjmNJ4QLkJ%l%PjjJ1Qn
-6693A571nJKLNNPMKPN%MKNLNJ2NkjOQK%KLjmNNKKNNLROJORPKJKnkjo%PQMLK%JNJ2J1NPOk
-6629A781JLkORKLJkLORLJjNKLQPJmNJ1OLoJNPONMQQLMLKJQJ1lj1KPLOJ3PLMLLJJLPQMKjL
-6566B005J0PKOLJjllKNOMJQM%MLOMORNjjQNLLkOMLJ0LNNnk%lJ0QOJKjLJmmPJ1MOKJNNlKJ0
-6503B207LMMPLQJ0Mnj0jNQONmjPJ1KjPONMKJPJ0LNJ1N%JNPOLLjnnRQKNPKKQMMlrpkLO%kK
-6441B391%RJ3OLMMLMMKLjk%%jkJRRKkM%jMLMj%LNNOLmokNMjo%PPNk%J%MQMLjqjQMkKLOLN
-6375B540MmnlNLPP%ONnqmPNjKKNQRNNKJKJrnKNRLNRLjLK%kJLljJOOJ%MJ0kp%JNQQLkNLlk
-6309B670K%MOOJPPklJPNOKkLKNLMJ0ONlnLQQPQLL%LMKOP%%KOKlMJ1L%NMOOlpjNNROLkKOQ
-6244B886NKKKnkNRNMPN%oJJ1J2PKjJkjRJ5Qk%Lj%OPMJJMKJJMPNLlm%MNK%PPL%LRQl%JkPN
-6180C076RJKJ1J0kjOPKQPJMNjnJNKJjPPQNL%omMOLl%NPmmmmLKmkJmlkNOQmqqnKMQ%lnkol
-6115C154KNNJnj%om%KMKmmkJNJK%rroKnm%JJ%lomml%jojjorl%jmkko%LnrKMkkmpLOjmKjl
-6048C049jonjOOLNNJKKLJORJ0NPJ1J4RRJ2NRJ2RJ2J5J9K1J4J3J9J7J4K1K4J7J6J1OPRJKK
-6000C457mqkKPRQORJ8K2K2K5K7L6K8J1PJ3J9J4QJ2J2J1QOJ4J4J3J7J9K3K6K2K4K8L7M1M2
-5960D103M5L9L3L0K3J5LOJj5k3k7l3l6m3m1k7k4j3j4j0NQK%PPKL%jlmONrrrnj0qqj4j3j0
-5915C934KRO%PRKOQJ1QMP%j%qqj8k2j6j1j2j2j2j4qnj4j0nlj0j3oKLKmj1j2omplKJmMlpk
-5863C756nonmKkJJK%oqj0pkjkKkoj0okmlqqj2j2j2pqoj0qnlnoojlj0j4j9rnnkoj2nmnrj4
-5807C434j4j8j6qnj0qomnj0j4qkqj4j0kmqmoqppj4j7j7j0nj0j2j1qqokkkj0j2j3mLnlJrq
-5758C044qj2j1j1rlqj3qqlmpmmmnrj0qj1j3pmljnmpj3j5olJ%nqqrrpmnnj0j1nkj1rLlnlo
-5703B682onlpj0rqj2nmj2j4j3mLkrj4qkjoplqrrj0j3onrjjqkmomq%rj5j0rl%ljKKj1j1op
-5648B337pnojkklj3j1jmoopnomql%NLlj%nrmjqpojnl%%Llqn%lJRk%RJJLKLQLMJ1J0NjMRJ0
-5585B266QOJ1J2J1J5J9J6J5J6J5K0K2K3K2J9J4J9K8K5K0K2J6NLJOM%pj1j2k0k6k2j9k0j2
-5547B530j0j5j3rprj7j7j3mpmLjnJMmJPPQMmjOOJ2J0MRPJQJ3J4jj2j5j5j7j0ork0k5l2k9
-5499B324k1k7l5k9k7k3k1k4k5k1k2k1j6j5j3j3j8j6j8j0nj2j2j2j2j3j2nloj0qpj0j0noq
-5461A753pnj2roj2j0ml%lnJknPLjj0j0kmonpm%kk%jnj3j2okMJjplJmrJjmLKoonpjjjjnom
-5401A529nKJJjpMMLNKj0j3j0lLMJplmlmJkkMN%nkpqjpMJpoNkn%M%nlokMJQJj0rmjJJ%jNO
-5338A445jlomqrMQLNJnpqlK%jm%KkpKOmoqlNJjJjmkjmnookjKQMpljJlj1nKKMjmlJjlLppL
-5272A337KNNom%mmJJjmJlMQJkkLKnlKk%KOooM%%QLlonnlNJ0RjLK%%mMJ0JmM%ql%jNjkJJN
-5207A357op%LJlnPPNLJ%%nljMLJKNJk%NJJllMJljJjNROmokNJ%kJKrp%RPkNPMolJ%jJMJmn
-5140A387LLnKOOKM%KKljLPOkLJ%lPMj%kLNm%Kk%ROJJjJMlmKPQ%qj%JOKnrnmMJ0Q%ojO%LP
-5074A474NLjmlk%l%PJ0l%Kll%K%mkLMOJllo%ONONJjLJ1Q%jMJ1NnnmQQjnkQLNMPOJknJkoK
-5010A556PQQLJ%jl%LPNMOMRJ0%pJLPJ1J1NnLPNRRNMLRQLPJ2J2QjjMNLKLJlkJkk%mpmmmlJ
-4948A740Jnplkj%j1oMLJll%llKJPKOJ2MPRQNKOOMOMOQJNJ1PJ3J6J5OMJ0JlKOjJKj%ljJj1
-4889A888j6mMkl%JjMMJML%nlONnkmkQRJ3J1lolJL%kLLRLJMJ1J1J1OMOljKJjJOLnj1j0pmp
-4830A940onrqqrrrrnkj1pJjomkNjl%QOjjlOMlqqkJNOOJJJkJOPNLK%MO%nJjlj1rrj2qoOMo
-4766A824kmnnj0%%ooMPKjknk%%Q%nJoj0lMknJN%lLNklKN%JLlj3q%%JQNjmljo%LmojJkmjJ
-4702A750J%kkjkj%Mk%Kllmk%MM%mokj%PM%mnjjljorkPLkk%%JOM%jNKqnLNomjjMMJKM%nlj
-4635A721JMKjnlqnJ3QKJmljNONMjqJNLLNM%lkkpjM%NLjK%MJLKK%kJjjjNO%lKKqlLLjKKNQ
-4569A783MMmjJl%MLJJJPJ0NMJMMMOJ0J3M%JjNNRR%poPPNPMl%L%LN%jLkjJ0QOjKLjJ0J1Lk
-4508A967Jj%KPPJ%JPJ0PJQPPjkLMQQOk%QNKL%NNMNMNOKKkKkokLQQ%jLjojOJmmm%JjlqlMP
-4442B107jlnnoKjK%M%%kLOLLnm%JJJJNLjmkMNJJLJmjlMRnlL%JnnK%NNMOjkMjJjMNOPlpmJ2
-4375B151J2jLOQOLj%LQJ2JLNPMK%JPJ1%jOQKPMk%PPMMNQNKJ0RNJ1J4NONLJNN%%J0ROPOKJ1
-4315B447RoLLJ4J4NPMLMNJMPJ0ROLNOMNPJ3J3OMKPJ1OJOMLLjLMRJ4J3QPPROQKLOQMPRJ1J
-4257B796lKJ0J6QOMOJ1J0OjjNOQJ3J0J0OL%JPQMKPJ5PQQQMolMJ1NLJ0RQN%%QOjlL%JMMjJ
-4200C078LKMNJkj%lokJmrlNRMmjjKjlmojkJMnm%kl%OLM%K%mKQKNJoLOJjmjMQMlRMjJMNOJ0
-4133C130%JOQMLQJ2QjNMQJ2J5J1J2J2J2K1J7J2J5J1J7J9K2K5J7K3K7K2K5K8K7L1L3L3L6L6
-4093C767M1M3M6M3M4N0L8L2M8O1O0N8N7N8O0O0O1N6N7P0O6N3N2N0M5M9N8N3M7M2L0K8K1J3
-4059E417QRnj4j8k4k2k5k9l3m3m9n7n9n7n8o7o4o4o2o3p2p2o3n6n9o5o5o8o8n5n0n0m5m0
-4024C793l7m5m2l4l6l7l3l3l1k7k4k0j8k3k0j7k0j7j0j3j5j0j3qj0opj4j1qjlqj5rljmlp
-3984C100mjnpkJknonopJjlmKOM%qmM%mkKJloLLklnpj1rqnrqkjlklKkjjk%mlonnj1pmJmjJ
-3919B912Mjqpkmrrj2nLjrj4nKLlllnlonKKnpoqqronmmnqklj3ojJ0Onpj6j4l%pqnj1qmooj0
-3859B620omnkNOJL%j1oL%jkj1j1kmprnMPO%rolK%pmjLPOkJMlojrpormjMMMJoolLJmjNjpj
-3795B507LKllkjMLmmJOlj2mNQjNNNj%LJLjLJ1J0MJJNLLNJokPMMMKMOPPOOMOM%KPQQMJJJN
-3731B669RPLkrJJ0J3KORNJJ%M%%OQMOQJ0NjQNjMJ5J0PRQJ0J3QKNJ5J4RJ1RPPJ0J4J5J4J7
-3679C020J2NJKJ2J2QQJ%QQJ1ONNKJ2J5O%QJ3J3QJKJ1J6J3J5J4QQLJ0J5MLJ1J5J6J7J2NPJ8
-3632C425J7PLJ1J5J6J8J0OJ0J3J7J6J5K0J9J1OJ0J3J1J3J6J6J5J9J8J4J5J6J2J2J8J9J3J8
-3596C923J9RQJ8J9J6J5J8K0K2K4J7OJ1J9J8K5K5K1J5J8J5J6J5J7J8K0J7K0K6K7K0J6K3K1
-3561D557K0K4K0J6K2K3J6J9K4J8J4K3K8K3J6J8K2K5K6K3J9J8J4K0K5J7K0K2K3K2K2J7J6J9
-3527E251J9K0J6RJ1J3J3J3J4J5J8K1K2J9J0NJ0J4J0QQJ0J8J6QOJ1J2J3OPNJOMKOORPJ0PR
-3484E718NMLNQORMmJLLLjLKKLK%jkmkLKPlnn%PLkl%%%JJLLjmmlPOlnlmj3qNJmqj0rooj0r
-3420E691mnpqj6j2ljrj2j1mknj1j6j9j9j4j3njmpj1j6j9j8j4oj1j0j4j6ooj1j4j5j6j4j1
-3378E255rj1j6j8j2j1oj2j7j6j8j5j3j8j7j3j6j5k1j8j3qoj4j6j2j7j8nqj7j6j3rj2j0k1
-3341D748k5j7j7j3pj2j7k0j6j2j5j7j6k4k2j4j8j8j3j6j6k0j8pj0k0k7k4k0j3j4j5j7j4o
-3306D178j7l1k6j3ork2k4k0k1j8j9k1k4k0j8j5rj4j4j6j7k0k0j3j5k1k1j5k0j5j5j8j6j6
-3271C559j4j0k0k4k0j4j0j2j2j6j9j7j4j9j6j9j2j3j9k0k4j9j1j3j4j4j6j5j2j2k1j5j0j3
-3237C030j7j7j6j9j6j5j9j7k0j1j4j4okrj4j5j2j6j5j5j1j0j3j2j7j7j1oqj4j7j7j3j2j2
-3201B541j5j1j4j1roopqj5j4qknj2j8j6lnj4rj1njlprj0j4ojpqj1j0mpj0rplpj0Jjnqkkn
-3151B151npoqk%KKppjlnoKQOmqlKQRNMKQMJ2J4PRJ1J5J1J1K0J6J7J9J5J3J3J1J6J4P%plm
-3100B378j0j8j8j6rklj1j1mJjlpmj0j1JLK%KLLPPPOPJ0J2J8K1J7K1K1J7K2L0K4K9L5L5L8
-3056B639M2L9M3L9L8L4K7K3J9J3Olj1j1j5j7j4j6j8k0j5j0j6j4qmj0j2j2j0olj2j6ljJjo
-3017B679jMRlkLJ0J4J2J3J8J8J6K3K2J6J7K0K3K4K7K7K4K8K3J8J8J5K0K3J7PORMO%jNJ2J8
-2976C241J3J2J6J2J1J5J2J9J5PRJ6J4J2K1J7J6K4K1K6K7K9K3K0K4K6K8K8K6L1L8L1K5K9L2
-2941C966L8M5L8L6L5M6M4M0M4M0L9M0M8M4L9M0M5M6N4N1N1M7M1L8N0N7M9M9N2M5M2L9M4M3
-2907E465M6M8L9L6L3L5M0L9L6K6K3L8M1L3K8L0L4L2L6L7L5L5M0M2M1M3M5L8L9M1M4M7M0N1
-2873F756N7N5N3N3M8N4N5N2M9N7N8N7N2M6M1L3L5L2L0K3K3K2K0RNPRRLkqJK%OJ1PRJ0J4J5
-2832G868J4RRJ0RPMKJ0J3ORJ0J5K1J8J2PPJ5J6J0JKPJ1Rjl%QN%j0j2j1j4k0k1j9j0j4j9j4
-2788G976j7j8k3k4j4j7k1j9j8k4j5rj2j8j3j1j8j7j7j5j4j9k0j2j3j3j3j0j4k2j5j8j7nq
-2753G423j7k0k1k1j7j3j7k3j9j3j7k6k4k4k0k4k2j9k1k2l0k5k3k6k4k3k4l0l5l0k7k1k2k4
-2719F659k5k5k8k9l9l5k4k8l0k5k9k5k3k8k9l0l5l6l3l2l5l0l0l9l5l1k9l3l8l8l1l3l7l8
-2685E594l5k9l1l8l7l8l9l9l7l4l7l7l7m0l7l8l5k9l1l7m1m1l3l4m5m2m1m4l9k7l3l3k8l1
-2651D367l6l8l5l4l2l4l0k8l9m1m2l8l7l2k6k6l4l3k5k7l6m2l0k6k8l5l7l0k2k7l0k8l1k8
-2617C270k2k2k6k8l0l0k4k4k2k3k7k8l0k4k2k3k3k8k4k1k3k0j8k2k7k5k2k2k9k3k1j9k1k8
-2583B449k2j6j8k1k3k1k1j7k2j9j0rj9j9j7k0j8j8j6j9j2j4k0k1k2j9j8j4j7j5pj2j8j9j3
-2548A843j0j5j7j7j6qj3k1k0j6qqj7j5j2j2j2j8j5j3j1pj1prj0j5j4j1rj7j4popj9j7pkj0
-2508A350j2rrporqnj4j3oloj2j5j1lmqj6j1nj0j2mppmjjkqj4j1j1j5j2mmrqj2j1mKnolqn
-2458I62jjkkpnnnmoj1j0qj0mmpmJK%mqnrmno%%pj2nllommmjjjnmk%nqmklPQNnj3j1lknqm
-2396G13oJkm%lqmmLLkoj0jlplj%jnjkoqnKLjLLJkllOjjlMJljjrq%%njKpomkLOJjKjLnqmp
-2329E81p%MKjljJjJJjklplJjlljJJKJlmkm%Jkok%KLjjnrpMMLKpj2%MMLlln%NkmLKkj1j0M
-2264D98PJJNQ%rnmkKjKPoj2jkKk%LNkpnJjjkooK%%JLknnj1JJ2KJjokNL%jKlqpookkjjKKK
-2199D37Noj0%Kj%jKkpJRPJkmkJJ%lojJK%jj%Nkj1jJjLlnmLKk%MKmNLj1rmk%jm%KJKn%Jl%
-2134C84N%ljnljKJLJmJNO%nm%LJ%qj0k%QQKnnj%N%pnlpkJjlkmnLJ0Qmj1jP%pmkNJmnjLNk
-2069C41m%PNnlMNlj1mjjJOJj2kNkoqOMjLOLkkjo%jjLkJLLLkJNklkljl%kkkonKL%LNMKkok
-2003C14llk%%JJJKMjkkpnKLL%lollkNLN%ok%%NQjql%JljkNNJLJmlKmjN%j0ooLOMRJnmjjp
-1936B83%RJrj2nONMlMJ2mpmoplJMLKLKjKLkllNPONkopmJjmjNLmll%%kLMklmpplNOKMOjj1
-1871B62nKRQJnkorljMLopKm%OPMLKkk%JJl%j%jJjKMlm%JPLqpK%lJJK%JLOKmkJnopnN%krJ
-1803B35KKJ0Oonlk%MJ%m%KnnMLjlKNkMK%NNjqkKMjnojKK%l%JJj%LJl%QOmqmmkOOMkjkloq
-1736B27jJ1LKmmmkKJ%lLMLjnOMjmlMO%Kmjj%Joool%P%mjLLKkmKOO%jJjljNOmqk%ljjnJLk
-1669B22JJJL%ooMJ0POlnjqlLKno%NjokjjNK%NkqJMLJjKKjj1oJLLjKmkjJMNkl%lkKO%KLJk
-1603B20mjJMK%knMPrmNkkKOJlJJ%oo%J%oLQjllmk%LM%kkk%lLOjmjMMmk%kkLQJk%mjklOM%
-1535B12j0oJkN%kKllJLjKJnj%KQMKLmnKJkklkMJ1JpnnJMJlmKRLlNMJ%nmmkJK%loJOPNmLO
-1469B20jpojOJjnjKqj1mkQJ2NK%j1pMnqMOjKKKKJKmnmJ%K%JLKjqp%MjJJKMjl%LJnkKKkk%
-1404A86J0LjlrjMLLLOmqlJpql%K%LLNKj%lJ%q%MO%k%ONLjnmJmlMLOlo%j%KpkNnkKjll%M%
-1337A75kJJPJ0jojjOJ2Mpo%jor%OkLM%JK%Kkj0rQRkmKLJ%lj2lKQ%m%nlMj%jj%NPQjjjnko
-1273A73j0LPLJkqkNPMkm%OLjkoojJ1KnkJ1NnjkopJJL%lk%K%JRMJjj%nMOKjloomKLLKLNJJ
-1208A91Jmj0j5j2mLRJ1LlnjJLjJJoklpMMQRLNMqj2mkjJjJJJKNkj%jJQ%jkp%j%nn%mpKKQJ
-1145A57lM%MQ%k%K%mkkoJL%klNjpMNmmkKjKOOJljjmoKNNJ0Pnojnl%%JpnKJ0OmJLOJkKJLl
-1079A76j2jNknkKlJN%n%lljKKJ%%KMloJ%p%J0J0JKJJ%lo%KJOLlnkmlJJmqkOKmKPLlJjknO
-1014A59QNJopnjNPKjjJKknjMQmknj1lMK%K%kLKnlmNMjkKjk%Kk%Kpmj%PJ0kJ%jkL%pjJLNJ
-948A60omPJrlLkmL%jK%lMKkKpm%%LMKnMjkPKj%LJlo%MkljNMNlmokJ0J1jj1jMPOlj0nNMLO
-883A69lqjNL%rlKKNpoJLlo%LORkj%on%%lmKJ1MqoKNKKMjJLjjmokL%jLJkMKljQJnlnpkjPQ
-815A55joJ%lONjmJLnj2oLO%KlkmkJNMklol%m%jPJ4QkKOmlnm%ORlpjMLjkmjlnP%pLLjK%lk
-748A40jMPmrjNKjlKKjJmokLNklOLqoKMMNPLlkooLNKKjJKqj1onjQJ3M%kmjjnKOmm%MLPMll
-681A44MLo%jkmoJllm%M%LJkPNkKNlqj0LQM%lnljnjKJKLJllkMJjJKKL%%K%MMKKjLLnJ%Klm
-613A45kmoqLRKojLQOJpnnkLNKknk%kPLrljKLj%mkJKLM%K%nJJNLllKMNkprJJ2LrrpmKRRkq
-545A26kKKMMJjkn%LjlojMLJ%NLjlkqnMN%jkORJrojjkMLmj%jKLLMjn%%%KkKO%nqKlJNOJ1J0
-477A55lj0lLjkjNjol%MolKLKK%kpkOLljNRLmmjkommmKKJk%nmJ%kML%JLLKkkJknnKKjKLJJ
-409A23lNNjmmkLMMmrlOO%%%KLJNKqpJNLrlM%%OMlOLrmoq%JMKNJ0jnJmoLQM%lmKMjnljjnr
-341A10LNP%nMNkLLJ%mk%mKLLkpkNNKjllmlMLKK%klkNNkjpoJMJLLjkJOnp%KQMmlLKK%jMLp
-272A34r%J1Q%k%JNPJrj3mm%OLpn%j%jl%lm%ROMlmpmMKkjMJ%MKlplk%PooMM%KPNormMQROn
-205A31olJ%JLp%JkkkKN%%MLjmoj1lK%OJ0Mmo%JLLkko%MOMJ%j0nPjokMOlm%LNMJjpojjNOl
-139A19jmo%J%nMQNjpojKKK%kkLLjmLPOjnl%jlOPmqnjkMLM%nKOJJjNMojJJ%LloljJjLQMj%
-70A28jkn%LKmqlNmm%NNMJmKLoLPLJkljKKmpjnlKK%lmlJKlKML%NKlkJ%jLK%llmJP%mlo%Jm
0A01MOmjKMJJjjlmkNMJKOkqokjkjMNKkl%jkNMl%JM%nq%LOQLkqkklnj%KN%JRLk%Llj0mMMM%
70A13ljJll%mnLNLOlqlONJ%plONNjkkLMjJkmmnnPjn%lmJJ0J1Klpoj%kj%kKkjPQKkJ%%jkjo
139I9lkJjJOOKljLJmplkLOP%jlj%nlQMkkjllkmNJ2LJLKpqkJokLk%OMklMNK%KkpKQklKkjkJ
209A06MjKkom%%jjlkJ0PkoJJjLLjpmK%olKJmKLMJ0O%omKL%pLL%Jlj1MOkmLmpJPL%%JMmom%
276I2jjl%MjmOMLQ%llj0mKNOJkjjjNkjMJkjKLPlklqKNllplNQLJ%nLJjjJLkpJjLQKKmk%jmK
346A02jlMJ1Lmk%%rmlj%omJ0J2MK%n%nnknKNKOJJ%%lmkKLmmQQLormlj%NJ1KjLlNjpmlPOnj0
412I5qLNMjKj%kJNknlKjJK%nnKL%KJ%nmj%jLkm%NOkjMkljK%KlkKMNKLljK%mkloLKNPMnnmO
483I8J0%nnnJjnlL%LLNMKmj1mKLLOJmpljOMkolkNKMmj2n%PQNmmO%JJ%km%P%njLPJmoKJnjM
551I0jlnkJORLk%%lnpKRkmoKJKNknnlMLjMOLJnoKML%JNlpomJNLNll%%%jjqkO%kOQJJj%n%K
622I1mjLjLOLLllonkMJK%JJJmo%K%NLlkLKl%%mKOL%molNJ1NoolnjMKjMMJMKppqmm%OkmLMJ2
692I4MpjjlNL%KlkJKMmmjm%mlNJ0joKKkLkklj2lQQKjn%NMLklk%%%ONqlLKlrnJQJ0LkjlJNL
760I9QMnqqo%MJollkOR%MjmJ%mkLLJnNKljjk%m%O%mljpJQPL%lmllmKMOPLlpooLKn%J%JkkK
831G5J0J5lj4nLJkjMLlkLj%%LLmoKMMMprlLMJklKjJLlKQJpnkON%k%JKJ%%KNnkkJkj%jjlnj
899G4lLQL%NKjJK%pkMKoo%KjjjjKKjKKk%k%nlMlklPJ0MkmlMJlLMjkno%MLLKnjklKJOklMOJ
969I1mlkNQkm%Jplj%NNK%JKopmLLJkjlmjljJROlokKOJJL%jmloKONRLnmknjlmkKNKkJLll%l
1040G4n%MNkjL%kKmmkMPKop%%jjKJKM%kK%kj0nNM%K%KjNNLPLmmkKJnllK%nJK%%MkoMQNOkp
1109H5lm%JJkJkLKljl%%qnNL%NO%kjkl%LMKKlnNKojL%k%%k%Nllj%J%LPK%lmkJLJkkJPN%%m
1179H7rrlJ%j%OPOj%KK%kjlmklMPjnpp%PMjklmJP%nkKKLNknm%KLnpNLkJL%KL%jnkN%mJJML
1249G7%jl%LljJJMkmONlmKjJjj%jJKJJl%NljmmKK%jLllOKlokKJKNKJjpoplJKkm%LLNMjkmo
1319E5LRJlJNkpKQKkJN%jlrkKJONKKLjmMLmolmj%LMOPll%KljMLkJKnqjjk%NMkloNRMLJmj1
1388G6j0j%MQ%n%NP%j2rlLNL%rpKKmMJ0NjnLKLpnL%kjkjLLLKk%MMknK%mkOJkJKOKJmr%okj
1455F2m%jkNKmLKMMRLlL%lrlMKLj%njOlj0n%%mmLKNPO%n%PPJjnl%jjM%nnpmmJLJjLQL%kjN
1524G1lmLjKMjMknkNJkKJJKKKnlmjnLPNjrq%NQN%n%NnrmkLJ2lnKM%monOQ%lp%Lj%KK%nJOk
1593F5poJL%jJK%mjkLMJQJnKlokjPNllKONQKmmmMLLoj0mKJkmJOkjMlOOj%KLM%KKLkj0oKjk
1661G0ljJrpLMJLljMjMMjjLLJokmlkKQKLLljJjkkkmlnLNkMN%JjjJ%jjLNlj1jjl%Kk%M%m%K
1730E7MJKJJMKll%jKLknllJjJKKOJ%JnkN%mJMmr%N%KMKlKJkKQKmml%lj1mQPKpJKPNkmnjP%
1799G0l%jmojLJJKKqj1o%J%OLjMOkkk%Nlm%OMkjNMlj%NLmoJLkqklJjlL%JjmmLMNMkjLkn%J0
1868F0OjjLMJmokklOJplMMkMNlllOOnkJJnJJKkl%JJjkJMK%LMmoklqlKLm%L%NMll%LnmjKM%
1938E2KQLnnLjLlmKlonj%KJ%LpnK%lJKNLQJnk%JMPLJkkL%opkkLOPkn%JLkJ%lJPJmLJqnKPl
2008E5nLMKlk%JJLjoK%LLjmo%lLPMJqrJOOJKLJkokkjl%Kjl%KjKNmkML%jonKJJKMKmnJJ%%K
2078E0JJ%MLknjKkomJOLK%mjJJl%kmmjQJJllKK%LLo%%KKomQPKLJmmkkmLMKJKmqnJN%jKNL%
2148E3%L%J%mnpjPKj%LONK%mnkJL%%komMPMknjnJKMJJPNlmJjMNklNLqkpoMJmNLoJJknqkK%
2218D0LKNMkpKJkLkJLJJj%nJJ3PoqLJlnjJKmKMlq%RKJjmmMKMOjnj0lNKKjJJKmoJJqnMNPRJ
2286F0nJLmmjkJj%l%KJkM%kKJMMkJkopjMKljJNJKQ%%KlkjpOKp%Q%jjpqlLNJ2J0lj0pKLj%J
2353E4%Lkk%kLJKO%%%op%OjJkqkMOPjlkKM%kknlJLjjjJJjk%NMj%mmKNONpqpKJ1NKokjKKMJ
2422F5lkllKkmljJNJjkk%komkLOK%JJjmkKkKOLnkNJLknLN%MKKlmLkqMPMnpqm%NJ0NnrKKkk
2491D5LNNJolmmLNJKjnmjLMJjMKlJNjpk%%KKqlMKoKPKLJKJ%MPnokjlJONLNkqpk%LKkLJoom
2561D5mOLok%onOOORJJKkqojJLlj0KRJJk%%%KK%j%jnKjl%k%K%KLlk%k%jlPJ2NMkjJkn%Joo
2629D4%Jl%J%L%LNlj0jlKRNKj%kkmjRJjKjljqj2KJ0%%Mlqj2kQK%JLjjKNJnjMLRLJNlrnKP%
2695E3pokMLMko%m%NMlJLkJ%nm%LkJRMonN%JL%%NLlKkmlnkkJ%%jKNJollmllOJ0MmkjlK%NK
2764D4lJLmKlmJJMjjJjkkJM%OLJrpKOLLkk%NNlmkKNJnKMlokJjklkmkMPNJpoJNJ%MkqmkkJL
2834C2MKJMo%l%NKk%KMjpMOOMmllnpmnlKNQjlljlKjMJ0J3MpmkJjkjjMJjJKjj1qKOJMjkM%m
2901C9%JjNPJjrlMLLjjpk%KJMjKk%KJlookkKNLMQJpnmjKLJKllL%MNmjllkjllkLLoLJ1JqLP
2970D3jomkLOLjJMKqoLK%mJKkJJkLj%lrjONNJ%mmknKQOOjp%JjkjJKKOjj1jMJKkpnMPjJLlm
3039C6oLJ1JkJllMJJJ%lklljLJjNjkNLmkJkKKOJnmljlJ%omJOM%lmJNknKQLLPMkokjrlLPLk
3108D3PNnmkknLJoMK%PLKJpj3qkOJjkJKKO%jm%KKqlQlJJkOKmlNRRmo%oqMQMKpjNMqqjL%QP
3177E2KmnklmkJkkk%kjJLKOLkMPJkqm%O%n%MLmj0%MjJP%j1oJPKM%mKL%%KNJoljpolLNpjQL
3245C3%PKjkkKNknkloKLJLLjmnLKmkLNNJlomlJ0J0JkJJlkjJMqqJjkljNONJJmKKoLJlMMknl
3313C4rlllOMLNjKMJjkmmlmkLL%JJPJ0Pqp%jm%knlMOkKjPOlmMJnmmNM%ljNO%jKMjkmoNLrj
3382C5%okQOpkQjlJJj%LJp%jpmKRPmmjMQLjlkLnmKKkpKLLRL%lpllLOprJOMLJ%mrLPKjnlkL
3452C2MjmoLOMLJLLlqnJ%mMKlkPLpq%OMJlJ%nMMjOP%kMNonnnj%lmkkkNMkjMKJLlnnKLMkoK
3522B7%JKJKJkjmlMQJnnLKl%JjKOL%mk%%mnon%jjLMMlklNPKMJjqpMMmJMMNjkm%LmkPPkjmj
3592C2KllJJkljMjlKKJJmkOlk%Jklk%NNLKm%JkjLJ%J0MnoJMjlkrnjlLM%NjnOO%qjJKPMmnm
3661B6mpl%PKmnKPMKjnjNLkNM%K%mj0oMNJRLj0lLlmKKLLjkpoKKlojKJ1NKlkLLJlmm%Lll%N
3728B3KlkkLjKMJlORjplM%rjQKpjOnljJLmojKOLJJJK%mml%%n%OO%jolMPOknmljMOKmj4%J1
3796B3L%koKOKmjmp%OJkjmk%kL%Lj%KLj0qJMORMknnJjKOjNQLlj1jPN%p%NJOMnoJNJJKjpml
3864B5LLlklkL%j0KRkoKOJk%jMKlmkJjjLjjjjN%KJqkMJjJ%%KQlnnrMJ3Qoj2JQKJK%jqnjJK
3931A8m%QMlmlJLljLJjMKk%J%pqjNkjLKkK%J%kLKklJn%NLMj%MJkmkJ%LkKJkoklkKKLjjJ%%
4001A4MLLKKJnm%MjlQMnpkKJjkk%LLNkojMOL%pnljlmLQLj%KkoJNQLKlnplKJnmll%NLJ%jkK
4071A2OJ%ooJKJKjpkjNMMMlo%JkKJMk%KJJlJjjJkkOROJlj0kjlL%llMJ0NJkkLMJjnj%KjoKJ
4139B6jLJkjl%MKlnkJKnkJokOOkkmmNNKmJKJNPLjqj0LLmokKloNPM%jKNlro%KN%MLKKlkkml
4208A1jLJMOlnprKJ0PJknLLjlkL%lkJlLJkMMKLkJOjjok%pJLkmlJM%KOlj%lLL%LmoLRJlkMN
4277B9jrnmKlKLklo%NJjNOkj0%NQJ%Jnpnk%N%J%JMkmL%KjMKlKJkkl%KKlnkONJjKLjJ%JLkn
4346A8ljLKNNONkKlopnj%JJmjJlljL%LLKljjjLmlJOLkmpjJ0OPJolkl%PPJolmlMMmmKP%ppO
4415A6NonNPjonmNQJknlPOMJnpmljJkjjLRKqnKJ%j%MOKJJolKJ%NMJJknmjjMLMl%Nkjkn%kj
4485A4pmRP%j%JjjjnpmMMKMLjjmo%%NKmlj%NNMkK%mmpLNllKJLMKllmjRPJkonJJkLJjKMJlp
4555A0pJOL%loplMOKLOJnLKJNjloj0JMO%JKlmnmKM%jj%KllKJ%kkLRP%jJLQ%omok%%lk%jJJ
4624GKjjLmpJ%%MQlLNolkll%MLkJPkmN%%Ompp%KLjMMKJjKJmjK%oKMjnjKkl%KmlMOJ%NLJlm
4695A2JjjjJML%KKjqj2l%LJ0NJjLkolONmp%ljNPMMLmonknKLJlJKokMKKjjKjjJll%JkJjQOl
4763A4LlolKjKPNlnoqJQPKKnoKOmq%jNPJMj%JoLKJmp%mmLLk%%jjm%JLMMKkm%L%LklLLlmK%
4833HMJmkLMkjjkn%jlnpNRNk%JMNMJJ%KLlllmJ%kkJ%qmPMjkkjlMRKloLPNOKpqjLlnlkMKl%
4904FMjK%JJnJNkrjOjoKRRmj3m%%%%kjLKJjQRLmolJLNLkolLjj0kLJkKkLJN%lkl%MKjo%Qmp
4973aJJ0KJlplPKMJ0Nj0j0mmPMnk%m%%%j%J1OnomlKMMPJklnoJKlJJ0QljOKon%jkKmKKLLln
5038IokKl%MKjqmLMMLLnoj%%k%kJOJjjjJ%J%JLkoJmqLLNNKJMLJjkjLJnNjoLMJ%m%knLLqlj
5109ck%KKNkpJJJkmKQLK%%OLlroJKJKJNKlpJKl%%K%mKPJmKQ%pk%JJjJ%oj0nJNOQNKKkmJN%
5179A7kM%kokmkNMKjqpKOMjnnjMkmkkjJNNjmm%MJjjjkkKLMKPLqjPjljj1j4lOJ1QOKLolM%L
5246A1MKrmMn%Jj%%ooKL%LJLjkjm%LLKjLlnj%%MKj%Kl%%kjjKN%%lojNPNQ%llJno%NLKKlKK
5316A5k%mnlj%%KLJ%jjJjkjKjn%KLkkpkJPQ%njKJK%%mJj%kKQjnk%pnMlojMlKLMjJN%%lmNJ0
5386EjqjNKkknnJQQkrrLMMjmnK%mMLMNKKmmolPOMKopmjLPNJklJJjNKjmmmlpKQN%%koojKMM
5457fKMmJL%MKnojNJkk%MJmlmLPOjopJQNJmojLJl%L%JKkojOKJMLmmk%jkLON%mmjllMOjrjN
5528@NMJnokKNMmnnnLOkkKjJKKkqkKJJ%LJLKjkKJ%kjJlmjjMj%%J%m%J0OlnJjkppJNNkmOO%
5598aKK%mj0ojJNLM%%MJK%jj%KK%klolKjkjkLMMk%k%NJqnLKKMkKLjnJNM%m%kn%KknlNMKKL
5668AjrrlmjNRQjoN%lPPmrlklJPO%jkKLJlJmnLjjj%jLMjjl%LLJk%JL%kKmokqLJ1OJLojPQj
5738A1nookMKKlKKLLknmqk%nmMLLJojkLOjLJmLNN%orlNn%LLLLNONMoj0qmkjmjPPKKJ%%J%%
5807b%rmMOmqKjmMK%kPQNNkonj%kJlkJMMkjjkmkKmjLOLMjn%jjjMKlkJmk%LNMK%loQQ%ppNK
5878@kplJMMmjlKQJnmnj1kPNMMjnJllLNlrmkKOPKkm%PNJJnjjj1qMO%OPNkmjJk%JkLJjLoq%
5947a8KMMKKKmm%%k%kJONJqp%%lJKmmk%J0OMKomJ%J%kLPKljKLPlqjJLKmJL%pnNLjoojJ%O%
6016a1JJ0KlpnKNJknnlkNNnoJRMj%kK%%kjLKPJ%noknKQJkMJ0OjnnonmmKkMmmjK%OPJ%kjJM
6084fL%JK%qkMl%PKmonMP%mmjJ%J%MO%qlMJkjrnmjKJLLJPKkMNNkm%kpqoLMPN%LloLL%Lklm
6155a4KKMKpr%QKmnnJJ%jKLk%ONmkjjKJOMjmj0kPO%lkJkkor%JKOnnJKLMNKlLKkjjKJKJKM%
6224eqpnmLPKQ%ppmPNPlojKmj%jj%JPKjllqJPk%NNOjmjjJkKJ%mlNQMk%JkkmplMKmKPlkjOL
6295flkLM%kmkmmo%klNMLlJKjKMmq%J3NnpJjljkkJlNPMJlnmoJQM%JLM%JjlJPNknopLOlnnq
6365c2jJKLOPQKqo%MJKMJMKkomljKj%jkk%LMMkj0qkNNLMKKLKLKjJKloNLJkpJOJkJJk%%%Lp
6434epqlnqlLOMMNLJkoKKJlm%LPLmolM%JKKjJJJ%O%pooLRJpmQROllolM%L%jpJMNL%jmMLkq
6505a1ql%OQjnOopqjKJNjkLNjjllmMLPPJljPkkmjnlkL%mjLNknLLPO%oJjpmJLOKnJMmkJ0Oj
6574aqj1m%njPLMK%%lnJKNOkmKMjjKjjmkNKlJKnmknjJKOPlnLOkj%J%kKRNljlj3oMKkMNKKl
6643immqoj%ONMNJopMOKNlj2q%k%MRNnlKM%mjJjomjROKlKkj0qjLLKJJNLOOJK%qrjKlpnKMM
6712b5QQJm%lj0jLKLMJl%QLJn%LjkrmmJOOKpoJJLnmKNMM%LJllopkJ%%kNQlqJKmlJQLnjLjn
6781c0LLOK%%nj0J%l%NJMO%MKjKllpq%KJNPjLKqkM%onJKJL%mjj%KJlKJjMKL%mol%KkJJ0P%
6849a2pmk%OQmnpkm%MNLO%j0j0jOKMkpjJnpkJ0ROP%nLJkmj4qKLQPKlnml%N%MKQJ1Jlmnlmj
6914b6klK%RJo%k%NJjjlMNkppmnNJ0LlmoLKn%NllJjnMOK%%KlnNQJOLnmj0qKONRjoJjjjL%j
6982b6%%m%KL%lKNklJkmJjk%LJ%kK%jjJON%jllL%lJKJm%%kmoMLPMopkNPJmmllJNLLJnjOM%
7052a9mJLjpqOR%nnkmrpJJMPNmlNOlllqlMONKmLOjKLKKJ%jOlmjljJJ%oJKMNknkKL%olKlkM
7122c0PMkkmQRnmkk%okNJj%%%mjKjjjkmlJKMP%klLQjj%mkMKJ%mmJLKjnnJM%%mjMNLjojLjj
7192c0MjJjL%mlmkNKjMjookJKKKjJJOjjPjmJJ%j0kOLLkkljjj%nnmjOQQlpJPMK%kj0l%KJkj
7260d0jnKNPMjLKl%%llnpjPlkLMNJL%KKjpnjMNMKjm%K%K%pJRKk%mnnj1l%PQKO%NOkjj0j0m
7327d2OQklnnPQpj1LQKLKjnkjjmjOKkLjkonlQLJ%LNjnKO%j2qL%kPOOJ1JpKKonnr%NJJNJlk
7394c7kJOL%L%ljKjl%O%kojLJNJJkpmkknLKMOjKKmjnKJ4OnkJkqrkLMJkjJJOMLjqokKnjKJJ
7463d0JPKJJJk%lpjJkMM%Kpj1nJ0J0KolKMPjl%%knK%jm%OOJLpnMPKjNlnoqlJKOPljLLjjjk
7530c3OK%ppJKJRJ0Jlomjjkjklkl%%OLm%jJlpJLKRRNkmkmnn%MQMkjjjJKlqKjklkQOKomk%P
7599c3%jknJjMLklMMJmkJLJLlJJMJpKLkonmmQKk%j%JNQJ%pj1kNKmK%KKjlj%nJJ%K%j%mnMP
7668d1OLM%mMJ0nj5rjNMkllkjmnkQLKkl%JlLQMKLJmoJjljKJJKj%k%Jm%NOMOjlJlJkp%kq%R
7736d2NLPKqqJ%jjp%kJMONMlpj1nKj%RRNOMnqkMK%LKkpnkKPLmlnmLO%kKMJjL%LKnkrnPRNL
7805b3knpjJjlj%KkJkljkmm%OMkOQjr%jojJJKknJPJ%%jLRLln%nljml%NMpoPLKJmMPNloLjl
7875d6kqnjp%MJ0QOJm%kJJmqKPMmlOOJkpjJjJKONJlrmjnjnmKJKLj%NQjjLKK%MPKnlnj1qmR
7943e3OK%LMLjJ%jk%kNLkkKLllLLnllnLLNJoJmr%OKjk%N%J%kOLkmJK%qo%JNJlnKPRJj%mpk
8013d8L%%QkrpkMLOKnJNMjj%mm%M%mkj%O%%%kLmjJkKjqkJ%KJK%NJmjLNNKqqJKLjLkJLKMlp
8083d6pkKnjNJLRjmLKmkJKmoLklKJKNJjkmmJKjKOMj0p%KlOOmjn%Q%oKNJJKK%k%jJomjKMk%
8152e2KmJkllMQL%K%JjkLJnojjMKKJjLk%KomLNjJjjJMLmk%oplJMNMKmqmMPkoomJRJ0PLJjo
8221d5nmjM%lklLNOMkmkkJMlnlJjjNQPPnlJpok%j%%jLMKMnkNKnjKJm%%lj%nkLj%KOO%lkjl
8291e3LMKlMQjqpmLJkJNPLmpMLoplMOko%QKjplJKLMLomJKkj0lRP%nNjjMKloKMJjMJmjKJll
8360e1nnnkkK%%PP%op%MNJl%L%LQMr%QljmnLkLOkllQQ%lknml%OMmoqjkMKkNMJNKKMlj2pnK
8429f4LPKJMjK%okLLOJm%kmnnk%JMjJPLLOKNOmj0ojNON%%j1qmkNL%jJKL%L%loo%lLLJLllJ
8497e3MMmnjMjJMl%Kjlnl%JjNLmm%LKKK%mqmmMLjOKnoNONlrjOkoKNJm%JPOlkJ%MMKP%olm%
8567d9KOmooKLmlKNJLRRlojmrKQ%prpLL%jKJkkjkkKJkLOKmkkJL%njJJJKLlrjJNJ1PlkpjJJ
8636e7%m%LO%njJJJjmlK%L%mKNjjjnJP%%%olJJNjjLLkj1j3%J2J1LjnjMjokJK%lJMOjnmjl%
8702f8PKnnjNMJj%Kj%JjLLmj%jlkjjjKJ%jJJkMMjJ%MNjm%LKjLLmpkmkjjMKkkJJlmkKJMJ%L
8772e9KjJJ0Rpljnn%NkmomMK%LL%%LmmNNkqkJNMQLpp%R%j0njljKPJLJKJqoLLkNJ0KkKjjnj1
8839f3NOLJnkkkj%%nnjLPKlm%%njMJJJj%KK%kmlMKJ%%%LJ%oqKNOPkoLML%jlkKJkjKkmlOLJ
8909e5KJJkllkMLknJKLKLNKnnloNL%Kj%%JmpnmpnKLONPPjk%%ko%%OJ4Mmjjlm%Kjll%j%j%n
8978f6MNMLJKnkJj%Kk%kKNk%Jknl%MM%knmnqpjQOJLLLKjkkLLmlMKnknKJ1NLKjljlokKKomK
9047f7NMkjNJnlLPmj0lMQkj0kKJljLOPMKnjjk%ljKLlokl%KLOjp%KJKJLmmjNOKl%MKLmnjKL
9115e6lp%LMk%lpmMNLJkmnqlPJ3NmmkJNQLlqnlnmkJK%LJ0NMLmljn%NLkmnJOJJ%k%OLmljjj
9183f4JLorlQNlK%kmJOLlj1kOLkjjjKJkLLKllMJ%%llLkkOOmk%%mkOJKOjoj%%jkJMLJ%lQRn
9252e1qpqkjlLRNKKokmqlLQQLookJR%omnLPk%%ln%KjORMnnjQM%%lJRNkllomLljJJMOj0j3j
9320g7J1NMRNmo%K%poJkk%pjPOj%Knljl%LKjl%nnLOJ%NKOJjlp%JJjlnjJKKjmljLK%JOMJ%n
9389f9jklnj1pLNMPNNKpj3jOJjOOnoKJKLOM%mmKLOjnJJkmlkNPnj1mMJljLRMmqpjRPjjLKNL
9456e9%qnJMKknqjKLjMLMJpnkjkKQMlJ%kMQnjjjLLK%KJoomjKPNk%jmlMM%kNJ%mlkkmJKnmM
9526g5MJKNjkjKjljJj%nlNLk%KNOlkm%M%kkJJjKMmpJO%jjklmkmJM%JMP%mmrKNMLlmL%mpjk
9596h6LPLMK%mkloQPlLklNPKlnjonkNQloo%KnoqjkmKOMKJKkmMJ1NLopjLOPjjjMjnRRL%rq%
9665g1%JlJJJonk%NNLlJ%knnKP%jLNKmmJNmolmmjNJLNNklpnPMJOJkmj%Jj%J0Opq%qj1JJ1O
9732g6lJJlkkQOnojKmkOO%orkKMKkLjm%%KMJM%LKlJJjjlJLNLqpLk%JkMLlo%lkJ%lJOJlJ%m
9802h7mOPQ%mlkR%qnM%nkorjOOKJloJKPmnKJjjLMJKk%KLlojOJkQJ4Ojoj0oKLjjK%JkLM%jn
9870g6l%moJJ2NkokKlkKjLkmJLLMJl%%ojLLmn%J1Ko%%lnmKMJ0PooppLPOJllJNLllLMjmJjL
9937g6QjpqokORQjmoojKLlnLNMLpj0%J1RJ%n%jmj%ONNJJqj1nKk%MNJOOJlmpp%J%L%JlLMkr
10004h8jPknPNMJll%okLjjPOLlnnmk%L%mKkJLk%jlmJKjkKMKjKLMkkK%jKklkKNKknkj%olkq
10073a07pMONLJMLjkkJOQooKMOjj1mLJLLknlJ%KKmmlKNJ0lmjomJMOjllOKjMPKqmkKOj%Njo
10139h6lLMlkjm%LLKjo%PKpjLmlKJM%%KokKKKML%kjJMlpplKMNJln%Q%j0nkpMJ1%qkLOOML%
10206h3Jkll%MLlm%NmomKJ1OJJLlpnqjNJJJ2Plrj0lomLPQmlQPOJnoo%RPmpJmpMNKllMKJJj
10272h5K%Jkoo%j%OOjk%o%POjllnkplMNRMKJLnmM%npJjnjK%%l%OKJLJ1kpllmlkkPMjkm%OR
10340h5MrmkMM%kJLjo%%KJlnmkjMKk%%nJ%LN%LMJjljKJm%J%LNN%kmol%kmJK%LJllj0lNMJK
10408a02KL%knoJMjKQNlnjjlMO%jljjJKJlmLlnKKlmmK%JLjKLOMJLMKjMjrpjk%JJMO%%%nmk
10476a01kJljNNO%MLl%kllooJMLjjNlmkJPOKN%pJ%kLJlKKmKnnlnlMQNJllRMlnn%KkLLKMlr
10544i7oOkmomML%OL%KOMk%mkl%jJnj0%RQJjjKLjkKMjpoNJjkmLPNM%lrkJklljKjkkJLKJkj
10612a04ol%jMNJLLjkmjJ1MplMLK%LlmKPKkloJJLLlmnjKLKjl%Kkkl%KkkjJk%K%kjJLJlkNj
10679a04KNpmJlj%KPLLJ%KMJolKjnJ%o%NjmMMJLLllJLJkjnkJ%pLPJJLkoNNlLLKmpjjMNQ%r
10747i1qlJkKO%p%MJROKklmqnJnjJ0NkomjLknJNM%KlpnJLJKP%jlmKLomKKKlmJKOJ7Mqmplm
10814a08npJJ1PKjj%pnMLjLloJNMoLJ2KoqlJJNOKmlj%JKLnnjljLO%mkMlp%RNnnqpLM%kMLK
10880a11Km%MJmnlMMOQP%j3lNPLKmlmmjkJNJokMLMlllKJkkqpPORLj0ojJjMRMokNQLlKKpj0
10945a06%MRJqlmMRNMjqj3rKMJOLkoro%QNKjlJLJKl%lmjLkJMQMlJm%klJj%MkmKJjL%L%kml
11012a12JOOllMmmmJ%mmkOP%KMJmpkMJjk%Mjojlql%MJ1J1N%j0lNNkL%lJjmJjlm%Jlmlm%jJ
11077a29J0OPOkmJjjLjl%LkkLLkj0lJLPMkkLL%%K%orojNN%n%LOKml%KMR%ljlqpmnjOPKjJJ
11143a13lm%QJM%rpkPJ0Pj%jlpqljNKkOOJokkKJlkJlJKLkLLlmKJjmlOLlmMQMLljkknnoJPN
11210a13L%k%JlmmnmMO%ljOljMK%kjKKJnJMKK%kQPjmpJMmplo%KJ%mmll%J1QJkONnl%KK%qm
11277a23%MKQP%nmJMjrkNOkj2mJOMnkJJOjj4rOOOMNMqj0OMonPPmjJLpm%KLjoJQNpj1LJkKJ
11341a24NLlNMkmljJjmnKNmpNPJjjJMLOk%%molLPJooKLjlJMK%MlnklpplPPMNJkn%%pq%RJ0
11408a21QLJJnmLLKjnoJKnnkLQ%pNLnLL%lmnnLOMjkJ%%pokNPjkK%J%mlljlNJ2NKNkqj%jKJ
11475a20kL%jJnoJLJLKJmoonJMRNJ%nl%KMMKJpj2oNMONlkmJMlkMLoJLkkkojONKJmKlpkMN%
11542a28K%mm%KmppKLNQOLmj%KNKLKLJlkklpmKKj%MJ%LJJmoKk%JkqoKnk%KKKLLRO%KopnOO
11610a25JJML%kMkmojmkKLNLkk%Jql%JKKN%pqk%L%J%P%%kJKlmmmJMQLlOQKLJml%npkJ%JKN
11678a23LJJor%Jj%MJnmlKQPnjPKkrj1jkJKj%oMKMMLP%KMkmoonMlkQjp%LKJmjKLLjmlNkmK
11745a41NJjjmjKKk%JjJNommoJPQLNRJnkpol%JKPPJopjKMMJnn%jOP%jjJ%jmqoKKkJMmmMJ0
11812a33Jol%LKmk%jJMNRPKJqrn%%OLnmjjj%LMnmKLj%%%JLL%mn%RPJjm%JJnpoLMjL%jKknJ
11880a39jo%LLN%%NL%knkkJ%mk%kJJKLRKoNlqlppQOkjolLLPNljjjJjpmNJ0jql%jLJOPlmll
11947a47JmkL%JONjnjlpNPNkppkPOJkL%l%JMJk%OMjnn%JJM%KkqoNQKjrjLmkPNNJjKnqlK%K
12015a40K%MJj%rnQONjllJJ%kljj%jLJ%jLJ%kk%nmLLOMnm%%jklMKJMjmlmqlNLLJJLJJP%rp
12083a50jMJnj1kRRJmj%NN%KJLJolkrmKOPKLrp%J%lJLKJkjmj%jLOLN%ppk%pkQNQOKjj%klo
12150a49%JjnkJJJJ%NRLprNJ1%rqmlJlk%JJ%KMROpokjQmmjJNO%oKMkmkoq%OJnmLOOOKJKqj0
12217a61rjJ%NMklKJojMKLMmo%KLLMJlLOjjljM%pqmJMN%k%jMMnnqkPPKjpnLLPNjjJKkj2%R
12284a57jk%MQKjjJmj0qkl%PPkkknKQJmokOOjJL%pJJk%mjOQJ%qqKNMmlKJjKMJkl%%ljKLll
12351a67jlKLP%j0kLOjoqJLLPQJm%LnmMjljlJLJlkmklKJLJLPJ0RJJjjj0q%LJ%kll%LM%qoJ
12416a69LKLjppLQN%mrpKJ2MNLklomKMMMLlqJKL%olNLj1qOPL%%KjppkJPjoKKLLlJPkrnKQM
12482a62%%jll%KMMMoj0pMLljKMjJO%jkknKL%MKnk%%ljjK%kJJkJKjkj%LRNqoK%jjmlJ%jlj
12549a83OQJpl%K%jJ2NrqpjMkjjKKOLjMPM%nqmK%kjKLJJmojkpm%LPLnj1jM%KJ%KJKNLMLkl
12615a75POnNMj0q%MlJRlj2pjPN%%kjm%%j1rLPLJPJ1Nnj0qJKjJ%kmNOLKmn%JKjnlJ%lMJJ%
12678a87%MJmpmMQO%kjMmlOjjOjljLJqmMjj2nKMjKOMMKlkjjnJKjMOLJJ%Kjqnm%JJkJL%jkJ
12745a88JJ%mmlMOMjJmpqjOLMOlnjPknnnJQLJ%jQJjLPjokj%MMKpj0JRPKkmmKLljJmolKKln
12812a96NJo%KJ%M%ljjLJnjRJ1llonlmjKLklJMlKKL%KMMmj2k%KJj%jJl%ONLJlmjjmMJ1Pon
12877a88orm%LLNjKJNJMmrll%jJNMP%kkK%kOKkoJJoqnKKJLjpKKlLLKJjkl%%mn%RLjJjpkOL
12945b02ML%qkMLjN%kLKklooLPPjlL%lopMM%mJK%OMJlkmnJLKllokKLOOOmj0pnKNMl%%KJkp
13012b13LQ%mkJPLJ%jJkmJlo%JL%qjRPNJlnqkKJk%LNmlMLMnpnJMOOJKLlnkj%jpp%NPkJjl%
13080b11lkNNNkkJJjjm%kkkmJNO%kmkkj%KMKjNMonmmMMjjNOK%%kojJMMLknkLMLlmkMKlmqk
13148b18PQNj%jqmOJjmomjMMjjKNMlkL%mJNK%%%%Kj%LJmppqjNMJKjLNK%omJ1QjJ%kklnjkk
13215b11JKjnJM%jKjjnnjLJ0J1Nkknmkm%kLJJJ%%J%%J%jLM%kJPKlpnkK%jJkjMMKj%NNKnrq
13281b10j%%%LNk%lKJ%nmjlJNK%PQ%n%kJJkk%l%KJJMNlk%jjKPjlJKkJ%JKnnkJL%mll%kmJJ
13349b13%KLJ%KNKkmmojKKlKKJJMNNmlj%lkj%KORKnmLLL%JokLmnKL%mLOkomLJKmjJmjkNJ2
13416a92KkMM%nmpmJMM%mJKjjlKOMLmn%NJjmkjKO%jJNMjmmj%%k%MKjKjkjlmojMJ0Ojjljk%
13483a91lk%lJKMj%Ljj%%K%m%LNLJkkLLjk%n%KNOmqmjJOJljNJkJjJklMN%%mmjlj%LJ%KK%m
13551a88mljMNN%KMLjlljkljLjjMjkPNj%KOLknomnNNkLMMjlj%pjMjjj%J%LMkk%jlL%nJ%%N
13619a74NLklklllNJkjKJLL
13635a70
##PAGE=	N=2
##DATATABLE=	(X++(I..I)), XYDATA
-51899F91pkljJnk%kpmJKMnj1kKNKKJ0OKqj5j0LPpokJL%nj0qKJ5Rorj1qPLjj%NjJO%pkLmm
-51839F17mrk%MNnjJ0Kllj%%momonkj0qLJ3J0Jor%OJ1Mrj1jQL%jJLkrqljkomQLjKNJj1j5m
-51780E44JKLJ2Qpj0nrnOjqj0%OMnlKkJmpOLroJNmjKKNlrj0KNmpkRQJlnNQpnLLMkorMQK%j
-51717E06oLNoo%ONpj3%QJ1%j3rmJJ%JJ%lonomJk%KN%rkM%Ooj3KJ3Lmrr%%kokOmlnjRknj1
-51656D16j0OjnKLLjpKQormlMJ4J2Jqj2pMNnj4rQOKkj2JJ5RnonkJRKj1lJlMNNNLoj3nMjqn
-51598C72JLNKoj0KOlrrkNJJ0Oj2j6jNLJ0Pkj1rmJMJ%Jn%kJORprj0qrnLKOmmjlLmlJ1QQMm
-51539C34omkk%PPNpkjrnopprjROJPmoNJmoKNkMQ%nqmrj3nJMJkqJ3Mkj0j4rLJ4J0Nn%nknm
-51478B56%JN%JokLjJj0Jj%JRNoo%mKkrOPNlmkpqpppkJ0PQQjMKkmljokkpOklJmkNQOknj1j5
-51414B02j6%OjJ4J0nLjplmRJmKKklJjnjJ%O%mpOPnoj0prkkpJ2J0NPopmj1%Lmlok%PJ7RlM
-51355A86pj7knjRKpkJnljj%J5Lj5pRJ1Kj1nKjJNKqmmj0mNJ1LnrjKjj3nOkkjNLJJ3NKNj2q
-51298A30mj3jRJjKmN%j0MJ1J0mqrolkrrJNkPNMkj0j2KJ3NQlrjkLmj1JkolNJ1oo%JPOqj7n
-51241F4mJ3J7MOMj0oJ1J1kj9nkjLj1kJ5Q%okNPJQjompoMMl%OOnqJKKroMlnljLJ3jpKlmJk
-51182G1qj1qljKKKNL%nmjMJ0KlLRJ4KjnkQJrokj6j1L%PKjOnnLnj2lMjkkmJ%lOL%JJ6Okkn
-51121D8jkrj6j3j4NOPJ2RJjJ%nj%Kmoj0jJ2jp%%PJ1j%%Nnj1%J0J5QPnj2nkj0j3PKj4jROL
-51067B3lllM%oLjnpKKkK%nLKmJ0jj3kM%jQMrJKnopqJJjqoNlkNKLJ6J3mMK%mk3lNKKmNJlp
-51004b2%NJ0%npmlnjjNMLjMPjol%n%%j2j1%PRpj1JJ4J6QprpJJMOLmrkMLjj1pRJ2PkNJ0j0
-50946a6j3lMNJprpJ0K2O%pj6JK2J2nj4j2j0j0KMj1ljQO%mLnJOjJ0OJpj3j5j1kORjmONQNl
-50893d1j6j0%LkMRJ2PrJKLQrk3j2pmmQJ2PJ3J2mlmj2JJ4J0pj1oNRjjLLqj4j0%j%NKJ2Oro
-50840f3mrJ3J0KMjJ0ROpoJ0JnlJqqJn%pj4j0MOj0%RJ1MoKJ1m%pj5pMJ1Npl%qkJ0kj2pRRO
-50785g2OQMnqpKlkJ2OLNllnJm%J1JqlppkNkmLPJ0JpNKj0llpkjkJ2MmNNQJl%j0mO%mj6j5M
-50725i9JoJJ0J4J5knL%j1mj1JJ7OnojKkqlkJJjQQljOMrj0qpnnLJ5Qkj3rpKRRJ0MNMKoj3j0
-50668a05nj1rJ0J9J4PNK%%mnnj3rlNJ2%%Jkjj2j4JJ0KjMNJKOMj4j5OOnoNJ0LlnlLLNOkjK
-50613i4kj0qNJ4R%j1rKMNJ0QlrllKNLQMMJlj3j7mJ1j0j1j1QJ1%LQJnLJ1qj4j0%J2Ljn%RJ3
-50560h7moj0lOL%jOJPPOqj0plkJmmnONjNjmlmpqKJ1J5J4l%jrj0pojmjRJ1mqJJ2%oopJJQJ2
-50500a05jPJ5Kj4j1LJ0nr%PKLnr%J0Jj1j9jRkj5jJ7J3%j1pqKJ0J1%j2pKLjm%K1Oj0rplNJ
-50449a27ljKjOJ3lmJOlj0JjkNKNRjj0qKKLOkokkj6j5LPMQJ1Oj2j2jkJ2KopOQkjnJMMOJj4
-50392a33j1Poj2J0J4j%LJOkJ0Qlj0qoLONpj0mMjk%NLoJ1J2lrj1oKkqOPJ%nMQjmmj%%mojJ3
-50335a38Q%kkm%OOlOmqmJJ1M%j3nNpn%PJ0jnjnMJ3RpmnjJ3Qjj4rjNj1j2JJ3RlpNJ4LLj0j1
-50279a39lojKOmJmnJ0RJJnomjJLJ%jkpJJRRjj4mJ0QolMOln%j1nmLJKNPPjnJlqJLJ%jJ4Lj5
-50217a46r%kQJ5MmLJ0%kMLmj5Jj1j5OlJorRJkomJ1K0%j4MJ4JnJmooj4j0J2J3OjMLLpnkom
-50163a65jRJ4mmm%Ljl%JPQP%kjMKqj6qNjROnpqj1J2J4jrJNM%j1lNNNOqj5qlOLrJJ7PjloQ
-50104a52JJlqJLj1oMJ2J0jN%npmpljMMqnJmlKJ0kLPrJNNMmokKoqPPPJ2Mj4j4J0J8Mrj5ll
-50047a69%PM%NLj3lOrkJ5J1lpLMnmKKPPPj6j8oj0RJ8LQlj8j5pRJ2j2j9KJ2J1NOnqLQQJ0P
-49995a38nj3j3jKklNJ8Pj1j2rnq%J7Pj2j1OJ1ml%KKj%KJk%mo%RJ2lmlMkj1JKnrmRRNKLJ4
-49940a54J5MrpOKnj2rjplLOjj3oj3KJ9Nj9j8QJ3J0%lJPNNMOLrpLMnjnlppKJ6J2oj3lQRKJ
-49885a65pj2jkJJjKJNRoojMoJJ3J1Jpj1mMLj7nJ2JkkkoJ3J0%%LoklplLonLQ%rpqOPM%R%M
-49826a80JLmrqj5jJ0pj2LJ2J8QkkL%omlmmKKLoQJ0NM%mKLj0oj2pJ2PONmqlJkPPJ2mq%MLQ
-49769a66%j6j0mJOLLj0jN%lnnMJ8MprokjLKJkOJ%j0%kJRQRJmnmj2j7Kjn%%jJQOMNOjqpJJ3
-49709a93J0kJPJ5J0mj0qmJ3J5Oj9k0jLLNj1qMoMjloj2q%MQJ2J0PpommONNMj1j1QO%llKQP
-49656a77Qj5j7MLkKokK1R%J%MJLKkjKproNK1Lj0j6mom%LPONKj6mJ2Onj1L%klPJ0kj4j3Pj
-49601a98kllJRQjM%J1Kj2Kml%nJLO%j4pokKMJ1JPJ7Kjj3j8%OpqqKJ1KnpmKJ0J6O%rj1j4l
-49546b22NJ0JpolkMR%mKMLJ2NprnPJ2Jj3rOOLOjqlMLRNlpklj4kJkMOJRJ1%mj1k5rPJ4Mmk
-49488b13mnlPJ2J4JLMqnMkpmLLoj2qK%kjJQJ8nj4l%jJ1J0npJooJ%PN%JLKknKMLRPlmpqO%
-49428b04NRKqmMkoLMPkj5mJ1J0oj0j%kjKPMNkojQKqpj0nOn%NqnKJJ0RjQMklLJ1%j6j1Op%
-49370b14noJJ0RNm%l%MMMKlnMj5qMJL%klnljkMJjQkj0Lk%%lK%mj5kRJ2L%jlqLJj0KJ8J3o
-49311b16l%LJOJ9jj6j1ORkrmlKKkJOj0qOQPNJKPqj5%KJ0NnokpkrJN%rkJpj0nJ6J5LpKRNj0
-49253b24j4%KJjoMJ4KoKQNNkLkoj%ommK%jJJPK%mjkLPMJLlj1rLLLlqOlp%J2J0jm%mj1rmP
-49192b40KNNjJ%lRmKNnpNNmL%kj1nNOR%qjPLOJ2%qoKNj0k1oRJ0lLOokmnNQLoqkR%j3j0KR
-49132b40MLkOqlMjLLjj0pOJ0NJojlKOOJnj6j0RRJ1Rj2j1%QM%M%QKj4j0NRJ9mj1j0KJJJ5j
-49078b10mJ0M%op%%lnrJOJ0Mj0nqokkMPJnnlPJ3jjJ3J0j0KjlnqLLJMrrqn%MJjmmnNNRJ%Q
-49018b28J2J2%j0j4qoOP%%o%%LmlKop%pknJ2J2%OMn%KnPRRLlj3j1j8mK1Qmj0J0PqmlkKJn
-48963b46noplR%LQOjjlLPqomjOllkrj4qRR%J3J2QqqkkpNMl%kopKQJ1LNKqqJLkjLJ0J0RMk
-48902b23mj6j5LOkrmKKJNJ0qrRJkomPlj0%RP%mJ0J0kj5j6PJ2jNJ1lmljMJ6Kj8j3JNLQPmr
-48848b45j0j1nQMqkomJ3K1o%Rkkqnk%J2pj6lPJ2nnORpqQJ4LpjjjlmJ2Jj7%PJolPOJK1Pj1
-48793b32o%Orj3kMJ0OpprnMLQNKjmmmJ3Qj1j1j0rLJ0RMnmQJ5J2j1j9lmL%jJpJJ1RMpnOKL
-48738b40l%J2P%rj0%j0pJ3JNMj2j0j4kJ7J5j0j6ol%J5J6jj2rO%JJj0kJ1QpnNNqlPNlJKll
-48687b61pmknQOONQo%J1Lkk%Krj5oKMm%qOJ2NJ5J2mj2q%qj2mLrqkJJ0J1jJ0J0lj1jmonKN
-48632b72nKJLQROoomMJ1pjLoj6j1QJ0%JQOmoPOjNN%rklj6lJ6MoM%proLJ2J5OKkpkKL%qj1
-48574b66nKJ6OkljNJ0kKKrkJLjj2j8j4q%KPRQnNLJRmrqQJ4%qnon%J%jlnJ2%pMQPNKJj2j0
-48516b78Kj5j1POOjKJ6J0JOPqj4jPjj1JLP%j0nPLj0rOJ4Nj6LJ4MJPlpJ3Ppj1kknJj0qPkj2
-48463b86kJ0MNJ4Nj0kj3pJJomNRJ2J0jpMJRpj8jJ2%MKloj6j2mJjNLKOpnKJ4OkLjL%nOQnp
-48407b71qojMokKpmNjJQP%mkjRRjnkNkqLQOLqj0KKNJkjnJ3mk6rJKLJ2J2lm%MNpmQRrk%mP
-48345b73J4Lqj3j2jjKKOj%km%MQnJJ9J0%rj8k1oMjPQkj0qlJ2J5NJlnppkJ6Rqj0mMMlnlJ0
-48291b91J0%q%J4J0M%onnj0j2l%J2J7kqJlnJ3J5Lj3j7qJ4Kj5nLJ2MNjj2rRJ7jmJQPQ%rjP
-48240b57mj5jJ4Pj3oNqj0oMONRRKrmrrLQNMMjjK%mKMqKomNojJ0jj5j0NKJnnKR%kRjkMnnL
-48180b88jJJ0J4J%Kjoj0jqKJ5Mrj4j3OL%Jj2lJ0J2QKj1lKJ1Rjlon%%jNmj1llqpjKMOPKLJ0
-48125b81J1JKKj5j7qmO%mJJ4Nnmno%K1%olnmnJQJ4qoOKLMjjKqJJlnokjoPR%JQ%rONPj2jQ
-48065b85qj4j1jJ3jKJ5qoL%KJ0QmlRPKpj4j0kjOpj0oKJ5J1M%MOlj4j6kKNJnj2j1J2J0QRp
-48014c02j7j1kMJ2J5QMJJQmk3rJ0%qkJ3K1K0Mmrj7llj2jKqmj1j7JK4Rl%JJ1jkNJNJ%j0%N
-47963b97PNmnmJlJJ0QQj0j6KJ3NNQooMnMjj1j0qNLnJkNJ1MqmLpol%jmjRQMjj4rljJ0K0J2
-47907b79Kj1j6j1nJ5J8oj9j2jRMjml%NJ3kpoPQj0j1J2K0jNLkRRonKj%j0rkrmLQJoplNRMk
-47853c00jmj1kjl%JLJnj1j1JMRJOJ5J4oJKn%PJ2%jMJ1rrmj1j1OLj2oRQJjlnmJ3%j0mmnmq
-47798c39j0QJ6J5KMmp%LkqkKjMP%pOQLnpJ3J1Mnj0o%OJ%lmmnnJLKnrJ0J7J2QjrjK%mkKj1
-47741c06j7j0MMrj0PMpMK0J7j0j7nJ0J1%qrKJ4Kj1JRJ1jj1LOj%LrJKQQpk4j1KJ0J1PJjrj7
-47691c28KJ4%j8MJ1kkKOMJMOMJ0%lmq%kj0j2%PRORJj7j5oNQJqlqLJ2NRJ7J2kj5j3l%oMOk
-47637c05oJoj%qpKROnMJ4Okj1lnROj0qKJ9j%okLKkqnKqp%LLQKMLJ0QLnj3j5rqKJ5Orqj4k
-47579c47J0%JJ3OlkpRJ0nj4JJ2nj7kJ3K1OJK%jLpj2knlNKkjrqknJ1J8KlKQQJj1nJkj0nMl
-47525c28mJ0J8J1lk0j0PRkqpJlJOJ5kmok1%J0RNnJKkj1lJ4lJnjJ5lj5oJ2K%jLojlnNqo%p
-47471c52J2J2lpoKJ1QqKKo%QONJokoMj1j3jJ4J0PQNj0j6j0Kj0LJ1J0PMKnj1RkoLo%J2J4k
-47420c05oljkj1oJ0Mmnoj0KRRRLqlMPjqklMMnmornPMMMNMLMORjj5O%%jlnjn%LjMOpo%jpm
-47357c36JooJ0Mj3jLKkML%J4Kj1kjkNOLlj3kJ5Qoj4mPnj7j4NJ7J0J0lljklkNJ1MKjj1nPJ6
-47304c15jmMKnoNOJmjro%J2kpJ0J1Jkkj2qlOJ0Lpl%Lmoqj3MJ4%jlmNMjRJ1QomKJP%Kkojm
-47245c19qqLOljpj0LPJ0RNmj0j4KOmpkJ0kpOLk%OKj3j5nJMpLJ3K0J3lj8rj%J1mj0lJMOQK
-47191c32jLoj2kJRJ3J2Jk0j8PJQJ6LnnJ1Jj6j1J0PqqNPONKmlkkMMKMoolMKkJlj1j0J%rLK0
-47136c32J2K%kj5j3Rlj0J0J7J0jmOjj0oQRmqlrqMJ5OkLjjkmlJMj%Jqqj1mKJ%rKOkOJ1jj0
-47081c51rj0%J7J4LjoJ1J4pj2mJJ9PpJlj3j8nPRjrMMMQKQPpj6qnKNqlKp%MkKooKJkqMPJ2
-47025c53K%JkJ1Pj1ljkjKnknlKJ3RLJNlpoMLNPlLmj1rnLpj0OQQLMJomjJ5mj3j3qMOOKPOk
-46966c47jJ%J0j0j2J0OJj2j4RQ%MRJlL%LKqmM%OJ1jj3qnjpjKjOKjmKMNqqnMPJ%NmpJqJLL
-46907c59PMlOQkPOlrmLNJ9J7j4j4mqj1j6LJ0J0LmLqLkqJMJmlRQjMkJjNj2k4j2J0RopPJ0n
-46853c63mM%QMJpj0oOJ6J1Jj1Mlj0jkjQRNrMJnNLkpqOKNQmKmNLnKOMmj0j3oJ0Rmj1KJQJ0
-46796c37j0j7PNNQqj0%QJrpNPMRMj0j5rLpqnJ1KKJ2Lj7rOJ3LMprkNQmMJ0%PJ0qkjj2j0oL
-46742c70lMJ5KnmLkMJj3pjojOKkLJ0J1J1J0JLlqj2mJ2J2Jkklq%N%ppj4j2j0kJ5QjMQjmRQ
-46688c46LJj3qRM%j1j9lPKlQJ7OJpoKmJNoj7pJ0J4OoMJ1NJ1Nj0j6j1%Qkj7qQJ1J2KPLj2j4
-46637c63jKLrnORKONpNNqrnpMQkNNm%mnLJ4lj5j1nMJkj4kOJ2MKJ8Nj3oj%J4%ojpJ3J2mmj
-46580c51lmoLKJJ1Kj0p%Njk%lKK%pj0njPJ1JoLMJ9Nj9j1nj0RJ2jlqlmPLLkj0nJJ0M%krqn
-46524c94RJ7LpkJLRJOQJmj1ljLKkqJJ0J4NLQkpkj2j5NJ0j1j1j4%PJ0J5RJ1J8nk3j2jnJJ5
-46474c47Nolrj7kROPQLnjOJrnpnLOmorKOkJRqNJ4l%JJNmj0pj4qMkJPKQOrj3J1J3PJQMpLn
-46414c54j7j2OLJ%JNPLq%J5O%rk%KnpnoKKJjJ1Pj1pQKJJ1J0jpj0jNppONJ5Rpj2Kjj3jNLj2
-46358c69oJJ1J1Lmj2qLLP%j0j5KPj1j0LJ7QpoRMkLJqj4moppNJ2%lKRMMjpnjJ1JQJ0lmpoK
-46303c82j3oRM%jkNL%MOmLRMJj4j1PQNJ7Q%j1k2j5lKQJJNK%q%%KJLJ0QjpjnNPJ%j2opQLj9
-46245c90qJNR%kJjlj0KJ6J9Nnj7k6j0QJ3J2jj0j0NNnMJ0MLKMqpJ2RRPK%mj3j3NP%k4j0Qj
-46194c91LO%lqj1jNLJ1NJLMkqMMKlp%OKKKq%j%mlroKKLkJJ5J6%oqjNj3njjjRPRLKMnqMKp
-46132c76pj0j5n%kJ5K1QnrrqMRJkKJ2J1MOjj1j5j7JK0QnlpNMlKjKlrjqQJ6J7PoqKLmoMRj
-46077c56j1j7j2NRLKkopKKMJ2NqrlKLmnl%mrLQjlkokMJ3K%J2JokjLnRPrj0KMkqqMmqnLlJ
-46017d16%j1J0OlJ0PLJ2Qj5j4kkJmjR%MJKmLPj%OJj3nJ9K1Ooj1j2j6oRK%LllOjJ1MmjJ0O
-45964c67kj0j2jNkKkrLmpkLjJmMR%M%j0nlnmQJ8J0l%J%MmLOnqropRJ5Roj0%J1NJoko%kor
-45905d08J1J0k%MLMJ1lj6j0PJ0%j8j6JjKM%mRPJKNjNKnOppj0jNPJ4%oJJLoj3pJQRJ2kkNm
-45850c79oMKoprnONj%%jMPjQJj3j0OR%NJ1Koj3rJJlmMMPOoork1j4JPJ1K0Rpj0j3mOJJ1J4
-45795c90Nrj9%QMLj1j6LJ6KOMPJj2MOljkJJNRJ2jj1j1o%OLj0j0JjKNLNjJMKPj6j9qPJ3JJ
-45741c99QLjNokKnNJ1Lknj0k1kQNorLJ4kJPOprnj2PJ8MMMnOqrLQJ7J4%j8j1PLLmqoj2nNj
-45685d06nKRJ5J0JpNJmJoj5j4KMj%nk%OOlkKNMj0qj0nlJ8K2kj1o%OLNJ2Nj1lmJoj1PKj8q
-45631d32MJ3J1lMkKJKLoj0j5j3jMJ4MLQQj0r%NMpj5JJ2J8J7Lmj2j6j1LlqK%mKJQJ5LlPLo
-45579d05j2mJJ0Oj0j0JK0J7PKj%opmJlOPmj5KK1PmnKOKj2roM%rj2pJ%J3J0N%rRJ5jJJ0Nk0
-45526c84j0%LNRjpn%%j5j2KKPJ2Mj1j1pkRJ8J5kpoNKr%Pj1pPjqj1MQloJ1J4MNKpnrNRJjq
-45471c96j2kJoJ2KljnNQmpL%pKQmlLQLmKkj0j8nMJ6J4L%qlrNJ3J3qj6prJMJ2PkLklJnjKL
-45414d04mj1j1lPRJ0MmOOmojMopqJ4J1j2j5pRJ0%oqpKKKROJ0PlrolKMPNmkqn%lrqKJ1JRJ2
-45357d03kmj2MJ2nlJnj6r%LOKLLplRLLJ0J3lr%LNlmqJNjj1j0klj0JJ1K4J7kj5MMj2qJPNm
-45303d14KMkOom%KJ0J1Jj1llj6jMJ0Oon%J1KpJljkj6j7JJ6J2J1NpoJkNJ1LLMoomnPJqj3o
-45249d30kOPnj2j6%J2J0ROJRpJMoj0OJ8J5Pj2j1RMj1qoj2rNKkKMkj0kj%LLOqlKJ3KnNRJ2
-45196c98kj3lkjmrkMmJNPjnMpnMOnlJ0J3%LLmoKO%j9j1oQRjKJ3NlJnNNkLlqJKj0j0nJQPO
-45137d13j0j0nrpjJ0J1J5NmKmMQ%MrNJ1Lqj1j2kOJKlqNNMJ0%j1oOrj1kMRJLNq%%KJ4LpmJ
-45082d15knj6jPJ0PJ1Jq%lnmrlmMLLJ0%JPMkqj5lLJ9J6Mj0ooJjnLnMKjNpk%%kkPnj7j5JQ
-45025d46ORJ7RLJkmjklj4j1ON%NPjmoKk%noj0o%MkmOMMRRLoj5NJ7ONkj3j6LQKp%qjKJMoM
-44966d37Lj2j0J2J6mj1mJjMKlMNO%j4j2njJ0J6OorlOPpjJLJ0lqpnJ4Pj%KQOkmJ1J4lj2j2
-44914d23%LJjKj0nKnOJlpj8mJ6J6J%oKLOLj2jJlmOLpj%L%ln%JLJ4jlKrqqJ0Nj0MJ3NKlqr
-44856d43%RJ5OmpnlKLQJ0Lmn%npKOKnrj0j8pjLljJ5K0MLKnQJ4Mqj2lj3j2J2J2KPkk1rLJ2
-44803d35PRK%KOLj2LPKoj1JLMjj3kjJQjrnJ0MrqmkJ0OmkkkJ0M%%qojJmjNJLmj5lJJLoqJ0
-44744d58J5QkqrmJRnklJJ7K0NllNNJ%kj2j4JjojjJ4J0%oj4MQmpnkj%nqjLPOLmkOJlOMklq
-44685d49JJ0RJ%npomPMnm%J1kroQjoJPPjqpJRKlMMLrlJ2J2Kj%Pj2j7pqJJ3QjljnlMJkRKo
-44625d41JOjjLJKj%oKLLPMj2j9NK1Kj1N%mkM%Mkmmq%LllJponjjJKLPJOjn%llOkJJlLRKj0
-44563d50pJ2QKl%onJ1JlrmnJj2lJ8J4qj4KJ3NqKJ5Lj1mQjlNMjqN%j1QJ2j0j0NJ3J2PLLlK
-44511d05MmOoj9mMLpoljKRpj6jJMNjL%j0MKJjkJPjJPOJ0%j7jRKk0oKmqnlolJJ0J4J5jooo
-44453d53Pj4j4JPN%LLLkNPmonj4KJ5jj0oJJ2LoOjOJ2JKRJkrrlRJ4j%Jpj1lljO%jjjPKkRj1
-44395d42j4mKLMJkj4pJQQonJ1J7J0Joo%kpoKNONLnpJopj0rjJJMLNkmJ6J5j1j5JPJ4Kj3pj
-44340d62J2MonNJ1J0j7k3%QLJ2NJlJJ5kj2lRLo%JjpmJ%Kjj2lJkMLmmnrLNMRPjo%qJJ0J1m
-44284d49KKmj0j0jL%kOJJ3RJno%J%rMn%LprmNJ1OMOk%nj4oMPJ2OnKKj0mjnJ0J6K%Nqj6j4
-44228d68mJ4J2Qlj3pPQ%rmM%j%lmKnNJ3kon%jJ0MK%J1NrPjj9pJ1NppkQQkrj0njN%rkRRLJ
-44170d54lj1JJ2J0KKNj2j6oJPMnkRNknj4pnkJ4J8Kj5j0MJ6N%Kmjkj0%QjjLkJ%QMlj0ronk
-44116d82KMoMKMRPokOkklKM%KPLP%jMj4rnqPMj1pnLKPJ7O%jmj5oopRJ4KMkPO%mjM%qjkkK
-44054d61Lln%j1Kjj0lJ0LjJ0RllJlRJ1j6j4J1J7Polrj0noOKKoMkkKqlJJ3Mj8j1KJ1J6JjJ4
-44002d53MlooopnjOJ5MLojOqpjJmqj2%PJ3MOjlLqnKpKnkMkPJ3%oJj2mJ0kmMlrj3rKM%NJ2
-43943d91J0NQjm%jMNJlkMnqLJ5M%knrJ%j3pLLl%%MLjKLKj1rjJ2PLlo%LNKKQjnrlJ2J1lj0
-43884d71%J1mpMopOJ1Poj6k2kJ3PjlRPj0j2kP%olQJ3ROnj3LJ0J8J2oj3qkmpljmJ1PnjQKN
-43831d56LmnnmppKJ5K3Kj3j5qOK%LkqpRJ0jNPMQnj4mLlORrpopjOR%j1j1QklOJLkj0j4%RO
-43774d86oOJ4J3K1Rqj0npj5%J4Ljlpj0j8%Oj0kRRkpJPJj2j4%KRJ1Q%kL%%lMPo%LLkqKMPJ4
-43719d54Nloj1j1NJ%QJ1JmklNKMJoomppqKJ4NMJ%j3lLORJmmlplMKr%LlolJ1J0J0lnJ5J0r
-43662d54j7j2RLj5KKj1kMqNJ6mjKkrmJROkjLOPLj2mLqjJ1ook0j3MNJ1OLmJ2Rlj8j1NLQJ1
-43609d79QMKMOk%nmpkRj3j7jJ4J0jj0qNNLljNLLMoj3plj0KJ3%ljLKkRQNlNOj2k3lQMJ1Pj0
-43553d81j3kNLJj3mRNkm%KQP%mkJ5J1OPprPlj8NNLoj0lNJ3kqjNrj4j1j8RK8J5nj7JK%OJp
-43499d89kJ0JjMLloljj0%Ll%MMoqNRnkLJpoMJ3J2MQPj1LQpnJj0rllljJkpMjj2kPjmJ1J7J0
-43441d76Noj2j1k1rPJ0QQQn%NKpommjojPJ0MNNLloolKLjmJMpj0koRRolJ2KKJPN%QKj3j1K
-43383d94LMMLpjlkj%%lKOkLjoMRJ0J1j0j9n%J%Pjp%%KMPq%QrmQPOmJMj0pNop%mjjnmLPmo
-43321e13RNjORMLMrl%qqQK1Qk0j2jkrpKMKJkLQPRNMMlmPRj3rPQkmpj2jO%onrlRMM%npj7N
-43260e17K0N%mKJ1NmprOJ2knrq%Mno%MRR%kknojPPPLlrj3KJlj1JKLJ2RnnLjkjjMnJJ0klk
-43200d99JJJ1kooqjPPRjj7mJ0J0j2pNjLojorJJ0PPQ%nlo%Joj2QJ1%nM%k%lmlmpmkNQJ2LM
-43142d99kkOJ3Ok1l1OJ4Jj0j8j1QK3J4POjj1j6oNJ3QLNppl%mmJmMNLMRKQJ3lqpj5nOJkpN
-43089e05NKOJ4kj3kRKqj0Ojj1%KPOLOkj5j2%OKOQ%JkJRJ1nm%Jpj8j1kmJJ6PnLkj0J1J4kn
-43035d93Lnoj4jOJ1LkjjJ3Qqj2nMRM%LMj0OJ0kJrqlknmrORJkjqj3JQpNK5J6orj2mMJoKJ4
-42979d91J6Jj1POj6p%ooRP%ommLKj3p%pnJJ8J1ormJ5K0RKkj0%oj2lk%nL%qqj0OJ5jOQpnj
-42924e17ooJ1J0%MJ3Qo%kj0mqroNQRQj2j2J0J9Lj4j3%J2JJkj1m%qnJNqJMPJ4J2kNOrj2jO
-42872e04RLooj2nQLknQJ5J1Lr%K%mj2mNklNj2pmRRj1j0oJjLQQpJMPNkj1qjjNPJ5Klqomqr
-42814e37KJ1KJ4Oj1kPo%MnKnnkj1LMJ1J4OMJkOkLNj5oJ0lj4llnNO%QonjjMPMRQJpqmqjjq
-42756e20KJ4NNRj5j6K%pkOJjLJMJrrpOPjKMKMJom%jORJpnPJ4rj6k%oKOkoNJLNj3ppkPJ0%
-42696e25mKnmMOQ%nLPMKKoQJ0j0nLKmjj6pJ1QKokJ0PNJ7Nj5KRj3llj0lOkrj3LMLRplmrQJ1
-42639e13PLpj3QNJJ0%%j%kljlMlj1mPjKpl%mKPQRJm%nqJJ8Mj4j0lPJ1kmoQQJqqoLLMknQQ
-42579e03rmMJonolMNlKjj0lMQ%lMJ6OMknj0j8j7MQJ1O%JorqJ2J9Oj3rMOnJLJ0J0j1j4mMM
-42525e20lmOJ3J3MqmqNJpnmMJLJqj7nlkPJ2MLojLoqnkLJ6J6J6Pj3k1%J3mj6qkJJ5RJ0PLp
-42471e01j0rMjkKNmrJmj3rKQJ8ljJ7Kj8j1PRJmMJ2Pkk0j1QNnj0%J1J0qj5qkQJ2jj2omKJ7
-42420e31MpqOOonKMRPKoj5MMlNloj1JJ5nMRkmMjKmj1jLj3KQJ1J6lrkkMok0nOLK%JPKMlNQ
-42361e22pj0j7oJ5OoqrLR%NJ3J2mLjjQJ%MLlplrmRnj5RK0J2m%LkPKj2j4mj0rKPJ2Nj0rK%
-42307e39Jjj3j1%J1K0LqLmKLJNJ1Lj8j8qPJ7J2MlJLlKj2j3MMnrknlLLMMNpKQ%MJoLRj2j5
-42253e52omRJ6Olj0j0jOJ0RjplnlON%NQNj1j2PQNroOLJNmkMJ3PJ0Pj1k1k1j2JRkKJ3LNkj6
-42199e40jLpqNpjJPJ3OkKOKRlj0%lj1rj0kJMLJ2k%j%Pl%NmqrJ5J1kJ2PkjM%j3%MNNnqj0l
-42142e36kmJ0mlLJj2%RNJ5Qj3Jjj9rRJ4O%%lJjoNLj9j3NJ2J9J0qj2kLjkLlmJpqLJ3J4QkK
-42089e11kKJojklmj0lLqmKJ6JmONj%mrj0nJJ1kjllj2oJ0PJKLjPJj0kkMKKJJ0j%PkqLj0j0
-42032e52LMJnjkkJ2J2QPomrj0npo%J7NlRjOLj7pPLjMRqpLmmjjkn%KmM%j3PJ4%J3Kj1okmK
-41974e53J0J3%j0rj1OJ6LMppPMPK%qkjkNJ0Qjrj1JJJnqMlj9j1PJ3jomLPJ0mknONKj4mPRO
-41919e40jjlOJ3J2llj1j6Jlj3o%PJ7RooONqj2KJOlqOJqkOQkMJ4O%j0j0LNn%%OjJLj4j3nK
-41864e63OPOOlj%jj0pJ0RR%p%J0jpnoj0njnoj3qKJ5QjKmjJ1J0mLJ4qj%lRJ8Pj0j0mnJNnN
-41809e42J1J0qpoj1kO%rpJPKjKNQmJJ4QmKlLmrKpj8MJ4Kpj%%Kj0j4LJ0NPKmlQJ4J2OOmj3
-41754e21j3k%j2n%NlkNJMOj4j0KPPMRkj4JK0Qj9j5MOJ3J8oj5kOml%orJKml%OOj8mJ8Qo%O
-41700e39kkMlnjJ1Rkj1qNNrpj2j5MJKQQjkjJ%KPJjjnpjomqlJ3RKjlJJ2lomJOJNJ3nj1nPJ
-41641e55j1j0OJ2RklKQj0olOQkoNkoMQJppoM%Kmn%jRROMlR%jKkolrlK1J9j0j3j0oJ3%j3j3
-41585e71omnnMkNPJ0OKkpJ0R%%KkM%j8j1kMjoMJ3QMjmmJJ1Poj3NPNlj3qjPOMNnnlpjkPJ2
-41527e49JNLKmLkj0j0M%jl%j2j2LOLJKOLLPKKLJ3nj4mnjQmMQJ1Kloj0j3jJ1NJnNoj4jjJK
-41471e66Kkn%QJ3J2Kj0j0qj1qLJKPOmJ1%ljOJ0Qnj0jnjQnp%J1K0JqolJklkm%kLj0q%oMO%
-41415e71MJnK%MJ2MkNOJpj1qj1%OJKMonjOPKMPMkkk%jMKknj0j%LJLLlJrrKNRJ2rJKqqj5m
-41354e87PJKKPJ5JrkJ2Mj2j6LMQOqnKOlo%m%KNJ3Poj0LKn%Mlj3LPJ%mlKmjJrkQNkLMMj1J
-41295e70MkLOplQJ2Mj7j3OJ6Jooj0kon%pqJ0JjRJJ0J5Qj4j9j0J2J0LJ2OPPj0nmj2ppj4nj
-41245f00loJ6J9ONnjNOLP%Kqj5j3OMJ0J8J6Qmpok0j1Kr%%NK3NjMonKLj0j3NJ0knKpj1n%l
-41192e84KJ1OQkrmMkJLplJ7K1J2jprnj4j6no%RRNJ0lj9pjJ5QOoj2%mqKjNQJJ0QmnmNlqok
-41136e81jNLrj0l%QPjJJ4mmJ2QKj3j4k%LOmmK%J4J1nj3RJ0jJO%j0qkJ3Q%oj9LNmj4J3J1L
-41084e54nj4j0LJ8J0Kj1j0lnNJ3Rj1onjPQn%%j4j1jJ0prRQmonmQNKMppj4mOJ2J0Jl%J5J1
-41033e60%omJlpj4NOJ2PomqqJONK%NNlJJ2J6Kj3qoqKJOlqlOmj0lPOQMrqkkmJ0J8Plj0j7j0
-40976e93LJjONkmJMO%jmj4j5JJ4J3QPmojLK%jOJ1oj7rj1%RJ5LkJjkJlmLk%qk%mNJnKQJ8J0
-40918e55j0lmj0RJ5J0J5Qj1j6j3j0nKqkjj0j1jLjNPJ2NkmMNJoj0lMJ1JJ2nop%OkpnlJ7J1
-40868e68Jj0j2jjoqNJknjKPJ0QLjNLlj3j2OO%lpj%QJ4%olo%MK%NNOJqrjLJM%%lLJ0rj8KK
-40809e90KONnqlpNJ0NLonkpnKJ5OrkrlPQOj0%MjmpNJ9Oj6jO%LjMk%mj6jLKQLONP%lloj3j
-40749e89PNNPnplj0lLJ0%jMkj2j6MJ0OMONLJjj1PJ4mj6j3lJlpnoKRJ4LmJlmmKLNJ0KoOKm
-40693e81kJnj3KK0LrnqlLKmmpJ3J7Nj3j2nKQJ1%lKJ1PKjorj6k2qJ1K3J4k%Jj1%Pmrkkkj0
-40641f13RJ2LlmN%JmlkjpNRQKj2lkj4rjPLj0MJ9J9pj0MkQMpmLMqrOJ0PPJlj2oNRJqlNpj0
-40584f04n%J3J2Kj2rkJ3Nrj4j0J0J6MkLQrk0KJ3%MRrj5lP%NJ6Norq%K1Qj0qJJ3Omj0j2nO
-40534e93Opj8ljNJ3RpjQJMMjmJOloKlm%MKNRKoj6j1lMnj1%LJOJ4RKOJkomJ1J1pkLklLpmO
-40475e79jJ%lmj0j1KJ2PO%LrrqpJOMlJ2J0l%NjnKMJoj9noojOJPMJ9RoJl%Llk0pMQLrrj2L
-40417f21J1J9J3onJKmj3lLQJ0%qj6j1mqNJ5Pj1nPJjjRNljOlJ3J0nkmj6j0NRJ1Nlj0j5nJ2
-40367f07Pj1JLjj2kRKnMJ9Qj3j2mNN%KPOqlo%ONjqj4pJ%J5K1jmMqoMmj1KKkj0kQMnnjNRK1
-40310e88KoklNLKj7rKnjRkoOJ3%QQJjj4mKpLjj1nJ0J2J2jkKJJnj1rkRkj2j0NRnkKJ1PMkr
-40254f05nqkLK%jj1mJ2MKJ4Q%qmr%P%mOLnj1LJ7NnMPKjmKpj4QJ7LNJmrp%%%LOOlnrj3KPp
-40195f06lJlKmjPJ3Jj3oOPjkNJj5JJ0NJ0Kkqj9j6%JJkJNojKMjJPJ2PjllonpOlQJ0JkMPMN
-40137e82Jj1k3k0j2NK4J0lkLO%jLOmjmj1okkLJ0QJ4Ooonkj3qlJPOKlj5mMJ1MMj%knKJmmk
-40082f26LJ6Rlj2%Qlj7nRpJJ1pj2QJ6Rjpj9nJ2M%lqkJ2QKNRkpmmKkj5qNloJ6J6jj0kJ3R%
-40029e98okJJQMj1k3j3lnQK0J5n%LJmj1JLlkOQ%mnjrr%J0NJ1LjMNJqoO%j1j0J2QnlMKrMK
-39973f11%OLpj1nLnNJ9NoknjLkNOj8pPjo%nj2rNPjkPJ2LjnMOJoPlj7qpOJ4J2PKmqkOMqkN
-39914f17JpKPooNJLjj2nRJ2MJkj2njJRJqr%lRJ6JpLQkLQjJrqmKjJ0Nj4j0njkMJ1kj3j3nN
-39857f49J1J2jNJRjpM%jJ1PjMNnoOKnKOkoopnMMj4nMlLNlrmJ3J7kj8nPLLlJJ3RMnj6j3mJ
-39800f30NJ2Jj3oKOQnj2olKKNPkj2kJ1QKNPmNONLnj4j7NJ2knjjmoo%koJ2K2Pjj0j0nJ0Kj0
-39746f28KJ3lj1jlJ7J9qj3KLolKojoJ7K3%nlpj3j1kN%KKlpl%nljOMN%%mnPLLLMJJrMopLM
-39688f28nrjJ3Okj1mJ2J5J3Lolk2j3JkmlJ3%ljLJ4J0%qkMmJJ%NPJlj1pmkNJ1krJl%LJ1Ml
-39634f18rkKj0mJ7Mk%npjNjpMNJpj0LQJ2P%KM%MJ0J0j0k1nJ2J0%j2j6j0NPknmMqj3RJ5lm
-39582f36kRMkoj5j2kRJ2QJ0%%MQnj7j4LJ1J1OmkkKMqj2JmmNkJQjNolRlqJOJkjQkjmj0jPJ
-39525f37MPljmppkqRJ0%JNNoKlrPJ2RKj7j7PRjjJ0J8Jj6pnnlpORRKlj1jNNpnRJ0Ooj1NJ2
-39469f14oj4mmkQoqlMJ4J7jnjj4j0LnOPjmj0OMj4oJ2Nl%OKJPpj1jJ3RKknqJMkKJ1NmpKPL
-39413f21kPKj%j0nMJ1o%JnjMNnj7kOjqkkJLMjnMJ3JooK%Moj2mQRKMRKj1j1NMJ1KmKonNKn
-39354f33rj%M%qj%jOoj0J5J0%pNNOPqrLOnj6j1ojN%LJ5J3NnMLj0rpj1J3J6loRmrloOJ3Ok
-39299f29j1LJnj4j3J0J7QPjj2KooL%nKKJOjj1%J1Mkrj3%J3Mj3r%QJ3%ljJL%jJ1%%J0Pqrk
-39246f37%nKJ3%j6qNPNJ2Qmj1nj1nJ0OjqmJ0KPJ0mLMMjj4pojOpj1J2lJMnLnLJ1J0oj3jNM
-39193f32%jnj4kK0J7KpmpJJ4Onrj3lLPkk0qJPNKJOknMnj4jJ3QjkqnjJ1J1MKJJKKRJj8k3k
-39138f58J2J2oj7jOOLojNQN%jj2%J0nJjj7j1njNPmmLPMlJ1RNNJnJorJ%J2J8Koj7k0%NppJ0
-39083f56J1JJnj1KJ3Kk0JJ5Lj%pPJ2qj2LKrplRJ2PJ%krqmoMR%JnMOqkJ1OmoqJRPLPKlkjK
-39025f33omJjmmlkRJ0J2rrj2pJ%J%QLqj2nJNpj2%J3J1J0L%rlOkkLMmMLkNQLrqKOj0rQPll
-38967f55oRJ4Jj3rn%PMLOlj5j7j3OJ7J1J%nKJ9Plopj3j2plNJ7PkoM%lj2qJ0RKjk%LJJ3J3
-38915f35nj2JJqJ%%MOopJ0Mrj0mlJ0Nlj0LklK%Rkoj1KJ1RPj0pmNJ0Nmj1Jrj0JQQqj3KJKK
-38860f82%NJ1knkJ2LNPj0jlj5l%pm%QLROJ2Lj3J3J6j%jlJMmnonJJJ0MrpjJopKKjOrqkpjJ7
-38802f68LoKJ0P%mplkjrqpJK2K1mj1KlMORLoj0j3oLK1MkKoKJ3Oj4QRrj5%mmRRjrj0Kj3j2
-38748f89%PQklNRkoLQQJj0j0j0j2NQMKjORMmj2mJ0NNOj1j2PJ1%j3kPlJ2OmNMLnLJj3j4jM
-38694f67RLJPLpqj2j6lJj1kJ1J0OJ0JmMmj0NJ5%ljJlmLKoqMJnjkNRnj8j2LNN%MPJPO%Kjj
-38637f63MqmnqKKmRJ1lNjlONrLlnlLJ1RkJopJppnnj0jJ4LnmrLRpMK0J9J0JJKKjj4j7j2J2
-38581f66mj1kPKlkjlNQLPj3oNJon%kpMNKkJ8J1J0Mqmnj4mjoKMPO%rr%LRO%qjMMJrRM%kmj0
-38520f76NKKJ5Oj2j7q%MJ7Kj5r%J1J1QqqKlj0J2Rj1q%J1J1mj8PQqlo%KJ0kpm%J%OOlJ1Jj4
-38468f74j8oJ7K0LRoj8ljpnmLQMlj3pJ5J5RJ3Jrj2j0kJ4J1%pnkJRjmrj6JKJoPJ5RRoj0jo
-38416f75j3mJJ0MRK0ok1k0nJ8Nrj2mMmj5nJ6J6J0J6KkKPJ5J4oj5j3mlRJ2rj7j5pOR%Lj3j4
-38369g03lOJ4RLKPpnJ2Qmlmnj0llkj2%J1OOOJmkKML%pN%rjlqjPKoJJ0MKlJNjllrppNLNOL
-38308f79KmJ4J8jpnrlollOJ3PM%jj0j3jLNJMj2lJ0O%oojjQOjkmnJ1Pqj2pjnj1JJ6J7nj2K
-38254f86LL%j8mQoqkNJ0RJkPQqqp%Nqn%OOoj4J1QKNJOMLPoj4pJmJjnKqNJ3jJoNQmmJ1RPJ1
-38194f50J2mnp%Kqpj0k0j4jOJ3NokQOjr%OpjJ8Jpqj5nPLOJ7Qjrnj1NJ2RLLKnmj0p%Jrj0l
-38139g08J0J8R%j0loo%OJ3%jOkj1o%JmmJKNMMnj1l%%MjkNJJ4jqKMloNKmQQJ4Pj2j3%KrnJ
-38082f88j1nnlPJ0J0J0jrKQpj1oJkMNLKr%kPJ4KkkQjj1jolkkJj0jMNOKJ6J0ollj6kN%L%K
-38026f83LpplNLm%mj3mPMR%MmnlqKkj1kNNKPJ8PJ3J2Jj8j7j3j0lNJ5J3RnnoLKpj8kJ5opJ2
-37972f96J1krPRNjj3kJkLNQrj5qj6JRLMLR%%lqNJ6orrJJPJ1J%NJ1J0j3j2qj1MJ2NjjNj1j3
-37918g06MklkJ1J4LooRrqJ3PnolkoKjJLmjkqKPlMJ0kj0njQLJOlrlKJlmJ%J1RkJOjknmNJ0
-37858f83MmpQJrroKjMrlOJlj1MJ7jlo%PJ7MmrNkkpjJoPJ%k%KNn%qoRJ2PKlJ%RNormLnJJn
-37795f93nLRMoOKj2j3Ojom%jrj6rKJ0J5J3JrkPJ3J1jmnMJ0Kqj0oOMj0lmLJj0nRJ5RjNKj1
-37742f92k1pRjMLj0j3KJ6J5Orp%NjmpqqRK2QQKj2plJjonOLl%KL%pj0opOPJmlJLprmjpJ7J5
-37684g16LmoQQrj7kJ2J7J1rqjNRLlqqmJ2Qrj2qjPKNklNPLnpjJ1nj4LJ0JMMnoQJnkjlJJ3O
-37627f97JQllj2lkrNKmJ0P%Krj3oLOJOMkRjjLrNJ6oqKkkkknMPJqj0prKJ1J5%LPKj2rj%MR
-37568g02llJ0%j0j1JN%jpKk%J0J1Lj%qjJ8Pj2qoJKnR%kJ1Omlj1k1j3JJ2Kj1NJ1mq%JQQQL
-37515g02nj0MQJoj8r%MKNKqPKJLPNroROLKnmj0kLlj2j2nQJ7J3PpkPmpkJMlkJ2MKLQLlJPq
-37456f93j5mLLMnj1KRQRLJjomOjpmkPQj1nj5j3lKOJ2Jj0kKJkQJ1j%j4j0PKkJ4J6JKjLMlj6
-37401g06lJnmML%Mj3j5lJOR%NJ3MkJ%KL%k4k8KJ2J2RroMkKjjMlrkK%LlmJPRkj4qLKnkKmK
-37342g46LQjJJnLRJ1jmKMpj5qnRJ5%pLMpjLqjPJ0ONLnj2pMMOnoJ1J7lj0mL%NQKqj3LlpLo
-37284g32mNORJ2M%j0j3%kjnMJ4Qn%NOj1j1jKopLJ0J9mj6j2J2J9knll%JpnOmMkj1%LJkRJm
-37230g25KQlppmqJJ1moOKJJ6Nj3jJKlnjK%OLpmj0rQJ1OllJNJ0K%mQJ4rj4jNrj0LlKljlPQ
-37172g24KjJkpnlRRjPPpOmj3kNjLKQQQmj0rk1j1J1K0%nQMqj2oPJ%%OLJ2J2mj5j2olNkQJ2
-37117g14MmnjqPknlrLR%pk0nJ9K1N%oj1kk%NkM%jOLLLMJlpoOJ0nmnpj2QJ7Nqq%nj1mJ5PK
-37059g25kpj3j1LJ2Q%Mm%OLNNMKnlj5oK6J8Pj3j2jKnnjNkrpmOQkjorQkKLnKJ0ORJ3Lj3j5
-37004g23rQJ5lj2j6qKkKLjkmnj1pQJ8J4LjQK%LjoJmJOLJ2j0k2nQQOjKqj1mJ0J6nj7J0Lr%
-36951g35PRJ1jjj2j1%M%mkokLNkqLN%J3QKj1lLoomOJ0LjJj0%JlJKKPkLLkLmJknmJL%Jj7j7
-36892g60%J2J3J4MPNj1j3kPlkjMRKQjj4k2j7MROQJ2krj7q%LLjjPNKPOONL%%%qj0jJjpJJ3
-36837g25pkR%oJKpj2q%QKklK%pmljJ0J3lk%jjqqPJ5Nrj3%J1MkJ1J7Ooj9rJ0OKkJKKJlmmj
-36780g35O%JJ0kpnnmjr%J2J1Mqj0LQpj0J0RMlqjPQlj3j3kJ6jj3mRJ7K0J4j2j2j0j5j2j2N
-36732g63MlJ1mj0kPLJ2J0pj7jO%MPMnnKNjlj4j2J%J1NjolKJOJ2J7Jrnkj%mll%J5J3Oj2j3
-36679g44mJJ3OqkJlMMJj3j7pRJ1KKJL%m%ojlmnJPNqpMklll%LOlNMJNplOJ1J2%mOJ0mkqpM
-36619g37qljjn%OjpjkKJ1J0Ppj2p%OKJ1MkJqnJ4J6KrMMj2j3nrolJ0Qj8j1OPPKPLkkpjqrN
-36563g67J1MJNKMJ0op%JorrOQjmmjNJ5J3rj4mllNQLOKkJLkKkj0oMJ3Nj1j5j6LNJ7K0kpk%
-36508g40L%J%lmJ%lNMlj4jPjj1pLoqmpORJ9K7J3jj2lMlmKQKnj4jmjj0j2kLNJn%J3Qjj1j1
-36453g68kMk%J1J%NjKkpj2JOJ2LmlNpj5MKOK1J2j1j6oNNJlkJ1%nj2j1MPj1j4J0J2OPJLjn
-36401g53j1jJ4J5pj9rjnjLJ6Ompj0NRMKnmONnnKLJj3pJ3J4MnpOKKkMJ2lj6olnkl%OKPJ0o
-36346g52LOnqmJ6J6oj5j6%Krj0jJONOMMjOMJj%LMKkqoOj0oMpmKj2j0QJ5Np%OJppRK5OKqj2
-36289g56jmmNRljj2kP%pQ%mNJ5PJj6j2QLkJ%LO%m%j0jMrj6rQJ8J3Om%KMMJJrpmkJ3Q%j2r
-36232g60Nmmlj1mKJ4Qjom%J3K5J1mj4j2j2rLRNMoprqkjnjPJ2J0N%JJ5Lj3nojM%%oj2j8mJ
-36179g95RK0Noj4j1NPMp%RJjpPJ1Mm%nlKpkJ0J3%j2j2mOJ8NjJnLMpj1jJ9OOjj0%NRnlmj7
-36125g66rKJ4OoLJkjKNpj2rjkJRL%MjqnJ%ONmMJ3j3j7KJ0MJNrjRkpLkojJRQkrkjj1j1%QO
-36066g82%KQORQp%%j0qj2mOJ0%kMlpKLrnnJJ5LPL%L%rqOLKMJ3%j7pJPQROrlnpk%j3j0PJ9
-36008g69mpMMJkj1jQQlmNJ3Nj2kPkJOnj3orrjPJ2O%lmj1jRkLOJmlMJ0%nkL%jJ4Km%MLpoj0
-35949g77j3jOMJ1KRLj1%j0j5nKLJ2NKmkJLkjj%LRkkjrn%OJl%nPKpj1J4J7jj0pkMPOmlo%J0
-35892g71QLPLoj5j3J0Nj1knnLLJKlnjKLMJ0J0lj6qJ1P%kMJj1lNJ1konMRjMnj2kjQQmk%jk
-35836g77NqroKOKjJJkOQk%Mmj0LJ2QNLnj2jRj0j7kJ4J2MOj2k3omjQJJolNNLjnOPqnRmkK0
-35779g70mk1j1qJ2J9R%Plj5j3J2J9jJJklj1pNkrKKnORPnJJj2k%%JNM%%Lnj2p%J0J2pj7j5
-35727h19%Rkj0QJ6J2KKlM%KloPJnmPj0j2NORLj1qJjNJJpjMjJ0k%Mj1pMmqkklKJ3MJJ2J4P
-35671g66Kj3pJJJmLPOOj4qKNOrj0jJJnj0pQJ0lpPQpj4nJ4J2mj4kQLMOmnLJ1Kj2r%J3Poml
-35616g95krj3JMRRPm%OQrmlj1rLMoNOMj2rJ4J1j2rPNNJ3Nok0oJ2J5J5Qmj0mmjKkKJ4NplK
-35562g73Mj0j1JJ1QjJOMkj1j4nJjMpj2KLM%jjmmKJ1PJKKj5lOJRNpj5JnpJ4Oj2j0kRJ4QLm
-35508g87j2j1KJNLKjNnrnqj7LJ1QPJjKLoJlmJ0PmKKJKojPQk%Jj0jPjNnKjj2pJ0K4MrokmL
-35450g91ljNjKNrnkjJ2rj7kJ7Kl%ONm%Nj6j4QnnJ1RloMRMj0j0jJ2RJ3pj0%PjmL%pj3KLll
-35395h13NJ1J2lpp%pj4qlPK5NOJ0mj2qlpJJ2mj1MJ0klpkJ1J0OLjnnokjKOjj2qJ1RrJ0J2p
-35343g94omolJmoRQj0oJJ6RkKOlolpmLjklJ5J6mrmnmKnj3j0%J5J1JnJ2J3ok1JRkKJ6J2nm
-35289g87lj9j0rJJ0L%QRJlqk0qRRRKpj3kJ1JRJ1LmolmmjJ0QOpqJ1RNmrpn%JJ0QkpmJLlj5
-35233h14nQMKm%%lJ1J8j7j6noJ4J9J1lmj0j3lONlkMJ3K0j0j3oj8pJ2J5nrNOj5oJ1Oqp%PJ5
-35184h00NLjonJ0PqpmKMJ%kmqj0qQJ5RQkkj1rjlLJmjkJrrKJ2Oj0j0jJ1J3ljJ4J2pJJ9lj0
-35130g94Mmj2lQMolLjqlj0j9lkJPJ2j%PQNLOmj3rKRjk%NMj3jJ5OkLlj2jokJ0OpqlROMLj6
-35073h22j2kOMomRJ5PKJ0Mlj1lMNLkj0j0J1QJoj2p%J0MmlolMNPlqj2j1Mm%J2J6J0JmqJKk
-35020h13KLjkno%QMrjnnJKMpnJ2J0lqj1mOLJ3J2P%j1j4oNPR%mnj9j2lokJ8J0Omj2JJ0MKQ
-34966h16OK%MrjRNJrr%%PLjj%QKoj2mOj0j3KMMJ0%j0jNmKNLR%plLKj3j3kJ1%jJ3J5krknr
-34909h31kLjrKPLKQJ0qk0j2JJ9QOJ4LMoj1mj0lkoKJLJ0J4Qmj3kLkJJJ3kj5%JoqPJ1Lqj4J
-34856h30Nk%LLJ5lj6lJ0J9Lj0Lmj8kJ4Ojj3j4J9J2rj1ppMJ2J4MLjpnNqj1j2lROJ4Qq%j0j3
-34807h37JrjLJ3PkjlnNK%njJ0jpKlJNp%PKm%kmpORojjj0kPJ0KmPNj7j0LLL%nj1j0RJ0QQM
-34749h24Lmj3rj0J1J5Lkj4q%PM%J7QlRPj0j5rjRJ2lqqqjMJ4OlljpoOKqk0j7QJ8J1JK%nlj
-34696h47J2MkPmqLJ4LMmj9j3LKLQMkL%KPMkorj0LJ7Oj2j7JRLnmkkMQJ8J3Loj4JO%nkJlno
-34640h33mjpMJ4MJpj6qJ4kmJ1LmqKQlmJ0RJjJqjnoRJ2QMoJlj2ookMKJ1Jj4JJ2Ooo%j0rqk
-34584h59LJ1J2OKlLlmNNjP%j9j1nJRJnJJMLjN%j0pkkPJ3%n%MMollj1QJ6Mo%J3Lmj3j4KJ4
-34529h30Jn%Lnj1LMRJ7opL%mklpJQ%pmq%MkklLojPlmJkJ0MJ4%pLj2OJ6nPMj5qr%J3LjJ4O
-34471h15mjqk1j0m%OrKJ9OqLNmmnpLJ2PoqNNQpj1N%qj0LJ0NlkJLRoqJLMOlpj0j3jNNJ0J2
-34415h40PkRJ0Jlj7j0l%MjrlKLRJkj0kJoj0pkJLJ5NnmkOJ5Nkj8mNjlqj3m%kJ0K0J6%jlqO
-34360h51O%PnkklJpmMJ7J6Npj4qjONKNjj5j6%J4LJJ6Qrj1jkLKnKmj2KNmKRJ%j3j1nLJ1kJ
-34305h58nKJ5%j1mlj1rK2J2pRJ0kJmoj2qJ2JLLkKKmmJ0Oj2j6LNJMROQNj1j6jJ2Roj0jojJ4
-34253h44OJ2Nmqnj1nnMOJj1j4mOJ4OJOLj4j8pkLQMLOOLJpj0j4j0pLK0J8mmj0nJoNK5J4pL
-34201h43J0jj7jJ2%j0KLqpnJ1J4JqnkLMplR%poolqjJOJ2QKjOmqJLJ4Jqj3j0LRK1ok3j2jQ
-34147h70KKJMQmoKj7mJ6KooorkRNr%QmlLLprKNJ0NOJ0MJ1M%pj4JLOMojj0r%olJ3J9LnjO%
-34089h47moJklNJ0JoKKqmJ0jJjoj4LJ2JqqNNJ1J1qk4j7qjMkPRNmpOkNJ3NOJj3j2rlllMQP
-34033h74OnromQJ9Qpj2OJ7LkkJrl%jLpoj1lROJ0Rj0nJjOOLJojmj7jQJ2J6Rqrj1j3pJKpkJ4
-33977h79J8OjKjpoonm%jKl%QQlp%LMMNOKNO%nj1lJ1Rmnj1pLjmJ8J3oppkj1rJ0J9J2j2j1q
-33922h73KjmRLomNJ3J0Pjj6j8j3NJ3P%lkjj4LJ8okmLMOjj2NJ5LLOnprNNrj4kmj1PJ%RNJn
-33867h74olLNONRJ2Lj5j4kLMlqpORJPnj1Q%rnKLlmJRLj1pjPJ3OLrp%j1mPonmKO%%PkJmj1
-33808i00pKPMlJJ5NJOJ4Llpj0MNj0j3RRoKNKMj4j6PJ3J3nlJkj0j7pjJOJ0Llrj5j3LKRJ7N
-33756h86pqrPJ9j1q%NPJjkplPjMJ1%kmLLJmlJ0rj1KOlMOLMNLj2nMljQOj0j0j1QMj1KJ0J1
-33701h78NjlJoj3j4NJ6J3J0mj3j5j1qK%J0Lj6%J2J9J9Lkkj1j1%PJ0J2Pmj1qmoJJ6J2pj1n
-33655h81nlKpj5LJOPkj0jMl%LJ7J1Plj0%J0Lj2k0KRKjj3k0pNKK4J8lllpMJ4nRKj3j1rmJ6
-33604h90J4lMkj1j2jnpjJ0J5O%knlonJRNrj1NMJ1QJKJomkj1oj3jJ3J3QnkmMjKJLMoKQQkm
-33548h78jrMJ5J2MjjJj7k0j1kMOLjKj1qKpMJ7PnmLOOqj5rJqmRJ0kQK%LONKjLJ0J2kk6k7l
-33494i14LjRLJJ2QPJ1lploj4j6MlJMJOQpj0M%mj0rMlj1kJ8J4LppKLJ7J4Lnj0rJKqNJ1qrn
-33440i12j6mRRJJPPLokNjqQMj0%QJ4J2Lj3j2lNNmJLj0NPnnNPMLKjoj%rjjnj5j0J5J8J0NN
-33385h69j0k8mJ5J3%Jjonn%LjpJNKJo%kJPknkj5kJ2lnJOkpmM%jjJ3QOnj2NLM%lJ7J2Pj4j7
-33329h97MKlmLRkmNpJJlnj7j1PJ3J5J0j1j4mJJ4J4Qoj5jmjKQJ2Jj4k0j2pmOJNJ1PLJ3pj2
-33279i09lqj5pLRJ7J3LlqKPJmpMKRPmojkpjOJqM%JknMRpqpKQPk%RJ1jpoLJ2Lj0k5j4LJ3M
-33221i10JjmmMJ0Oj0jLkO%plnKJ3RLllmlmj3npLJ7KLMnonJK0PlkLkj2%Njj2j0NM%J5Jnnj2
-33164i22pJJ3OjmolOJ4OJMJ0Kj0pKKrj0JMjKJ1jj1j0j0lQMQMJJ3LkopKRJ0pj5%NJjPJ0kj1
-33110h96lmj0nkO%Pkj0oJ0J1%j4nJ4OR%j5pOnpqj5JK2J5%nJn%%jPJ0nMJ2JJrlqj2oMkj1l
-33057i37kpjJ5Q%PQmj2pmkj1KJ7J6PJLoJonNJqnPKljjj7qPJ3QolNQKonRJ2nqLJ4Kj0j1j3
-33002i31qMJ1J5lmNMjokJ3Qjj0j6mJ1PlnqnNJ4J0Rqj2nNJJJJ%pmMKOnpqjOnLJ2Ppj1jqmM
-32946i31RL%Lpj4JJ3PlNNMMpj7j5nkNJ8QJ2J5Nj0k7j6RJ1qj3JJPK1Q%lnoLJ0j%moljKJn%
-32893i18Jj2j7mkOP%OMjOPKqnj0j0L%J1J1LjNjJonNOrmpnKJjPQJ2Njj0nmlj1qKQO%OKj0r
-32836i44JJ6PMnqLK%RLj2kJ3Ojj6j2POj1j3LRjkONmLJ2Jpm%RLmqqJ0Oj1k4lJ6J4J4Jmj8j2
-32784i45lprKJ0LPNJJ5Qlj1oOoLOq%JNPrnKj4j7kNJ1J0J3J0jj0kMnjmnKjlqRMj2jJ4Mj2j8
-32730i61j1QPJJ3JpM%JkljnLJnlOJ0MNRJmJKj0j9kNNJ4J0J2lpkrrJJ3K%%%J1%qjmj1mJ0R
-32675i22nnrN%lMOJoj2LPMopn%J0LmNJ1qlJlokMoj4mJ9K2J1M%Mnj7jlKRKpj2kOmjJj4nMJ2
-32618i41NNOLQJ2Qlj3rj2jKnok%KJNNprnLRRJOPJmJj1lkmqkJ1LqpKNNO%j0JklOQoj1J2Pq
-32559i37qj1j0MOKnKQRMJkmqrJ2Nj2nNJkmjJ2JllkLKPmPRqk0oRnj4kNJ5J9J6NpmKmoJ%kj
-32502i37OOQmqLnLM%j1j0kJ3kj5PJ1qkOJNLmqoKlJ4J2rojMoqKkJpnNP%ol%PQKnJlKP%%on
-32442i47mrrOPl%LNJ2Mj8oJ6J3MmplkpKOJ6Oj0j0%Nj3rknMkNjmOOpj2rlQQjmkm%QJ1RPlm
-32385i47nM%j3lJ2QnrRRqlLOmmNolmLJmpqKkMNjOlnnNRJ0j1k5rJOPJ2J2jqkmj2j4%OJ0Jq
-32328i87PJ1Q%jj1mJ0RMkMKj0qmlKMJ2lmJ1RKoj1j1nQLj0kMJ8J1LJlj1j5%Ml%j%%PONMkn
-32274i53klokLkkRkromJKLQLLJ0ROmj0j7rJNOOMLlKJ2Nj7j4Jorj3MPO%rj2jJ1NoKNKk%KJ4
-32216i63J9Lj5rMPK%jNJ4jj5k1mklMRPJj5lJ1MRklqpNJJMPPOJpnomQOj3kRNnmRPKorjj3j1
-32158i81okJ2J8NmOKmnmnqLRJ3JolmJ2OlJmn%j4JOJ%jLJ6Pmmj0j1kROolKKKmoKPOoj4kj2
-32101i85j1JJ1OMQ%qlkQJ1nkllRJ1JkjkJN%jJrjjjP%lJL%mlrqj4lNNJ1%MJ2krP%KNJj1j2
-32043i78OJ5lNNjOjj4roj1j7kLQQRmnQljLj0kN%ljMll%PLomJ0J8J2nj9mKKJ2Lj0pOJ1jrJ
-31988i70Ollj2j7OJ2RPmj2o%j%Moj5jMQOrLQkLJKlj3MmlknljQRPJJmRJ4Joj1JmpMQJ%%kK
-31929i80lmJJ4J5kj0MOloj4j2oplLljoKK0J7LKkj3j4lJ2J1MoJKPKk%rp%QMoj7j3J0J1MN%
-31877i84%%kLJRJ0rj1nJ1OjmrjLJ1NnlmqomKMj5rK6J7oKRoj0oMNqj1jJmKJ1Rnrkn%OOnqk
-31820a005J0MmkpQNmKkJ1LpJJ0QKj9j3KQLj8kJ0J1OLOjnqjLnlkKJ3NqJ%MJKMmlOLj%oj5o
-31764i94LJLKj4KOmj3%J0NLpj3JJnOQQRLmj2lJ7Nmj2k0JJ3JLNlrjOOlmJ0J0Omj5j5jRJ0%
-31711i87mrLJ8J6rk0kQKKnnLJ0KlN%oKmo%KQOj0j7pkPjj4QJ1ROKkrj0jJ2Qqj3nj1LQJ1QL
-31657i87ONj1nQJ3Lk0j8pQLj2rJ0K%njLKnnnk%PRJ5RLnj2j2PJ4JLjnn%LJ1NLrj2j1MJ0J7
-31605i80Mrj4j2j5LJ0J9J8J1rrj3qmkJ7oj7jJ7J1j6oJ0NljkoMPPL%Qqj0kPJ0qnlj2qMJ5P
-31556i92j2j5J3J6nkJMJMoqKLkpJljKPkR%%J2lN%j5j9j4J1J9J1KJ1mk0j6j0qQMjKK%QlJJ3
-31504i96lj5KJ2Jj5nJ1J6Moj3LLrmOLPJ6RJkj0nj0%J3rj5oQJjlpnNPlLjj0LJ0OPPjlqj2p
-31451a020MPljJ6MnnMLLnmjqlKpojPJ9J4Kj4j3jMNkj0%JKOpj1lL%RroJ5J9O%K%LMjOqk1r
-31395a014moJ0RkJOj0j7jJ4J4R%nj0LMqnoK%momK%OJ4J4kpkJjJkMlnOMp%%lj1mjMoj5JJ2
-31340a030OKR%qjJ3Mmlnj8mK%LQMoL%nMJ2mpOLmrjK0J8NmmnomqNJ3lm%j0%jqKLMKLP%rqK
-31281a020Qj4j3kjMJQRqj2lJPknKJ6Oqj2qJJ1j%J1lj0RJ2LJ1kjOpk1qPJ2Jj1pLn%J1J6K1
-31231i87J5Lj3j5k2j1K%lKjkOKRJ4j1j0mLQ%llqkNLrpJPN%oKPKjKjrj4%J6J4Koj1j5nKjj
-31177a049kKkLQnLJ4%j5jRPLkopMJKllj0jOJQJ2%qJJ6kj6j9j2PJlmkkOOJ1J0Oj2j5kJ3K0
-31125a023Lj1j2lpJJ7mlJ3%rrqjJ1J2J2lrj4pJ6J3M%JPNlnrljjKj%Kqrk%lJ0J0KmmLJ1Nj
-31072a017JJ%pj1mj2mMJmQJ4Kj0kQJ2Mpj2oJ5J3pj2qKLkkoKJ1NMRJj8j0NQPLllMPkmJ%j5
-31019a033pNJLlrQJ2rj4j0PJ7Mj3nLplJ1LJNmrkQJ1Mkj1j0MPq%Kkj5lJmJ0LJ0JknnLOPj4
-30966a052j1jLJ3J1Nllj%KlmlJ3J0%j4qJ0PJ6J6qj3njknnkKJ%jnkNJNmmJrlQJ4jj4KnkJ4
-30913a035Omoj1j4LJ0%j0JJ%QLmPKj3j1NPJ0J3mj0J0Pklknll%PjopQPkjplKPNOJ5K0pk1k1
-30860a046j6Mmnjj1OJ7joOj0j2LOLOKpqQQNLPkj8LOmoMQJ0Mj3j2JQMok%NPPJ5Jj3j2JOoj
-30806a048qNJ2KnmlJQRnj1jjnqj0%QOMJQ%kNjjqlRnRLl%npnLJ2PnnmPJ0Ko%lnoj5rJ6J8j
-30748a043qLlkpokj2r%J5J3JjjOPk%%oj5onmJ2Pk%jMpmRqj0J1J0rrJ3Ml%KMKPljNJjOMK%
-30691a042%loj0mMJ6J2moj4j1J1J9J1kj6j3%%KQkj0j0LJ1jkNoj3jnpRJ0J3Rj0jPJj0qQJ0
-30644a048pl%j0%P%o%OLjmnOJ0NJ1oj8%NMJ%j5j6MK1J8Lpp%oklj0onORLmoqKJ1jj6OK2R%
-30590a048qqqNJ4jk4nJ2P%%mj4npkJ2J1LmqrnRK%QJ5OnNmj6nNPJkOP%Nnj4lLLJLj1kJ0PJ3
-30535a047PmpjPkk0j8jQJ2Q%ln%J4J5J3k0k8rOJ0MKnJ2J1j%L%ljKJj0nJp%Pj5j9jLMJ5Nj0
-30484a072j3KK8J1j4j7k5j1PRJ1J4MjpoLkLLOLjLolONMjlpj4J0J3kj1lrlJ1OKmqMJ0Nrj3
-30434a082mLQ%mJ4J2KRnrj2j0LrLJ6J0mj0jkLNPNrmQjlnllmNQMlqj1okoJPJ0KMkj4JkpKJ6
-30378a077Nj0JJ0mMLMRpqoNJj0mQjMLMQorjPmJ%monLnkJkJ%m%jj0nNJ1J2J3lj3pmqkPOrq
-30320a109QQ%l%MJ0JoJL%KLJjkl%J1OJlj1JQmjooj%PKllnoqqLRPjROJ5MolOj1j2KJ1NokN
-30261a071MMqrmMLQj2k0%OPQknmLJmj0pKLjNLOOJJKMjlj6qJ0J1JqplmnoNRJ2Qq%KJpj7pj0
-30203a127jRNJ%MRkJPjojPMMOjM%mk%LLM%oJMlklj1JRjojkrrJQPmlOjlKKnPROLj0j%k%kj3
-30139a105l%ROnqlm%J1PpmJ%RoqNNmknjJ0%nNLKN%lj5j0LJ0mkmrJK6J3llkkp%LkrrNLM%k
-30080a110%%NlnLqjJ3J0MkjNqkoj1lORJ1LjLj2oONPkNJ3Kl%Nkmopj3nJ3jjjoQk%Mj0plj4
-30024a126kJ1Jj0j3LJ7QJmj2j1NJ5J1Rmk0jK1QJjpnrrjJ1JPNOjkppkjLJ0kJJ0pj6j5nQJ6
-29974a111OnMkjQ%jjj%j0oPOjj0jJ7J1nrNLqq%mMLroKkPJ3MjNPpj5nPOnlkOjLOkj4mkrql
-29915a142Lj0J5K2KjRMlj0JJ1MJlmllmmpkjNJ3KmlJJLJ5LlP%qjojJrmRJpm%pJ2KlnpmJNp
-29857a127%JONOj1j6l%mpNK1J8NPJ2Mj7j5OJ1jj3j5nJ9Lj5jLkQNkkQOokopJ0J9J0lrrj1p
-29807a118MnnLnjO%j0j3oOJ4J2PjJolQoj1kMjQNlmMKj0PJ1lj5oJkKONlqj1jJ1mqOMj2j0R
-29753a147LNRM%K%lLppk%J2J1ljQJ2J1Jj6k4j8jn%jNJ4%%LK%kJJ4J0mnrnkMJkj1QJ4OjQJ3
-29699a092qk2j3j0rORJ7OpqqmPPJKm%LrmJRMmrnMjjP%kpnjRKj9kJ6J8Noj3pKJ0J3j2j0%L
-29645a141jj0q%J2Pm%QKj0plNJ0J1NjrpJ3J3Nkj3rPLlmNkjopJ3Jn%LMNooMj2j2L%onMJ4K
-29591a141j1oKOLoJloOkJPLkqlJNjjJMJ5J0nrlj3mPKPRkoKOQprj1j8jK1J5J3j1j4kJj3jJ1
-29537a152KonkRJ2Mlj8qNROmKOLk%rlLNl%%QOPRjJqmknnkLolJokJ0J1J2jj4j1MJ6KNnojL
-29479a133nj0kprOpj0jJKOPPkqj6%PKOJ2JmKQJ6kj6j2rj3%J0%OOmlMJ4Rnj0lOM%j0j0QMq
-29426a165OJ6LmKPrrr%POnlmLKlQjqLNJ%%l%l%QLkj0qMNKRjoknj0kmKLK%kj2OK6Lj3rLkl
-29366a172M%NJ4jjJ2Mj2pqmOolJQPpJOlj1oMnJJKJ1J5npMlqKPNjj8j3P%kQQkjMNJ0Kj0nk
-29310a159JPNpqnLJM%qplmMpnlKN%ornKJ4MJMl%lj3j3qQJ6lkOJjKLomm%j%J5J8KmjlpL%J2
-29250a169Mj3rJ0J1KpljJ%%rj6j0NJ4%j0lRLj0qKPnqrQJ9NKOkj2%J1PKj3j4%kKkNOJomKm
-29197a205JPljKpljNRQMlqoj1nOKj4mLJ2J0LPJ1OJnlJ2Kj0kmNRJJmnnQROLnpj3j1KJ9L6J7
-29142a118qmQMmNKqLlr%ml%NjoKJJQmmMLkj4rRJ5lj4pjKNM%NLMJ0Pj7j3nkjj2j0MPNJ2OP
-29085a135KLlqplKNQK%pj0MKQJ6RJOjpjMmj7nJ1JQok1j1o%jLNJ1J2Nr%Okpj4JJj1mMJ2J4
-29031a134kmqojJ1NJpj8NJJ3J9Pj1j4rpNMNPkmnkPJ%RkJj1j4KM%%KKmjKLkoKLjlMjj3j1R
-28975a169K1Rj0j1%NJqpmRMKNNjrJ%mJ3K2kqj4oPKnKLOJ1lk5j1%q%mNNNjnMO%nLJ5J4pj4
-28921a156mOJ3Prj1nKLmj0mmRJ5nqmljMLjKJMjkpmoJJ1MMmoPOrjPljNmpNkllkM%l%PQnmj9
-28860a187j0kMRKRMjjjOQooLJ8Kj8j3nnMJ4jnmNMJNjoQJ2j3j2kOjpmJplPRRK%Jpj1%OKlj
-28803a182Jr%OoqKPkoMPr%J4LmKQNj0j8pjqKMMLLLkmj%KmJQ%qKQNJKLokMllkMQKKjMJ3Pq
-28741a160qOJ0kk%oL%j2j3llPLlOnlJ0Kkj2j0jQ%rJR%omj5qJ1J0koPK0%lP%lkloj3JNj1m
-28687a214ROLnkmmL%mlPJ0L%km%NolOKOLrLRkj2lM%OJ%knjKjnqj0MNKLJ4KKlj1J3J1nnon
-28628a200j2rJ0L%lJljR%rj1lJ5RjomOmj4j6JPJ2QNJmQNOkkp%Jj1%kp%KjjlmKJ4J3kmOLk
-28572a201QQJlrnKJqlOLqoklkJnMMKMNPQLKJ4%k0j7MNOMJK%j7JOlkrnJ1NjNJ1%mkj3j4mk
-28514a224%OJ2NKMpknorrmJ3J4ooNOMQKqr%KojjKJ2PrjKkNqqMOqmlmQRjllj6oOJ2J4jnlj
-28455a219ONNrmKjRNPJj0oJMrj2LJ0JlkjknoLJ7J6j1k6j1LJQQQPj%kroj4qPJ2NpmMJl%NM
-28399a223RKj1lPNm%ojJlnnllKnJ1J8PLjKj2j2JlkmjMKMMNOkpj1j0nJ1J3LlJjJOmmPQKqO
-28342a211Qkkkj4LJ7Orjj2j3RQj0qj3j3jJ0K8Q%lj0j7j8jKKNJJ1%KkPJ1JLNjnJMj5j1MOM
-28292a228QMjll%%lplJ1NjQPj0okmkNLJKqj3mOLQNjomL%Kj3kJ1j1njjNRJ2OKJj0rMMm%J0
-28235a220jj2j0nJ4Pn%pmjKlKlj6QJ1PLojQ%qoj%oMkJ2J1nokkoONkqmRNKjMKoNJ0kNJ3ko
-28178a214j1j3RRoj6j1MJ1MkL%QJ2KomjNjlmnKk1j8RJ5J5J2mmLMjrnJ1PmommoJMJPpqkjn
-28124a248%Qj2kJ0LJ%QJpNlmR%MRjj0JPljqj0mqlNNlLJkj0kLP%pKJ0OkJmroKOkqJ%PPJ1M
-28065a232plj2jnjOLPRmrMNj2n%j1j0MRmJMJ6PrroPJ1lmJJ3Rmj5oOMKj2j0kJ2RRJj3oKNn
-28011a254MQq%Lrj8mO%QJ4J1%lj3lPNOJ1Pj0qj1j6MQNJklJjO%mjnPKlOPLpoj3j2NJ3J1NM
-27957a236J1Jqnlj7j5j5kJ3J2MjJlj3KJ2MjnLQJ2ljK%jloKMpoKjmnLRmq%OjmLJ9J2oklnN
-27902a244jmkjkqj4kOJ2J0Kj2rj0QJ1J0nKJrjNjJnjOJo%noJkJkKMmj2%MJ4J4J0%qMJj3%P
-27848a252oj7ljjNJ1J0nj0j7K%KJMNm%QJ3J4Orj7j3jjJoRJ3%j4mJ3K1jnOPj0j4onKKmnnK
-27797a279QlJM%RjlPKrkQj1j1MJ1OkmJQmLNjrM%j4j6OLnljn%J6OJOJ1%j0j9jjonjmJ2J9%
-27742a269O%rrprJ2Lj7mJ0mMJ4J2J0pj0qLQjp%kp%JMjkKMj0j5lQJ1J3OjoMJ3mj0mMkj2pL
-27690a292lLLjJNLj1j0NJ0MrlkmOJ1koJNpmk%N%Jj%J3OqLRJj5pJkJ1Pj1%RO%rqLMkLLnjl
-27632a286j2mMqlKORJ3QNkkmoL%pkKJj0mlj2oPLj0nmkPJ5J0%LKMQmqj1lMKj1NPnmQOj%kk
-27575a299K%NKJJ5OlJ%mokkLNklppnLopmO%J2PnKMpOjj3JJJLjpj6PK2J5rj1P%jM%pmOPj0
-27517a295ploJoMJ3%jPkj1nj0mJ3MJmq%LJ7Pj4qj1nQQJ2QnokpkJ0RmLmoPPJ%MLmj7ljm%o
-27461a321L%KK1Nj2j5%J1lpmNkKJ%%kMJ2M%mpoMOjjL%jqrkMJ1J9jmOjoj0%QojLkkj1JjqQ
-27404a315J5NKnlLJ1NPLNjnj5KJ0Pj0j1%j3j7omKjLJ1%j3kM%J0J1%j0qj2lJ0PONNLnNJ7L
-27354a282lj7j8oj0mjmJ1J0kjKNJ1Orqj2qNJQMJ3J3m%QR%J1J5Lj4j4j3j1qMRlj1qJJ1LrK
-27305a315Rmj3mOKqkJ2J2Oj1j6njK%QQpJ%nnmk%J7QpknJQRkmjkrMJ3MllLJ6J0pk1j5Okj%
-27250a321JJ5Mrkoqj0qj3qLJ1J8LmLPNklrJKklNJ1%MLnojpqkpkJLJ2JLnj1mmJPJoJNLOQJ1
-27192a317J5Lj8j4OJ1nppJKM%jPJ3J4oj4j3j3klK%PPLPOkj3j2j1kJ7J6NlLQknj1j8k2kON
-27143a355LKkqNNj5j0jJ0J3QKQNKNj0j2qmlPNMJjLJ1J1M%Mmrj0jLMJj0kLnoJj0k%NJ6Rkq
-27089a338Koj0pLJ1RQ%j0j7jJ7J5pojOQnnNjj4j0OJ3JK%qj1JQQjj7j2j3LNklJ3J1Lj2j3m
-27040a376lmLRJ1J0ORPj1pj2j1LMJmj1kLJOJ2Pr%Pk%OJlmJJnpkkqJmlQKJMJMJ1Jj0oKPjj
-26983a358%lj0j0%JMoMOJknj%pLLMOmkljk%NMkmnojQJ0J2Kj1j0kjjNQjmJmrmLLLPJ4mj6q
-26925a390j0%ROLnj2Ljj3qrmPPRPknJ0J2LO%JJ1jlOLRk%RJkmKMPJmonjJmj2qKKKKQLJMJO
-26866a343QJ3%JqrmnnokPQJ2jj1nklnpj1PK5J6nj1mlj1j1QQlJJj6nJ3Nnq%J6J6%M%rrj5k
-26814a375J3N%J0J1j3j0J1Oj9j3JJ3NjNkmMJ5lj1j1mNKLPMNmplj4mPPLqj4qjPJ6mj2kMmm
-26764a386pmNOQpnLKjlLJKlNJ4knmMkokPOlJ1Mrj8nONkj1QJ7ONppMQMJrj9kJ0OLj5j2JLO
-26707a382PkroomnOKjJ6P%Lj1qmpljKNQR%Knkkj3qLJ5jNNoj1mRJ2J0J3NNJ1Njrj7j9j2OJ0
-26653a378%JMJlrLOqj1K%%jKL%lOlj0LJ3PoppJ0J2Jmrj3kL%KK0Mj3j3oqjNMnKQPqj7QJ1K
-26598a395njKnkOKjllMJ%JJ0KrkMnjQjnkj3PJ4KroqmMmkLJ0KkLoj5MRJ1NJ%NlOLlmnlk%j
-26538a401pj5j1NQPJ5JpJQKprLJ4KMJ1Nl%nj5nKPQKrrpLRoppmKRLKLKJlj4j4m%mqJNJ2J4
-26482a410MOj1j9pJ4J5LlLqj7lRNoj7kJ0LQOJjjj9k3KRJ7J4PQJ7J0Pj0j2j2j8rOlj2rOJ1
-26435a431RlmNnPNpj3LJ1Mkk2j6J2RRLKKMmnnkLmMRLpj0j1NJ3OLOOjomnlKkOKlokPqj1QJ2
-26378a422mnNLKOOmK%nj2k3rRKmj%LplLJ0Q%mlJ1K8K2qj0Kj2j9lKpjJ3K0Qj2j3p%%j0mmK
-26326a449J5kj1lPNromkPPLqlJ3QnmMOk%KLOOPj6k4pjPOROkqKLj1j1KJ4Nmj2nQPPQkj7K%
-26270a443rlppkPklkQRNjj0kOjpmJ0QJJj0mmnlnnJ4NplL%J1J4krkLJ8Kj9kljp%NjNMolMR
-26212a452j5pL%kQJ5Jpj6JJ0nlMlqnnlRQ%pJJ3Mk%QKKoqkJ5kj9pL%MJ0%jJ1J2j3onnkJ7J
-26158a454j8ljj2mJ2Qj0j6j1J0J7ko%rkJ3QooQJ1OQOrnJ5J2j5k1j7jJ0mpMRJ7MoLkK%oKP
-26109a461Jlkj2r%QJ8J8%okj2mlqkLRP%mROj0klj2j0JMNlojPkj2jOPNjLJqj3oRJ0olNjno
-26053a497kknMklJ1jpPPNoqQJ1RN%pj1lmKJjMlN%K%j9j5%J3J4mj6jJ7J1NnopmlLJ4KnLKo
-25998a488MLj1j5%kplMJ3QKjj%NLPNmj4jJojlMPoj5oPLknKOJjrLLlLPKJkpkj%qqMJ2%n%o
-25938a523mljQljMQLJkpj0j0pRJ2kjOkoonLRQJ2QJMmj5rOpkJ2PNlkJ2kk1kRlj9j1QRln%P
-25882a530mnJ0RjnMMpnknJPOknKOpoPN%pj5JPKPQOP%lJ4Prj0qj6lprLMJ0OPOrqMnkLKorJ
-25822a544JKlpk%J4J0j2njn%PPJ3jj4pjKJLJ3RN%%rolnJ%rJJ2Kqj2PMmmPQrJJ0LjKj1qMP
-25766a535%LPmnPKljkoKKlL%JomjML%qlppOQJ1Mj0j4k0KJ8P%JoqLKLJ1Pj4JJ2pLNJ3%j3n
-25710a541qmj1j2j1PJ3RRkK%j6j4qkOqkKMJPQmnMRJ2J0OOj4nNjqj0%klnKkj4kJ3J1QOmKP
-25657a549oj1KJj0MPQkJ%llnj2oJ4J2ojkmKJ0MPjj4llqmKLMJLko%q%J0%mJ0Nj2k%j1nrlQ
-25602a597%ONrkRJ0J1lj3pMQROnj4j3jk%MKJ%mqqJQJ5Qnj7j7k%NJ4JnmMQOnj0kkmLJ5J3K
-25548a581pmJmMQPqj4pkJJ3ONLj3opmOOMkmKPMkrj3ojPRJjRl%mJP%j5qoNJ0lnom%JMOLjr
-25488a619k2j1MNnqQJ4jj4OJ6%LJroOJ6Oqjj0lPnq%jmq%JLOQkjQLJLKnj1rQJ5Mj5pPoKOp
-25432a637%NlnjKOlkLQJj2j2mMMKKjlNPNoj1P%mnKQQJj0lmrMPQMrpKKplKMKPLkkpKPJJPq
-25370a637j2rnMPJ0PKj0j8jjNMnoj2qRJ2J5Nj3pjJOm%llLONLP%%KOjkj4j0%LOkPRMpj0lJ
-25315a655jpJOOoj0rpJOK%LrnLKkMNKlpjlqNMKPJ2lmKlMJ%j0lJ5J0rj5moKoqPmmJ1J5OoJ
-25257a673OJj1nRkj1mKrjLpjJ4%QJ3lkOJ6Jj2noj7ljjkkjOJ0PJ0mnq%jornPJ7Kmj0j6kjJ
-25203a711OMLonjPKokM%%jplNJj7kOkrjMRMmqrKQjrnjnJ8J1nK%LkLNKNkkOJ3jj1qkKqj3l
-25143a737MJ1%kqkRlmRJ5Norj1pklPkkorlPO%nJNjoj4j5ORJ0PO%mlnkMNJ7J2pj0jj1j7LR
-25088a750jrj6j1MQJ3J2J2MoMJloOLj1mKMMPMkjklNrkprMllnjmKMj4j2JPNlJnnKJ1J0jk%
-25032a770jj0qkPNP%moqkmkNKmnRPM%MRkj7j4kMOlkON%j0oOQm%opPRJ0mkj5j3LjnRkj1%l
-24974a823PJnNQJ0JQNmj6j8oKMlJ0J1Kmj3oNjj0MJ2J1qrJ2Qj1pNOKnlmJ2PlJKnrm%Jlnnj0
-24920a838oj0KK0mmlmklLNQ%M%poKoNjnqjJ6J1nj2nMJ1J4rj0Jjn%okQ%qlMjkJLJ4%j0mN%
-24864a850KkKNkoJPQJkjlnj1oJ0J2%j7oQL%mpjLokJNKqonlJ2RnjjoLMJ0jj1o%%Kj9LJ3nj3
-24807a895pJoj2MOMMqj3rLK3K0lrJ%OLjlooJqkQKmllmNQN%M%jJj4lNPNmj1ok%LRQNJrj2N
-24748a907RRjpnpj2pjPlmjjNMRKkqmj3j0lJ3J1Pj3j1j%k1qJ0RPLQLKRJk2j1Km%koNLJ0%p
-24694a954LM%LmkKkmljJ1J0JMKj0j6mmJNoj3kJ0J2OKjnoL%OKj1j2lj%MrojKllRmj3j0J7O
-24640a988KOPJ3lj9j7j3k%kKLJ2PNQnjkrpkkQNmmj2j1kLJ3Nl%KPmpkJ4J0Lrlmj7j5okjmL
-24586b044RJ2jkmoMJ%oj3rjmoLJJ8J5J4Oj5j5%joNNLoqqNRmjJ1J0Ppjqj6j7j0LOQNKN%pq
-24532b067klqjnPO%lj8o%mKJ2J3mJplOJ5jj2mJlKMLqj3mmLjJLLjlnLoqR%PPlmMMqrpoj2r
-24473b146PJ8J0jqmRkj6j0oPJ1KomMpkQJ4K0Jk0j4j1m%MmqQJ0Kmj5oJNLOJ0orj5qKLOLrj8
-24421b189qMJmnPKkmp%LjoKnrRJqJ1J3kkrmJ1KKkjjrrnoJJ8K1Lj0j5nJMNlmJ1Prj4rLj0r
-24365b244oolPNjrp%mPKjJKrj0PJ3Jj0kPNPj1j4RlpJjLLKml%JjJ3Qm%rk0pKj%mj1roKQRK
-24307b300%KronkKKo%%RPNJ3rqpj4q%J2jkllkMrpllMLLLmqmrj4jNjkpnon%NJ7J0Lrj4j2K
-24249b397J0%%QJ3jnrj1jnj2OJ2%RLj5j2j0qnj1mJ0qoRkoJOOlknJLkL%qoOOlonoj2mPMKl
-24194b468nn%mpkj%J2Rokpj5mJjLQJ1lmlqrqmKnj8okj3qJP%rJK%rpqnPMOKkKMnp%qljjjo
-24133b608qPj1j2nJjj3rqjkMKKn%Rnj1qOMj2j6qJnqj0j8j2k%lpqkRnqj2j8j7kKj3rj4k4j8
-24082b911qnqrj8j5qnnj8j5j7j8QPllKOJ1K2K6L8M9N2N3P0Q8P9P0P3N4L2K9K0K0J7Lj2k7
-24042b276k4j2mkj2k1j7j7j6k4k3j1j8j8Kj6k6j0jNnmnmmMkj4rmj8j8pQPKkj0j2NNrj7j6
-23998b670pj1j1J1LrrkKLQMoj2mnmRkrrMkj3okmJmoj2pKLnKkKjl%qj7lNqrpokkq%Llj1JO
-23940b852Kkj3j0porjQ%nj3RJj0qnJ0Jj1ojrj0mql%KnpnoP%lJqnJ0Qrj9j6oKolrj3jnj0%
-23886c068MJ0PqOpj4NJ3Pjj0j0pj4j0pj2j3oKJ4J0NnoMPprLj4pOlj9j1lmoj1nMNj6j2%ml
-23837c220%k%oj1PLj4j0mn%K%nj1qmnlrj3nKMokjj0j5pq%OMj2mj%mj0jj2j4jJ3J5JJj5j5
-23786c415j2j0mpqNrj7j2%J1%lJ7Lj0k3j8jRjrrkKjomj6j7prjOpj6njonmj6j2JLkpplpjK
-23734c671j2mRj3j3n%mlj2rQ%qj0j7j3ooJQmrj2j5pLKlj3j3k2oJ1nnMj1j4j5j5jjj%j1j3
-23687c956j1kKj4j6oonqnj3ppj1mKpj2%qj5oj4j2j3pJJ1kj2qoJkj7orj3j2ojj7j7qrLMj1
-23639d297k1j0oj1omj0qlJj0j8mqj2j4j1knropj5j6k2qoqJJj1j0j8k5j7j4nmpOkj7qMkj1
-23593d695k7j3j0j5j8k0rjJqk1j4rj0j3j5oqj7j9j7j0lJj2l3j6lKjj3k1j1Jj4k4k2j0ok3
-23553e182k2roqj2rk0k4j2j0j5j2j0j5j9j9pj1j7j0j0j9pnk1j6prj6k6k4k3l1l5j3oj1j4
-23515e742qj4j1j4qj4j9k5k1j9j3j9l0k0j6j6k6k1j2j6j7j5j3k0j8j3k4k1k4k7l1l3l0j9
-23481f389j3k6k7rjk2k2j7k7l1k9l6k3j7j4k4m1l4j1j9j6k5l2k7k8k4k1l2k7k8k7l4l4k6
-23447g213j6j8k9k5k2k2m0l1k2l6l9l6m4l4l5l3k9l0l4m2m0l0l1l9l8k8k1k8l5l5m3m7m1
-23414h286l9n1l8k7m5n5m4m2m3m0l6l5l4n2o1n1n0l9m4m8n4n3m7m5m7n5n6m6n3n6o1o4n4
-23381i851o1o4o5o8p1p1o6n2m6n7p4p5p7p7o6o1q0q6o3o9p5o9q1q6q5q3q3r4q4q4r5r1j07
-23348a2317j18r8r7j05j14j12j11j07r2j11j21j23j24j13j19j33j25j33j36j41j41j41j47
-23325a5079j54j61j72j75j66j56j74j93j83j90j99j84j79j90k03k18k24k31k34k37k47k51
-23303a9400k45k61k85k90k83k79k99l20l29l32l37l56l61l76l97m11m25m40m56m74m98n15
-23281b7369n34n68n84o09o33o54o95p31p61q08q51q65r21r78j017j051j095j145j193j253
-23261d4315j315j367j421j493j563j617j681j763j826j896j961j980j973j942j880j788j639
-23244g3420j421j134p61k81L41J150K163L435M958O688Q475J0198J1789J3136J4044J4343
-23228A3703J3939J2850J1297R478P514N537L630J833K19j104k050k634k911k954k886k772
-23212F2689k622k461k310k165k026j900j774j665j563j469j375j288j225j135j054r98r41
-23195C4718q94q53p96p70p39o87o43o13o00n88n75n50n32n19n05m92m83m69m49m33m24m05
-23173B1699l81l74l78l71l45l22l14l08l04k98k82k59k50k57k46k43k47k44k30k16k08k19
-23151A5403k21j91j78j84j81j70j78j77j69j67j50j49j58j45j41j32j31j40j33j26j22j33
-23129A1927j43j28j19j10j05j19j26j10j02j10r5r5j12r0r0j05j02r1q6p6p3r0r5q4q8q5
-23103I298p6r0j00q0o8p5p9q6p9o3o7p3o6p0p4o5n7o5o1o1o1o8n6n6o4n3m7m5n1n6n0m7m3
-23070G146l8m5n1n0n2n7n9m2l4m4m1n2o0m6m5m4k7l7m5m9m6m2m2m1m0m2l8l3l6m3l2k6m7
-23037E720n0m1l0k7l8m2m0m1l1k4k5l8l6k4l4k9l0j8j5k7l2l3k5k6l4k7k4l8l3k2k0k6l5
-23004D705l9k4j0k1k7k5k1j6k7l5k5l2k9j0k4l1k7k2j4j9j2j2j8j3k2m7m8k6oJk2l3k1j8
-22970C930j1j0j2k1rj8l4k6k6j8lpj1k2k1j7k4k2j5j2k0k3j8k2j6pnk2j9j6k0k6l1k4j8j0
-22934C294koj9j8j0j8j7kj0j9j5j5k2j8qj1j5noj5k1j4oj9j2j2nnk4k1j8j2j0j7j0j8k2r
-22896B788kj2rokmj2j5j9k1j0pNj3k2njoj2k0j0kkj3j5k4k1j4k2J%qnj2j6j3j7j8rj5pNK
-22853B360mj2j4nrj0Kpj3Jrj7k4k1kj1j8pNJj2j9j8j6lpj5j2kqqlnkk%mrrqpj1lqqj2j6j2
-22805A947j8j6npJ0J0Kloj0j7prprj6JKnj1j7j4jrnmj2nrj1lONpj0k3k6j0LJjqqorKj0j0
-22757A625lMkJnj0j2j4mLnj8j8mJ1lj2j4j8rQRmj4j2RPlj0j4jKrqqnKkj4j7k%Lmj6j1ln%
-22708A371jmnjPlj8j7j4JLLmoLJj3qrj3jlllLkmLk0k1rpONLj0j0ojj6j2j5mJ0RJ0oj4qmr
-22657A134r%pnLlnlNqj8j1j2mkK%krmOnpLMOQOj6k6j3nLnprj5j9nPJ6Oj1j4lOlj3j1LOKp
-22604I30%oj4oomjklJ0Qlrqppj5j8mNPqooPJ4K%oj7j8j0L%oon%NlJQlrj3orpooKKPJ6Olj4
-22547G53j1mjnj1R%rLMj0j0MMLKqkj2j8plj0r%%%pKrj2rkKroQJkqmO%%LMrqklj3j3kjjMl
-22490E59oj1qlLJ8Qj0j3pjnj0mojllnLj0rlmk%mrLJ2mn%kj5Nlj%Lkj1j7j3kmprrokmjopp
-22434C40qkkqj1kN%kj1rj1nKmk2l5j8Lkj3j1j2j4k0k1k2onnMj1j0rk0j3oKJ3K7L8M1M3N0
-22390B18O4O7P4Q8P7N3M3N4M8L2K1Oqj5k0j7k6l0j5j9j6jqk7k1nkn%jj1j4qk0pj1lJj7j0
-22350E09pmkKlMjpj0k0j1%JLJoJKj3j4j3mLJJpqNKmj2j9j6KPj%MMjnllJrolj1pqm%%Nkrn
-22293C00mrMJ4J1rj1QJ1KpnlJqoNoj5KNJ0Nnj3mJj2MJ0j4j1L%lpj6%POpj0lnkmql%Q%PjQ
-22239B21J0Mnj7joj9qM%KmkPmKNkj%rj4j3JJ4J4knJj1j0kjJ8RqjO%j7j8pknKPKlKmnP%Nk
-22184A35%J0kK%jj1j9j2%k%KMq%Klpj0pPJ6mpjmj4j0JJ0Mkkjm%MRJ0Pnrjnj7l%JjoOJ6pj3
-22129D8LMlJkorNRprj4j8kmNJ1MJJ0JjPJpj0nmmnmQKqmPJ5Pj2rKKrqPNQrj6NJ1Jmk3j6%J4
-22072b8J1kkjjj5j1lLJ0MLJJ0orqnLqj%JJ4PkprnkKJ3%j2mKNjj5j3lM%QQqpPjm%%PJ0j0j3
-22016h3mmjnMlNJ5J0Jmj0j7%JKQkj4pKMOOJmllkl%Jj1lJ3RmqqlnLjp%M%Mqk1j7jJ6J7J0Q
-21960a16lmr%Olj5qLklJ2J7MRkj7ojQJ3qmj6k2oOQJmJJJJ0QKnkrpj2pNk%J1Pj3j9nKMJ2Q
-21906a71mqj0j2%K1J8Kj3pLJmj7qPJ3J4NomjlKnj1LKj2j1RJ5Kj%rj5k2rJ6J3ok1LJ4NK%O
-21857b14Lj1j2oNNPmk0j2N%MnqRMkoklLJ2J5MK%Mjj8j3%J1OlJmpn%koKlojj0oMOJ5J0jK%
-21802b52pnlnj4qJ3K0Ooj1LQjjj0j0pkPlqo%J0ooJjJRMLjj2POrlOLJ%JJnNPkojjoj0nJnl
-21744c18MOjmKNoprLnj2NRJ3KmoJmjk%P%rnl%PJ8J1j6j1pjj%lJ0J0jjLKqj7rjMKOno%P%k
-21686c48J1lqkJ0oj1plRMnqJLqlJ3OOm%K%nj1jLOpoJnj8rNOMJ6J2Mprj3ojNjqNJ8J5knj6
-21631c81j4qKJkLknmojNLJJ0J5Mj1qOJ0J2RnpqrqKOmj5j6LJ1MKqjjJjj4JJKKkkNjojnKNP
-21574d21RJnj2mkjkjRLM%j2j6nqkJ5Nj0OJ4J0%j0mnQKJJ0Jo%Mkj1j6qkK%NLrr%J9PLpmQQ
-21519d37pj2j3lQljJ9J1pj5NJ7Jrj2j2qlJ1OQRpj2m%jQkj6j3LJ4NlJ%lnqRNLPnomM%JRlj3
-21465d83pqnQj0qKQNNJ1MLLqj0qjklLRJ0rkoj2OJokLNNJ%lj6qjJ6J7qk6j4J0K4J4nj6pKQ
-21412e11j1j2nL%oJ%MRLj1oPOMMKjjj5k3nJ0LQJ8J1KMQKmjkmJ2R%j5j1j4j3jJ1KlknppNJ4
-21359e34J1j3j2kmLNOmj7qOnj0J8K0jqj1%J9K1j1j1nJQMNljmkJ0Lj4onmkj0KJ0PPj3j4mM
-21310e68KKJ0Nj7pOjnnljLJ1J3Opj1plppNKRPjj%KLpj0KmMJ1RJ2O%j7k0pJPllP%nj2lRkp
-21254e97lljJ1PLnoplL%nKJ1kJMkMNkjLJ4Kj4j1olMk%k%LRLj5j6oPRorjJ4K0Pj0lnLkKRo
-21197e94j5jJ0Mpn%Kpj2OOMRQnopmnN%qkklNN%prkN%J1J1j1k0jjkNKnpoJ1K3Kqkqr%joOP
-21139f41o%lj0KRjPPkJkj0nkMJJjpQJ3J5jj5LJLJ0lj3lNJoNNqj3jmpQN%mqk%PNJ0L%KPKj4
-21081f42j3j2lRJ5Mj0j7NPPOOPl%j3k3j1J0Mj2pJNKJ2J1kj3mJLPkj2pnLNMJOkJJooj3nj2
-21030g12pNRJ7J3kj1mmkKLkoNMJ2QNQJj0oMJKLmk6j2lj0%J2MoJPqjJ7J8nnkqqMJ0NPRqpN
-20975f78kqj0MJl%lpOJrl%ONkpKKpj3j1nNNOJ4J4Rkrj7qLJ0Rj0qj5OOj0qj3pJlLQ%KOJ1K
-20920g31%nk1oOJ2KKJMQjMLPQooMPmj8knKKONJ2Knlmj2qj2KLKP%j1j0KJ7Oj0rnPNnMJ7Op
-20864g31j5j3J0MONmKMjMJ%MLKKjlj5j0KJ4Pj9k7j1JQNmONj4oNlplKQQnJ0Nj2lMj0mJ3J0
-20812g61lnoj0j0%OJ0NJnO%pMPKmPKrj3%Kj0KmjJ0LlmlPjLJoOJ0LOrkKkmnnJJ0NroNPNJn
-20753g73rNJ0j0qJkmmPJ0kj2JQMj0j1j0JRNkrJQPj0oJ0mj2JNm%Jj3nKJ5PpkQNlPJ0nj1oo
-20700h12%Oj1nJ0J2Ooq%krKloPkj5JJ7JojLKNnmNJJ0J0nj1pKjj0kO%qpKLJjKNqqJ0J9Kj2
-20645h25o%NRkj%OOMMPPrj1okNMLnj0nOMmMJ1RJ2Kj0lkkoj1j5kRJj0KQKnlj0MJ2kLjj1or
-20589h45j4nOJ3NlOK0NjNjnKM%nj7jJj2pLj0jJj0j8jQMN%J0Pk%%l%jRKnm%RJ1nmmnjqnQJ4
-20532h45kj2nj2j2llMorMJ0J3mkJ4R%NOJ4%qj2qjJJ1QJ1J3OMJ3Kkkomj5k4j2J6J9J1kMkr
-20483h24%NJJ3MokkLnj3pQJ1J1Qj6j7%JmjJ0J2J3OqoqQJ4%j2j8j3J0J0lj1j5j%nkMLkJ0M
-20434h32onJj1rKMnMLJkj7rJ3NNRqj0okNJr%KNMnlJKLJ2NLMrl%rKNkqj6lJolJ5J7ONJj8j8
-20376h88jQJ5Mj4lNj0j5mlJOPPRPJ0jlnqJ%nRJ0Kpj7jKj1NQlkPJ0J1nj1JJlnnj2jJormNL
-20321i07LJ4R%KKmljnKloj4oQJ4ljK%jMK2J5kk3j4jLKO%lmnqnKKJj1m%njPRJ0%j8j6PMoK
-20265i28K%%Ljmj3j7J5K4RNqJ%oknlpRKoqmNk%J4jj0J6K4Jj5qjprk%qp%J3OlPQPmj0j3MO
-20210i31NNlqjKomQNj2k0nJlJ3J5Qmmj3rjkMJ%%Jj6j3J2J3koJ0Nj%pnJNNlNjk%jJlJPPO%
-20153i40kjjqj1lK3J3Lkj5j3pplJ3Pk2j2OJ0J6JPJpJKj4k2lQJ2J0KMkjljJ2J4kj0j4pKNn
-20104i66K%%KLJ0Omj4rOjook%j2LjPJ0%J4QmjLjmoj6j2PJ0NjLMLKlnLKnoplNKMOkj2j5oJ
-20047i99NOQQknkklkJ0QjJnj1mjnpRJ6J1mj7j5pRPN%lPPorkOJ1Qpj1nJlnj1JmoKl%J1Krj7
-19990a034pRQmnQLmNK1J6Lpj0p%llj1%PJ5RJjmjrj2JK0PLKj3j1jjLRnolj0M%j1%J2Lmjmj1
-19936a034NJ9OmolNNj0mNjjmkQLrj1JMKjkNjmKKj0j0KRJ0PMmKljkPQj9j7jLJ3J2Ojqj0oj
-19881a035LlrqpOJ6J0kMOmolnNQnrj0MJ6MLRrj0qkjkRjj2KJqjjjmPNOOOOLkqj6qLkLNkJk
-19822a049OMkj0j9M%j0ljNJ5OjNO%lpokMJ0Mrqj1kKNJ0MjLQqrnj0lq%oKJ4J2mk2lOJk%KM
-19767a082oJmrKJ4OLmp%lj1kJKPLJPKrj8j2jJ5J3mmkK%Mlj2%RJ2NJppOQONkKKrNNJLOpj7
-19710a083mNljJ5LnrpmQRnoj0pPJ0JjmkLr%mj8rKJ3J1PmqjMpqMJ1J2%%PnnOJ6Jj1j4oJjK
-19655a103pkNJ1JpNRJrj0KLN%j0j1MOKopOJ0MnnLNjrkOLqj2LRNjJQLjj6jROJMLjojkmPmk
-19596a103ljnj3mjKPOlj0LJ4J0lmLQknkj4mQ%KMkjKOKjqjj1rjRJ0lonnJklJ0%mJ%LjkKrj0
-19538a148jorkJ6jrKKOjkKKrlPJ3J3kk%mmm%lnKnj1KQlj2JPPKqPjj1okONQJprk%lNKJMRQ
-19478a147qj3mPloQJ0KJjkqj7mJ0Ojoj%J1Oj1j6j1OQpj5k5j3oLlNn%MJJJkomnKj0p%Nnqj6
-19424a299%Kj1j4LPqj9j6lM%lL%rkLopmOJ0Mmj6nolJ2K2J3J3ROJ5K3K5J0K3K6OJ1K4K5L1
-19378a099J9J3J2L2L5J4PJ9J9K0J7%OJ8J3L%PMmlrj1n%rp%r%Kj0nrj1rjL%kj1%kpj3j1%Q
-19330i76l%KJ0kJj4j1j2oJ6J2Mj2k0j5n%j%NPMmj3oKQJ2j0j9j0mOQkl%o%J1J2Kmj2j6kKj1
-19281a075oJ0OOKj1qlKRMNmj6j5pPLkJKLLRLkoprqJ%Kkj0j0JPLJ1OJ0nj5j3PJ3J0nqKLj3
-19228a109nLjmJpj0j0j2PLNklKJ3J1KoonlmNJ2J3%qKJ0mlLom%oLQj2j0KMnNqrJ0PJPJ0pj4
-19174a134%PLj2qrqJ1OJJ0Rkj2j4j0MJQJ3LrnLlkqpPPjOJqo%JLlJ1M%qj0JkmJlj0%MJ3Pm
-19119a157Nj1j9plJJ0J3RJ0JNnrlnLP%%mj1j4PKnNJlnQQMoj1kJj0NNJOLJ0J0knj2nOrp%R
-19065a175jj1j0j1kJ0J7J3lj8rkLJ0KQJ1onjl%J%MPqljrj5OJ4KonKJmj4%LnKJ1QJoj1KJ0
-19014a196okRLj1j5mOJ2M%mlPMMlj0on%QJ1J6J1j0j8j1mrkJ3Jj1oj5JJ8M%RMJmKNq%jjlr
-18962a224jJ6J3%qj9j3mnMK0J3PllJln%pj8nRRJj4lpoOJ8R%j2pOnpn%MN%lj2LN%J0kjJ3Q
-18909a222jNMKnj2MNLKNoj3mmj5j0NJ1NLlMMmqj5JNPjoj2KPLlj1mlRlMQJ5Lj5j0lJ4K5jj2
-18856a241j3j4pjkOjqLJ1RKpj3rmKlrPJ0J8PlmKMnloLJ5J3nnN%%Koj0jJqnMMLRKLPrj2JJ3
-18800a248L%Ooo%kkokL%J6Pjmj1pkPJ2PLJNmqkqroj0pmoln%RRKKQ%lj2oJpmJ0J9J4lpmKk
-18742a271JMn%LJlJQQNPJlj0%NKPQ%kJ4M%qmM%nlpLJ3LrmMlj0JkNQ%%mn%JJ0%j0rlRoj0J
-18683a255LQOrj8j8qJ5J9Mqmj0nJRJMNpjMQJ%nj0pMKJ0NMOj2p%JJ2J3j0j9j0J5Qj3qlPlO
-18632a269KlL%qnOJ4%JKlMlj1kNJ1%j0j2Mjj2J%kPjlj6rPn%J0QkJLRLnqnRLkKlnjQPKj3j3
-18575a300lOJj2Lmp%oJPPK1J3j0j0KojlPJ4mj5oJKJ0KKLLKj1qKJ1R%R%mj3j0Olj3jNonOM
-18522a302%kjlj1mPjol%l%j5j0J0J6JNJ1J4J1lJ%pj2qkLQm%kjJ0MKOJk2j5LJ5Kljj2opj1
-18471a347LNkRNMKj5k1j5nNJ1J2J0omOJ5LplJ0Pj2pJnnnjK0K4Mjj2j4mPLr%LKkrrj3oJL%
-18419a364QRNmoOJ7J0n%OkMlkqrpqj6j1J6K4Kj0%%mjlqpKPPPMNMppJNjj3%Ql%Moj6j1J5J8
-18364a348Jpj3jJk%RK0Oj4qNnj2jJ3J1Ojnlmoj0j9lJ2ROnlo%LnjJ2LmNjoj0ljOQJ0km%mK
-18310a369OOj6j4PJ1nnlMNmoORLLLLJojNLLoj4lLKnqjolkNQj%J3Qok%pj1mm%J4Oj6j5jLJ
-18253a403lOQJNPNMj0j1RMjrj6j2nOJ9QrmJ3Lqmkpn%J5RjkpQNoj6j4oJ0J3J7J8J1Ppj2oj1
-18202a386nj1nk%JpoLJ1koRJ6J5MjMqj3mLRopnloQOpj1kJKLJomJnnkplJ6J6Mlpj4KJ0Kj1
-18147a423j4jojRJ2J2OMNko%jmpj1OMj7kJ8J1LlOMqKMpj2MQrjOolJpljj0j5jJ2J9J8J0Pj3
-18095a403k0j0rnlkPPJjPopmoLOOjQQ%km%QJ0Lpj1j1JJ3lOKpLmj2pOJkKNQNnlk%JjLJjLm
-18036a429mPRKj5j7NJ0Kjj5j2kPJkJ1PRjj4j1mOQQKklpj0pKPP%j2kMMJnJPKPKj1mNlqjlj7
-17981a479j4KK4J8RJlqrJjokLo%J0NrLjlNjmmj0LK%oj4RQ%mJKOOorKKKJj5j0RQOJ1mrJ%o
-17924a483kmj2jJ5J1MJ5knoKNKMoj3KnjPNLnknk%ROkPlporj5k4rJ1J9J0J0JlJMJ9OrNJJq
-17870a464j7rj0LJ1%rrJJMPmjL%MjrqJJ1J1Jkmpj1%PlLMQNj1m%J0lj3QJ1jnj4j1LJ2MNJm
-17817a495Jopj2rMQMPPmmMllkj5LJ5J1mkLMnookOJ1Pmjj1JLqoJ3MppjlPqlLkJlqjOJ0J4m
-17760a505j2oMNnj2KJ5jojj4j0QJ0lrnNJ1lj0JQMo%KnLNj0M%mlqplNJJLpQJ2J2Kj0koJ6J1
-17707a515KoJMJJonkKjl%lj3LNlnmoqNj3j4LKRJ3j%LjQmj2PNjrLJ6J4J2qrj3j3PJ4PKqJM
-17652a532MqqkljM%jpj3kMJ3NjPj0j4mOMJMonjPOpjKlrlj5kJ5lj1o%JJ0RLloLRJmlLLmp%
-17594a581kjKkOOqmR%j2j5LJ9Orj0JJMJ0jlqpK%%KOJnMMoqLPQNj1oj0ORpopoMJ3rlLQJ5m
-17537a584j0lRnoQJ2Kj0lnmkRPlj1nkROp%loJMnlOJj2oPoj0MJ6Qj2j4NQooJRPJkjo%kqJO
-17480a621kORrpjrrJ2J4%%NNkj0j0JJ0%prj5mJOJKKoj0KPr%J2Llj1j2m%J1RJprNJ4onjj1
-17427a671jJ0jpj0nJ5Qj0rLJjljlkklmjknqpnprj0rQJ5%mlRj1rOPpj2qmkLJ2Nnj2kknnj1
-17372a796j2j1qpqqnj0lJNNOoj4j4rJ2J4J4%j2KJ6J3RNJ2J3J6J9OOJ0J5L1K0LJ8K2K3J5J5
-17329a577L3K1J5K0J5J6RJ5J4oQJ5PPKjJ2%OMknr%lpoj0nQnMOj0k1j5noqj4j0jOJ1Qmnnr
-17280a487pmLJ7Lnoj4pJJoqlNJ1kpj0klpOM%kr%jj1NjJ3J1j6j3kkjLQJoj5oNROj0njOQJr
-17225a561nkkJ5Lj4kLjkMPmr%Lnk2j7%ROmnKPllJLJmj1oMonJ1J1%%JmmKKLNLj5j1lRLkKL
-17168a609J1Nj4qloj0kO%jLjkJ0J2jMmj3j1LJ3krokNKl%POj0j0%NKkJ0QPqj4j2RPlj0j7k
-17117a660OJ1kL%JNJ1J2mj3j4j2rmRRjmpLMJRkkLkKnJOqj3JJ0Kjj3j0oLRRmKM%llmj1nJ1
-17063a675J1%j7j0LOMKooKK2K2j9k8mQn%JJ0Pkrj0Jkn%J2J3J1kj4mjm%J3J2Jkoj3j5rJ0J0
-17015a687lojOJ0lrKRpnM%kKnj5n%KNMjM%%ONkkjrlMOlQjqplMkO%klONNLmk%%kpk%jj2q%
-16952a727NNJ3J4%j1jojJ1j0rLQJ%j5j8%J0jnJJrmQljlQK3J7Qqj6j1LJ3J9J1pj0ooqp%QM
-16902a709RJ0lj8k3JJ4jj2PJ1JmrrjNOjnm%l%Mj0mJ5J6%mmmRN%rk2nOpqomO%qkJ1J1knOL
-16848a750j5j2OPJ0J0KoJKqOPRJ8PjKnlj4k3j0J0Jqjmj0KPMkOLNnknoj6kNJ1J2Jj4j4%kl
-16797a787JnmN%%RRjrkj3pJ8J7KMPjjpj0JK%kj3LMJ0J%lmOjjmLJj9oQJ2jlPQjj4qJ6RkKj
-16741a765rqjNrqKKmokjkkJPLkjNJ1mJmj0%LomlPMJ0No%Mj0j4jRQnj0MJ4KJjPlj4LJLMmj4
-16683a807qK%KnMJ4OJpj3nJKlJ%MNorrMMknQKonnnoROJ1J1kj3%KLKN%qrj1j5mRPRLj4j1N
-16626a851J1PNnpJjRN%O%oKjLLlJ0RkrlnOKkj9nMMRNmj1j0KjMOlpM%j3j3kRmq%jonojn%J1
-16567a882J6J3LjnlLk%Qj1pkJ4Lj2mlMNj1mlMJ3lLmplm%OKkJkoj1LJ0J0Nj1pPJ1jJJJ3Mn
-16514a853qlJoKNn%J0PJ%pnlKnqmJ0J9%k0j1j0mJ5J9%oROOkloj0j0j0%nNPjK%kJ0lj8lJ3
-16462a882J2KOkNPpj6j8kNkLjRLj6qJJ2NJKlj3j4QONRJ0QKkj6j6oNJ6Oqj0lR%JOj2k1qrr
-16410a940RK1J1%MJ0Koj1nq%MJMJ2Oj2mJormonJ4J2jj2mKmkpplmlPJ9Kqqj0MQLOJ2%qoj2
-16357a941kJ2J3MjnoJ1Q%Mj5k3LJ5K%J1Lmj1j0pollKmpplJ3J2NLooMPKmJ0Omj0JJ2kKloO
-16305a928KKnj0jjNJ4Rj6j4jj1rk%JkM%PQNLJj4j4LmLNkj3rOPPJ0OnqjPjlKKj7j8j1mLJ2
-16252a990KnNlONpjJ0jPKqoJ0Kpmpj1jLjkoNOrj6mJ0J2J6Mqj3JNLQNpj1NLLnLJ3KMJj6j5
-16198b003PJJkooo%J0Pmm%J4RoQNMNjpnqnoLoKJ5PMj1j5j6jOmrj4NJ4J0OpnmlJKlJjOQoq
-16141b021pM%LRLKKmL%oJj0njojOQRjj5j0LpnRllkJrrlPJ0J4J5lklj8n%j3JJ5LnMJ1Jo%L
-16085b036QLj1oo%J5J2j1pmoRJ5rj7mLpmM%ljQOomLM%%pqPRKj2j5qoJNKOLmlKmJokKqj1N
-16028b101J1RNj0mNQK%MkqkLpPmmLQLNPloJLj0nJmllLLj0KmrkKKPJ1Jpj2j4RJ3j1p%P%pJ
-15971b113J1J3NoqOj0j7lK%NJ2%j1mj6pjJ0Rj5j5MJ2J6J1ll%pj0%KjnjqNJ8RpnnjJ0J3lk5
-15922b137k3jJ4K2RrKROJJr%moj%pj1JJ1Pnj5rKjjlLJ2O%MJ3Jj1kj2k0j2plJ0LkJ0OmqJj
-15870b170r%jmlmjJ1J5J7QkMloqlJPJ1j2q%pj5%P%j3jJ0Nkj0mJ1J3rM%j3k%lk%%J%j%ROp
-15816b183oNJ1Ljj0JKQmj0MJ%Kkqnj0j0PJ4J0j1nMMjpJmj1KLLMLoj5MRJlmMMnQRkm%koj0
-15761b214Jj%jj0mNNjrpjJ3J8klJlj1pqKJ0PJLlo%NkjkROmjmoqprOM%L%nonLJNMmj3mJ1n
-15702b254j0j0JQJ4LOrj7lPnpNkkrj6qJ7J8LJ1J7PRLj6j0omJ1kj2JklnJ%JprRJ1O%j4j4m
-15652b291OJ0Qlj0rpjRJ1nmJQK%LJnJk%JKpj5j5RJ8Lmj1j5jLkj0KJ0%kMJ1JqkJ4Mnpj2j5
-15600b326LMNoj2q%PJ1NKm%kolQJ1rmmnJPKQjkj0j2KJ2%roJ2J2Kqj1%kj0mjj0pPRNRJ1Jl
-15546b329npJ2Npj1oj2kMM%JmPJ5lj2mKnpljKjkLJjLmj2ooqPJ2NJ5Kqj1j9j6mKj2KJ4KmR
-15493b403J2Nmj1%l%N%Jj1j7j1ONknMRJ3J4Lj1JMJ4Lj0rJ1Qnm%Jnj5j1%J0J0Lj5qNMJLQj
-15443b398jMKoLMmKJmrj1rjJ3MmjJ2J3nj1j3mP%qnrj0kLOKPJ7%j1jKmrlRPJo%Npj0qNPj%
-15387b439%JM%%j1ooLRKJJORjj2j1oJJ4J3oj4j0LPNln%%Mkj1r%J2J0J1J1rj4pjMPjKOomk
-15334b450j6j0JQkrMJ0JnKmlJ3Rk0%J3lj1JlMJ2Kj7j5%mKjqOJ6omOJ2J0lj2nmj0Lkj4JLO
-15284b496J0RMKJKmkkj0j5jLkKlLLlj0kJ4Nj0j1MJ3MmJLMm%LMNnj2rkJNQj3j3jKORj0j0j
-15231b525jpj0JMlLNJOM%JmKoplK%j5lJ1Lj6lJ5Jj2ORRLj3j4MMKKmolLkjqj2oJ1Nj0rJPK
-15176b576KPNj4nOJjnl%KlkLmLN%pkO%j1j7MJ7Qkj3k2n%KJ9J2Qnj2qoqlMppk%KPOk%QJ1O
-15120b598qj4j1JmqMjj4qLJ3K3J4llJj5j5J0Pqrj1joj9rJMOL%QnpjJ3POrj6MOj0j1lpqj0
-15070b718MM%mkJ4J6NNpnlj%j2nj0JJ%jj3rojJ0MRnj0lQJ2Knj1rMJ3pJQkj1lpnRJNj0nmM
-15016b754qj4jRJ6%nj2rrJNjKj0lPkNKK%oLKlj1nolOPRJ0oj6j8jJ1QMKmnmJkj2pppNJ0lL
-14961b824QPj6rKRQlj3kLj0j4qqoJ2Rj1kPLPprjorn%NRO%mqj2olOOjllJ3J9Lkj2j5rpjlj1
-14906b921J0J4%RMpjolj1okKkkJ2MkjlqJkpP%pKJ2%kpqpJkJJ1PnpLOLolMkmlKmrlmnJ0Lk
-14847b946pj5nQJ4JORkjqnLpj3JjJNnpj2lJ4KkrKOj3lQnj3oJ3RpKlKmj4rMJ3Qj%NOj1rkJ
-14792c005oj1j1QJ6KkM%Mm%KJrj2j1kLjJ1J0%Onj1jpQJ0kqJorOkjjlkOONKJ1Oj2qj1oO%N
-14738c030n%%j1%rrJ1NlkmQORPnOKoooMlpoomj3kJ7jmMJ2J5lj4J1J2qmjj1mkJ3Mj0MOOMQ
-14684c025Jj2qKOjKJ2j0j2JMqqOJ6J8LprmLJ0J2Oj3prnQOKNlnKJLLJjOPjJ3QnrkPJ2Nj7j1
-14630c001NK2J0pmo%ln%KQL%MJ0J7J4Mjqj4j6j3RJ5J1J2olJ0Jj4o%NJ7J1MNKrokkQJ8Kj2
-14581b909rJ5J0pNkJRklJ%kkMJRJ0Qqqj%nMPkkKpONqL%jNMNQ%mPJ0J0%j1qonKL%mnJ2J4O
-14523b835Njj1polOQMKJ6%mOqj7ljNJ2LNKqoL%KJP%j4rM%RJ5MNJj3pjNKJnj2NOQRrqLmpL
-14465b832J4ol%LOkJKmj1pPJ2%j1pNJmKLonmj2j3kMnmPJjJljmRRqjQOrj6qMkpkKNMJjj4k1
-14407b919oPJ2qnklPOnrlkkLOOMMjKKj1j5pMOj4j2JJ2J7Kj2j8nKPLKj0l%jj2j1lkpnP%nm
-14353c000NLOPKknpprkKmj7mQJ0J3oj3qLMJlnoqj8j3J3J2o%Jmk%pmKjpnPRmnnprMJ4J2kJ
-14297c066oj0ljJrj5kMKk%JLMkJj1j7mlNPNjj0%Pok1j6OR%Kjoj3qMNQlk5j9LJ1oOQj1j5r
-14244c219oj1rRloLQJopj2qLK1J5qj2j2j2mL%L%n%NKLPjqrj6qLoj4j1LMj3rMkMJ1%MPopq
-14190c335pjQOjJ1Rkknj3j5joj3jJ2J8J8Oj0k6j6Mlj5lKjMJOQjRPj1nlnOO%QQnnmMJjmrr
-14136c376LjnMqKjj2pKJ1J4jj0Pmj0j1kJMoj3qkLQJ6J4mlojNkLpj2jpo%oNJ1%JjpjJ2Orj1
-14082c429j4jLpj7jOLj0qLJ1J5OLj4rqj2njLLKoj2NNKpj6j0jm%RJnLOKm%j0j0Oj3oKj3qJ
-14030c561krj6kNPJqJ%O%pnj2njj0mp%kNRrqlKlk%j9j4J1J7nj0JOkj6r%QKkmOJLQqj3klr
-13974c693o%j5j1jNNmopL%omnjjj1MJ1Jj3qoLRnj9j2Kkjmj2j0jl%nj6j3JMPJ4QKMJJK%qn
-13920c827PLj5j5MJkOpmnj3j2j0kkpkJ3Nj6qOj3rpjLj2mmjkj6rkqp%PJ0J0lnMLloqnLL%r
-13866c993j0njPPj3j3j0r%KJ6mj2kj7j1JJlroLMjolLpknroJ1Qmj1kpj2plkNmMlj7pL%nj4
-13813d180j3rj1mkpjNjpKnj3lL%Jj5rJJ3kj7j7lRJ1Mlj0j1ppLNrpjkj0jQkqj0njlmRJorj5
-13759d375j6lj3j4JJQKrj0jjqj1lklkj1j7qqLJ2J3Jlj2j6j2j4q%mrj0nJONnkjjJNk3k8kJ1
-13709d600jpmJqM%j0%kj1rMqjQkk4qnrlJPNklnj0j2k2j4oj4kJ2J2J1oj1mnrprj2j3kj0j2
-13659d837nKknLRlmJ0J9J0qj1Jpj7j8lRklpj9npkR%j1j1mQQonj3j5mJMMMMpj4rkj0j4pkJ
-13607d993mNnLJ8J0ljJOjnj9j9jJmrNKKmj4%RPj6rLJ2Nnj6j9kNKmJ%J2J3j3j6MJ4mj6rql
-13556e082QjnmOjnOMJKOlj5j5mJmRJ3ORkJ%mKj4oj1mRRKNRRnj9rONrkLMRkj%MPJqj1KNk%
-13497e085pj2J0J7J8%j3JOknlRK%QJ3MOPln%mp%QJ0MpjknMLpLRlMMOPjJ0j0j8JMMKMRNjo
-13441e005j0kk%knnJJ0K0Qj4mjMPjlorpkJ0kopmlkPOK%orqqj1j1POOOmj4plkKrklj4jJ4Q
-13385e090%j7k2kRqnKlj1J%j5k2j2K%jj3j3qnrj5j4kqj3kknj2o%mj1ornmmqj1j2ponj1j7
-13336e441j2lP%j2j8j2j8k6k2oJnKQnk2k1j4%rk3k3k0j1oLlqrj9k3j6p%Kj4k1j9nQOLj1k2
-13291e866j3j0k6l2llj0j7orj1mrj8j5mj1j6k0pj3l0j0%j5j6j3j0rmkmqj7l0j3jj5j5nqj9
-13249f367pnk5l1q%jj0k7k4j7nJOj3j6jpj8k2rJMrk0k5j6j0QOj0j3j1qmk2k6j1l%k5j3lj6
-13205f832j0jj5k4rPNqoqj7j2rj6k6j5LJ0J0Opm%lkorj2j8o%pj6o%KONRJJ0mk5oJj0qnjL
-13155g085nmO%jNOQQRRoj1OMQK0J2KJ0%LJ9J3kjJ2K2K3J4J0J5KLJ3J5J9K6K3J3K4RPK4L1
-13110f662L7L2J3QK7K6J5K1L2M0L0L0K3L4L5K4K1K3M4N1M8L2K5L5M0N3N5M6M5N2N9O1N7N5
-13076e433M0M2N6N9N4N9O5P0O2N1N9N1O0P3O6N3O0P8Q0R1R3Q3Q4O8N4O3P9Q4P8R4R0Q4Q8
-13043c162Q0P9Q4Q1Q6R1P6P8Q4Q6R3Q6Q3Q8R2R5R3Q3Q8R2R1Q3Q8J10J15J03Q3Q5R0R1J03
-13012d02Q4P6Q4Q8Q7R4R2Q9Q7P9P5Q1R2J00Q8Q3P9Q8P8O3P0P9R5Q8Q3P4P1Q1Q5Q0P9P4P8
-12979B322O8N8O1P8Q3O2O1P0O8N3M9N1M5N9N9N5M6M5N1M2M2K8K1L0K1L0M3L2M0K9L2K8K0
-12946C882L2K2K5K3J6J3J7J6J5ORJ6KJ4K3J3J9J6J5MJ5J9OjKrMLjKpJJ2Mj8nOjKj1j2mkR
-12902D212lk0k3j7lj1j8j1j0mj0j8j3j6j7j2j1j7k9j9moj1klk8l2j9j5j3j6j4j0lj3j3j5
-12865C713j0j4l1j1qk3j4Mj2k3j7k3k1rj2j8j8j4qj0k6l3k7j5j7j6ORrj2j2pj0k5k9l6k2
-12828C140k1j4j4k0j1j6j2k0j9j2k1j6k0k4j9j9j1j3j3j2j7rj2j4j2k3j6j1j9k1rj0k1j8
-12794B601j0j7k1k2j8k2k3j1rj9j0j4j9k3j0nrklj9j8j1j9j8lj2k0oll0m5k7j2pj0njj5j4
-12755B039j4k1k5k0nnj3j5nrmlj4j1j6k1k4j7j2j0k3j2jj3j8j7j8j2j0%QJk1l3k3k2j8pJ
-12716A537pj6k7j5lRKj4lpj8j6j5pj7k4j2mOj0j8j4k8k6j4PMj3j4j1j4j1j4j0j4mJllqj9
-12675A113k5l1j8lNnj6j1j3j5j1KNlj4j8j3qnplrj5k2j8rppkrk5j1mmrk0k0loj3MOKrj8j8
-12629F60j1kkqk7j1oJM%Mpj3rj7k3j4qrj2jKnqnpj5j6qj6j5lQmj9pqj7lpj0LJrk2j1KjkJ
-12579B88qj4qk1pNj1j1j1lj2k5j7OMlJqLLjmj8j2LJj0j4LOKj0j9plr%lj2j3j1nLKj1j4lJ
-12531gqj8j1qpmkJ1moNlj2k3j1jlj0KLn%j8j2MoqKloj4j6Mlk0j4K%OmrLJ0mk7k1Joj1onk
-12479c05oJLkknroj4qPMKok0kQpj5j4rKmnnpjpKqj4j2j0j0llJ1Mj3j5kmMMMJomj8k1j4ok
-12426e67jJOLlqj3kKj1j6jLJ1pj3mj3nOlpj6lMMkj3j6j1ljooNnnOJpprjPJ0Kjqk0k2j4kp
-12373g88jPNj2pJ5Rnj0j1m%kmnprkLlpj4jJoPLl%j7j9rOPpj6j7noJjmJ0J5op%j0rpj0ol%
-12319i71pjOnj4JOkj1p%lkNKMJj1oKKQKj0prj3LJ5J5Npj7KOnpoj1JJ0mJllnLJ0Okp%pj8j0
-12264a075J2KKLPMj0k0j7NJ1Jr%%PLj8pjlnKJ1RJr%MNRmn%Ljoqn%Oo%k%KjMJ%J0J1oj0Jj
-12208a093jjmop%%oj7%KjNQjJKmJLJkMMRMJnpLj0j8j2%QQJMJ3Pnj3QNrjNj1qJKMNKnmpkJ
-12149a138j0nKRJ2Mj0j0j1j7mkmkPOMj3j5kj%qj2PJlOnqj3j0%J6nk5j4J0Onj0kkqrqpjMl
-12099a308lj0pj4k2pOKnj0j1j1j1j4mjpKjj5j5j3j9k0k3j2j4j4j5j2j1j0KMj5j2pj4j9j5
-12059a705j9j6j6rjj5lLlkLnqJ0K4K0J5J9J4J8K6K4K2J7J1OLpoKkj4ojnpk1j6rj2JkrjKJ
-12013a679J0J1jrJPJj0j6QJ6RJ4L7L5J3J8L6M8N8P6Q5Q3Q2Q8Q5Q5P9O6N3M1L3L8K7O%J6J3
-11975d37LnKnrPJ4lj0pmpn%pj6j2pj3lKLlmLJpj2qJ0J3RK3J4pJ0L4M3L6J6J6K4K3J0PJj0
-11928b77rkrj6oklj9k5j7j4klk2l1k1j5j8j7rj3j9rkj3mlk4j9j2k0j5nkLKmj7j5lNoj8j5
-11884g65lj1njoj6j9omnj8j4j3k3j1kpMNkmnrrp%RRjj0j7j4j3j3n%okpj1pm%M%qlpj3j1l
-11833a089lj4lJLpp%m%PmpJ1Moj0opl%kLPj1j7j0kRlk1mQNKj0omj0qmkNpkQj3j1oK%mqj1
-11779a271LLLJoj6rROJnOMj4kJ0nj1k0j5kkMRjklqk1j6MRJ5nj3j8j1%RQoj5j3j0kmOOLLn
-11728a409lPNKNpj3rnomJkoKkOJj1kpj4onlKmlkqj5njkK%nmKopmolo%j0%J0Pj%%j2nrkJj
-11669a582lnj0njNJ2kj5lRjlnj4k0qJ4Lj1LOmLPoj3j4kkmM%mQMk%NOj2pnJrj3JKJnmORLo
-11614a688lOlj5j0OKomrj5nJ0QjQPLKMmj1j8j4nokLJj2mlkQJ8Oj0rqpJ0J0M%qj7j9JQmjL
-11562a795ko%KRMmj1rJ0J3pj4qrj0mMoj0J%Nkmkloj1QMNPOlj6nmOJ0LKPNPJ5kkQjj1j4Mk
-11508a838j2mojJ1Krj2lpjMJ0J1NPlpj3j3olOJ5J8Qp%ojJ2lpoj2%J0J6kqKJ1Kk0j7Kjj1n
-11459a892LJ3%qPJ0oj0lnkNJ4J4jKNom%npKMmj3mKRJKoj0JjqllMPjjLJpkook%J0Lnqkmqj
-11401a932KLMJ0jKMlpk0k9j9%PKMJ2kj9j1RP%l%LLPPlmrk%pkRnm%j1p%qkJ0mj3kLkm%%lk
-11345b032mpLPoljnpjqomLMj0jJ2RL%km%oj5pLjj6JJ8N%rj2j1JlJJJ3Konj1j5jOPLnj9kJ1
-11290b132oop%krJ0NomMqj9j8jJ0ONLKlrJJ1jQJ9Lj7j4nmMJnlnrKNlqqlJjMlj0mOMkKLqj3
-11233b237JlmmlNMPNlRjj8qjpnnpmlLkpj3pJ3J5Rkk1j2NLMNj2k2j2OOJ5J1rj2NRpj2k1pP
-11181b344rj0LkkOPo%jLoJLnPK4Ppj1pkjLJnrlRNkpn%lK%kPQMqlpn%j6j7nKPKj5j6j3KQn
-11123b438nKNRPLkJ4Qj3j1%mnNR%j1kMNJPOkj3j4j3kJ1PpmNj1j0%j2oo%KKjjkmQknnLOnj
-11068b488Pkool%MMjJkj3JlqNJ3Oj3j0nOMMMnpj5k7k1%J4%mJ1J5NllRRrlJpmLj1j0j2lJ4
-11016b564J2lrqj3J2J9MMQmj2nmj5p%j4pjJPJ0ROnpmnppPRJmOKj3j1j1j2rqnJ1J4MKnp%M
-10964b634j2qNRKlj0mjOJ0QMjooj4LQRJ2MLpj3j9j8mKJmoj6j1jPQNLLNNjklj0j5omj0MPl
-10911b719koj2NQJQjj1plJjPMLO%j7mJ2Qmkn%%pj8j0prJ0MnkNoj0OJ5lj6OJ5Pqj3kMllpm
-10857b792llJj5j3J0PPj1j6pn%lk%NnpKLrnOJ5Nkqmkj7pljJ0nlJJ2ljMj2j2LjpmJJ0Mj1r
-10804b902JJ0J%Lpj4rRN%LP%j3j1j0oklp%rpkjJNMnjJ%nqkRLMkj3k6j2J0J8NJjjoj2mmMM
-10749b997nj1QJ6kpnrlkpKj0j0J1Nk%kqj0k2j5NJ3J0%%PKojQj1njqKmQJ3MRJj0rlm%rpPR
-10696c065MkPkjj0j0j0pJ1MjJMkj0rolmj1KNj3NkkNPPKNJnqj3mPO%kkj0JJ5RqnjjKlpjlp
-10640c140Jno%QNKLqj3kj3kJ2KlknLKj3j2komPOoqRJ2%jOKJ0%j2rppjk%k%prOOOj%j2jNp
-10583c215j0j0mQJKLr%PLmj2j1j1mJ2Mj2nNJ4Npj0kPQMKJj0jqj8QJ1j3k1mqnJ2Onj2pLJj
-10533c312L%PK%QMoj6rj0nPJ0KkKj0j2rk%lMj0qjNJ0Mrp%mjmkLlNLj1j2pKQj%j2j3jJ4jk1
-10479c421k1j0JnjJ2J8Oj1j9j3mLKrmPQJorj7mPRPlnkoK%ljN%Joj3jJkjnj0j9J1OJ1J4km
-10427c505rj5j2jPjoRJ1KmOknrnnokNJ2J3oj3mLnj2LJ0J5Njj2j1j1kM%KPJ0Prr%LmKMjKq
-10374c553lkOknnqQOop%j%pj0rLPkqjKjJ0Oqj3OJ6J3jj3ormOlj5j4j%KKOLLKjMjoKJ2pj1
-10318c618pmLkjj%%n%OOOpnrLnj4j0j3j0j1KNMnj7pKN%mKkLMJmjRJk%kkkqnJQJ0Kpj4%Pj3
-10260c727rj0j4LLj0%Pj1okKJ4rlLLjj7qqNKqlOll%%oj6j2RJ0Krj7qpnJMkmK%kkMoMoj0j0
-10205c890oQLm%j3qJ4Oqpj1oJj1j2%orLJ0Poj1nOpj7j4j4pKNlJ9kk2pmLJ0J1rj7mJ1Mj0j8
-10156d045jQrJJ0Pj2j8oKJnJMQJ6J6Oj6q%LopJ0K1Lj4qkj9j9jpj0j1j0lj2JNkpj3rQjj1N
-10107d156OmMLLRLpq%J1J1OJONJ0MoORJ1OJ2J6Lj1j6j0NKj4j5j5j0RJ1J1N%k4k6njNmqjk
-10058d150pqj2oRJ0jpj8lJj0PJ0m%RMPRNKjlNnp%mrJNOOpkOknjj3k1%Lprmj0%%poj1rj2j1
-10002d287mMQJojkllJN%%mj9j6qr%oPJj5j6JJ6J4LojKj8j5MJ3Opj3kLppj7j3KQKO%k8k3j
-9950d450NnqNJ7kj1j3j0NMplmpmKMkpppkOJ3jj2j1rQjj0JQOj2j6j3j0prrMJ3JoKlj1ojLj
-9897d590oK%j0qnqMmmPJ6mk0j3j5j0OKlnjMoj2jjnKqoKJMJno%Jkpj1qpNLJj0j3oKoLJ2km
-9841d754j2j5J0J6pj5Jlj1mj8j0Omj1nJ2OqqnmMRJromJJJMjqNqpnj0jJ4Kj3qooqk0pjlJk
-9788d933nnj0njJ0PpJmj1j6oojJ2rnqj1KpmKmqoQPkjmqqj0lLJOj1j3rprj5njjl%mnnmLMP
-9731e127oj8ojQQj0j0j5j8%LLkmj3j4NJ1%rmLlj7j4olkplLmj1qoK%j1kJ6Qj0k0njqjJpj8
-9680e353lNjoj2j4k%J0J1Lnnpj6k0OJ0lnjj2k6rJ0Rqj4j2%J0OookJ0Jj3j1j0nmj2mOJ1jr
-9632e509k2j5rnj6j1KJ5J0pr%j0j7q%kNjnrkJ1mj7pqj4rNolJ3J3qj9j1rj1JLlMjj1prkLq
-9582e739l%lmnj4j3nLj3oPNLKj3j7j3j3rKJ1jqllrpnomJ0J1j3pmj0k0j2RP%nj3j7j0KLj4
-9533e966j9p%JLJJkojJj1qKJnqppj1pQ%j0j1j2j0J2J0j2j1nLKPLj4qj6j8j6JNNknoLnjqj7
-9481f183pnKM%J1Kj0nqk2j8qKQorj0j3nmlpkRMok4j3qnllj0j1jjqj3pqKPj5j5JMlqj7K%j7
-9428f463j2M%j2rJpj6JJ1j6j3%mMj1k3j7jKkn%J1pj4j3j4%MMj0j9j9j1j0J0mpqj6k0j7pL
-9383f752KKLj2j1j0jlj5r%kkPjnj7j9j0mNQlk3qNmpKPmj4j3oqooj2rJjJNoj8pPjj3p%j5l2
-9330g041k1j4mNkol%oonMJlnojlmoj3Kj2j1pj0mppJ2Qqk6k2oj0Jj6j6qmqJROoj3qnrrj4o
-9277g352LJj0j4nO%nk%qj4lqnRkj4rj4j6j2MRoj4j1lJ2N%Jj4k2j9j0kJ0J2krlMollj3k0n
-9228g582J0jMPj5k0q%Jpj1j3lONj4kNjJ3Lpppj2jjRlj4j1j2kQ%j3oqpnnoJ2nomnnp%jqj1
-9175g773lMPJlMON%norqknJ3K0mj8j2%%JMQKnoLONjrqJjpOLp%%lOJmJkj2kPLjnomMlm%mJ
-9113g820j2j3knjL%m%LOMnoj3kJ5MpqkJjj1j4LJ1Jqmm%qj0LRJ4mqMNqk7j5kQMQNmJPnj0J3
-9058g911J0Lmj3ol%jppj3j4NJ2PNnoj3j8j7%RkqpKNNlj7k0j7oQnqJ0J7Nmlkj1n%koj5mK%
-9006h078jLnj3j8pqmONMlKloLnrLMKJMlroKJ1Lj2LPlj2j5oNQmljLOojKkM%j1MKnpMPoj0m
-8947h178jkJRJj2j2j1mJ1J1OJNRrkkNQ%KJ8Qj0j0p%MQPkj%j0kmmJ3RNlmOJPJ7MjRLKMpjJ
-8891h104kjnNRKl%QKMRJ2Jj%J2pj1J1K3J8jj0j5opkMRJ3MLMLRKLJ1llMlNRQnrj4J0J7knn
-8837g990nkOMPk%%LKNRqrkNqj4kknONLJjNOlqrj0OJ0JPJpLMrJJ5J2oj6LJ5Qnnpj1rNQK%L
-8778g984kJJ0Lj1plkLj0j1%J1NLJJloqpjJJjloj3ppopj%qlorj4j6nj1rrj2j1j2oj9j7j0j4
-8726h257k7j9jok0j1jpk6j2lrj4k2j1qk9j9rj1j1j7j9j6mpj6j1j2j3j0j7j3j2k0k1k5j3j6
-8687h795pN%j1j4j0pj4j3j4k1j9j6pqj7k2k1k2pjj6j2j2j1j2k3k4rJj1j1rj8k5k8j3j1qp
-8647i300lj2k5k2oj5j5rj7j3j5k0j6qj2j2qoj1l1k6rmj3j0j7k3k1j9qKJj2j3j2j7j8k1j8
-8608i834j0mkj1j6k2j8k0k0j3qj2rpj4mj3k0j3nk0j7plk1j1jJnj2j5k0j2j4j3j7k4j4jJj2
-8567a0312k3j7j6j5j0jkrrj4k1k8j8%Jj9j0nj0j2j6j7opj5j0j1qlkLKj2mJ2pj7roj6qLMk
-8523a0702j9j9j0qj8Mjqqj8qlkJ3J2PNpqj0kNJoj0%JnK%mLplQJ5QJ3QJ3J5PPRrmPJ3PJ2J4
-8472a0690J7J0PK3J5J3J0M%lNK2K2J2J2J2LJ1J7J0J0K6K9K3J3J6K6K3K9K4K5K3J7J9K6K7
-8436a0112K4J3K4K6K4J9K2L6K7K4L0M4L5K4K2J9K7K8K7L2M0M9M1L2K5L8L3J9L0M0K7K7L4
-8403i150L5M1N0M5L5K8L4L9M3L1M6L5L0L2L8L8M1L9N6N4M6N3M3L6L2L9N0N6M8N0N2M3M4N8
-8369g710O9O9N2M8N5O3N2N1N7O1N6N5O5O9O3M6N2P1P2O0O6P5P4O3N1N2O7O7O7P5O4O7O8N7
-8335e611O3O9O9O8P2P3O8O7P0O0O8Q0P3O6O5N1N7P2O6P4P4O5O6Q1P0N7O0O8O6N4N5O1P6P5
-8301c332N7O3P5O1N8O7P8P2O1O7N5N1N4O1N8P3O6M3M1N7N2L6M4M3M0M3L0L8L6K6K9J1J3L2
-8267a641L1K1J2K0K6OKJ0Kj1pNNMKoj7nrj7njMLpj2j7j7j6k0k5k2k8j8j3l0m2m6m4l1l0l3
-8225b017m5n4m5l1l9m3m9o7m8m3m7m1l9n9o7n5n4n2n6n2m7o2n8o6n9n9n9o7o4n8n4n9o3n9
-8191c837m5m5o0o9p9p3n7n0n0n1n3p2p8n9o2p1o0n8m6n0n9n5m7m4o2o6o3n1n6n8n3n6m9n2
-8157e796n3m8m8n2n1n8o2n8n6n4m9l8m1n5n4m4m7m9m2n0m7m7o0n4n4n0m5n0n8n9m6l3l9m1
-8123g488m6n1m7n4m3m4m5m3m2m1m8m8m7n1m9m5m8n1m2l7n0n6n1n3m8m2m1m5o0m4l7m5n5m1
-8089i078l7m1l9m1m9m4m3m8n4n2n3m2m2m1m7m3l1m2n4m3l5m6l4m5n2n4m9m5k9l5o4n0m1m7
-8055a0590m2m4m8m1m5n6n2m0l7l5m5n5m1l9n6n5m7m6n3n3n6n5m8n0m7m2m1m8n5m8n6m1m0
-8022a2147m2n3m8m1m1m5m7n3m6l6m1l7m3n6m5m2m6n1m4m2n8m8m1m0m7m8m8m9n3o1n1l6m0
-7989a3666n0n3m9m3m6o0n5m7l7l9m1l2m6o2n0m7m8l6l9m7m8m7l8m3m9m0l8n0n7m4m0m9m2
-7956a5178m3n3m2m3n3o1m7l4l0m2m8m7m6n0n7m9n3o3m4m0n0o1o0l7m3o0o3n9o3o1n7n2m2
-7923a6831m2n4n5n4m7m3m8o2o8m9m1m9o1n0l5m3n5n3n4m0l5m3l2l3n5n9m9m3l6m6m3l7l9
-7890a8384l1l0l2k7k9n1n1l0k3k8k7l3l0l0l1j9k6l1l3l6l8l0j8j5j0qj8k7l2k2k5k5j1j2
-7856a9303j4j4rpppk1j4Pkj4j%MJ3J7PJ1OJ0KJ7M3L4L1M0K8K4L2L6M0N2L4M6N0M3N2N4O4
-7817a8616P0O1O9O9P1Q2Q7Q9P4P6J02J09J14J08R8R7R9J04J08J10J19J19J12J17J22J26J33
-7790a5971J36J30J20J19J17J18J25J13J20J28J19J12J07J06J10J20J19J18J13J10R5Q8J02
-7767a3326J01J00J03J05R5J03R8Q7Q3P0N7O9Q5N9M5N7N9N0M8O2O7M8N1M5L7L8M0K7K4L2L7
-7736a1344K7K3K6K0J3J1J0J7K1K4QOJ7K3J6J6J3MOJ5J4J7J8LlpJ0J5J4K1K4K1J2J3OPK8J9
-7698a0796J2J5J0K1L3L0L8M4M0M7L9L0L1M4N3N3N8O2M8M7P3P5O9P4P4P5P7P4Q6R4J01J03
-7666i066J00J09J04R7J05J06J10J09J11J19J16J17J33J40J25J25J32J43J38J38J41J41J48
-7643f259J46J56J45J52J57J57J48J50J54J45J44J44J34J38J49J52J38J28J20J14J24J25J10
-7620c029J16J03Q9R5Q9P6O6P8P8N2L6L6L9K7K5K3JLOjj0j5j4k3l8m3l9m3m6o4o2p3p3p2q1
-7585b688o6p3r5j05j00q9q5r7j05j16j26j14r4j03j16j16j17j13j21j31j29j24j31j28j22
-7560e404j26j33j35j29j20j20j30j43j32j22j19j22j24j19j26j26j28j22j32j30j12j17j32
-7537h303j24j09j24j34j27j12j24j26j19j10j18j21j15j10j12j08j04j12j04j00j12j17j18
-7514a0963j13j02j04j15j24j17j15j09j09j20j18j01j13j17j14j10j05j05j06j10j11j07
-7492a3408r8r9j16j11r5r1r1r6q2p7p1n3n2o1o7o2l6k2j5j5pMJ5L9N7N7P7R0Q5J01J18J38
-7460a4044J57J67J87J92K14K32K42K57K82K94L17L35L38L48L51L69L91M01M03M12M18M11
-7438g326M24M39M45M42M20M14M02M11M06L99L94L77L53L41L22L03K93K64K38K26K02J80J68
-7415E37J48J24J13J00R1P5O8P2N2L4L7M8N2N3O1P8J01J19J45J54J68J98K39K75L05L39L73
-7388D159M10M42M78N25N57N85O34O65O91P36P64P82Q37Q71Q84R12R48R77R78R90R99J016
-7366B0840J031J045J038J028J028J014J000R97R81R68R48R29R01Q65Q43Q06P75P24O82O48
-7346C9091O09N54N08M58M00L59L17K60K00J60J11O0Nm5o3q2j37j76j94k37k78k94k94l26
-7322D0966l52l73l78l76l79l71l81m12m20m12m05l99l99m02m04l85l71l70l77l81l65l59
-7300C2495l54l55l37l22l12l14l02k87k97l04k97k75k66k62k53k45k46k52k47k34k38k44
-7278B6252k25k23k30k21k18j99k13k09k08k07j94j85j83j78j75j84j86j74j73j79j70j61
-7256B1957j47j57j62j54j48j39j49j41j23j28j31j16j26j26j16j24j19j04r6j07j07j15j09
-7233A9013j04j11j12j04r9r4j02j00r2r1r5q4q0r9j02r7r2r7j03j06r8q3q4r4j05j04r6q4
-7205A6301q4r1q8r0r1r9r6q3r1q2o4p0q2q1q4q4p7q5r1q2p5p3p0p8o6o5p9p7p5p4o8n6o2
-7172A3688q1o6n3o1p4q1o4o3p0p1p1o2m9n4o2o2o5n5n0o6o7o5n8m0n3o7n7n1n7n6n2m9n7
-7139A1679n8o0o0n9n4m5m8m9m1m3m3o1o2n4m9m8m9m7m5m8l7m0m9n0n2n9n6m2m5m2m5m3m8
-7106A0048n1m0m7m2l3l0l4m2n6n8l6l2m5n2l6l8m3n1n4m6l5l9m4m6m2m1l9l5m1m0m5m1l1
-7073H663l2m2m8m4l7m1l7l9m7m1m1m2m7n4m8m0l2j5k3m3n1n9n9l5l5m3m8n4m7l4l4l7m8m9
-7039G237n1n0m9n3n4l7l6l8m5m4l8n1o4n3m7m0m1o0o7o5o2n5m4o0o7o5o5o8o6p4q3p9q6r3
-7005E287q5q9r6q3p0q8r7j01j05j06j03j05j03j14j17j10j17j25j27j18j12r6p6n8m5LN0
-6978B894J02J52K25L27M34N10N82O47P11P20O84O12N27M35L37K49J55M8l8q7j24j56j74j79
-6954I593j80j60j53j46j33j28j21j11j15j22j11q5q0q5q5p3o5p1q0o7n8n9o5o6o1n6n7n7
-6926F943n4m1l2m4m8l9l8m3m7m1l1l5m1l7k9l1l7m4m3k6k6l0l9m0m7m2k9k4qrj9l1m2k7j5
-6891E734k3l5l3l6j9qpj5l8l0j4j7l3k4j0j9k9k8l8l9j9j3j4k8k4j6j0rk8k4j8j7k5l0l3
-6856D931k1j6j7k4j8j7k0k4j9j9k2rj7rKmk4l7l4j6j0j3p%j1j1j2j0qpqj5k7j9j5j6k0j3
-6818D344rpj5j9k4kMjmpj2j9j3j5k3k1k4k2j9k1qj3j3j0oj4j5j5j2j3l6l2j1lj2k3k5k0q
-6779C782mlqj1k9l1j3j0j5j8k1j8lj6k1j1k2k0j3k5k2j4%jrk2k5lj5j2nj1j7nlj8k8j4oj7
-6739C223j7k2j3k0l6k5mNrj0oj4j2j1j1j8j8kpj9j1rrJj6k4qrrok0l0j4JKnroj2k0j3nk4
-6696B699j8NKj8k0j6j9j6j5j2pj3j4kj0j3j1j3rk0oMkj6j5mJrrpkj8j9rrj5j5rj3j3jqj4
-6653B252pMLlJ%j3oj4k6k1j1nrpj2j8k2j7lkoNJj1nj1j8mjpjj2j5j6m%kj1j3nj6j0jKj0k5
-6606A868n%Mlk1j5j1oprj1Jkkllj0j2MJ8j2k5j2rj9oM%kllkrj2j0jK%oj5rOkjN%Llj2j5j2
-6555A595qkj0qKnrqqmrjNMj1rJkJoj1%j1kMkJ0Pj0lj7j6jML%koKkj7k4mk%JppKjj8o%nnm
-6499A358kqPJ5J5pk0j6pkOJj6j6kQrj0kjj%qj2%LrJJ1Nmn%OOQPMj6j6L%lKPnKJ0J1J8Nrj4
-6446A299j4lKqrj4j9JQK%M%JNNNO%jjkpj3j2NJ1%lNonkMKoomJMJ3Rkj2pLOmj8j0kPNnkpj0
-6389A199kPMJ1lj6j0OkpolKkJ0Qlj3j2oqO%kJ3J1mj8j5Klqrj0pJNOOLLJ1Nj7j5j5kJpKJ2
-6338A109JjNLjnJJrrj0LJlj0NJ6oj2rj4ljJ2knPMqopj1oJlpQRoj2pjjRnonnlj0jNQJ1j0j6
-6282I83j0j%OONJmKllPQ%njPkj4jJ1jkJJJ3J4lj3j0pkORKqnJPPMQLj2j2lMkKRJ2lj7j1MJ3
-6226A001J3NLJj1j7LK0J5%MMmoNPPJKMMjlKQJ1J2kqnKLmoNPLokJ5J2kOrnkNQplJ6J5jlPM
-6170A133JJ5J1OJ2J8MmMQNklMJ1J6J4K0J2mkPJ6J0%KJ7K2PRlJJ2Q%QOKpmLJ6K5QLj0pnRJ5
-6120A449J1NN%qokQJ4QkJ1NnnlLJ1J0jkmJJ1NJ8J3KrkMqlkLOQJjkomN%pLNoj4pklrjrj5k
-6063A475Mj4k2jlomj7k4njj0j2lj2pj1k0k8k5j4j3j8rj0j6j6j7k1k5k1j4j5k1k2j4pj5pj0
-6023I49j9j3j5j9k1j5mMroKkoJ1J8K2K3K0J3J9J8RJ5J2mj7j7k1j2j2j6k8k7j7j3j1oPL8L6
-5983H86J6KJ4K4J6PJ5J3J4%kL%mjkPJ0MKMK4L1N0O9P4Q7R4J03R6Q9J05J08Q8Q1O7N5M1Lm
-5943B289j1j3ok2j9NJ3NNK2K2K2K5K3K5J4J4M0L7K3K0J9K3J2J9J4Jj2j7jJ2RJJ8J7J2J4K2
-5905B696L3L1L6M4L4M7M4M6M5K3J4J4J5J5J5QKJ4J4jLJ1J5JqlRJ6K6J9PjQJ%JJ6PJ0K4J1
-5864C362RJ6QRKPJ1RJ4J7K6K5K0J2NOJ2J2J6K4K4J9OJ7J7K2K3K2J9J4PQRJ1J0MNRJ5RJ1J0
-5822C913K5K5K3NnLLJ2K0J0LJ4J8K3J8J5QnqNM%JNJ0J5MnLJ6OplJ1NOJ1J0PJ7J8Qnj1JNj
-5775D256npmj0m%J0J3Kpj8%QkJ1J6MJ2P%jolJ1joqpKjkKMQRJKMpj4ppLMLJ1Qj1j6roNJ1N
-5721D263KKlom%MMpr%Mj8qOlML%%MJ0L%Jlj0POmj6k2pPPmj6j1jKnJKJllj0j7oj2j7jmj1J
-5666D103p%pnJ1oj4j8k2j0j0j0qJ0J0j0rqrj1j3j4moOJk0j6nj0oj3j2j4j1j6k3k1j6kmj0
-5624C741kJrj6npj4j8j7j3k1j7j7j0mj2k5j9k0l0j7qk7j6qj8j8j5k3j7j1k5j7qkj2k4k0j5
-5585C165j0j8k1j4j6j9j0monoqjPJ3K0J3NJ6L4L6M3N8N6M6M3L9N1N4N8M9M9M8L2J4J6NjJ0
-5546C841RkJLJ4Rnj9j4pj8pJmj5L%j3mKPJ8J3o%LNK2J9J5L1K1J8K7N4O7N7M4L9K8K3L3M9
-5503D362N2M3L3J3J8K7J2klpl%rj2j1j9j9j7j5pj1j6k0k9j3oj5j4j4j7k5k5j3qj1j3j1j1
-5465D164j8j6j0j2j6pj0k0j1j4k5k6k2j8j0j9j9pk2j6%ONj7j4oj0j1j0k0j2rj1pjL%k0k2
-5426C690k6j5qjpj7r%j5k0mj3j4KJroj5j7rrplj1j2j9j7rj0%j7k0ooJJ1J4pj8k5j5qMmrq
-5380C278rj4j2nj6j4lOJmKj6qj3j8Klj9j3Jj2j6rLmpj0k0j1j0oJ6Kj1j7j4j4qqj1j5MOLk
-5335B952omk2k9pmjRPkrj8j1okpj3nKqk0LOkj1k1j2jpmJmql%nqj5j8j3j8j1RKj0poNok2j8
-5284B592j2nKpj0j1jj3l%k1j9j0j2NLj2onj5j3pmj4j2j1k2nKjj2r%kj5pqj1j2jNj8j3pj5
-5239B228rOMmj1j5k2k5j5L%p%njj0j9jJ0moQkj3rj2qJroj1LNj3j7j1mkk0k2olJ%kJlj2j4
-5190A917j2ooqm%lj0qKkJj3r%lj3pj2j4nJ0Pmj6ojklj0NJj9k4j9Moj1mJ1Mj1onqj0mLkj2
-5140A647j7jqk0j2knlJqJlj4j3rNjnk%j1j1Njkpj1KJj1loj5j2OJ%kojMrj4j0OJ3%j2lj1k
-5089A409QQoj2k0k3j2MQkj7pmj3mKMPjmqnqj7j6NQrK%projnj5j3j1kNllj3k2j6j1ql%qj8
-5038A108j3PNoj4kJ5Qmj8j7NOlj9j2mpmnOQOopjj2k3j3qjNJkkqj4j6j1nqnqpOJ4nj6j3j5
-4988H66pKJ4%j5pppMLLnoO%nJJ1K1J8KLQJ0RJ1J3J2KRRNQJ1L%%jpmMPkrmqMJk4j6ojmj0r
-4933I16oj9j6j7j6rk2omj1ojMlokllkpJKj4nnoLJ7K2QJ7K6J0KJ4J4OJ2J2J2J1OJ7K2pj9n
-4886I34NpokorMkJNRKj0pJ1Onlj8j5okK1K2Nmn%NonrjPkj0mPJ2J9J2K1K0PJ1J2J3OJ3K7K8
-4835A101K0J0LQRNRRKNJ%mqj2%lj8j4knj3j7j0Jj0j5j4QMJroRJ0Lj0j6j4j3nKNkKkj1oJN
-4785I94PQMJJ1K0RNJ4J7J5JOoj0j8j6J1MmNlLj2j4kkj8j9lMKJkj0nj1kJ3k%J0qj9oJqj5o
-4736I45Lpj1KMnrkNkPJ6Kj6j5rj2qRQLlJnj1KOpj1mJoj0olkjnlpnj1lLj0LJloj0j1q%OLo
-4680G77j2pj3rNOLnokmj%j3k4j4Jmpj0rj3pjJpmJ0Kj3j6MKj0j1j3j2nlojN%rj0j1njNlpp
-4628E06l0k4M%Kkj0j6j4okLOpj9pnomLNJmjpj9rj0j1Kpoqonokk%nomqj1j3%Lmj1Mlj8j5o
-4574A80j0j2j1j6mjLJj0mrj6j1qqj1j6k0nklorpj0j2j0MJ2K%pj0onJ0J4Mj5j9lm%RKpllq
-4525h0kMpojk0j4jMLr%j2j5OJ1Lmkrj0j1KKnj2j3nOjqMNJ2ooqnJJ1QrnPKL%oK%KMKRPJ0P
-4468a55MJ1jrj1mJ0J3KORMrKJ1PKmpMJOlj5j4MQNjlj3j3orpp%nnj6jjONrj0pnprnLJlj3j2
-4412b75kknkKkork0POj3onkjj7j4j3j7nj1%Kj1qnrj2j8oj0LMqk7k9Kjj5j0p%%lj3j5j7%K
-4362f23qqmJlnj2j7JNj0j6kmpNnj6j5morj1qjj4j3kqj4NQJMJjqLkj4j7JmkKoj0J5Jj4j5j7
-4310i02QNLMjl%lj0j0nKLKojmoj1qRROjpJJ2KjNjMnrj3j4rONM%NNPPkmLKl%J1J6kj3j6LJ3
-4252i08OMmKJ2J6J0lokpJQJ2J6J1RkmQNKrMJ4OJ3J3K4J6oqJJ2JKJ1J3J9J6KNK0J8ONJ0KO
-4203e98J0J0KQOMJ2J7J0RJ0J2NjNJ0jj5j1%J5RJ%LQLMmomrKNj0onqj8j0nkjoJj0j9oknNp
-4151e83j9mjnqk0k0j3%j6j7jj1j5j9j4k1plk2k1j3j3k1k4j8kj6k5k6l1l0k4j9k5k2l0k7j3
-4112a219k0k0k5l3k7l3j7k1l4k0k1l0k3k4k9k2k2k1k1j9j6pjoQK0pk4nJ6K2K6L1L5M3N2N9
-4075a455N0O2R6J00R4J04J01R4J09J35J42J59J60J60J69J70J64J72J83J70J64J53J47J53
-4051A756J50J54J52J42J33J14J05J06R7P9P4O4P1O0L6K3K9L5L0J9J0j4k5j8k0k6k6j3j4l2
-4021C251k9k1l0l2l2l7m0l9l9k7k8l6l0l1l9l4k3l1k8k8k9k4k7j2k0k6l3k3j2pj7l1k8j7
-3987B311j6j4j2k1j4qj6k2j1opj0j1j1j9j9rj1j5k2j0jOjj6qKlj0nKMoj0QNROQKmrnnj3j6
-3941A967nqpj1mjm%mLLJLkMlj1j4qkj2nJJ4OllPM%j0k0pOOrk3j5kKkkkmkj0j0PQJJ%lpj0
-3886A799rqmmqj3Lpk1k2j5J4J3J1Nj7k1mJj0moj7j3j0rj3k2j7k0k6k3ppnQ%k2j4llKLj9j8
-3841A418pj1j7l0k7j4mNkj6j8j7lqk1k0k1j6%lj0%Moljj5rj9k4k4k2j2q%mj5k1j7pj0k2j1
-3798I12kj2k2j7oqj5j6k0j6opj8k2j1Mj9l3l1j5j5k2j2j1pk1j3j7j6j6k9k1plpj5j3j0j2
-3759C53rkrk8k2j3j4j4j6j8j7j6j2j1rj0rnrj9j8j2okpqj7j8j3%kKj7l4k7rnj8pkoj1j3j5
-3715a74j0k3k4j5j5j9j7j3jj6k1qj6l4k2rj6j6j4j9j0lj0k7k3nj0j0pqj5j9j6qplJ2P%j4
-3675f78j7k%LKj6j6j1j0jrnj9k1oLj0k4j5nJnk3k6j6j0j1Jkkrk1m%j9k4j8j2nMlk0j8LNj3
-3629a104k2j5j2jMj0j4j8j3oj2qPJ0jj3qrj3j1pqrJ%nJ%rj0J%pPRj2j5kjnrnlRK0Pj5qqo
-3579a358PJ4J1MRLLk%KLokJ1K1OMJ3RJ2K1J0OK0J7PJ5K3J0%J6K8K3J1J3J5K3L2K9K9K3J2
-3537h53K8K8K0K4K9L1L7L8L1L2L3L8M8M0L1L0L2L0K7K7K6L1M1N2N5M0L1L9M3L7L4K8L0M9
-3503C17M9L6L6L9M7M8M3M9L9L5M1L3L1L2L4L5L6M1L9M7L9M0L3L8M0M3N5M4L3L8L7M3L8L4
-3469A662M0L7L8M3M2M2L9L6K7L1L2M1M9L6L0K2L2M4M0L5L3L5L2L5L4L6M1M6M1L6K7L0N1N1
-3435B926M4M3N0M2K0L0M9N0M7M1L6L4M2M0K9L3M1L9M6L6K2K3M1M4L6K7K5M0M6N1M4L8K4K1
-3401D200J7J4K9L8M2M4M3L2K4J4K4L1K7L6J6J8L4L6L2L2K5K1K0K5L4L3K0J6K1K5L8L0K7K5
-3367E143J9K3K8J5K1K1K3K0OPRK2K9J9J8K4NRL0K4J7J3K0K3L0L6J4RJ0NJ5K6K6J8QJ7K3J9
-3329E844K2K1LRJ4NJ0J5J2J4kNK6L0J6KmjPRRjJ3L5J6j1j3KK3K5POLJPOjrqj2lOKPONolO
-3280F175Nqklr%mpmrLJ1pj4j8rk%Ljj1jmqpj4Ljlj0k5k0rj0qj0j3j3lpk1j2moj0j2j0j9j1
-3231E821j4j7k6k7j8l0k8j3lpj4j1j1j9j9k3j5j4j3j4k4l0k2rqj4k4k6k2k0k4k6k5l2k9k8
-3195E122k0k0j2j8k9l6k4j1j0j9l7l8j4k4k9l1l7k7j9j6j9k0k9l8k4j9k1k2l3l0k3k5l3l4
-3161D281l2k3m0l7k4k2l1l6k4k6k6l0l0l7m2l5l3k2k0l7l6l0l3m2m9l9k2j9l7m6m9m6l3l1
-3127C162l1l8l9l7m6k7k7l4l4l0k2l4k7j7k0rnlmlkJ6K1K2J0JJ1J3Jj4k7l4k8j6j9l2m2l1
-3089B525k4k2k8k8k8m9n2m2l9m1m4m3m7m7m3m4m5m9n2n4n4m5m1m3l7l9n0l9l3m3l1k7k4j0
-3055A188lMK1K5M1M6M8N3N8N9O0M5L7L3J8J3J4Nlj7qj1k3k6j6j3j8k6l0l4k6j7m5n2m0m1
-3019A319l3m1n1n2l6l5n3n9o1n1m9n1n0m1m6m3l1l0l9l9l7l3l2k0j9j7kpqj2j7lRPj1nj1
-2982B10j2j3l2m1m3l1k3k9k8k2l1l0l1l2j6k5m0m0l3m3m4l4m7m4m2m3l7l3k3l7l9m0l8l5
-2948i21l7m6l3j9l1m2m2m7l0k0k4l5l4j4k1j5j3j4k4j7mpj7j5j8j1MOJ5J2kj3J2K1J4K6L3
-2911a423K9K3K0K7K3L9M4M0L3K6L0L6M5M5J7J2L2M0L2K0K4K1J9K5K5J8J8K5K5K6L4M0K6K9
-2877d55K3L8K9J9L6M8N2N8N6N4O5P1O8O8Q5R5J10J12J20J13J10J15J19J17J13J15J23J23
-2849A800J06J00R6J05J01J03Q1O8P6O6N9O8O9O5O4O6P4P7Q1P5P6P9P7P8O7N9P5P2O4O5O2
-2818D174P3Q9R2Q7P7P7R3J02R8Q4Q3Q9J06J03R5Q4R2J07J16J15J02J01J05R8Q7P5P7R2Q0
-2789F853Q0Q3Q2Q2O5O3P6O9O3O8O0M6O0O8O5N6P0O7O4O0N8O5O4N3N1O0N7N9O3P4O4N4O2M6
-2755I030N3P6P7O8O5O0N3O2P1O3N5O2P5P0O1N8N9O1N4O0O2O8O4N0N8N7N5N7O3O7N1M4L9M3
-2721A1071N4N4N5N7N8O2N7L1L8M9M1M4M4M0N2N4N2N3N4M4M0M3M0L5N1M3L1L4L9M6M1L0L0
-2688A2567M0L8L0K3K7M2L8L1L3K7K5J9K4K7K3K5J9J6J7QJ4K9K8K3J2J0K7K1OJ0Kj4mQjMJ5
-2651A3289J2OJjKLkJ5J7Lmj2j3k0j3JJj5pMJ0j3k3j2klj5k8j6nj3j1j4k3j9j0nqj1k0k3j3
-2609A2990j7qrj0k0k6j6j6j2j4k6j8j9k0j4nj3j9k0j1j8k7k3k1j1k0l3k4j7j5k2k3k6k3k2
-2574A2352l7l0j2rj9j6j9k0k3j8k4k4rj3j7k2k7k8k7k1l5k4j0j3k4k9j8j4j9k1k8k3qj4k7
-2539A1630l5l2j3j5k7k4k1j6k0k9k6l3k3k2k4j5j4j5k5k4j8j5l4k7k4qj2l4l8k0j2k4k3k5
-2505A0863k3j8j8k3j3j0k9k9k0qj1j9l2k5j6pj6l0k1j6k9k7j9k5k6k0j4p%j0j7j4k0l2k9
-2470A0190j5j7j8k1l1l5k4j1k4j7k0k6k3j6j6j0j2j6j4j5j2rj1k0j7k5k8j8k1k7k5j7j0m
-2436I565j3j4j5k1j5k2k0j0lj9k5j9j6j7k0j7k2k0j7j1j2j8j9j2pj8k4j9k7k5qMJ2kk1k1
-2400I012j1rj5j9j9k1rj7j3oj3k0k0k3omkj8j9rj6k2j7j6pj4j5j0qj8k8k6j3j7j8j0nj0r
-2361H460k2j2lj1j2j5%opjkj9j8rj0j8mmj7j6k4k1j0lj1opkMqj1j0j9k5j5oorj5j0j0j0n
-2318H015mnmj0j6j3pqj3j4j2j1qljrrj0j5pkrj7j2j3mllJqk4k2rpMNj7k7j3j0jknj0j9oj
-2271G602j2j0lMJk7k9rmj2j1KJ4Kj1rj5rpj4LJ6j4j6j1j0pj3j0%Qkj4rnokmj6j4qj0qmMn
-2225G286lj5l4j0MmKmj8j1%JmKP%orj3j4j2j3j3j4prJJ0j3j9qqpj0pjj1k4j4JOKmrqm%Jq
-2176F955j5rnknnj1kJ2nj9nj0kJoj3j4lnj0pLlj0J6Rj2j3j2rnj0j5ppjlj3moj2pMnknj2j1
-2127F663j1qoJpj4j0KJ0%pj1mKNOj3j7k0j6MJ0Npoj1jRMplpj5pmopoj7k1j1QJ6pk1nRmqj5
-2077F414rK%j0j5j2jKqj5j0PMj1pMJ4kj6rrj1nJ3kk1lJkj9k1kpj1mNLk%oj1mj1nmj1pmJj
-2027F162qLO%jlmlpjnjmj5j7oqrnJMQjnlpj0pqooonKM%Kkj3j5ojLLmrpj7j2ojRkj2pj0j2
-1970E910LJ4%j0qkopj0j4KkJMNj0j%j0lJ3Kj0j7k1pqKJ3OlpKnj9lJ4Rqk6j8pJkj7QJ9j%l
-1920E763j0j7j5j1onmjkpKKlj3j4lJJ2J3Ojj1o%nj1qPLmnqkprLOKJkj2k1j8mlnNJ3Kj8j8
-1869E552j0QJ3O%Qrj3j3qLNj4j1pj8j4mJJLNnlmKlmknmlmrNNprqlJ4Qj2j0JqqnllnoJJ0O
-1814E403kLPkkj8j0JLqk1oj4oJ4J1nnqj1nK%jrJJj2j5%Joj6KmrKmnOJ3Jj1pKQJoj2omKlp
-1760E224nlkonKjj2qJ4J3Jqoj6j2jPNLKK%rk5rOMPlmj2qkkpj2jjPj0rNO%j0j2LMMMmKnRL
-1704E107jrj2j6oOnj0qkJJqj3oLO%JJ%qpQJ5kqjloJpj2jmolnjOKj4k1oMJ2J5%N%j2oMNpj5
-1648D952kQkj0oj2qLnJJ0oj5nJJjjLJ2Lj7j2pJmJJroroLPnjlrj2kJnLLNnnrkLKMoj3J2Rj7
-1591D812lKpj0JQjkLONqrmJmj8LJ0%%mrrokNJknmnj3KOkqqOMnklqj2JRKKJoKj1pNJ2Oj4q
-1532D696roNojKrqlkmMlrpj3oOJPRnpKJklj0j4KJ8Nlqj4lLJqj6pJ1lpQNQOjnqnkJJqj6rl
-1473D549J1LpOJ5Nmj3kPOJoOJ1rj7k0k1JJ0PJ7Qj6mOj4k0%%pjjK%OPjrpmmjnJLJ0Mj0j6m
-1421D479kolnJNkolPjppKjmj4nJ3MJ1mj7pk%kJ1J7jnKPj1j1j4poqojNJLjoOmj6qkOlroMQ
-1364D369J1LmmLj3nmMJ4loJoNLj4%Nj1k%koj2oJnqrj1OJ7jppj3LK2J4llNNqk0kkj0KLlLK
-1310D291LJ1Nk1k1OJ2mo%OLJ3lj7j5jJ0jjJj4mjnlnj1rmRJ2LPLJMj4k2lKMPmj6j4jPPkj2
-1259D193kPNP%pk0pJ3Jj5qJ9OJNNj0j1nnNkoqolj2mRNNjMnj2NRPPMnj2j1mmJlMRNJ2J6J3
-1205D194lj7k5k4j6LJ4OkpoJ%mPLqJj4j9rrNPNJ9J9kj1oqnlolloLNmJmq%J4JJ0ko%LKnoJ
-1150D073j3j4j2oQpo%j1MJ1K%%PMlKnj3%JJqmJ0pj4PNmrpmj2mLJ1KjKKj1j6qpJJ9J5JJJp
-1097C980mmMJj5j8j0J1MqmKJ1%%KPJ6jj7%P%j1kjrjJ0jmJnrpkk%lmLRnrMpk1j4OJ0JMKRM
-1042C910kj0jo%J1J1Jj%moLNoj8rNoj1mJ0JkJKj1j6LPJ5R%j0j2j2JOMjjLPkprRJ3KJ1pj6
-990C860j1JllLlmPLlj0j1MMljLmljMoNMj1rj2j5QRjLJjlJ0jrpmKJ1Nj2mJ5Lj2mMppJmmLn
-933C775pOjOMj2prolQmpNj1nOKkjPNkj3KLmj1pkQJ0jlj9j4RK2%j5rkJ3J7Jj6j1JkQJ6lj2
-880C713lOJ2Mj3nnRJ0qrjOoj4rqPJ3JQNpqJjj0j6nJ7Rj1j3mKmMMkMNOMkj1nJomMlmPKr%J6
-823C674NJLnj1j2j3OJ2JqMrpPJ0%kPJ4jj6j7jJLLjlqj0nPNL%j0mqj3j2k1lJ4J0oJ2J2KLj0
-772C603rj0QJ6Jj1lNON%lLj2qJ2oj1K%kOJonqOJ6mj5mLMlpMJLOnj0j1JNqoJ2Pj3j5onkLJ3
-717C544J0MLrj3JJMPjJ1J6orj4k1j9%J4OQ%mJlj4NNoj1nnjJ3QmmJ1OlMLNqlJnoj4mkpLqq
-662C477RMmRJ3Oj1k1kOQPJojlj1nnmjNJlqqKlomkjLnjknKLNLmJ2LjKNQKKJJj4j9mJ0Jj0j0
-603C427lRJ6Rkmj1qjPQ%pjqpJ6MropJJKjprnlJLkRlonmROnnjQJ4Opk1%K0J5mqj7j7j1QJ6
-546C400Jj2oojLOLPlqKLKlj3plLmkQPMLJj5j3%L%qj2RJ9QpolqpP%ojopkkNRjojn%%rMJ0R
-485C343rj0lj6qpkJ9K4Nj0kO%mjJ3%lj0OLrrj%LNNjj4pOKqj0LJ8J1L%OMlkj0rlMjJKrqkr
-429C292pJjnkJOOlKMKj0j1jkq%jLmqQQMlj0p%PJ1kj8j3LM%llJ%JJ5J1rj2mJ2Nj4njonR%k
-372C236K0QkMj3j4rqlj0OJ9kKNj0j4lRPNkpOQLm%%Nj3j9qJJ0pj0NKoNMOMmJlr%LJ0kj3qK
-317C193PPLjkj0rJjKNLkpqQNOOj3j3mjmMMjqOJ1qj0j1mJ2PpnjLMmkJ2J0rk1j0J1J1J%kkJ1
-262C173K1K1lrpj2mJ3Qrn%lJmk%rj5rMJ0J3LJj4rLJj0lMmJQJ0Jqlj4KJ0j3j3%jpjJ3J3mj5
-210C124j6pLJ7J5%nlJnRLqJ%jnrjMmjQJ2POoj8rj1j4KJ5J1lpnlONLmj3pkROJ2Pj7nJ1kj1
-156C095j0NRnqojPQJ0OqorqPQLNprmLpj6%QJ4Mnj1om%LKppJOoj2mJ0J3MlmJpj0J1J5Lrpr
-99C046rk%Pmj1jMJjnJ4NnjJJLJ0joqlnj1kJ1ONMMkojQRkj4kMj0j0j1KJQJpQkj3LNROMmJP
-40C039J1klKj1pJLLloj0jmj0lKkjRLjmLmjLQL%nj1JJ2LKmj1%nj3OMooJLLLKMmj1rKLkPJ6
18C002Nnpmnqr%PNkljoqOLllKRPoj6qoNJ1J5LmJjnj0qj0jKrkJ2O%NJ3%j5rlLRLlLMmjJj0j4
79B933jmQJ3jj4j1MMQLj7qjORKkpQMNPN%%j2qJ1mlkrj7j2RJ8J1Qopkjnknnjj2j1NJ1LjNJO
136B916JNjnponj0qNRMmKPRlqj0j1pNJ0OKlKJj2rROJJJmmj1k0JJ0MNJ4J3mrK%j3lkj2nNNo
193B859qJNLMRmj3LJ1lJL%kqMLKJ1Knpjkkkj7j0J3J2joJljMJ2LpoO%j1p%oj1oqlJ3J4RqmK
250B838RlqMKMJ2pj7NQn%Rj0j4pPKKmQJ1jnnkkkj1mMj0j0JmOJ4NJ0%j7j2pLOMk%qjOpjMKn
307B795lnJ0J0KQoj2MOLlj7j5kQLQloN%kkLRnqmj2KOQPl%KloMqj3%J9OLJJ0Npmpjlk1k0NJ2
365B763OJ2NKOnmpj6llJNMMMOlopLOj5j1PJ6J6%qqpj1j5JJ4jPJJJ6Kkj2qJ3J5Lj5j6mLK%L
419B760jJpMJ0KpljlJPMpj1%j%MOMopjnkLmj2qMPnLNlnlkJMrpoMKOOlKONlKj0j1ooKJ5Rkr
482B713j3QJ6RLmoLjj1olpjkRRJ7jj3j2lnNJ2J0lnj0oPJ0Jnj0oMMJ7kj7j7j3jJ0J0j0kMkM
533B688KMlj0jJ2kpqMJ0RlpNKj0%NLmj1j2rKJ2NLOPJoj8MJ0Lnj1jnMJ0Knj1j0%noKOQQqj0
588B649jKNkOJ4Llj0j4llPJ0njjK%Njj8pLrj0MPOMLLqL%qljrLMJ2PQJnj2o%%J%KMQpj0mln
648B617QMnnOMnLkj2jPQOkj3j4%K0J3Jjnj1oLlnMKMJ7J2Mnpqj5mOj2j1j0jJ9PmLppOJMNnk
704B606jPJ0lLmjjj3j4MJ6loM%JPJQnk3j6MPNjj2lJPOKknknnJ5Rj0lMJ1jj5j8j2LJ2OKkj0
758B565%kNJ9J7Q%j1j0mRKqmj3j6NNLJ1l%KKqn%QmnJ0KjKjJjj2JJ0LnKoj9qNPRQJjkj0j2n
814B546lOJ3J6L%rj2Ojqlkjjrj3j2J4L3Oj5qKJqnPMo%JljmRPnj2%JJ2J4mj2j2%LMnmJpK%j0
870B516KJ5Noj2rOMKmjjL%%lRRjjjLkjJKKnqqj6kOjjRKJLJ1Mj0kJ0QoqkKljmoKjlNLjKJLj2
933B509kJmj2j6KJ3RLonOjoPNOMpj2ojJRNmJqmo%QopKJ0NkqrPJ4KlQLqornJPLLJ0J0kj1rK
993B491MLJLmmnrj2oJ0J2jqj1jOjLNOLJrj7lmNJ8J3%MJkJnqj0kNLmNPljNoj2pMNmjOjJPnr
1053B463j1LJ2J2orkkomllJQmKMQKj8j4%klkjnrK%MJ5J1%%lQMjmoNlqjjmjQqj5jMQK0L%lo
1112B438kKJkjnQLJjlOKj7j2jmpOJ0JJKlrn%NNQppJ1KpjMjkJ%qLOlmnkmrKQQO%onjMKmrkJ0
1176B407J0RJ2Opj4qmoj1j0kQRjJNPNLM%loj2PJ3QJrj6qOOKKpj2kJ1Jpp%mOJ1LoomNRj3j1
1231B381L%ojJmMMNJj0lPmolmOMLJoKLnknKRrpPJ1lk%%Lkjkk%JMLoLQJLroJLkjOqnJ0Qjj0
1295B373nklJOPJ3O%mj1rj%oj1qnkPPLKj0j8%RJpKJ1oj5jQKoMPMJ0lj4oj0pMMKNJ0mlJ0J0
1350B351JlnrprlmJ2J2%mLLnlPM%RJ2nqjoopPOKrj6KPRJ2J8Qj3j4rj1KJ2%rmQK1J2j1j4j1
1403B334jNJ1Nj2j4%oj8jRJ2lmKRJ0j2lJJmkqok%NKnlPJ0llMJj0nQjlnLJ1PJ6ljKr%opkj0
1459B303qOoqmmnJJ7MJJ2J0Jj4lkNNMMrMJ6Kj0j0jjj3j2prkOJ3jj0nRJ1ROkj%lKJ2OMmpj1
1513B301j2ojnj1kQNMpKRpl%oLJKJ0%j1mPlkKkM%J0Q%kkoj4jPJ6Orj7j0jRJ0OqQJ5kj1qj7
1568B263LJ7noLRN%j3j6OJ1Qkj3%%kkKOjj0NJ2Lrj0lJlm%Njnnj3KnJJ5JjRnoj3rPNoj1nJM
1624B220J9PMomMJ2J4kj2p%Koj3%Nr%nj0RNkkkONLMRJ9OqnMJ%nQLj5j4mkJMj0jkoMOl%KJ3
1681B244MkJqpj4kN%J0OkLLLKKjlqj5KkqNMLL%jKKlkOJ8jj0%mqk%qjOlrojKjLlKQOk%klOR
1744B228%kpmkqko%RJPLqlJ0knNJ2nj8k%n%NMnMjqJJ6J0Mk%Q%k4j2JJ3jrnlJ2J1Nkj0jJ1J
1800B219KNNmj1l%JKJ1J3lj4j4pj1qNlpORj%rKPnj1oPMnoJ1NkkjJ0J1jqNJ2%plpLql%lM%j1
1857B175j2okOPnJPnj7pJ1QjkOJ1RJm%pqJ3Kj3rMjoQQjoj0J2RnjO%njKNlklJKkp%KK%J2J3
1915B192KkOlj2j0KjrllnJ1PknMOpqqjJpKJ3J1ojJKJ0lKPJqrmoKlNOj1qjorqolKJ4LnnooJ
1975B113QQPk%J3Omqrj1nOJ4lmmLJ%LlrjJ2KmJ3Nj0j3MRor%QMmkkkLRmn%mNQPoonj3JOJ3J0
2034B143j1j7pKNjOPJ2JljjjokLjpl%qNQrlMOONj0plll%QPmpjjlk%Km%QJ0KoJPjqj3mMLQJ
2096B113ljLKkNjoj5nOJOqokJnJ0LpkmOMj7j2MNOJ0QjjJrj0JLLOJ2jj1j4mKmpkOLkKNJQPJ
2155B092oj9pOkmqjPPJ0Qkmo%NKOjj1j4%QJ1jJoj0nmKnkJ1J2lkknRRlkJ8Q%Nj2rNnpJ3JnN
2212B088MOnj4ppnmjPJ0jj0MojJp%KKJJkj8mK1J9opPOkqmL%rOQmj8lPMNLrq%mRJ5J0kj8o%
2270B049KJjJOJ0ooNKj8j5ooOJ8LmPQkjmjjJkomLnlPmnjlROKJ0Lnj4oMjoqmLrNJ0KMRkPpj0
2331B027J1Jj3%J0LQMoj7j4j1nJ8K4Qj2j0JJkjjJNmJomJmLRMQPnj4jN%J0mj5j0oQJ1KkoLQ
2384B029NMJqpJJ%lmKJlqnQMLMrrmKJ5J5jj0k3kPJ4PmmmjKJ1PJLm%M%moplQLLj%N%qj1j3j
2444B003M%%LMJrkmj0jRNj1jJKPorK%JMORl%J0oj4KJ2J5Lmj3j2j5JJ4J6oj0JJoqjOJ3Pk%r
2499B000j2JKMQJnj0p%LlkPKnMJ2LpllmJ0Mj5pOlj6j%KKJKJnJ3J5Jnjmj1mMLJ2J7QlrnmO%
2556B000%J1Qjnj0j0J0LpJ%j7j7lnOJ2LJ0J4OpqnLRpk3KNKKkjkkMMJ%OknOn%lpkjlMNnJln
2614A965kj1k0MQJ3J1KNQKlPOpp%jpklk%lOJ5kj0oj6lPOOLMK%j3kJ0JNRLPQj3k3jPkOJ3Oq
2670A988k5rLlnjKnnjQ%j1onjJ2LQJ8Lqj1LJ4Poj2ojMJ2kmjj2nOLnLL%OLprk%j3kJ4J0j0n
2725A935KlJMlkJ2NJJ2KMlmoljkknJJ2PmJnnj4j8JJ3QkJnmmmRJmNLkPpmoJMj%Lklj0%lkQJ2
2786A932J0j4j3mKMPlmnRJ1%no%J3%nPJ1Kp%KJjjlj3j1kPJ4Ppj1lNkNJ4Kpoqj0mkMlPOn%j2
2842A905%MKojJJ1nj4%NJ5J3MNM%nnj4j2j2PRKlkqppj5rQK5J2%j%LjjmlPJ%MJ4Oj5j8l%jP
2897A902nkRjpJppOJ1J1Mj5n%PNQ%qnllKLJNnLPRJmj0pj2nklNK1QknqpJJKPqmJoJ2PLL%l%
2958A907%opj0Olj9JJ9kj2NJ3Lnqj2jPKkLJ3Rj0p%NjpL%mLkJLKQoj9r%MPOPm%rj8mKRJ6Jo
3015A872KKjnljkNJ9%j5kLKRKj3j5LOmOP%pj9KJ1KKNpmLJLOM%jlqpMnkPnmJ0On%kmlLJ5PJ
3075A883l%knN%j0j3oNOMnj1%Ooj5nNlMJ3J4OlPjj4j4lQkmJ5J3%jKmqPnj0MokJ0PJ5J7Jj2
3128A884j8rL%mrjoLPNjmkPNj9jNqLpnRLj0j2kJ5K0JKNj0j9%OJ2MrjJ2J3qj3mqpJ0J3J4J%
3181A865K%pkJjokmoqmokP%oPJ2J2MqrjJ1kojQJ3mj5%%qKJ9Lj2j7l%JJ0kqKNkkLJ6PkMMqj1
3239A843j2MKj8pOoJRPLknNJ2LkKqj1kkjNQMpqMJj0pnPRRjnj7j5J0J1NJPNj%lJ0J3rq%mnj2
3296A813j0kNPMLoJ1joOllQJ1NM%j1mj6j3%mLOmLORLNkjnj1j1JknqpKK3J8kmLjkKkj1j4LJ
3352A794lmpJ1J2lnJ3KJj3rLOjpqNQ%kPJ0MQpj0J4MqKkj6rJ4Oj4jJ1klKJkjJ2KoNjj3j5qJ1
3406A788J2mrrJJ0QOmNPrmJQoj4ko%J4RJ1Kmnj0RJ3j0j6pKMONRpj6KORKmppMNMrj6kJMLLR
3463A795J5MqpLoqNMrnJ5Roj8oMO%lNoj2LkoPJ2JkJ7J4KNnm%Llnnj0rNLplM%OQLqj0jJJ2p
3521A790o%m%jJOLJKj0j2MJ2QorO%mjko%RJ1Nj%PPJjj0rnrqlOLmpj4LLNQJ0Pj3j3Njj0kkP
3579A757J0M%qNKj2qJ0J0NLnLNnkJLkpkOnm%KLNj0%QnkJLkoj1qJMQNnKJolLrjJ9J2koMJ1L
3638A783QLj2nqj2JljJ0rqOJ4Kj0koJJ4J3NjKnj1j3oRKqj5kMNO%j1oOjoQMOJ0J0Jj5j4%mk
3691A737K2Rj1JMookjQPPNj0q%Npj3j5oRRPpkMRQJmpJMoqmQKJrkkp%OmrJ0J7NokJ2%j7jJ4
3749A750Mj2MRnknMOmj1j1mPJKJMPOJmpLmj2qOPOKj2j0kJ1J3OllrqMJ1J6nk5nRNRnj1%J1O
3804A744KMmj5kPKKJpjqmj%MmkJ0J1j8j7j0qKJ4QPqonj1J%qOJ3J4Jj9nOJ1Kj4%%jJ4J2op%
3857A707OJPJ2MlnqON%%olJ0mj9JJ4oj1kRJjljQOjmkJnjMk%pmOkJ3Kj3mLj%kknOJ6JLj3k3
3915A689lJ7K0nk0kPKNOROqooJjj3lJ1R%noLLr%KlkRJJLJ0Pqj5kLpnLjmLkLlmMOkj%j3njM
3975A682MjJPOKojmLLlOQJo%j0onJMmljonJJNLJ0PnpjOqmJ5J1%j0lJLjmomkOJ2lroKQJ4Rl
4036A705mljrj5lRK%JQnj0rNQJ2J1Q%rmPMlmqj1qLKKJlrLPQPqj0k%JJ0krj0j0JkJ0J0kp%l
4093A662mlKMoJ%OjlKlk%j0j1%J2J5J3Lj0JpmKjrj6lJ0RNlmOPQLm%%J0noLkjPKJjn%ORjmn
4152A675OMpKkj3rPPJJj1j0jPKpjlmOJ3J5J3qj2PPlqmNj4j5kOP%mQJ4Nj2j0j1JjnOKQQJKj
4207A668mpnkmJ0J2OLj5k4oOJ0PlpMNLokMLnjmpKnpJLNNpQRQNoNjj2KNjqrlKrQOlLmpMJNP
4269A651oj6LJ1MmkPJ7PmqmjqNKNpj4mMpmOJ6lj6qLJ1KJ0J0Jppj2lJl%lJRpnJk%nR%kOLKl
4327A632okKPnj2j1MM%mMLjJ%MR%nrpmmJLJ4RRJ3PLpplkLMpL%nqlkm%OOk%nLLnj1lROLmk0
4389A607j1MOJ8O%kmj0oPJ7OJkppOPoj0MJ3Pj2j2RQj0j1NJ5Llj3j4LJ1NJj2j1OOJ5J2Jmmp
4439A631kjooj1KJ7Qj0qjkkoqKPLPNpnjmmPMQONnmqm%OPoMQMOkkJK%k0j2ORKJKOKNMlj6j4
4500A607KlKNPMOnqplPNmorojQP%J0LMqj4MNpmmlJRNKmj5pRJ1J1MnrMmlK%lKJ0RMqj5kNRN
4561A621Moj7j6l%lMJ1%pOmPJ3OJ0j0j8oKPjPPLjrj0%LJllKLoojJkrj4mPJ1%%kPJ9RL%ojJ
4618A607Jnkllk%NlLJ0pj2morPOpJ5PkJjpj1lKKj0MJ0omQnQJ4Lqj3p%lqMLN%KOLlkRjj2NR
4677A590JpJKloKKj2j2JMklQPQllKklo%LLLPJ4J2nj9j3j7lRQJMJ0Kj1qJ0J2mpjj1j0jONJ4
4731A579J3Mkjpr%M%nPJj0nJJMlJLjKLlo%knprJ3MLJ2%qnkj0JJ0J4NLj2k0j0OPJ0J0prMJ3
4786A580nrrj2NMKJ0jJ0jnLQJ2nlLj0rLLmLkKmj1poJKQO%qJjLOnmNQomkjQMnoNP%MMknMjk
4848A569j6k2mQLlnmJMPLL%J0J0KLkmKLlkQJj7j1PNJlkqj4KJ1Qoj5jMPK0J3kj0MP%nrpO%q
4904A549JJjK%PJpLJ2jj5jRpj4mJ6K5Jj3pljjmrokKrrPJ6J3KpolLQJ2MojJ2Kj6pMmjlnjJJ0
4961A549KJmolOMJj4MJ2ok1%J0OR%j7qKnLK6K0noj1j1J2OoLkokmlj4nK0J1Kmqj2nlOJ1QOJ
5014A550nj2%lj4qJ2J2nJJ5J1llJlJ%pJjJ1J0Mkj0Jjj0jMJ0Lj4j2nKLJ0J2moljjmjj3%QKK
5066A534nkk%KjNJ0lmOj3j5qpKM%kOPNKjlRklJ1mqMNPMkOmoJ1OqmnpmnLJ4nr%kKoj7kOKNm
5127A505KJ2J5Mrj4kjlj%J1RkrMjlkkNnj2KRKj1MJ8LnkkN%KPJ0nj8j7j2p%ROOR%qLRkLRQK
5184A538kjj0oLPJ2Qj3j4kPJ0Plj0jRjmopqoOJ1KmrlMJj%jqqmkj%J9Oj2MJ4MRJ2j7k6k3j0
5237A470JJ0OJ0J1j0%%%MJ7Rj2MKoK%JOMj0j2klkjLPKKnqo%P%LJ0kqlqkOLlLNmJjlnpJQJP
5296A503oj4j4kJRJ6P%MPoj0nKKPKkONOOjmnnok%MMJj%MJl%RmqnNNNlj3j0j1QJ1NpkJLLNJ
5356A509lLjlj0NJ7MkOOj4lOoj4jlj0mJLoKNLKqj4QJ9Jj2jRPKLrj4rJ2K0Pj3j4lMRLprLqj0
5411A468klLNJ1J1%lj5j2KOJ3J3krj1j1nQQPkoOmJPJ0Q%jjrj9nPPLPMqj2j0oJ%NNj0LKjJ3
5465A477J0lj1oPMlojJ1Klpj4kQJ4Pqj7oJ0J1J0lrmO%qkL%MQkj5nLJJJ0R%nkKj0qjJ0J1Qj
5519A485%Jrj1MJ7kj6oJOJ2J1lrrJJ1J2Kkj0j3LOn%jl%MJ2jj3ml%nj%kNQllLOLkLNmlr%Kk
5576A469jlLjj5mJ5J4JkMNMj1j5qLOqj2RLKPJ0J4%j3j1j2ojjPnJKLNL%lJNQPNkpoLlkqomP
5633A456M%Jo%J2Nj1j0jmLLoOQjj2jPJ1LKOkpJM%j3p%LKQJ5Qoj0rj6j5nRJ5ooRorJ4K1Jql
5688A457pj2qPOL%mJRM%Qj0kKkkknoNNKjqlJNJjlJQLJJ1ojj0k3qJ0MJ1Mj3nJ2J7J1Kmj2oJ
5744A448LKoJLRJ3ONjj2Kkj3j1j%QJpoj2KLlPlrJQJ3J0jj6j%j3nmjklMJ0J9K2Omprloj6j0
5798A419JMMMKKJO%J1Lj3j0PJ2mj2Nj0rJ%rj2LOJ3J7RlnJkjLoonPP%LLJrj%j1rjLNJ2%k%j
5855A434nlPMlK%oprkMOOQj1j2J1J6J2rqQQLj1ooRMkkj1KJ7J0%Ook3j2jKNJ1%kMpoOJ3kqj2
5910A426j3qLQOkj1mPOJ0PlJ1Lj9j9jnqLJ0J3JkJKlJjlN%PJ0qj2qmKLKRPjmJ%lkrkOJ8Rpq
5967A427KloLKppj7rPMJ3PmojkJnj0LJ0LmklPK0%rljPMpNJ1Mj0pOPPqj0nqlLj0KJ8J2Mqj0
6023A414JPRMnnj1j0J0Nqj5oQOJjkL%JpllJJ1RJ0nkpj6lQmj1LJ8J7J2NMmjj1nn%Oqqppj0N
6078A388ONKlojMM%OJ1Mj2JJqjJ4RJj1j3NJ1MkokkjmmNJ6Pj0lQKRNrqj1qppjnlJ1lmJJ2J5
6134A412JKJ0Mlj5j6qmQMORnqL%NQKnpJ%J3J2pj8lJ3Qjoj0kjkqLJqoJ2QlJnlmlJ1J1J1jj8
6189A399rOJ2NjJNNPj0j4nj0OQj0j0onlKPJmQJ%lj%%K%NJ7Rmnj2j6k%LJ8Okj8rjRJ6jpLLo
6245A390jklmpjQPLMoj8%Krn%OJ5J%lJjkJMJj0j1KJ1R%PNNM%j3qN%j4OPkonJ0NkmOQQLKL%
6305A412mj0jj3r%NJm%JmOJ1nk1mJ8J4koMkk%pmpj3LPRQJkpj9nMJjlMOKOkpkJ2J5QKpj3OJ0
6362A390LJqj5rj0orJNK1Rpj1j%mLL%J3J3Ljlp%%%%%monJPJ4Oj2j8j3km%K%JJLOLJPJ1qrO
6419A362PJ1jj4JJ1JkPNjNjJ3J4Kkp%rj8j8pkl%POQlqJLNmj0pJJ1J0%j2mJljK%kKJkJJ8M%
6475A379j2j8%J3Mj6j5MJ3J4MMj2jkKMOjj5k%QOOjmJ0J1Roj2j1rNJ6mNJ4jnj7mqjMnoMNL%
6527A365jj1j1lqRRRrPJ0PKJKnpmNlroJRqrnkRJ6MlJ0%j0qpjJ2%oMNj2oJ7J7J4kj3mlj8o%
6582A344jOLNMoromPJ1kpMN%KNLJqmQKkPPl%mj1pqpQJ3nj1POk%kLkrjJ7J2NJ5Lj9j1LmrMN
6641A361RJ0NM%j2j0j3j0%JMJ4Qrj4MLRJ9Qj4rpj1j1kJ4RonLJ0JlJOjoj7qOJ1NKJ3Nj1j5j0
6691A341nkkon%kRJ0PJ5J3nr%Pkj4j5ppmJ0J5OLJ0lj5omlKPLj1kJ0J1NoQOJ1Kpqj2pNJ4Rp
6744A363pmMNj0j1mKMNKJ2ORKmj1ln%pj0QJ5lrMJqj1mJ4KokPnrnLRNRJ1oj3Jnj1pJpOL%RM
6801A339PROOj1j2popOPkJ4Pj0JQNoj0kjjQJllmlNlnLnjLLJ0Qjpqmjj3mJ0J7PkoqpJ4J6Nk
6858A360plj3ojKOK0J0qk0nKLJ3jpKKrk3j6JLRJ7KjJ0QJ4Lk2j6j1pNJ3QKlpj2nlojrJ3J9J1
6909A336RK%jnJpnplJ7JmJpkQLKlpJ1J3Ploj3j7jJ5PMorNJj1KPolJoj4%MLjKNqj5MLKJ7J1
6966A334PLj5j8pnNJ9jjJJnjNJkMjpkjPloORkJNlnJjpkKJjmLkjj0mRRNLmlPjnKNMnNJLj1j1
7029A311mkJ6Rkj3j0MJ3O%mnj2mJLQLj0mPRKlNJ0Pj2j6PJ5RJJN%j6j5j0j1kPJ0rqPJ2%Nnj7
7081A299j5l%Pjj0KNmKJOKNkNJ3%JjmkJPlj0lmJ0J0JpmLRMqlKj1j0jJ0PJoj3J7J6jKjLKj3
7136A313kMJ%JNJp%K%K%kqropMQKlj1NJ1JMLqmNKPMlpjMQKnj0%KKJj0pKOJ0KqjMoJLjK%J0
7198A318LJlj0oOjKJ0NnqqnlKjln%RpKJ4%jLRKj7m%QPL%kJjKNpqj5j3nJ1J5lj4kOQPJ4Kj2
7255A306nmKJmLpj3q%PM%RPjQLLLpj8kOj1ooJLLL%OJ2Lqj0rJLOPJnJJJQ%j5JJ3OOQKOpj9j4
7315A285j6LjLNmJ5J2J3J2qj7j6QJ0MKj3j3J2J6j1k1%MKPRKkj%jj2nPJ%OOJoj7j1N%%oPJ0
7365A286jrMJ8J0j8j2jj4j2%nRK4NmJ4J0JKpj9nJnjRJjoqmP%LPMnKMjp%RO%j1kkJPNJ2Lmn
7421A295%j0j2lpNMjPL%mk0lK2J2JNJ1Pqj4j0jMKnlplPQJ6Pnj0JJj2lnjpkQKMNMLRmqkmqN
7478A276NQJ1nk4j9OJ4PrqnNJ3JJJOnoJLmj3qONQJ0j3j1JJ1%PJ4OMpj4j0qqQPnjLO%KpkQR
7533A281Rj0j2lj0rJ2K0J1OkkJ%JKljnormJ0Lkj%Orj4orpOJ5J5OLNjqj2j1jJ2QJJJ%MJ1mr
7587A280Pn%j6qOJ3Qlnj0jR%PnnomMOooKQLlp%%NLkJjJ4JpPJ0Nnkj4rPJjlmnpPJ3J2J4nj5
7645A283rPkl%mNNJkLlp%m%L%jLj1j5nLNOJ0KqJ5K9Oj3j5pNQJJnJjnj9oLLMmnjmj6jOMOJ0
7703A262QknLkplJmLKjJmJkj1p%KPJ4JMLJJ0koPqk1pM%PJ9J3opLkOlrmj1okNJ2J5Rjj8j1p
7760A244j6j2LMOJ6J6krmM%KPJ3Lorj0kJ2PLjj0j2%PloKM%%NkJ3OMKk0j6KPJ3J2J0kpjMkl
7813A276lKLjOkkJjqj4qNkpQK0LqQlrllJOoj5%N%%lrLJ4J4%LOo%joj2mRQj7j0LjNkj1KJ1J5
7871A260ljRLNMj2kj0j9j4j0MQJ4MJJjMRrj6mJ0Oj1oPRRKj0%lko%RJ2J4OqLlljj2j1mpJkq
7925A216rMQm%JL%nRJ5J3LJ3kj0k3j6JLjlJOLLMLjJmpRN%nOQlnJ0RkKqj1jJJ3MkJ0oj8nNL
7982A244mokMjMokJ0O%kLRPj0rqkONqj3qNJ4OPRjj2lKpMJ8Lqj4rmjRLj0kQQJPLlrJPKmmrJ
8042A235O%MkLNoLjjJ0kj0momk%mjQKpojOJ5J3rj0mJjJLoM%RJ4Nlj1kjj4mjrNJ4jmROmkMJ0
8101A252ppOpolmKQOMJnq%ln%J7J2rj1lnj1J2NJkj4jJ2mj1JL%JMPKJJONqnqKMmNJmLmqj5J
8160A203PKJMKOk%RPmpppLjNjJOmQNrj0KMJKjm%J0QkPOoj1j1qjNJ0J1%j2j3OJ1Knj3j9j3%
8216A183RJ2QJ3P%mrlPjkrj0l%J2RL%mnMR%qojj1j1jLJ6J7kJ0Pmr%nlkmqK%QPrlJ2Mo%OLn
8274A223NJnLJj2m%ppoRJ0MkJnqJO%j0J1J9Qlj0j0LmqnMJ2J3mqJ2J0nj1j1NJ1lj5jJ0RLj0
8325A220omjJJ1QnmKJ0jk4j1PJ0lmPo%PRnj0%Nj%J1LlKOONLkppqrjj1pPJ3Pqj4ojP%pkkpJ
8383A181J7Qj6PJ0LMqo%j0PPJj0j0RJ5POLknrnJ2J0Oqrqj1LpqNk%PKJ0J9Nqj3j4qnPlNMJQ
8437A204KrnlKJ4NKOLjoj0pqlkj0nKkLOJJ4K3Mpj4pKJ0J0J5J2qoj4qJLjklLLLJ0POrlprKl
8493A206ONnolJ0QkqkLnNOnMPNjookomJ0NmomJJNQJ1jpj0j4LnlRQj2j2%RJ4%j5jJ0qj0kPk
8550A189oqpJ0QlkmmMJNJ8NKjpmQJ3Kqj1NJpj2jjokJ7K1NKRnj5MJ8QJj3j4%%kkLLjjjonJn
8607A199rJJ3Nlkn%PKqmjjlPJ1nj4rj3jJ7J2PKj0JkOkpoLJ2LnlJMN%omjkNkqMP%Lkj2KP%Q
8666A204Mj0moKOlJOJ5Rj5k9j6OJ3J1LpKJ0Jrm%LlpmOJ3Nlmkj1kJ0Ppj0qKOKl%MlKklJ0Nl
8721A190JMJlmkolJ%kmJooNJ%llOJ1JojOJ%J2J3%kjnlqmOKkkKMmqonlLnjL%j0mK1J8kQLlj1
8783A186KJ0Kjj3rJmlKLkMRj1pPJ2Jj2rojLK0J1mj4JK1Oj0mmqj4%KKLKJ2Nj1j2Knj2NJ4MM
8835A180QOJ0j0j8LMJ2NJ%k%kMLoj1j0JRPknMkj1mJjKJmkLMLKj0qJKKjl%NOPj1j7pmRJ4mj0
8892A154KNONLmlNLnJNJj3qNJKLNOJjrnNQmqmjJjOJ1J2JJj0rN%LMKLPRKljpj6j5j2qmjQJ3
8952A162JJLNmj0qj5LK1J0LPL%oLLLlkjklKoj3jjQMQOmjKmMK%jqOOjNQKpomPPRNJLnj2k2j3
9013A160JJl%KNNLloPOonQLloj9mQPQJ0MLPjpoPMj1j0nPNoJRNoqQJ7jj4j1OJ7jj3nJlqj0o
9071A148LRJ2PkNkLJokMJ2lnmrmnLJ2%j0lj%kNQoj0qLRMoJLRJ0jokMJ1mj0lNNLPjj3j1jMP
9129A177PMKpk1j8jJ7J1knpoOJ5J6Om%kpj1ronj4mRMJ2J1jLjj0mRQJnj2jLLLKqjJ2Q%%%jk
9184A174PJ0mj9j1J0KkNLlj1%QJ6jj8pOLl%nmLkoJPNplNJLMqkLrpJ1Ql%JJj2mMmMJ4Jm%kK
9242A161mqjLKNnrJ9K2PLpj2lj0j5oJ0NJ1QjNnj4j5pNJ6J2npj1JJ6Mkpj5MOkLKlj2lqj2MJ4
9294A139Rlj3oJ0LN%j2%J5J2QMMj2JJnlknJ5J9j3k7j2OoNJ7J7JmNJ1QonLnNlj7qOQ%POmjk
9347A176qkLO%jLj1j4lNo%%LJ4MJ1ko%KMMkrmkKOJmro%jmlQPJ0OjNLPmj9k0qpkMPJ3J8ok3
9405A145nLoqJ2J2rqknmJQRPomlMJ4%kMPJlqqJ1J8jj4j0Mkrj1JJ4J3Krk1j1QQmkjKJ0J3Qq
9459A155pkQPQqj0qklmKMJ3Olonqj1nJ1LlLlj1RJ2mKokJNKLJ1Rloj0rnJ0NKOKroKPm%QPNJ
9518A166%JmpMLj2j0%JmNRKk%OJm%LKJj3pLLomnJ1J0KJqKNLklJ%lOJ2lj3JRJNKLkkoj3%jn
9578A145mNJ5MPpj7lJQRmkOPnqqj4jJLORNjJj1j5J1M%PppPJ3J3JMNpj0rQJ8MkrOOJqj1mj1
9634A155j7pjJkKKrj8%RJ3J2nj2roPRJk%Rj0j1RJ3J9J4qnkJJmLOOpoj1o%RNjNMJrj3kQmlL
9690A137J1P%pPJ2jjkpj4ojnjQJ1MLj7j2OlJJ1OJlkj%qmK1K0mJQj4k6pJ0OlMLkrrJ5J4lpK
9744A150Jj0rRJ3Rlj4rlMjjOlomp%j%MjQKjMKNkplLJ5J3j0nMpLmkPJ2lkjnnJkj0kRjjLJj3
9803A130j2jPJ7LLr%K0PrmJ1JJNrk0j2JOLQprpMJ2qp%%ppKJMKmjMQmj4pOj0j4OK1J7J6Mj1
9857A137j1JMmjJKjnNQPMmJLqk0nJ4J4Lp%Lok%kPopm%KRMjP%j0lOPoj6lJ9LkKNjj1j2qlJ9
9915A128J6LJj4j8mKJ1Lmq%PPonNPjk%qOJ8Rkqj6j5kJ2J6PNoroKOqj1%%J2J2rk2j1QJ2RMl
9968A130Nlmj1lKRQJ5J5jj6plj1p%jlJ1J3J0QMpj1kn%J%JpOJ1Jj8jRj1rKNJ2QkLKj0k%qpQ
10022A129J1J4NJnmpkOjnKqOKJJLorjKopjLjkjNQj%M%JPjmqMQJ0J%jOMpLjj8k1okKjjPMJm
10084A119qnJ2J7qpkOJ9Nj6nkkPJ0JooJnPNlrj0rRJ6JKKj0j1qNP%rpPnmMJ7Pnmj0JQnLJ2L
10139A132poOOkLkj0mKMRkj2jJ2Oj0MMqnl%OkOLrojk%POLJkOJ4Mnj1j1mLROkj1JJ8Oqmrk2
10196A106JJ6kj4j0pJMPONPKlomRPkpLJ0lj1j7pJ2ONRJ4LJmj8pJj2kK1J9J2nnmj7j6rPRj4
10247A097qKJ0J6J1Kpj4pJ3J8kkPj1j3%PNpoM%MJJLMJ0Morlj1pPJ0jOjj3pJ0J2MN%kkj7j1
10298A106j0jROMRJ1njJ2PmoMmrkjjjj2mKjoQK3MJJjnmj3pONKmj2o%K1J0nqqONJkLJ0Jnjj
10355A127PPKonroNKmMlrmrLJmMOPKllP%ojlm%QJ3QP%mjJmq%%kRMOlj8j1%%kJKRLMpj2ljr
10418A095kJ2J3%nJnj0OONKl%mKNOmkQoqLNjrrjrjlpnmOK%NQLPJ7QqokqlpmMJ0KQNklnlkj3
10480A090omNN%J1PKPMMJrj5mKNpKQnpj1pMLOJ6JoMl%P%mJ0JMRlkmj4j5mOQNj1nJ6J0MlrJ
10537A110koMjJ1J5Nj5lQ%jj5j2knnNjkkJ2PQM%jj%JJ1j1k3j0NRL%mMO%mNJ2Oj1qOjKoj3%
10591A094MRJ2J3Mj1KK%lnlKklqJjNLMJj0opj2JJ%NNJjj5nJ7Qj1nKMJLRmj0JJ2POkpkkRQM
10648A125mqmkOMJmLN%jpKLjmj%ojK%mmjNLrlMoJ1J0rkjrmj1mNLMJ%LJ3PnjPjoOlj2%NorK
10710A087%JPQmmJPMLLplMnj7JM%MRpj1QJmOPJ3lpoplQK3Rlj1lnj0KJ1%j3lpkJ0J3J2PRKj0
10766A129m%j8nJ3J1MmqJNoj1nOLOJ0%qj1m%qLJ1MOonPOj0pjKNoj1pj5NL2J3PKkJkj0k4rP
10819A092ROLPNj3rL%JRoj2nQJj7LK1J2jj0pomLJ2Qkjkj%RRn%lqrMJ1KoJJ1nj6nJ8J1LJj4
10873A116j5kJopKjPKq%QNnj2j3moMRK5Nj7rKQJ1RMLlmlr%J0Lj2m%PJ0%llNLLLj9j8jJK1J0
10928A113qj1moj2kJ4Pj0qJJ5NJJ3J2pj5pJJ9Nmqj4%QJ2K0J6Kj7j8mkkJ2J0Plj1j9rLNNjo
10976A098JJNLJNnrm%rojJ5NNNlNmlKoKPmpLljJJPN%oj0mRJ3nMJ0%moN%nj4j2LPlOJ0Q%j0
11035A108nOK%oLJ0KmOpj4j5j7j0QJ3J9Mj1qQL%RKJP%kNLloMKkmqj0nj9qKJJ2J4JjLj%O%m
11090A094KNmkOJ4jj4pj0kRPlkLPKMJ1J0%j2j4qKQ%rpJJ1MjqmmNJ7PNJ1Onnj0j7j2%PMkMN
11144A108oj2kOKJ6Nqj8j4kJ4J1ORRNoj0j0rOpoNJ4OmllNKnJlolKKoQPkoLLKj2qQLoj4LNJ2
11200A097QMNMMjj0j7oLMRLjPOKjlj2j3KMKj0jQj0jKOjmk%N%j0jKJMnpJ5J3J2kpPJ3%jnj0
11255A111kjMKnnrk0j3RRkmJ4Rll%KJ1Lj0j1nnmJ2J4PjoNJ2Kj3oQJ8Kj4j1oJ0OpkmMK0Nk2
11306A105k0njKMJ6J6j1j4J1Pj2j4J3PkjQQrnnKQlj4jJ4J8j1j3MonnmRjlRJ0MjmJLMpj1LR
11357A107j1j7KOKknkjQJ0JPQjqj1KJ4Poj0KMlokOJNJ3J%Njrj9j6JjORR%mNNj3k4j4jOJ4M
11411A083J1QnoMOJ2OmpOMnrj1%J4lj1J1%oNPQJ%j0j5kPPjJLPNrj2j3MRm%K%OKknoj1j9jJ1
11466A073LRJ7Ko%kkMjkP%POoj1k%%NQRJkj2j5j2lRPJ0LnnojNOJ4J4jk1j5mkJ1PLjrMNnoJ0
11522A102LpLO%Mmj4pKNQK%J0lj2rLMKPNloMPjj4j7j0j0jMJ2NlmoKLLMNJ0QMMP%j0r%%njM
11579A096kLMPJ2olMmPNOj3klj1qrmonomJ3OJ2J1kj3j5MMjJNJ0%MJ1Pkm%rooKPQJ%QNj1lp
11635A098%lNJ3J1pj0j0jkkq%RJKmNPjlqj3j1mRjj1PQPJ3RKNQmrokmm%PNJ1J2mj1jjojRMl
11691A112rj3nJ2J0j0MJ2J4J4j0j2mrJlLqj3kpJlNRJRJ4QNjj0pNj3jJ2jj1l%OKqm%MPLrlQ
11743A102npjPKMjnnLJk%%lOJ1n%j2j7j2%LkQK1PPOnqrnj0lPJ6J0mj1okNJ0PooprQRMLKOO
11800A113QJj1j1%jpKNj0j4LJ6MmomOMplmrpmjJ2J3J8J5%qpqlJ2PllklmnQOoqKKkjjmjLQM
11857A100mj5pJ0RJ0LjJQJ0%j0j4K%jN%JQknNmj2onMMm%QQRKljkNJokmmnmm%K0KKJ8%%%j7
11914A113j6RMLJj2j0nlJ0RJKjJPJj2j5MK0KqmonmoJ2J3LJmjJj0mkplRJ2LkNj2j4%RJ4Mnj8
11967A084j0MO%kPklm%NJokJ0J1PnpklKMLJ3Kj4j5LQJ3Kj3JKj4rKNJ1MQJ0%j1ojm%j%QKRL
12022A116j9j1LPJ1MklLLNk%mjnjJMl%NML%LLj1rljJ3RjmKJJooLkNJ1NKLmj7j1%kKlJMmNK0
12081A127Roj1kPRok5j4MJ3KnooPM%NLJ4QjO%j5j3qOOJ4J2rplKlqjKO%KJommrjKQJ5J0lr%
12137A119jk2j1klJ1J0QMPMPloJM%rnkklmpMJ8J6rj7QK3J3lnpm%pnoknoo%J9J6nkj1KJ2nm
12191A117pmNJ4%oPJ0LMMqj7mQJj1j2pJOJ2NJ7J5Jrj6nqoNOlmO%j2mlJNJ2pqoljJQ%pPJ0M
12246A117LnLJ3J0mj2j2pKRjjlmJ1J1Jnk0j0MQQNj3j1olRRJ%NJ4jk3JQmmrOJ2QNQJ3Oj0qr
12298A125j4rQJ0%Loj3%J1Pkj5rOMjLJ1JrMjKjj2rOJ2J0J1j3j2lOQonKjmKOP%kL%nmNOkko
12353A113plKJ9Jj1j0NJ1Oqj6ppnPJ5MkPQplRj%kq%OLJkmqj0mpjj1pjJ6J3J3RJ5J1j0j1%L
12405A124LNjkplMJ4Nrj0ljLJ0Mj0j7mQJ1RKj5k4nOLJ2QPKj0j0ljOQJ4mpjLJ0LrlJ4J0j9j7
12456A113JOO%NJ1Poj1j1kJ3nj0kjNLqNJ6Lj3j4mROLLMmnnjNJ2J7Kj5j2M%ooJKoMPNLJlrK
12511A125jjJ2OmjLJlmlNkmKjlKKjlnrKJ8J4plLJLLomjJlj1rNJ5PpolLj2jK4J6%qj3kJnoo
12569A116olPjoMJ3J5J2JrmLJnmLMRRjkL%j1j0j0%J1J2mj9mln%mmlokJKQPnpJ3PnK0J5qj0
12623A135JMj0PK3Lj1j6rPNMLMJlJ0Nj9k0q%oqNK2J9Prj3Jjj%Kqj2LNJ1QlnjKPKqmKpmJjK
12678A124mJPQjj4j5mPRMmMPrjPpKJ1KkJJ3NqmJ5Jj7j5kmrlKLJ1O%jMlj1JmqKOMONLJ6Nln
12735A144qmKjpJMJ%mJJPKlrj1%POPJ0Jqj9rJlQJ1jr%J3Kkj0j6pO%Lj0kR%nOJ7LmknkMJ2J3
12792A141rj9pPJ2J0MlnOOjMRkqnKMppRjqmJmJP%kmlO%j5j0J5J8PPl%oj0oLLmqK%q%JJlMR
12851A127K1kj3nnKj%l%kj2mLOQRjmJpj6%K1J8LPnj2j3qnKKkkJOPJ6%npnorojLJ3L%mPn%J1
12908A127J1%nJ0Qjj2j1jl%Rlj1LnpKKNMLllMJpj6oJ0KJP%j6oj%OJ2Kj2oLkjJ0l%PPMLj4j5
12963A093nQJ2kJRONj3j2LMjrJpjPRQKNoplONKkj4pqlMJ2K2Llj3j3nOKlk%KOoj6JJ0Koj0l
13019A076PMOKLQkkRormjPkj9j0MQJ5QOjj2oJjooORj1mJQJ3jj1j5pmOOKJ0J0KjjJONj2j4j1
13074A070MO%Nlj%j2r%QQk%LMMJmKkJrj0qNQOJlmomplMkmJ4J1kmj1j2KKqrNPMMPjj0omJPJ1
13134A055jpp%RQjpmQPLnj9j2JRRLJ0Lj4nQMOlqj2rJLpokPOmlOkj0jNKK%%KLkMRJ0Mjj1j9
13192A025j2Jk%lp%NQMj9j1J1J0LQOLMjoJonJNnj0jMkjLLJrj3j7j0OJ6J2RNlJolooJl%j%j
13248I87jkjJloLMKpJJ3J1Mmj0n%kk%qpKLKmlPJ5J5Nrj2mnnpNL%%nMMLomqj3nKqqRJ5Kj%k
13308I55KLl%lpmjlmPQl%klpKJ1jmMKkMjPQlnpJQJjkoJoqlnpjJjnJRQM%nj1pJnollnn%J0J0
13373I10jk%Jomj0qqOJ3Rqo%NMQNqLNprjNkj1OJ1KrpjKLoJlqrj7jJ6jkQJ3PKjj2j1nJPloK
13432H62j%nj1lKJ0Qkj2jOM%moj0jPknkPJ0OknlJkpkMJ%P%KKjqj5j3nJ1QNJJk%Jojnpo%Kn
13492H08KKkkkkMlqqkNNLmmMO%LkrmmJ1J4%rpj0lPJrkPjj%JLrqNPNNmllopmJllLNMnoj3j1
13555G38mKLk%QQMjj%mqmJqlKrqPMkmKJ0J3N%mj2j5OmmjPQLkNJj3jJ%lmklnNOjjKnmOlpkr
13618F94oKJ0QJJk%j0pMkmmljP
13635F88
##ENDNTUPLES=	NMRSPECTRUM
##END=	
