# Supplementary material for: Data presenting the synthesis of three novel stimuli responsive hyperbranched polymers synthesised via RAFT polymerisation and the bio conjugation of folic acid
Source: Data Brief. 2019 Nov 21;28:104861. doi: 10.1016/j.dib.2019.104861 (PMC6909163; doi:10.1016/j.dib.2019.104861)
Supplement: Multimedia component 1 [file mmc1.zip › Data in brief raw data nmr convert/Figure 3/HBP3070/HBP3070.jcamp]

##TITLE=	Jul04-2017-HT
##JCAMPDX=	6.0	$$ NMR Plug-in 1.3 of MestReNova 6.0.2-5475
##DATATYPE=	NMRSPECTRUM
##DATACLASS=	NTUPLES
##NUMDIM=	1
##ORIGIN=	Bruker BioSpin GmbH
##OWNER=	nmrsu
##.OBSERVEFREQUENCY=	400.1300048828125
##.OBSERVENUCLEUS=	^1H
##.SOLVENTNAME=	5
##.PULSESEQUENCE=	zg30
##.ACQUISITIONMODE=	SIMULTANEOUS (DQD)
##$ORIGINALFORMAT=	Bruker XWIN-NMR
##$PARAMETERFILE=	(acqus, ASCII, C:/Users/chu230/OneDrive%20-%20Bangor%20University/Desktop/stuff/Data%20in%20Brief%202/Data%20in%20brief%20raw%20data/Figure%203/HBP3070/50/acqus, 0)
$$ ##TITLE= Parameter file, TOPSPIN		Version 3.2
$$ ##JCAMPDX= 5.0
$$ ##DATATYPE= Parameter Values
$$ ##NPOINTS= 11	$$ modification sequence number
$$ ##ORIGIN= Bruker BioSpin GmbH
$$ ##OWNER= nmrsu
$$ $$ 2017-07-04 12:39:13.819 +0100  nmrsu@chem468
$$ $$ C:/Bruker/TopSpin3.2/data/HT/nmr/Jul04-2017-HT/50/acqus
$$ $$ process C:\Bruker\TopSpin3.2\prog\mod\shimcntl.exe
$$ ##$ACQT0= -2.10084033613445
$$ ##$AMP= (0..31)
$$ 100 100 100 100 100 100 100 100 100 100 100 100 100 100 100 100 100 100
$$ 100 100 100 100 100 100 100 100 100 100 100 100 100 100
$$ ##$AMPCOIL= (0..19)
$$ 0 0 0 0 0 0 0 0 0 0 0 0 0 0 0 0 0 0 0 0
$$ ##$ANAVPT= -1
$$ ##$AQSEQ= 0
$$ ##$AQ_mod= 3
$$ ##$AUNM= <au_zg>
$$ ##$AUTOPOS= <12 >
$$ ##$BF1= 400.13
$$ ##$BF2= 400.13
$$ ##$BF3= 400.13
$$ ##$BF4= 400.13
$$ ##$BF5= 400.13
$$ ##$BF6= 400.13
$$ ##$BF7= 400.13
$$ ##$BF8= 400.13
$$ ##$BYTORDA= 0
$$ ##$CAGPARS= (0..11)
$$ 0 0 0 0 0 0 0 0 0 0 0 0
$$ ##$CFDGTYP= 0
$$ ##$CFRGTYP= 9
$$ ##$CHEMSTR= <none>
$$ ##$CNST= (0..63)
$$ 1 1 145 1 1 1 1 1 1 1 1 1 1 1 1 1 1 1 1 1 1 1 1 1 1 1 1 1 1 1 1 1 1 1 1
$$ 1 1 1 1 1 1 1 1 1 1 1 1 1 1 1 1 1 1 1 1 1 1 1 1 1 1 1 1 1
$$ ##$CPDPRG= (0..8)
$$ <> <> <> <> <mlev16> <> <> <> <>
$$ ##$D= (0..63)
$$ 0 1 0 0 0 0 0 0 0 0 0 0 0 0 0 0 0.0002 0 0 0 0 0 0 0 0 0 0 0 0 0 0 0 0
$$ 0 0 0 0 0 0 0 0 0 0 0 0 0 0 0 0 0 0 0 0 0 0 0 0 0 0 0 0 0 0 0
$$ ##$DATE= 1499168353
$$ ##$DE= 16.87423
$$ ##$DECBNUC= <off>
$$ ##$DECIM= 2432
$$ ##$DECNUC= <off>
$$ ##$DECSTAT= 4
$$ ##$DIGMOD= 3
$$ ##$DIGTYP= 12
$$ ##$DQDMODE= 0
$$ ##$DR= 22
$$ ##$DS= 0
$$ ##$DSPFIRM= 4
$$ ##$DSPFVS= 21
$$ ##$DTYPA= 0
$$ ##$EXP= <PROTON.b>
$$ ##$F1LIST= <>
$$ ##$F2LIST= <>
$$ ##$F3LIST= <>
$$ ##$FCUCHAN= (0..9)
$$ 0 2 0 0 0 0 0 0 0 0
$$ ##$FL1= 90
$$ ##$FL2= 90
$$ ##$FL3= 90
$$ ##$FL4= 90
$$ ##$FOV= 20
$$ ##$FQ1LIST= <freqlist>
$$ ##$FQ2LIST= <freqlist>
$$ ##$FQ3LIST= <freqlist>
$$ ##$FQ4LIST= <freqlist>
$$ ##$FQ5LIST= <freqlist>
$$ ##$FQ6LIST= <freqlist>
$$ ##$FQ7LIST= <freqlist>
$$ ##$FQ8LIST= <freqlist>
$$ ##$FRQLO3= 1117599.21999997
$$ ##$FRQLO3N= 0
$$ ##$FS= (0..7)
$$ 83 83 83 83 83 83 83 83
$$ ##$FTLPGN= 0
$$ ##$FW= 125000
$$ ##$FnMODE= 0
$$ ##$FnTYPE= 0
$$ ##$GPNAM= (0..31)
$$ <> <> <> <> <> <> <> <> <> <> <> <> <> <> <> <> <> <> <> <> <> <> <> <>
$$ <> <> <> <> <> <> <> <>
$$ ##$GPX= (0..31)
$$ 0 0 0 0 0 0 0 0 0 0 0 0 0 0 0 0 0 0 0 0 0 0 0 0 0 0 0 0 0 0 0 0
$$ ##$GPY= (0..31)
$$ 0 0 0 0 0 0 0 0 0 0 0 0 0 0 0 0 0 0 0 0 0 0 0 0 0 0 0 0 0 0 0 0
$$ ##$GPZ= (0..31)
$$ 0 0 0 0 0 0 0 0 0 0 0 0 0 0 0 0 0 0 0 0 0 0 0 0 0 0 0 0 0 0 0 0
$$ ##$GRDPROG= <>
$$ ##$GRPDLY= 76
$$ ##$HDDUTY= 20
$$ ##$HDRATE= 1
$$ ##$HGAIN= (0..3)
$$ 0 0 0 0
$$ ##$HL1= 1
$$ ##$HL2= 35
$$ ##$HL3= 16
$$ ##$HL4= 17
$$ ##$HOLDER= 12
$$ ##$HPMOD= (0..7)
$$ 0 0 0 0 0 0 0 0
$$ ##$HPPRGN= 0
$$ ##$IN= (0..63)
$$ 0 0 0 0 0 0 0 0 0 0 0 0 0 0 0 0 0 0 0 0 0 0 0 0 0 0 0 0 0 0 0 0 0 0 0 0
$$ 0 0 0 0 0 0 0 0 0 0 0 0 0 0 0 0 0 0 0 0 0 0 0 0 0 0 0 0
$$ ##$INF= (0..7)
$$ 0 0 0 0 0 0 0 0
$$ ##$INP= (0..63)
$$ 0 0 0 0 0 0 0 0 0 0 0 0 0 0 0 0 0 0 0 0 0 0 0 0 0 0 0 0 0 0 0 0 0 0 0 0
$$ 0 0 0 0 0 0 0 0 0 0 0 0 0 0 0 0 0 0 0 0 0 0 0 0 0 0 0 0
$$ ##$INSTRUM= <spect>
$$ ##$L= (0..31)
$$ 1 1 1 1 1 1 1 1 1 1 1 1 1 1 1 1 1 1 1 1 1 1 1 1 1 1 1 1 1 1 1 1
$$ ##$LFILTER= 100
$$ ##$LGAIN= -12
$$ ##$LINPSTP= 0
$$ ##$LOCKED= yes
$$ ##$LOCKFLD= 5410
$$ ##$LOCKGN= 122.973152160645
$$ ##$LOCKPOW= -30
$$ ##$LOCKPPM= 7.23999977111816
$$ ##$LOCNUC= <2H>
$$ ##$LOCPHAS= 132
$$ ##$LOCSHFT= yes
$$ ##$LOCSW= 0
$$ ##$LTIME= 0.400000005960464
$$ ##$MASR= 4200
$$ ##$MASRLST= <masrlst>
$$ ##$MULEXPNO= (0..15)
$$ 0 0 0 0 0 0 0 0 0 0 0 0 0 0 0 0
$$ ##$NBL= 1
$$ ##$NC= -6
$$ ##$NLOGCH= 1
$$ ##$NOVFLW= 0
$$ ##$NS= 16
$$ ##$NUC1= <1H>
$$ ##$NUC2= <off>
$$ ##$NUC3= <off>
$$ ##$NUC4= <off>
$$ ##$NUC5= <off>
$$ ##$NUC6= <off>
$$ ##$NUC7= <off>
$$ ##$NUC8= <off>
$$ ##$NUCLEUS= <off>
$$ ##$NUSLIST= <automatic>
$$ ##$NusAMOUNT= 25
$$ ##$NusFPNZ= no
$$ ##$NusJSP= 0
$$ ##$NusSEED= 54321
$$ ##$NusT2= 1
$$ ##$NusTD= 0
$$ ##$O1= 2400.78
$$ ##$O2= 2470.96654339884
$$ ##$O3= 2470.96654339884
$$ ##$O4= 2470.96654339884
$$ ##$O5= 2470.96654339884
$$ ##$O6= 2470.96654339884
$$ ##$O7= 2470.96654339884
$$ ##$O8= 2470.96654339884
$$ ##$OVERFLW= 0
$$ ##$P= (0..63)
$$ 10 10 20 0 0 17.16 26 52 20000 0 0 80000 80000 1000 0 0 1000 2500 100000
$$ 600 0 0 0 0 0 126 100000 10 0.1 1000 0 0 20000 0 0 0 0 0 0 0 2000 0 0 0
$$ 300 0 0 0 0 0 0 0 0 0 0 0 0 0 0 0 0 0 0 0
$$ ##$PACOIL= (0..15)
$$ 2 3 1 0 0 0 0 0 0 0 0 0 0 0 0 0
$$ ##$PAPS= 2
$$ ##$PARMODE= 0
$$ ##$PCPD= (0..9)
$$ 100 90 100 100 100 100 100 100 100 100
$$ ##$PEXSEL= (0..9)
$$ 1 1 1 1 1 1 1 1 1 1
$$ ##$PHCOR= (0..31)
$$ 0 0 0 0 0 0 0 0 0 0 0 0 0 0 0 0 0 0 0 0 0 0 0 0 0 0 0 0 0 0 0 0
$$ ##$PHLIST= <>
$$ ##$PHP= 1
$$ ##$PH_ref= 0
$$ ##$PL= (0..63)
$$ 120 120 120 120 120 120 120 120 120 120 120 120 120 120 120 120 120 120
$$ 120 120 120 120 120 120 120 120 120 120 120 120 120 120 120 120 120 120
$$ 120 120 120 120 120 120 120 120 120 120 120 120 120 120 120 120 120 120
$$ 120 120 120 120 120 120 120 120 120 120
$$ ##$PLSTEP= 0.1
$$ ##$PLSTRT= -6
$$ ##$PLW= (0..63)
$$ 0 28 0 0 0 0 0 0 0 0.000112 4.142 0.2314 0 0 0 0 0 0 28 0.34568 0 0 0 0
$$ 0 0 0 0.70547 0 4.142 0 0 4.48e-006 0 0 0 0 0 0 0 0 0 0 0 0 0 0 0 0 0 0
$$ 0 0 0 0 0 0 0 0 0 0 0 0 0
$$ ##$PLWMAX= (0..7)
$$ 39.4474 0 0 0 0 0 0 0
$$ ##$POWMOD= 0
$$ ##$PQPHASE= 0
$$ ##$PQSCALE= 1
$$ ##$PR= 1
$$ ##$PRECHAN= (0..15)
$$ -1 2 0 1 -1 -1 -1 -1 -1 -1 -1 -1 -1 -1 -1 -1
$$ ##$PRGAIN= 0
$$ ##$PROBHD= <5 mm PABBO BB/19F-1H/D Z-GRD Z108618/0435
$$ >
$$ ##$PULPROG= <zg30>
$$ ##$PW= 0
$$ ##$PYNM= <acqu.py>
$$ ##$QNP= 1
$$ ##$RD= 0
$$ ##$RECCHAN= (0..15)
$$ 0 2 0 0 0 0 0 0 0 0 0 0 0 0 0 0
$$ ##$RECPH= 0
$$ ##$RECPRE= (0..15)
$$ -1 0 -1 -1 -1 -1 -1 -1 -1 -1 -1 -1 -1 -1 -1 -1
$$ ##$RECPRFX= (0..15)
$$ -1 -1 -1 -1 -1 -1 -1 -1 -1 -1 -1 -1 -1 -1 -1 -1
$$ ##$RECSEL= (0..15)
$$ 0 0 1 0 0 0 0 0 0 0 0 0 0 0 0 0
$$ ##$RG= 129.19
$$ ##$RO= 0
$$ ##$ROUTWD1= (0..23)
$$ 0 2 2 2 2 2 2 2 0 0 0 0 0 0 0 0 0 0 0 0 1 1 0 0
$$ ##$ROUTWD2= (0..23)
$$ 0 2 2 2 2 2 2 2 0 0 0 0 0 0 0 0 0 0 1 0 1 1 0 0
$$ ##$RSEL= (0..15)
$$ 0 0 2 0 0 0 0 0 0 0 0 0 0 0 0 0
$$ ##$S= (0..7)
$$ 83 4 83 83 83 83 83 83
$$ ##$SELREC= (0..9)
$$ 0 0 0 0 0 0 0 0 0 0
$$ ##$SFO1= 400.13240078
$$ ##$SFO2= 400.132470966543
$$ ##$SFO3= 400.132470966543
$$ ##$SFO4= 400.132470966543
$$ ##$SFO5= 400.132470966543
$$ ##$SFO6= 400.132470966543
$$ ##$SFO7= 400.132470966543
$$ ##$SFO8= 400.132470966543
$$ ##$SOLVENT= <CDCl3>
$$ ##$SOLVOLD= <off>
$$ ##$SP= (0..63)
$$ 120 120 120 120 120 120 120 120 120 120 120 120 120 120 120 120 120 120
$$ 120 120 120 120 120 120 120 120 120 120 120 120 120 120 120 120 120 120
$$ 120 120 120 120 120 120 120 120 120 120 120 120 120 120 120 120 120 120
$$ 120 120 120 120 120 120 120 120 120 120
$$ ##$SPECTR= 0
$$ ##$SPINCNT= 0
$$ ##$SPNAM= (0..63)
$$ <> <Gaus1_270.1000> <Gaus1_180r.1000> <> <> <Squa100.1000> <Squa100.1000>
$$ <> <Squa100.1000> <> <Squa100.1000> <Squa100.1000> <> <> <> <> <> <> <>
$$ <Sinc1.1000> <Sinc1.1000> <Sinc1.1000> <Sinc1.1000> <> <> <> <> <> <> <Crp60,20,20.10>
$$ <Bip720,50,20.1> <> <> <> <> <> <> <> <> <> <> <> <> <> <> <> <> <> <>
$$ <> <> <> <> <> <> <> <> <> <> <> <> <> <> <>
$$ ##$SPOAL= (0..63)
$$ 0.5 1 0.5 0.5 0.5 0.5 0.5 0.5 0.5 0.5 0.5 0.5 0.5 0.5 0.5 0.5 0.5 0.5 0.5
$$ 1 1 1 1 0.5 0.5 0.5 0.5 0.5 0.5 0.5 0.5 0.5 0.5 0.5 0.5 0.5 0.5 0.5 0.5
$$ 0.5 0.5 0.5 0.5 0.5 0.5 0.5 0.5 0.5 0.5 0.5 0.5 0.5 0.5 0.5 0.5 0.5 0.5
$$ 0.5 0.5 0.5 0.5 0.5 0.5 0.5
$$ ##$SPOFFS= (0..63)
$$ 0 0 0 0 0 0 0 0 0 0 0 0 0 0 0 0 0 0 0 0 0 0 0 0 0 0 0 0 0 0 0 0 0 0 0 0
$$ 0 0 0 0 0 0 0 0 0 0 0 0 0 0 0 0 0 0 0 0 0 0 0 0 0 0 0 0
$$ ##$SPPEX= (0..63)
$$ 0 0 0 0 0 0 0 0 0 0 0 0 0 0 0 0 0 0 0 0 0 0 0 0 0 0 0 0 0 0 0 0 0 0 0 0
$$ 0 0 0 0 0 0 0 0 0 0 0 0 0 0 0 0 0 0 0 0 0 0 0 0 0 0 0 0
$$ ##$SPW= (0..63)
$$ 0 2.3244e-005 1.0331e-005 0 0 0.0028 0.000112 0 2.8e-007 0 0.0028 0.0028
$$ 0 0 0 0 0 0 0 1.649033e-005 2.563368e-005 1.196911e-005 6.454843e-005 0
$$ 0 0 0 0 0 0.10695 1.9911 0 0 0 0 0 0 0 0 0 0 0 0 0 0 0 0 0 0 0 0 0 0 0
$$ 0 0 0 0 0 0 0 0 0 0
$$ ##$SUBNAM= (0..9)
$$ <> <> <> <> <> <> <> <> <> <>
$$ ##$SW= 20.55240763931
$$ ##$SWIBOX= (0..19)
$$ 0 0 2 0 0 0 0 0 0 0 0 0 0 0 0 0 0 0 0 0
$$ ##$SW_h= 8223.68421052632
$$ ##$SWfinal= 0
$$ ##$TD= 65536
$$ ##$TD0= 1
$$ ##$TE= 297.9986
$$ ##$TE1= 297.9986
$$ ##$TE2= 0
$$ ##$TE3= 0
$$ ##$TE4= 0
$$ ##$TEG= 300
$$ ##$TE_PIDX= 1
$$ ##$TE_STAB= (0..9)
$$ 1 1 0 0 0 0 0 0 0 0
$$ ##$TL= (0..7)
$$ 0 120 120 120 120 120 120 120
$$ ##$TUNHIN= 0
$$ ##$TUNHOUT= 0
$$ ##$TUNXOUT= 0
$$ ##$USERA1= <>
$$ ##$USERA2= <>
$$ ##$USERA3= <>
$$ ##$USERA4= <>
$$ ##$USERA5= <>
$$ ##$V9= 5
$$ ##$VALIST= <>
$$ ##$VCLIST= <>
$$ ##$VD= 0
$$ ##$VDLIST= <>
$$ ##$VPLIST= <>
$$ ##$VTLIST= <>
$$ ##$WBST= 1024
$$ ##$WBSW= 4
$$ ##$XGAIN= (0..3)
$$ 0 0 0 0
$$ ##$XL= 0
$$ ##$YL= 0
$$ ##$YMAX_a= 3798935
$$ ##$YMIN_a= -4833006
$$ ##$ZGOPTNS= <>
$$ ##$ZL1= 120
$$ ##$ZL2= 120
$$ ##$ZL3= 120
$$ ##$ZL4= 120
$$ ##END=
$$ 
##$PARAMETERFILE=	(audita.txt, ASCII, C:/Users/chu230/OneDrive%20-%20Bangor%20University/Desktop/stuff/Data%20in%20Brief%202/Data%20in%20brief%20raw%20data/Figure%203/HBP3070/50/audita.txt, 0)
$$ ##TITLE= Audit trail, TOPSPIN		Version 3.2
$$ ##JCAMPDX= 5.01
$$ ##ORIGIN= Bruker BioSpin GmbH
$$ ##OWNER= nmrsu
$$ $$ C:/Bruker/TopSpin3.2/data/HT/nmr/Jul04-2017-HT/50/audita.txt
$$ ##AUDIT TRAIL=  $$ (NUMBER, WHEN, WHO, WHERE, PROCESS, VERSION, WHAT)
$$ (   1,<2017-07-04 12:39:13.491 +0100>,<nmrsu>,<chem468>,<go>,<TOPSPIN 3.2>,
$$       <created by zg
$$ 	started at 2017-07-04 12:37:50.799 +0100,
$$ 	POWCHK enabled, PULCHK disabled,
$$        configuration hash MD5:
$$        FE 05 7B C0 64 D6 C7 40 CE 05 79 25 7B 5C 6A C4
$$        data hash MD5: 64K
$$        E5 FE B5 52 AC 6C 38 3B B2 39 77 E4 E7 A7 C1 D5>)
$$ (   2,<2017-07-04 12:39:13.867 +0100>,<nmrsu>,<chem468>,<audit>,<TOPSPIN 3.2>,
$$       <user comment:
$$        ICON-NMR User ID: HT
$$        data hash MD5: 64K
$$        E5 FE B5 52 AC 6C 38 3B B2 39 77 E4 E7 A7 C1 D5>)
$$ (   3,<2017-07-04 12:39:13.903 +0100>,<nmrsu>,<chem468>,<audit>,<TOPSPIN 3.2>,
$$       <user comment:
$$        ICON-NMR User ID: HT
$$        data hash MD5: 64K
$$        E5 FE B5 52 AC 6C 38 3B B2 39 77 E4 E7 A7 C1 D5>)
$$ ##END=
$$ 
$$ $$ hash MD5
$$ $$ 66 EB 4E 10 94 D6 79 39 52 2B 42 32 45 A2 F8 AE
$$ 
##$PARAMETERFILE=	(auditp.txt, ASCII, C:/Users/chu230/OneDrive%20-%20Bangor%20University/Desktop/stuff/Data%20in%20Brief%202/Data%20in%20brief%20raw%20data/Figure%203/HBP3070/50/pdata/1/auditp.txt, 0)
$$ ##TITLE= Audit trail, TOPSPIN		Version 3.2
$$ ##JCAMPDX= 5.01
$$ ##ORIGIN= Bruker BioSpin GmbH
$$ ##OWNER= nmrsu
$$ $$ C:/Bruker/TopSpin3.2/data/HT/nmr/Jul04-2017-HT/50/pdata/1/auditp.txt
$$ ##AUDIT TRAIL=  $$ (NUMBER, WHEN, WHO, WHERE, PROCESS, VERSION, WHAT)
$$ (   1,<2017-07-04 12:39:13.491 +0100>,<nmrsu>,<chem468>,<go>,<TOPSPIN 3.2>,
$$       <created by zg
$$ 	started at 2017-07-04 12:37:50.799 +0100,
$$ 	POWCHK enabled, PULCHK disabled,
$$        configuration hash MD5:
$$        FE 05 7B C0 64 D6 C7 40 CE 05 79 25 7B 5C 6A C4
$$        data hash MD5: 64K
$$        E5 FE B5 52 AC 6C 38 3B B2 39 77 E4 E7 A7 C1 D5>)
$$ (   2,<2017-07-04 12:39:13.867 +0100>,<nmrsu>,<chem468>,<audit>,<TOPSPIN 3.2>,
$$       <user comment:
$$        ICON-NMR User ID: HT
$$        data hash MD5: 64K
$$        E5 FE B5 52 AC 6C 38 3B B2 39 77 E4 E7 A7 C1 D5>)
$$ (   3,<2017-07-04 12:39:13.903 +0100>,<nmrsu>,<chem468>,<audit>,<TOPSPIN 3.2>,
$$       <user comment:
$$        ICON-NMR User ID: HT
$$        data hash MD5: 64K
$$        E5 FE B5 52 AC 6C 38 3B B2 39 77 E4 E7 A7 C1 D5>)
$$ (   4,<2017-07-04 12:39:15.592 +0100>,<nmrsu>,<chem468>,<proc1d>,<TOPSPIN 3.2>,
$$       <Start of raw data processing
$$        ef LB = 0.3 FT_mod = 6 PKNL = 1 SI = 64K 
$$        data hash MD5: 64K
$$        4C 63 52 72 F2 74 9A 97 F2 16 BE 89 B4 F2 B1 29>)
$$ (   5,<2017-07-04 12:39:16.029 +0100>,<nmrsu>,<chem468>,<proc1d>,<TOPSPIN 3.2>,
$$       <apk 
$$        data hash MD5: 64K
$$        56 E1 02 D2 13 27 5F DE 5A 85 37 D3 15 56 CC 7E>)
$$ (   6,<2017-07-04 12:39:16.160 +0100>,<nmrsu>,<chem468>,<proc1d>,<TOPSPIN 3.2>,
$$       <abs ABSG = 5 
$$        data hash MD5: 64K
$$        6A 2E DA 44 A1 47 1A 63 29 75 42 B6 67 EE BF 66>)
$$ ##END=
$$ 
$$ $$ hash MD5
$$ $$ F5 0E D6 24 16 95 4F 3A 6E DF 70 3F 7E A0 8C E5
$$ 
##$PARAMETERFILE=	(format.temp, ASCII, C:/Users/chu230/OneDrive%20-%20Bangor%20University/Desktop/stuff/Data%20in%20Brief%202/Data%20in%20brief%20raw%20data/Figure%203/HBP3070/50/format.temp, 0)
$$ EDIT_PAR COMMAND FILE
$$ 
$$ DI_MODE         LONG
$$ ED_ENTRY        ACQU
$$ ORDER           FILE
$$ 
$$ 
$$ HEADER		"F2 - Acquisition Parameters"
$$ T_NAME		Date_
$$ 		TYPE	R64
$$ 		CLASS	ACQU
$$ 		SUBRANGE 0.0 50000000
$$ 		REL	"Date_=itodate(DATE)"
$$ 		INV_REL	"DATE=datetoi(Date_,DATE)"
$$ 		FORMAT	"%14.0f"
$$ 		TEXT	" "
$$ END
$$ T_NAME		Time
$$ 		TYPE	R32
$$ 		CLASS	ACQU
$$ 		SUBRANGE 0.0 1000000
$$ 		REL	"Time=itotime(DATE)"
$$ 		INV_REL	"DATE=timetoi(Time,DATE)"
$$ 		FORMAT	"%14.2f"
$$ 		TEXT	" "
$$ END
$$ NAME		INSTRUM
$$ 		TEXT	" "
$$ END
$$ NAME		PROBHD
$$ 		FORMAT	"%14.14s"
$$ 		TEXT	" "
$$ END
$$ NAME		PULPROG
$$ 		TEXT	" "
$$ END
$$ NAME		TD
$$ 		TEXT	" "
$$ END
$$ NAME		SOLVENT
$$ 		TEXT	" "
$$ END
$$ NAME		NS
$$ 		TEXT	" "
$$ END
$$ NAME		DS
$$ 		TEXT	" "
$$ END
$$ T_NAME		SWH
$$ 		TYPE	R32
$$ 		CLASS	ACQU
$$ 		SUBRANGE 0.0 1e8
$$ 		REL	"SWH=SW*SFO1"
$$ 		INV_REL "SW=SWH/SFO1"
$$ 		UNIT	"Hz"
$$ 		FORMAT	"%14.3f Hz"
$$ 		TEXT	" "
$$ END
$$ T_NAME          FIDRES
$$                 TYPE    R32
$$                 CLASS   ACQU
$$                 SUBRANGE 0.0 100000
$$                 REL     "FIDRES=SW*SFO1/TD"
$$                 INV_REL "TD = nextpow(SW*SFO1/FIDRES)"
$$ 		UNIT	"Hz"
$$ 		FORMAT	"%14.6f Hz"
$$ 		TEXT	" "
$$ END
$$ T_NAME          AQ
$$ 		TYPE	R32
$$ 		CLASS	ACQU
$$ 		SUBRANGE 0.0 1000
$$ 		REL	"AQ=aqcalc(SW,SFO1,TD,DIGTYP)"
$$ 		INV_REL	"TD=tdcalc(SW,SFO1,1.0e6*AQ,DIGTYP)"
$$ 		UNIT	"sec"
$$ 		FORMAT	"%14.7f sec"
$$ 		TEXT	" "
$$ END
$$ NAME		RG
$$ 		TEXT	" "
$$ END
$$ T_NAME          DW
$$ 		TYPE	R32
$$ 		CLASS	ACQU
$$ 		SUBRANGE 0.0 1000000
$$ 		REL	"DW=1/(2*SW*SFO1)"
$$ 		INV_REL	"SW=1000000/(2*(0.005+DW)*SFO1)"
$$ 		UNIT	"usec"
$$ 		FORMAT	"%14.3lf usec"
$$ 		TEXT	" "
$$ END
$$ NAME		DE
$$ 		FORMAT	"%14.2f usec"
$$ 		TEXT	" "
$$ END
$$ NAME		TE
$$ 		FORMAT	"%14.1f K"
$$ 		TEXT	" "
$$ END
$$ T_NAME		D1
$$ 		TYPE	R32
$$ 		CLASS	ACQU
$$ 		SUBRANGE 0.0 1e38
$$ 		REL	"D1=D[1]"
$$ 		INV_REL	"D[1]=D1"
$$ 		UNIT	"sec"
$$ 		FORMAT	"%14.8f sec"
$$ 		TEXT	" "
$$ END
$$ NAME		TD0
$$ 		TEXT	" "
$$ END
$$ HEADER		"======== CHANNEL f1 ========"
$$ NAME		SFO1
$$ 		FORMAT	"%14.7f MHz"
$$ 		TEXT	" "
$$ END
$$ NAME		NUC1
$$ 		NONEDIT
$$ 		TEXT	" "
$$ END
$$ T_NAME		P1
$$ 		TYPE	R32
$$ 		CLASS	ACQU
$$ 		SUBRANGE 0.0 1.0e10
$$ 		REL	"P1=P[1]"
$$ 		INV_REL	"P[1]=P1"
$$ 		UNIT	"usec"
$$ 		FORMAT	"%14.2f usec"
$$ 		TEXT	" "
$$ END
$$ T_NAME		PLW1
$$ 		TYPE	R32
$$ 		CLASS	ACQU
$$ 		SUBRANGE 0 39.4474
$$ 		REL	"PLW1=PLW[1]"
$$ 		INV_REL	"PLW[1]=PLW1"
$$ 		UNIT	"W"
$$ 		FORMAT	"%14.8f W"
$$ 		TEXT	"power PLW1 "
$$ END
$$ 
##$PARAMETERFILE=	(intrng, ASCII, C:/Users/chu230/OneDrive%20-%20Bangor%20University/Desktop/stuff/Data%20in%20Brief%202/Data%20in%20brief%20raw%20data/Figure%203/HBP3070/50/pdata/1/intrng, 0)
$$ P 0
$$ 7.419389   7.133066
$$ 4.408137   3.942117
$$ 3.941803   3.641682
$$ 3.017918   0.578685
$$ 
##$PARAMETERFILE=	(parm.txt, ASCII, C:/Users/chu230/OneDrive%20-%20Bangor%20University/Desktop/stuff/Data%20in%20Brief%202/Data%20in%20brief%20raw%20data/Figure%203/HBP3070/50/pdata/1/parm.txt, 0)
$$ 
$$ Current Data Parameters
$$ NAME      Jul04-2017-HT              
$$ EXPNO                50              
$$ PROCNO                1              
$$ 
$$ F2 - Acquisition Parameters
$$ Date_          20170704              
$$ Time              12.39              
$$ INSTRUM           spect              
$$ PROBHD   5 mm PABBO BB/              
$$ PULPROG            zg30              
$$ TD                65536              
$$ SOLVENT           CDCl3              
$$ NS                   16              
$$ DS                    0              
$$ SWH            8223.685 Hz           
$$ FIDRES         0.125483 Hz           
$$ AQ            3.9845889 sec          
$$ RG               129.19              
$$ DW               60.800 usec         
$$ DE                16.87 usec         
$$ TE                298.0 K            
$$ D1           1.00000000 sec          
$$ TD0                   1              
$$ 
$$ ======== CHANNEL f1 ========
$$ SFO1        400.1324008 MHz          
$$ NUC1                 1H              
$$ P1                10.00 usec         
$$ PLW1        28.00000000 W            
$$ 
$$ F2 - Processing parameters
$$ SI                65536              
$$ SF          400.1300000 MHz          
$$ WDW                  EM              
$$ SSB      0              
$$ LB                 0.30 Hz           
$$ GB       0              
$$ PC                 1.00              
$$ 
##$PARAMETERFILE=	(procs, ASCII, C:/Users/chu230/OneDrive%20-%20Bangor%20University/Desktop/stuff/Data%20in%20Brief%202/Data%20in%20brief%20raw%20data/Figure%203/HBP3070/50/pdata/1/procs, 0)
$$ ##TITLE= Parameter file, TOPSPIN		Version 3.2
$$ ##JCAMPDX= 5.0
$$ ##DATATYPE= Parameter Values
$$ ##NPOINTS= 10	$$ modification sequence number
$$ ##ORIGIN= Bruker BioSpin GmbH
$$ ##OWNER= nmrsu
$$ $$ 2017-07-04 12:39:16.236 +0100  nmrsu@chem468
$$ $$ C:/Bruker/TopSpin3.2/data/HT/nmr/Jul04-2017-HT/50/pdata/1/procs
$$ $$ process C:\Bruker\TopSpin3.2\prog\mod\peak.exe
$$ ##$ABSF1= 16.27627
$$ ##$ABSF2= -4.27626
$$ ##$ABSG= 5
$$ ##$ABSL= 100
$$ ##$ALPHA= 0
$$ ##$AQORDER= 0
$$ ##$ASSFAC= 0
$$ ##$ASSFACI= 0
$$ ##$ASSFACX= 0
$$ ##$ASSWID= 0
$$ ##$AUNMP= <proc_1dconlf.b>
$$ ##$AXLEFT= 0
$$ ##$AXNAME= <>
$$ ##$AXNUC= <1H>
$$ ##$AXRIGHT= 0
$$ ##$AXTYPE= 0
$$ ##$AXUNIT= <>
$$ ##$AZFE= 0.1
$$ ##$AZFW= 0.1
$$ ##$BCFW= 0
$$ ##$BC_mod= 0
$$ ##$BYTORDP= 0
$$ ##$COROFFS= 0
$$ ##$CY= 15
$$ ##$DATMOD= 1
$$ ##$DC= 0
$$ ##$DFILT= <>
$$ ##$DTYPP= 0
$$ ##$ERETIC= no
$$ ##$F1P= 16.4516792297363
$$ ##$F2P= -4.1008517240195
$$ ##$FCOR= 0.5
$$ ##$FTSIZE= 65536
$$ ##$FT_mod= 6
$$ ##$GAMMA= 0
$$ ##$GB= 0
$$ ##$INTBC= 1
$$ ##$INTSCL= 1
$$ ##$ISEN= 1024
$$ ##$LB= 0.3
$$ ##$LEV0= 0
$$ ##$LPBIN= 0
$$ ##$MAXI= 10000
$$ ##$MC2= 0
$$ ##$MEAN= 0
$$ ##$ME_mod= 0
$$ ##$MI= 0.1
$$ ##$MddCEXP= no
$$ ##$MddCT_SP= no
$$ ##$MddF180= no
$$ ##$MddLAMBDA= 0
$$ ##$MddMEMORY= 0
$$ ##$MddMERGE= 0
$$ ##$MddNCOMP= 0
$$ ##$MddNITER= 0
$$ ##$MddNOISE= 0
$$ ##$MddPHASE= 0
$$ ##$MddSEED= 0
$$ ##$MddSRSIZE= 0
$$ ##$Mdd_CsALG= 0
$$ ##$Mdd_CsLAMBDA= 0
$$ ##$Mdd_CsNITER= 0
$$ ##$Mdd_CsNORM= 0
$$ ##$Mdd_CsZF= 0
$$ ##$Mdd_mod= 0
$$ ##$NCOEF= 0
$$ ##$NC_proc= -6
$$ ##$NLEV= 6
$$ ##$NOISF1= 0
$$ ##$NOISF2= 0
$$ ##$NSP= 0
$$ ##$NTH_PI= 0
$$ ##$NZP= 0
$$ ##$OFFSET= 16.27627
$$ ##$PC= 1
$$ ##$PHC0= 226.2361
$$ ##$PHC1= 8.454192
$$ ##$PH_mod= 1
$$ ##$PKNL= yes
$$ ##$PPARMOD= 0
$$ ##$PPDIAG= 0
$$ ##$PPIPTYP= 0
$$ ##$PPMPNUM= 2147483647
$$ ##$PPRESOL= 1
$$ ##$PSCAL= 4
$$ ##$PSIGN= 0
$$ ##$PYNMP= <proc.py>
$$ ##$REVERSE= no
$$ ##$SF= 400.13
$$ ##$SI= 65536
$$ ##$SIGF1= 0
$$ ##$SIGF2= 0
$$ ##$SINO= 0
$$ ##$SIOLD= 65536
$$ ##$SPECTYP= <>
$$ ##$SREGLST= <1H.CDCl3>
$$ ##$SSB= 0
$$ ##$STSI= 65536
$$ ##$STSR= 0
$$ ##$SW_p= 8223.68421052632
$$ ##$SYMM= 0
$$ ##$S_DEV= 0
$$ ##$TDeff= 65536
$$ ##$TDoff= 0
$$ ##$TI= <>
$$ ##$TILT= no
$$ ##$TM1= 0
$$ ##$TM2= 0
$$ ##$TOPLEV= 0
$$ ##$USERP1= <>
$$ ##$USERP2= <>
$$ ##$USERP3= <>
$$ ##$USERP4= <>
$$ ##$USERP5= <>
$$ ##$WDW= 1
$$ ##$XDIM= 0
$$ ##$YMAX_p= 443299757
$$ ##$YMIN_p= -248036
$$ ##END=
$$ 
##$PARAMETERFILE=	(pulseprogram, ASCII, C:/Users/chu230/OneDrive%20-%20Bangor%20University/Desktop/stuff/Data%20in%20Brief%202/Data%20in%20brief%20raw%20data/Figure%203/HBP3070/50/pulseprogram, 0)
$$ # 1 "C:/Bruker/TopSpin3.2/exp/stan/nmr/lists/pp/zg30"
$$ ;zg30
$$ ;avance-version (12/01/11)
$$ ;1D sequence
$$ ;using 30 degree flip angle
$$ ;
$$ ;$CLASS=HighRes
$$ ;$DIM=1D
$$ ;$TYPE=
$$ ;$SUBTYPE=
$$ ;$COMMENT=
$$ ;$RECOMMEND=y
$$ 
$$ 
$$ # 1 "C:/Bruker/TopSpin3.2/exp/stan/nmr/lists/pp/Avance.incl" 1
$$ ;Avance3.incl
$$ ;   for AV III
$$ ;
$$ ;avance-version (07/12/14)
$$ ;
$$ ;$CLASS=HighRes Incl
$$ ;$COMMENT=
$$ # 165 "C:/Bruker/TopSpin3.2/exp/stan/nmr/lists/pp/Avance.incl"
$$ ;$Id: Avance3.incl,v 1.9.8.1 2012/01/31 17:56:17 ber Exp $
$$ # 14 "C:/Bruker/TopSpin3.2/exp/stan/nmr/lists/pp/zg30" 2
$$ 
$$ 
$$ # 17 "C:/Bruker/TopSpin3.2/exp/stan/nmr/lists/pp/zg30"
$$ "acqt0=-p1*0.66/3.1416"
$$ 
$$ 
$$ # 1 "mc_line 20 file C:/Bruker/TopSpin3.2/exp/stan/nmr/lists/pp/zg30 exp. def. part of mc cmd. before ze"
$$ define delay MCWRK
$$ define delay MCREST
$$ "MCREST = 30m - 30m"
$$ "MCWRK = 0.333333*30m"
$$ 
$$     dccorr
$$ # 20 "C:/Bruker/TopSpin3.2/exp/stan/nmr/lists/pp/zg30"
$$ 1 ze
$$ # 1 "mc_line 20 file C:/Bruker/TopSpin3.2/exp/stan/nmr/lists/pp/zg30 exp. def. of mc cmd. after ze"
$$ # 21 "C:/Bruker/TopSpin3.2/exp/stan/nmr/lists/pp/zg30"
$$ # 1 "mc_line 21 file C:/Bruker/TopSpin3.2/exp/stan/nmr/lists/pp/zg30 exp. start label for mc cmd."
$$ 2 MCWRK  * 2
$$ LBLF0, MCWRK
$$   MCREST
$$ # 22 "C:/Bruker/TopSpin3.2/exp/stan/nmr/lists/pp/zg30"
$$   d1
$$   p1*0.33 ph1
$$   go=2 ph31
$$ # 1 "mc_line 25 file C:/Bruker/TopSpin3.2/exp/stan/nmr/lists/pp/zg30 exp. mc cmd. in line"
$$   MCWRK wr #0
$$   MCWRK zd
$$   lo to LBLF0 times td0
$$ 
$$   MCWRK
$$ # 26 "C:/Bruker/TopSpin3.2/exp/stan/nmr/lists/pp/zg30"
$$ exit
$$ # 29 "C:/Bruker/TopSpin3.2/exp/stan/nmr/lists/pp/zg30"
$$ ph1=0 2 2 0 1 3 3 1
$$ ph31=0 2 2 0 1 3 3 1
$$ 
$$ 
$$ ;pl1 : f1 channel - power level for pulse (default)
$$ ;p1 : f1 channel -  90 degree high power pulse
$$ ;d1 : relaxation delay; 1-5 * T1
$$ ;ns: 1 * n, total number of scans: NS * TD0
$$ # 40 "C:/Bruker/TopSpin3.2/exp/stan/nmr/lists/pp/zg30"
$$ ;$Id: zg30,v 1.11.6.1 2012/01/31 17:56:41 ber Exp $
$$ 
##$PARAMETERFILE=	(title, ASCII, C:/Users/chu230/OneDrive%20-%20Bangor%20University/Desktop/stuff/Data%20in%20Brief%202/Data%20in%20brief%20raw%20data/Figure%203/HBP3070/50/pdata/1/title, 0)
$$ Supervisor Name HT
$$ PAA DMAEMA 30 70 AFTER DR BOULLION METHOD FOR DRYING
$$ PROTON.b CDCl3 {C:\Bruker\TopSpin3.2} HT 12
$$ 
##$PARAMETERFILE=	(uxnmr.par, ASCII, C:/Users/chu230/OneDrive%20-%20Bangor%20University/Desktop/stuff/Data%20in%20Brief%202/Data%20in%20brief%20raw%20data/Figure%203/HBP3070/50/uxnmr.par, 0)
$$ ##TITLE= Parameter file, TOPSPIN		Version 3.2
$$ ##JCAMPDX= 5.0
$$ ##DATATYPE= Parameter Values
$$ ##NPOINTS= 342	$$ modification sequence number
$$ ##ORIGIN= Bruker BioSpin GmbH
$$ ##OWNER= nmrsu
$$ $$ 2017-05-23 10:32:40.171 +0100  nmrsu@chem468
$$ $$ C:/Bruker/TopSpin3.2/conf/instr/spect/uxnmr.par
$$ $$ process C:\Bruker\TopSpin3.2\prog\mod\confwiring.exe
$$ ##$ACB= 0
$$ ##$ACBTAT= (0..23)
$$ 0 66 66 50 0 0 0 0 0 0 0 0 0 0 0 0 0 0 0 0 0 0 0 0
$$ ##$ACBTBA= (0..23)
$$ 0 1 1 0 0 0 0 0 0 0 0 0 0 0 0 0 0 0 0 0 0 0 0 0
$$ ##$ACBTBLK= (0..23)
$$ 0 1 1 35 0 0 0 0 0 0 0 0 0 0 0 0 0 0 0 0 0 0 0 0
$$ ##$ACBTCTL= (0..23)
$$ 0 0 0 6 0 0 0 0 0 0 0 0 0 0 0 0 0 0 0 0 0 0 0 0
$$ ##$ACBTDI= (0..23)
$$ 0 102 102 -1779670252 0 0 0 0 0 0 0 0 0 0 0 0 0 0 0 0 0 0 0 0
$$ ##$ACBTDM= (0..23)
$$ 0 10 10 10 0 0 0 0 0 0 0 0 0 0 0 0 0 0 0 0 0 0 0 0
$$ ##$ACBTFHI= (0..23)
$$ 0 400 400 62 0 0 0 0 0 0 0 0 0 0 0 0 0 0 0 0 0 0 0 0
$$ ##$ACBTFL= (0..23)
$$ 0 73 74 8 0 0 0 0 0 0 0 0 0 0 0 0 0 0 0 0 0 0 0 0
$$ ##$ACBTFLO= (0..23)
$$ 0 14 14 60 0 0 0 0 0 0 0 0 0 0 0 0 0 0 0 0 0 0 0 0
$$ ##$ACBTINP= (0..23)
$$ 0 1 2 3 0 0 0 0 0 0 0 0 0 0 0 0 0 0 0 0 0 0 0 0
$$ ##$ACBTOUT= (0..23)
$$ 0 1 2 1 0 0 0 0 0 0 0 0 0 0 0 0 0 0 0 0 0 0 0 0
$$ ##$ACBTPO= (0..23)
$$ 0 150000 60000 5000 0 0 0 0 0 0 0 0 0 0 0 0 0 0 0 0 0 0 0 0
$$ ##$ACBTPW= (0..23)
$$ 0 10 10 1000 0 0 0 0 0 0 0 0 0 0 0 0 0 0 0 0 0 0 0 0
$$ ##$ACBTSB= (0..23)
$$ 0 0 0 0 0 0 0 0 0 0 0 0 0 0 0 0 0 0 0 0 0 0 0 0
$$ ##$ACBTSDT= (0..23)
$$ 0 -1 -1 2 0 0 0 0 0 0 0 0 0 0 0 0 0 0 0 0 0 0 0 0
$$ ##$ACBTY= <no>
$$ ##$AMPDFLT= no
$$ ##$AQSBDCH= (0..95)
$$ 0 0 0 0 0 0 0 255 255 255 255 255 255 255 255 255 255 255 255 255 255 255
$$ 255 255 255 255 255 255 255 255 255 255 255 255 255 255 255 255 255 255
$$ 255 255 255 255 255 255 255 255 255 255 255 255 255 255 255 255 255 255
$$ 255 255 255 255 255 255 255 255 255 255 255 255 255 255 255 255 255 255
$$ 255 255 255 255 255 255 255 255 255 255 255 255 255 255 255 255 255 255
$$ 255 255
$$ ##$AQSBDHW= (0..95)
$$ 4 1 8 8 0 0 0 255 255 255 255 255 255 255 255 255 255 255 255 255 255 255
$$ 255 255 255 255 255 255 255 255 255 255 255 255 255 255 255 255 255 255
$$ 255 255 255 255 255 255 255 255 255 255 255 255 255 255 255 255 255 255
$$ 255 255 255 255 255 255 255 255 255 255 255 255 255 255 255 255 255 255
$$ 255 255 255 255 255 255 255 255 255 255 255 255 255 255 255 255 255 255
$$ 255 255
$$ ##$AQSBDID= (0..95)
$$ 82 88 83 83 65 66 66 255 255 255 255 255 255 255 255 255 255 255 255 255
$$ 255 255 255 255 255 255 255 255 255 255 255 255 255 255 255 255 255 255
$$ 255 255 255 255 255 255 255 255 255 255 255 255 255 255 255 255 255 255
$$ 255 255 255 255 255 255 255 255 255 255 255 255 255 255 255 255 255 255
$$ 255 255 255 255 255 255 255 255 255 255 255 255 255 255 255 255 255 255
$$ 255 255 255 255
$$ ##$AQSBDNO= (0..95)
$$ 1 1 1 2 1 1 1 255 255 255 255 255 255 255 255 255 255 255 255 255 255 255
$$ 255 255 255 255 255 255 255 255 255 255 255 255 255 255 255 255 255 255
$$ 255 255 255 255 255 255 255 255 255 255 255 255 255 255 255 255 255 255
$$ 255 255 255 255 255 255 255 255 255 255 255 255 255 255 255 255 255 255
$$ 255 255 255 255 255 255 255 255 255 255 255 255 255 255 255 255 255 255
$$ 255 255
$$ ##$AQSBDSL= (0..95)
$$ 2 3 4 5 8 255 1 255 255 255 255 255 255 255 255 255 255 255 255 255 255
$$ 255 255 255 255 255 255 255 255 255 255 255 255 255 255 255 255 255 255
$$ 255 255 255 255 255 255 255 255 255 255 255 255 255 255 255 255 255 255
$$ 255 255 255 255 255 255 255 255 255 255 255 255 255 255 255 255 255 255
$$ 255 255 255 255 255 255 255 255 255 255 255 255 255 255 255 255 255 255
$$ 255 255 255
$$ ##$AQSBDTY= (0..95)
$$ 114 2 17 17 5 215 7 255 255 255 255 255 255 255 255 255 255 255 255 255
$$ 255 255 255 255 255 255 255 255 255 255 255 255 255 255 255 255 255 255
$$ 255 255 255 255 255 255 255 255 255 255 255 255 255 255 255 255 255 255
$$ 255 255 255 255 255 255 255 255 255 255 255 255 255 255 255 255 255 255
$$ 255 255 255 255 255 255 255 255 255 255 255 255 255 255 255 255 255 255
$$ 255 255 255 255
$$ ##$AQSBUAD= (0..95)
$$ 16 52 36 37 54 32 32 255 255 255 255 255 255 255 255 255 255 255 255 255
$$ 255 255 255 255 255 255 255 255 255 255 255 255 255 255 255 255 255 255
$$ 255 255 255 255 255 255 255 255 255 255 255 255 255 255 255 255 255 255
$$ 255 255 255 255 255 255 255 255 255 255 255 255 255 255 255 255 255 255
$$ 255 255 255 255 255 255 255 255 255 255 255 255 255 255 255 255 255 255
$$ 255 255 255 255
$$ ##$AQSECL= (0..95)
$$ 5 5 2 2 7 0 255 255 255 255 255 255 255 255 255 255 255 255 255 255 255
$$ 255 255 255 255 255 255 255 255 255 255 255 255 255 255 255 255 255 255
$$ 255 255 255 255 255 255 255 255 255 255 255 255 255 255 255 255 255 255
$$ 255 255 255 255 255 255 255 255 255 255 255 255 255 255 255 255 255 255
$$ 255 255 255 255 255 255 255 255 255 255 255 255 255 255 255 255 255 255
$$ 255 255 255
$$ ##$AQSECLS= (0..95)
$$ 1 3 6 6 0 1 255 255 255 255 255 255 255 255 255 255 255 255 255 255 255
$$ 255 255 255 255 255 255 255 255 255 255 255 255 255 255 255 255 255 255
$$ 255 255 255 255 255 255 255 255 255 255 255 255 255 255 255 255 255 255
$$ 255 255 255 255 255 255 255 255 255 255 255 255 255 255 255 255 255 255
$$ 255 255 255 255 255 255 255 255 255 255 255 255 255 255 255 255 255 255
$$ 255 255 255
$$ ##$AQSETH1= <no>
$$ ##$AQSETH2= <no>
$$ ##$AQSSPLT= no
$$ ##$ATT19F= (0..1)
$$ 0 0
$$ ##$ATT1H= (0..1)
$$ 0 0
$$ ##$ATT3H= (0..1)
$$ 0 0
$$ ##$ATTX= (0..1)
$$ 0 0
$$ ##$ATTY= (0..1)
$$ 0 0
$$ ##$ATTZ= (0..1)
$$ 0 0
$$ ##$BACSAIR= yes
$$ ##$BACSCAP= 60
$$ ##$BACSDEL= 0
$$ ##$BACSFCM= no
$$ ##$BACSOPT= <>
$$ ##$BACSTY= <tty04>
$$ ##$BARPTY= <no>
$$ ##$BFREQ= 400.13
$$ ##$BGAETH1= <no>
$$ ##$BGAETH2= <no>
$$ ##$BGAETH3= <no>
$$ ##$BGAETH4= <no>
$$ ##$BGAETH5= <no>
$$ ##$BGAETH6= <no>
$$ ##$BGAETH7= <no>
$$ ##$BGAETH8= <no>
$$ ##$BIRDS= yes
$$ ##$BMPC= 0
$$ ##$BMPCTY= <no>
$$ ##$BPSUTY= <no>
$$ ##$BSMS= 2
$$ ##$BSMS19FLock= no
$$ ##$BSMSETH= <149.236.99.20>
$$ ##$BSMSTY= <no>
$$ ##$BgaChMap= (0..7)
$$ 15 15 15 15 15 15 15 15
$$ ##$BgaChShimMap= (0..7)
$$ 0 0 0 0 0 0 0 0
$$ ##$Bla01Eth= <no>
$$ ##$Bla01Nam= <BLA2BB 150/60 20-400>
$$ ##$Bla01PN= <W1345049>
$$ ##$Bla01SN= <2725>
$$ ##$Bla02Eth= <149.236.99.20>
$$ ##$Bla02Nam= <BSMS/2 LOCK TRANSCEIVER 400>
$$ ##$Bla02PN= <Z109888>
$$ ##$Bla02SN= <00531>
$$ ##$Bla03Eth= <no>
$$ ##$Bla03Nam= <>
$$ ##$Bla03PN= <>
$$ ##$Bla03SN= <>
$$ ##$Bla04Eth= <no>
$$ ##$Bla04Nam= <>
$$ ##$Bla04PN= <>
$$ ##$Bla04SN= <>
$$ ##$Bla05Eth= <no>
$$ ##$Bla05Nam= <>
$$ ##$Bla05PN= <>
$$ ##$Bla05SN= <>
$$ ##$Bla06Eth= <no>
$$ ##$Bla06Nam= <>
$$ ##$Bla06PN= <>
$$ ##$Bla06SN= <>
$$ ##$Bla07Eth= <no>
$$ ##$Bla07Nam= <>
$$ ##$Bla07PN= <>
$$ ##$Bla07SN= <>
$$ ##$Bla08Eth= <no>
$$ ##$Bla08Nam= <>
$$ ##$Bla08PN= <>
$$ ##$Bla08SN= <>
$$ ##$CFASMOD= (0..7)
$$ 1 1 1 1 1 1 1 1
$$ ##$CFASMUL= (0..7)
$$ 1 1 1 1 1 1 1 1
$$ ##$CNFTXDR= (0..7)
$$ 6 6 0 0 0 0 0 0
$$ ##$COMDIG2= 0
$$ ##$CPDBTY= <no>
$$ ##$CRCOTY= <no>
$$ ##$CSW1= (0..31)
$$ 1 1 1 2 3 0 0 0 0 0 0 0 0 0 0 0 0 0 0 0 0 0 0 0 0 0 0 0 0 0 0 0
$$ ##$CSW2= (0..31)
$$ 0 2 2 0 0 0 0 0 0 0 0 0 0 0 0 0 0 0 0 0 0 0 0 0 0 0 0 0 0 0 0 0
$$ ##$CSWNUM= (0..7)
$$ 4 1 0 0 0 0 0 0
$$ ##$Ctb1Eth= <no>
$$ ##$DATSTAT= no
$$ ##$DIGI140= (0..7)
$$ 0 0 0 0 0 0 0 0
$$ ##$DIGIB12= (0..7)
$$ 0 0 0 0 0 0 0 0
$$ ##$DIGIB16= (0..7)
$$ 0 0 0 0 0 0 0 0
$$ ##$DIGIFA= (0..7)
$$ 0 0 0 0 0 0 0 0
$$ ##$DIGIHA= (0..7)
$$ 0 0 0 0 0 0 0 0
$$ ##$DIGIHAF= (0..7)
$$ 0 0 0 0 0 0 0 0
$$ ##$DIGIHRD= (0..7)
$$ 0 0 0 0 0 0 0 0
$$ ##$DIGIIA= (0..7)
$$ 0 0 0 0 0 0 0 0
$$ ##$DIGIO16= (0..7)
$$ 0 0 0 0 0 0 0 0
$$ ##$DIGISA= (0..7)
$$ 0 0 0 0 0 0 0 0
$$ ##$DIGISAF= (0..7)
$$ 0 0 0 0 0 0 0 0
$$ ##$DIGISL= (0..7)
$$ 0 0 0 0 0 0 0 0
$$ ##$DIGITYI= (0..7)
$$ 0 0 0 0 0 0 0 0
$$ ##$DIGITYP= (0..7)
$$ 0 0 0 0 0 0 0 0
$$ ##$DIGITZ= 0
$$ ##$DPPFAC= 1
$$ ##$DRMSETH= <no>
$$ ##$DRU= yes
$$ ##$DRUETH01= <149.236.99.89>
$$ ##$DRUETH02= <no>
$$ ##$DRUETH03= <no>
$$ ##$DRUETH04= <no>
$$ ##$DRUETH05= <no>
$$ ##$DRUETH06= <no>
$$ ##$DRUETH07= <no>
$$ ##$DRUETH08= <no>
$$ ##$DRUETH09= <no>
$$ ##$DRUETH10= <no>
$$ ##$DRUETH11= <no>
$$ ##$DRUETH12= <no>
$$ ##$DRUETH13= <no>
$$ ##$DRUETH14= <no>
$$ ##$DRUETH15= <no>
$$ ##$DRUETH16= <no>
$$ ##$DRUETH17= <no>
$$ ##$DRUETH18= <no>
$$ ##$DRUETH19= <no>
$$ ##$DRUETH20= <no>
$$ ##$DRUETH21= <no>
$$ ##$DRUETH22= <no>
$$ ##$DRUETH23= <no>
$$ ##$DRUETH24= <no>
$$ ##$DRUETH25= <no>
$$ ##$DRUETH26= <no>
$$ ##$DRUETH27= <no>
$$ ##$DRUETH28= <no>
$$ ##$DRUETH29= <no>
$$ ##$DRUETH30= <no>
$$ ##$DRUETH31= <no>
$$ ##$DRUETH32= <no>
$$ ##$Description= <Avance III 400>
$$ ##$DppType= 0
$$ ##$FCUMEM= (0..7)
$$ 16777208 16777208 0 0 0 0 0 0
$$ ##$FCUPAL= (0..7)
$$ 0 0 0 0 0 0 0 0
$$ ##$FGSVTY= <no>
$$ ##$FQMIX= 0
$$ ##$FUNCMOD= <>
$$ ##$GCUTYPE= 10
$$ ##$GCUTYPE2= 0
$$ ##$GPREDEL= 0
$$ ##$GPSCUTY= <no>
$$ ##$GRADRES= 1
$$ ##$GTUTY= <no>
$$ ##$GradAmpGain= (0..1)
$$ 0 0
$$ ##$GradAmpMaxCurX= (0..1)
$$ 0 0
$$ ##$GradAmpMaxCurY= (0..1)
$$ 0 0
$$ ##$GradAmpMaxCurZ= (0..1)
$$ 9.99999904632568 0
$$ ##$GradAmpType= (0..1)
$$ 2 0
$$ ##$HDIETH1= <no>
$$ ##$HDIETH2= <no>
$$ ##$HDIETH3= <no>
$$ ##$HDIETH4= <no>
$$ ##$HFAC= 3
$$ ##$HPCU= 0
$$ ##$HPCUTY= <no>
$$ ##$HPTXLP= (0..3)
$$ -1 -1 -1 -1
$$ ##$HPTXPI= (0..3)
$$ 0 0 0 0
$$ ##$HPTXPO= (0..3)
$$ 0 0 0 0
$$ ##$HPTXTY= (0..3)
$$ 0 0 0 0
$$ ##$IF451= 0
$$ ##$IFREQ= 1
$$ ##$INTFPR= 0
$$ ##$IPSOETH= <149.236.99.254>
$$ ##$LOCKCONF= <DLM>
$$ ##$LOCKTY= <no>
$$ ##$LOCSWID= 0
$$ ##$LOCSWIF= 0
$$ ##$LVDSSPLITETH1= <no>
$$ ##$LVDSSPLITETH2= <no>
$$ ##$LVDSSPLITETH3= <no>
$$ ##$LVDSSPLITETH4= <no>
$$ ##$Location= <>
$$ ##$M2FAC= 0
$$ ##$MAS= 0
$$ ##$MASETIME= 10
$$ ##$MASITIME= 10
$$ ##$MASTY= <no>
$$ ##$MAS_CT= 5
$$ ##$MAS_SG= 0
$$ ##$MAS_TO= 0
$$ ##$MEMPRM= 0
$$ ##$MHFAC= 0
$$ ##$MXFAC= 0
$$ ##$NAMPD1= <1H/2H 1H>
$$ ##$NAMPD10= <>
$$ ##$NAMPD11= <>
$$ ##$NAMPD12= <>
$$ ##$NAMPD13= <>
$$ ##$NAMPD14= <>
$$ ##$NAMPD15= <>
$$ ##$NAMPD16= <>
$$ ##$NAMPD2= <1H/2H 2H>
$$ ##$NAMPD3= <XBB19F 2HS>
$$ ##$NAMPD4= <>
$$ ##$NAMPD5= <>
$$ ##$NAMPD6= <>
$$ ##$NAMPD7= <>
$$ ##$NAMPD8= <>
$$ ##$NAMPD9= <>
$$ ##$NFCU= 2
$$ ##$NFRED= 0
$$ ##$NMRCH= 2
$$ ##$NMRMEM= 16384
$$ ##$NPSGU= 0
$$ ##$NRCU= 1
$$ ##$NROUT= 1
$$ ##$NSGU= 2
$$ ##$OrderNo= <>
$$ ##$PAMPF1= (0..15)
$$ 75 24 96 64 0 0 0 0 0 0 0 0 0 0 0 0
$$ ##$PAMPF2= (0..15)
$$ 0 0 0 0 0 0 0 0 0 0 0 0 0 0 0 0
$$ ##$PAMPF3= (0..15)
$$ 0 0 0 0 0 0 0 0 0 0 0 0 0 0 0 0
$$ ##$PAMPF4= (0..15)
$$ 0 0 0 0 0 0 0 0 0 0 0 0 0 0 0 0
$$ ##$PAMPF5= (0..15)
$$ 0 0 0 0 0 0 0 0 0 0 0 0 0 0 0 0
$$ ##$PAMPF6= (0..15)
$$ 0 0 0 0 0 0 0 0 0 0 0 0 0 0 0 0
$$ ##$PAMPF7= (0..15)
$$ 0 0 0 0 0 0 0 0 0 0 0 0 0 0 0 0
$$ ##$PAMPF8= (0..15)
$$ 0 0 0 0 0 0 0 0 0 0 0 0 0 0 0 0
$$ ##$PH4= 0
$$ ##$PHF4TY= <no>
$$ ##$POWCHK= yes
$$ ##$PRAMD1= (0..7)
$$ 2 0 0 0 0 0 0 0
$$ ##$PRAMD10= (0..7)
$$ 0 0 0 0 0 0 0 0
$$ ##$PRAMD11= (0..7)
$$ 0 0 0 0 0 0 0 0
$$ ##$PRAMD12= (0..7)
$$ 0 0 0 0 0 0 0 0
$$ ##$PRAMD13= (0..7)
$$ 0 0 0 0 0 0 0 0
$$ ##$PRAMD14= (0..7)
$$ 0 0 0 0 0 0 0 0
$$ ##$PRAMD15= (0..7)
$$ 0 0 0 0 0 0 0 0
$$ ##$PRAMD16= (0..7)
$$ 0 0 0 0 0 0 0 0
$$ ##$PRAMD17= (0..7)
$$ 0 0 0 0 0 0 0 0
$$ ##$PRAMD18= (0..7)
$$ 0 0 0 0 0 0 0 0
$$ ##$PRAMD19= (0..7)
$$ 0 0 0 0 0 0 0 0
$$ ##$PRAMD2= (0..7)
$$ 0 1048576 0 0 0 1048576 0 0
$$ ##$PRAMD20= (0..7)
$$ 0 0 0 0 0 0 0 0
$$ ##$PRAMD21= (0..7)
$$ 0 0 0 0 0 0 0 0
$$ ##$PRAMD3= (0..7)
$$ 2147483644 2131230719 2147483647 67108863 0 0 0 0
$$ ##$PRAMD4= (0..7)
$$ 0 0 0 0 0 0 0 0
$$ ##$PRAMD5= (0..7)
$$ 0 0 0 0 0 0 0 0
$$ ##$PRAMD6= (0..7)
$$ 0 0 0 0 0 0 0 0
$$ ##$PRAMD7= (0..7)
$$ 0 0 0 0 0 0 0 0
$$ ##$PRAMD8= (0..7)
$$ 0 0 0 0 0 0 0 0
$$ ##$PRAMD9= (0..7)
$$ 0 0 0 0 0 0 0 0
$$ ##$PRAMLED= (0..1)
$$ 0 0
$$ ##$PRAMP1= <tty10>
$$ ##$PRAMP2= <no>
$$ ##$PRAMP3= <no>
$$ ##$PRAMP4= <no>
$$ ##$PRAMP5= <no>
$$ ##$PRAMP6= <no>
$$ ##$PRAMP7= <no>
$$ ##$PRAMP8= <no>
$$ ##$PRAMPTP= 1
$$ ##$PREPTY= <no>
$$ ##$PREREC= (0..15)
$$ 0 0 0 0 0 0 0 0 0 0 0 0 0 0 0 0
$$ ##$PRESHLD= 0
$$ ##$PTS160= -1
$$ ##$PTSA2X= (0..7)
$$ 0 0 0 0 0 0 0 0
$$ ##$PTSF2X= (0..7)
$$ 0 0 0 0 0 0 0 0
$$ ##$PTSFMX= (0..7)
$$ 429.9 429.9 0 0 0 0 0 0
$$ ##$PULCHK= no
$$ ##$PramDutyCycPerc= (0..15)
$$ 2 2 2 0 0 0 0 0 0 0 0 0 0 0 0 0
$$ ##$PramPeakPowerW= (0..15)
$$ 150 300 500 0 0 0 0 0 0 0 0 0 0 0 0 0
$$ ##$PramPulWidthMs= (0..15)
$$ 0.02 0.1 0.1 0 0 0 0 0 0 0 0 0 0 0 0 0
$$ ##$PreampMod01PN= <Z003951>
$$ ##$PreampMod01SN= <00589>
$$ ##$PreampMod02PN= <Z003951>
$$ ##$PreampMod02SN= <00589>
$$ ##$PreampMod03PN= <Z003955>
$$ ##$PreampMod03SN= <00601>
$$ ##$PreampMod04PN= <>
$$ ##$PreampMod04SN= <>
$$ ##$PreampMod05PN= <>
$$ ##$PreampMod05SN= <>
$$ ##$PreampMod06PN= <>
$$ ##$PreampMod06SN= <>
$$ ##$PreampMod07PN= <>
$$ ##$PreampMod07SN= <>
$$ ##$PreampMod08PN= <>
$$ ##$PreampMod08SN= <>
$$ ##$PreampMod09PN= <>
$$ ##$PreampMod09SN= <>
$$ ##$PreampMod10PN= <>
$$ ##$PreampMod10SN= <>
$$ ##$PreampMod11PN= <>
$$ ##$PreampMod11SN= <>
$$ ##$PreampMod12PN= <>
$$ ##$PreampMod12SN= <>
$$ ##$PreampMod13PN= <>
$$ ##$PreampMod13SN= <>
$$ ##$PreampMod14PN= <>
$$ ##$PreampMod14SN= <>
$$ ##$PreampMod15PN= <>
$$ ##$PreampMod15SN= <>
$$ ##$PreampMod16PN= <>
$$ ##$PreampMod16SN= <>
$$ ##$PreampModBisDat= (0..15)
$$ 20110426 20110426 20110419 0 0 0 0 0 0 0 0 0 0 0 0 0
$$ ##$ProdigyEth= <no>
$$ ##$RCUCDS= (0..7)
$$ 0 0 0 0 0 0 0 0
$$ ##$RCUCFS= (0..7)
$$ 0 0 0 0 0 0 0 0
$$ ##$RCUCSS= (0..7)
$$ 0 0 0 0 0 0 0 0
$$ ##$RCUI2C1= (0..7)
$$ 0 0 0 0 0 0 0 0
$$ ##$RCUI2C2= (0..7)
$$ 0 0 0 0 0 0 0 0
$$ ##$RCUI2C3= (0..7)
$$ 0 0 0 0 0 0 0 0
$$ ##$RCUI2C4= (0..7)
$$ 0 0 0 0 0 0 0 0
$$ ##$RCUI2C5= (0..7)
$$ 0 0 0 0 0 0 0 0
$$ ##$RCUI2C6= (0..7)
$$ 0 0 0 0 0 0 0 0
$$ ##$RCUI2C7= (0..7)
$$ 0 0 0 0 0 0 0 0
$$ ##$RCUI2C8= (0..7)
$$ 0 0 0 0 0 0 0 0
$$ ##$RDCU= 0
$$ ##$RFSINPUT= (0..1)
$$ 0 0
$$ ##$RFSVTY= <no>
$$ ##$RGTYPE= (0..31)
$$ 9 0 0 0 0 0 0 0 0 0 0 0 0 0 0 0 0 0 0 0 0 0 0 0 0 0 0 0 0 0 0 0
$$ ##$RG_max= (0..31)
$$ 203 0 0 0 0 0 0 0 0 0 0 0 0 0 0 0 0 0 0 0 0 0 0 0 0 0 0 0 0 0 0 0
$$ ##$RG_min= (0..31)
$$ 0.25 0 0 0 0 0 0 0 0 0 0 0 0 0 0 0 0 0 0 0 0 0 0 0 0 0 0 0 0 0 0 0
$$ ##$RG_tab1= (0..255)
$$ 0.25 0.28 0.32 0.35 0.4 0.44 0.5 0.56 0.64 0.7 0.8 0.89 1 1.12 1.28 1.4
$$ 1.6 1.78 2 2.25 2.56 2.8 3.2 3.56 4 4.5 5 5.6 6.35 7.12 8 9 10 11.3 12.7
$$ 14.2 16 18 20.2 22.6 25.4 28.5 32 36 40.3 45.2 50.8 57 64 71.8 80.6 90.5
$$ 101 114 128 144 161 181 203 -1 -1 -1 -1 -1 -1 -1 -1 -1 -1 -1 -1 -1 -1 -1
$$ -1 -1 -1 -1 -1 -1 -1 -1 -1 -1 -1 -1 -1 -1 -1 -1 -1 -1 -1 -1 -1 -1 -1 -1
$$ -1 -1 -1 -1 -1 -1 -1 -1 -1 -1 -1 -1 -1 -1 -1 -1 -1 -1 -1 -1 -1 -1 -1 -1
$$ -1 -1 -1 -1 -1 -1 -1 -1 -1 -1 -1 -1 -1 -1 -1 -1 -1 -1 -1 -1 -1 -1 -1 -1
$$ -1 -1 -1 -1 -1 -1 -1 -1 -1 -1 -1 -1 -1 -1 -1 -1 -1 -1 -1 -1 -1 -1 -1 -1
$$ -1 -1 -1 -1 -1 -1 -1 -1 -1 -1 -1 -1 -1 -1 -1 -1 -1 -1 -1 -1 -1 -1 -1 -1
$$ -1 -1 -1 -1 -1 -1 -1 -1 -1 -1 -1 -1 -1 -1 -1 -1 -1 -1 -1 -1 -1 -1 -1 -1
$$ -1 -1 -1 -1 -1 -1 -1 -1 -1 -1 -1 -1 -1 -1 -1 -1 -1 -1 -1 -1 -1 -1 -1 -1
$$ -1 -1 -1 -1 -1 -1 -1 -1 -1 -1 -1 -1 -1 -1
$$ ##$RG_tab2= (0..255)
$$ -1 -1 -1 -1 -1 -1 -1 -1 -1 -1 -1 -1 -1 -1 -1 -1 -1 -1 -1 -1 -1 -1 -1 -1
$$ -1 -1 -1 -1 -1 -1 -1 -1 -1 -1 -1 -1 -1 -1 -1 -1 -1 -1 -1 -1 -1 -1 -1 -1
$$ -1 -1 -1 -1 -1 -1 -1 -1 -1 -1 -1 -1 -1 -1 -1 -1 -1 -1 -1 -1 -1 -1 -1 -1
$$ -1 -1 -1 -1 -1 -1 -1 -1 -1 -1 -1 -1 -1 -1 -1 -1 -1 -1 -1 -1 -1 -1 -1 -1
$$ -1 -1 -1 -1 -1 -1 -1 -1 -1 -1 -1 -1 -1 -1 -1 -1 -1 -1 -1 -1 -1 -1 -1 -1
$$ -1 -1 -1 -1 -1 -1 -1 -1 -1 -1 -1 -1 -1 -1 -1 -1 -1 -1 -1 -1 -1 -1 -1 -1
$$ -1 -1 -1 -1 -1 -1 -1 -1 -1 -1 -1 -1 -1 -1 -1 -1 -1 -1 -1 -1 -1 -1 -1 -1
$$ -1 -1 -1 -1 -1 -1 -1 -1 -1 -1 -1 -1 -1 -1 -1 -1 -1 -1 -1 -1 -1 -1 -1 -1
$$ -1 -1 -1 -1 -1 -1 -1 -1 -1 -1 -1 -1 -1 -1 -1 -1 -1 -1 -1 -1 -1 -1 -1 -1
$$ -1 -1 -1 -1 -1 -1 -1 -1 -1 -1 -1 -1 -1 -1 -1 -1 -1 -1 -1 -1 -1 -1 -1 -1
$$ -1 -1 -1 -1 -1 -1 -1 -1 -1 -1 -1 -1 -1 -1 -1 -1
$$ ##$RG_tab3= (0..255)
$$ -1 -1 -1 -1 -1 -1 -1 -1 -1 -1 -1 -1 -1 -1 -1 -1 -1 -1 -1 -1 -1 -1 -1 -1
$$ -1 -1 -1 -1 -1 -1 -1 -1 -1 -1 -1 -1 -1 -1 -1 -1 -1 -1 -1 -1 -1 -1 -1 -1
$$ -1 -1 -1 -1 -1 -1 -1 -1 -1 -1 -1 -1 -1 -1 -1 -1 -1 -1 -1 -1 -1 -1 -1 -1
$$ -1 -1 -1 -1 -1 -1 -1 -1 -1 -1 -1 -1 -1 -1 -1 -1 -1 -1 -1 -1 -1 -1 -1 -1
$$ -1 -1 -1 -1 -1 -1 -1 -1 -1 -1 -1 -1 -1 -1 -1 -1 -1 -1 -1 -1 -1 -1 -1 -1
$$ -1 -1 -1 -1 -1 -1 -1 -1 -1 -1 -1 -1 -1 -1 -1 -1 -1 -1 -1 -1 -1 -1 -1 -1
$$ -1 -1 -1 -1 -1 -1 -1 -1 -1 -1 -1 -1 -1 -1 -1 -1 -1 -1 -1 -1 -1 -1 -1 -1
$$ -1 -1 -1 -1 -1 -1 -1 -1 -1 -1 -1 -1 -1 -1 -1 -1 -1 -1 -1 -1 -1 -1 -1 -1
$$ -1 -1 -1 -1 -1 -1 -1 -1 -1 -1 -1 -1 -1 -1 -1 -1 -1 -1 -1 -1 -1 -1 -1 -1
$$ -1 -1 -1 -1 -1 -1 -1 -1 -1 -1 -1 -1 -1 -1 -1 -1 -1 -1 -1 -1 -1 -1 -1 -1
$$ -1 -1 -1 -1 -1 -1 -1 -1 -1 -1 -1 -1 -1 -1 -1 -1
$$ ##$RG_tab4= (0..255)
$$ -1 -1 -1 -1 -1 -1 -1 -1 -1 -1 -1 -1 -1 -1 -1 -1 -1 -1 -1 -1 -1 -1 -1 -1
$$ -1 -1 -1 -1 -1 -1 -1 -1 -1 -1 -1 -1 -1 -1 -1 -1 -1 -1 -1 -1 -1 -1 -1 -1
$$ -1 -1 -1 -1 -1 -1 -1 -1 -1 -1 -1 -1 -1 -1 -1 -1 -1 -1 -1 -1 -1 -1 -1 -1
$$ -1 -1 -1 -1 -1 -1 -1 -1 -1 -1 -1 -1 -1 -1 -1 -1 -1 -1 -1 -1 -1 -1 -1 -1
$$ -1 -1 -1 -1 -1 -1 -1 -1 -1 -1 -1 -1 -1 -1 -1 -1 -1 -1 -1 -1 -1 -1 -1 -1
$$ -1 -1 -1 -1 -1 -1 -1 -1 -1 -1 -1 -1 -1 -1 -1 -1 -1 -1 -1 -1 -1 -1 -1 -1
$$ -1 -1 -1 -1 -1 -1 -1 -1 -1 -1 -1 -1 -1 -1 -1 -1 -1 -1 -1 -1 -1 -1 -1 -1
$$ -1 -1 -1 -1 -1 -1 -1 -1 -1 -1 -1 -1 -1 -1 -1 -1 -1 -1 -1 -1 -1 -1 -1 -1
$$ -1 -1 -1 -1 -1 -1 -1 -1 -1 -1 -1 -1 -1 -1 -1 -1 -1 -1 -1 -1 -1 -1 -1 -1
$$ -1 -1 -1 -1 -1 -1 -1 -1 -1 -1 -1 -1 -1 -1 -1 -1 -1 -1 -1 -1 -1 -1 -1 -1
$$ -1 -1 -1 -1 -1 -1 -1 -1 -1 -1 -1 -1 -1 -1 -1 -1
$$ ##$RG_tab5= (0..255)
$$ -1 -1 -1 -1 -1 -1 -1 -1 -1 -1 -1 -1 -1 -1 -1 -1 -1 -1 -1 -1 -1 -1 -1 -1
$$ -1 -1 -1 -1 -1 -1 -1 -1 -1 -1 -1 -1 -1 -1 -1 -1 -1 -1 -1 -1 -1 -1 -1 -1
$$ -1 -1 -1 -1 -1 -1 -1 -1 -1 -1 -1 -1 -1 -1 -1 -1 -1 -1 -1 -1 -1 -1 -1 -1
$$ -1 -1 -1 -1 -1 -1 -1 -1 -1 -1 -1 -1 -1 -1 -1 -1 -1 -1 -1 -1 -1 -1 -1 -1
$$ -1 -1 -1 -1 -1 -1 -1 -1 -1 -1 -1 -1 -1 -1 -1 -1 -1 -1 -1 -1 -1 -1 -1 -1
$$ -1 -1 -1 -1 -1 -1 -1 -1 -1 -1 -1 -1 -1 -1 -1 -1 -1 -1 -1 -1 -1 -1 -1 -1
$$ -1 -1 -1 -1 -1 -1 -1 -1 -1 -1 -1 -1 -1 -1 -1 -1 -1 -1 -1 -1 -1 -1 -1 -1
$$ -1 -1 -1 -1 -1 -1 -1 -1 -1 -1 -1 -1 -1 -1 -1 -1 -1 -1 -1 -1 -1 -1 -1 -1
$$ -1 -1 -1 -1 -1 -1 -1 -1 -1 -1 -1 -1 -1 -1 -1 -1 -1 -1 -1 -1 -1 -1 -1 -1
$$ -1 -1 -1 -1 -1 -1 -1 -1 -1 -1 -1 -1 -1 -1 -1 -1 -1 -1 -1 -1 -1 -1 -1 -1
$$ -1 -1 -1 -1 -1 -1 -1 -1 -1 -1 -1 -1 -1 -1 -1 -1
$$ ##$RG_tab6= (0..255)
$$ -1 -1 -1 -1 -1 -1 -1 -1 -1 -1 -1 -1 -1 -1 -1 -1 -1 -1 -1 -1 -1 -1 -1 -1
$$ -1 -1 -1 -1 -1 -1 -1 -1 -1 -1 -1 -1 -1 -1 -1 -1 -1 -1 -1 -1 -1 -1 -1 -1
$$ -1 -1 -1 -1 -1 -1 -1 -1 -1 -1 -1 -1 -1 -1 -1 -1 -1 -1 -1 -1 -1 -1 -1 -1
$$ -1 -1 -1 -1 -1 -1 -1 -1 -1 -1 -1 -1 -1 -1 -1 -1 -1 -1 -1 -1 -1 -1 -1 -1
$$ -1 -1 -1 -1 -1 -1 -1 -1 -1 -1 -1 -1 -1 -1 -1 -1 -1 -1 -1 -1 -1 -1 -1 -1
$$ -1 -1 -1 -1 -1 -1 -1 -1 -1 -1 -1 -1 -1 -1 -1 -1 -1 -1 -1 -1 -1 -1 -1 -1
$$ -1 -1 -1 -1 -1 -1 -1 -1 -1 -1 -1 -1 -1 -1 -1 -1 -1 -1 -1 -1 -1 -1 -1 -1
$$ -1 -1 -1 -1 -1 -1 -1 -1 -1 -1 -1 -1 -1 -1 -1 -1 -1 -1 -1 -1 -1 -1 -1 -1
$$ -1 -1 -1 -1 -1 -1 -1 -1 -1 -1 -1 -1 -1 -1 -1 -1 -1 -1 -1 -1 -1 -1 -1 -1
$$ -1 -1 -1 -1 -1 -1 -1 -1 -1 -1 -1 -1 -1 -1 -1 -1 -1 -1 -1 -1 -1 -1 -1 -1
$$ -1 -1 -1 -1 -1 -1 -1 -1 -1 -1 -1 -1 -1 -1 -1 -1
$$ ##$RG_tab7= (0..255)
$$ -1 -1 -1 -1 -1 -1 -1 -1 -1 -1 -1 -1 -1 -1 -1 -1 -1 -1 -1 -1 -1 -1 -1 -1
$$ -1 -1 -1 -1 -1 -1 -1 -1 -1 -1 -1 -1 -1 -1 -1 -1 -1 -1 -1 -1 -1 -1 -1 -1
$$ -1 -1 -1 -1 -1 -1 -1 -1 -1 -1 -1 -1 -1 -1 -1 -1 -1 -1 -1 -1 -1 -1 -1 -1
$$ -1 -1 -1 -1 -1 -1 -1 -1 -1 -1 -1 -1 -1 -1 -1 -1 -1 -1 -1 -1 -1 -1 -1 -1
$$ -1 -1 -1 -1 -1 -1 -1 -1 -1 -1 -1 -1 -1 -1 -1 -1 -1 -1 -1 -1 -1 -1 -1 -1
$$ -1 -1 -1 -1 -1 -1 -1 -1 -1 -1 -1 -1 -1 -1 -1 -1 -1 -1 -1 -1 -1 -1 -1 -1
$$ -1 -1 -1 -1 -1 -1 -1 -1 -1 -1 -1 -1 -1 -1 -1 -1 -1 -1 -1 -1 -1 -1 -1 -1
$$ -1 -1 -1 -1 -1 -1 -1 -1 -1 -1 -1 -1 -1 -1 -1 -1 -1 -1 -1 -1 -1 -1 -1 -1
$$ -1 -1 -1 -1 -1 -1 -1 -1 -1 -1 -1 -1 -1 -1 -1 -1 -1 -1 -1 -1 -1 -1 -1 -1
$$ -1 -1 -1 -1 -1 -1 -1 -1 -1 -1 -1 -1 -1 -1 -1 -1 -1 -1 -1 -1 -1 -1 -1 -1
$$ -1 -1 -1 -1 -1 -1 -1 -1 -1 -1 -1 -1 -1 -1 -1 -1
$$ ##$RG_tab8= (0..255)
$$ -1 -1 -1 -1 -1 -1 -1 -1 -1 -1 -1 -1 -1 -1 -1 -1 -1 -1 -1 -1 -1 -1 -1 -1
$$ -1 -1 -1 -1 -1 -1 -1 -1 -1 -1 -1 -1 -1 -1 -1 -1 -1 -1 -1 -1 -1 -1 -1 -1
$$ -1 -1 -1 -1 -1 -1 -1 -1 -1 -1 -1 -1 -1 -1 -1 -1 -1 -1 -1 -1 -1 -1 -1 -1
$$ -1 -1 -1 -1 -1 -1 -1 -1 -1 -1 -1 -1 -1 -1 -1 -1 -1 -1 -1 -1 -1 -1 -1 -1
$$ -1 -1 -1 -1 -1 -1 -1 -1 -1 -1 -1 -1 -1 -1 -1 -1 -1 -1 -1 -1 -1 -1 -1 -1
$$ -1 -1 -1 -1 -1 -1 -1 -1 -1 -1 -1 -1 -1 -1 -1 -1 -1 -1 -1 -1 -1 -1 -1 -1
$$ -1 -1 -1 -1 -1 -1 -1 -1 -1 -1 -1 -1 -1 -1 -1 -1 -1 -1 -1 -1 -1 -1 -1 -1
$$ -1 -1 -1 -1 -1 -1 -1 -1 -1 -1 -1 -1 -1 -1 -1 -1 -1 -1 -1 -1 -1 -1 -1 -1
$$ -1 -1 -1 -1 -1 -1 -1 -1 -1 -1 -1 -1 -1 -1 -1 -1 -1 -1 -1 -1 -1 -1 -1 -1
$$ -1 -1 -1 -1 -1 -1 -1 -1 -1 -1 -1 -1 -1 -1 -1 -1 -1 -1 -1 -1 -1 -1 -1 -1
$$ -1 -1 -1 -1 -1 -1 -1 -1 -1 -1 -1 -1 -1 -1 -1 -1
$$ ##$RG_tabA= (0..255)
$$ 0.25 0.28 0.32 0.35 0.4 0.44 0.5 0.56 0.64 0.7 0.8 0.89 1 1.12 1.28 1.4
$$ 1.6 1.78 2 2.25 2.56 2.8 3.2 3.56 4 4.5 5 5.6 6.35 7.12 8 9 10 11.3 12.7
$$ 14.2 16 18 20.2 22.6 25.4 28.5 32 36 40.3 45.2 50.8 57 64 71.8 80.6 90.5
$$ 101 114 128 144 161 181 203 -1 -1 -1 -1 -1 -1 -1 -1 -1 -1 -1 -1 -1 -1 -1
$$ -1 -1 -1 -1 -1 -1 -1 -1 -1 -1 -1 -1 -1 -1 -1 -1 -1 -1 -1 -1 -1 -1 -1 -1
$$ -1 -1 -1 -1 -1 -1 -1 -1 -1 -1 -1 -1 -1 -1 -1 -1 -1 -1 -1 -1 -1 -1 -1 -1
$$ -1 -1 -1 -1 -1 -1 -1 -1 -1 -1 -1 -1 -1 -1 -1 -1 -1 -1 -1 -1 -1 -1 -1 -1
$$ -1 -1 -1 -1 -1 -1 -1 -1 -1 -1 -1 -1 -1 -1 -1 -1 -1 -1 -1 -1 -1 -1 -1 -1
$$ -1 -1 -1 -1 -1 -1 -1 -1 -1 -1 -1 -1 -1 -1 -1 -1 -1 -1 -1 -1 -1 -1 -1 -1
$$ -1 -1 -1 -1 -1 -1 -1 -1 -1 -1 -1 -1 -1 -1 -1 -1 -1 -1 -1 -1 -1 -1 -1 -1
$$ -1 -1 -1 -1 -1 -1 -1 -1 -1 -1 -1 -1 -1 -1 -1 -1 -1 -1 -1 -1 -1 -1 -1 -1
$$ -1 -1 -1 -1 -1 -1 -1 -1 -1 -1 -1 -1 -1 -1
$$ ##$ROUT14= (0..7)
$$ 0 0 0 0 0 0 0 0
$$ ##$ROUTER= 3
$$ ##$RX22TY= <no>
$$ ##$RXFMAX= (0..7)
$$ 432.5 -1 -1 -1 -1 -1 -1 -1
$$ ##$RXFMIN= (0..7)
$$ 5 -1 -1 -1 -1 -1 -1 -1
$$ ##$RXINTLV= (0..7)
$$ 1 0 0 0 0 0 0 0
$$ ##$RXMSTY= <no>
$$ ##$SCMTY= <no>
$$ ##$SGUC1= (0..15)
$$ 18 19 0 0 0 0 0 0 0 0 0 0 0 0 0 0
$$ ##$SGUC2= (0..15)
$$ 33 256 0 0 0 0 0 0 0 0 0 0 0 0 0 0
$$ ##$SLCBCONF= <SHNV>
$$ ##$SPECTR= 10
$$ ##$SY2FLAG= 0
$$ ##$SYNCTRIG= 11
$$ ##$SamChgEth= (0..3)
$$ <149.236.99.28> <no> <no> <no>
$$ ##$Sgu1PowerLevels= (0..7)
$$ 0 0 0 0 0 0 0 0
$$ ##$Sgu2PowerLevels= (0..7)
$$ 0 0 0 0 0 0 0 0
$$ ##$Sgu3PowerLevels= (0..7)
$$ 0 0 0 0 0 0 0 0
$$ ##$Sgu4PowerLevels= (0..7)
$$ 0 0 0 0 0 0 0 0
$$ ##$Sgu5PowerLevels= (0..7)
$$ 0 0 0 0 0 0 0 0
$$ ##$Sgu6PowerLevels= (0..7)
$$ 0 0 0 0 0 0 0 0
$$ ##$Sgu7PowerLevels= (0..7)
$$ 0 0 0 0 0 0 0 0
$$ ##$Sgu8PowerLevels= (0..7)
$$ 0 0 0 0 0 0 0 0
$$ ##$SguType= 2
$$ ##$ShimPowMaxUA= (0..63)
$$ 130000 130000 130000 130000 130000 130000 130000 130000 130000 130000 130000
$$ 130000 130000 130000 130000 130000 130000 130000 130000 130000 0 0 0 0
$$ 0 0 0 0 0 0 0 0 0 0 0 0 0 0 0 0 0 0 0 0 0 0 0 0 0 0 0 0 0 0 0 0 0 0 0 0
$$ 0 0 0 0
$$ ##$ShimPowMaxUC= (0..63)
$$ 130000 130000 130000 130000 130000 130000 130000 130000 130000 130000 130000
$$ 130000 130000 130000 130000 130000 130000 130000 130000 130000 0 0 0 0
$$ 0 0 0 0 0 0 0 0 0 0 0 0 0 0 0 0 0 0 0 0 0 0 0 0 0 0 0 0 0 0 0 0 0 0 0 0
$$ 0 0 0 0
$$ ##$ShimPowMaxUG= (0..63)
$$ 524287 524287 524287 524287 524287 524287 524287 524287 524287 524287 524287
$$ 524287 524287 524287 524287 524287 524287 524287 524287 524287 0 0 0 0
$$ 0 0 0 0 0 0 0 0 0 0 0 0 0 0 0 0 0 0 0 0 0 0 0 0 0 0 0 0 0 0 0 0 0 0 0 0
$$ 0 0 0 0
$$ ##$ShimPowRcbType= 3
$$ ##$ShimPowRes= (0..63)
$$ 1e-020 1e-020 1e-020 1e-020 1e-020 1e-020 1e-020 1e-020 1e-020 1e-020 1e-020
$$ 1e-020 1e-020 1e-020 1e-020 1e-020 1e-020 1e-020 1e-020 1e-020 0 0 0 0
$$ 0 0 0 0 0 0 0 0 0 0 0 0 0 0 0 0 0 0 0 0 0 0 0 0 0 0 0 0 0 0 0 0 0 0 0 0
$$ 0 0 0 0
$$ ##$ShimPowRng0= (0..63)
$$ 1 1 1 1 1 1 1 1 1 1 1 1 1 1 1 1 1 1 1 1 0 0 0 0 0 0 0 0 0 0 0 0 0 0 0 0
$$ 0 0 0 0 0 0 0 0 0 0 0 0 0 0 0 0 0 0 0 0 0 0 0 0 0 0 0 0
$$ ##$ShimPowRng1= (0..63)
$$ 1 1 1 1 1 1 1 1 1 1 1 1 1 1 1 1 1 1 1 1 0 0 0 0 0 0 0 0 0 0 0 0 0 0 0 0
$$ 0 0 0 0 0 0 0 0 0 0 0 0 0 0 0 0 0 0 0 0 0 0 0 0 0 0 0 0
$$ ##$ShimPowRng2= (0..63)
$$ 1 1 1 1 1 1 1 1 1 1 1 1 1 1 1 1 1 1 1 1 0 0 0 0 0 0 0 0 0 0 0 0 0 0 0 0
$$ 0 0 0 0 0 0 0 0 0 0 0 0 0 0 0 0 0 0 0 0 0 0 0 0 0 0 0 0
$$ ##$ShimPowRng3= (0..63)
$$ 1 1 1 1 1 1 1 1 1 1 1 1 1 1 1 1 1 1 1 1 0 0 0 0 0 0 0 0 0 0 0 0 0 0 0 0
$$ 0 0 0 0 0 0 0 0 0 0 0 0 0 0 0 0 0 0 0 0 0 0 0 0 0 0 0 0
$$ ##$ShimSysFunc= (0..63)
$$ 1 2 3 4 5 7 9 11 15 16 8 10 12 14 6 17 13 18 19 20 0 0 0 0 0 0 0 0 0 0
$$ 0 0 0 0 0 0 0 0 0 0 0 0 0 0 0 0 0 0 0 0 0 0 0 0 0 0 0 0 0 0 0 0 0 0
$$ ##$ShimSysMatrix= 0
$$ ##$ShimSysType= 1
$$ ##$TFXNUM= 0
$$ ##$TRIPLO2= 0
$$ ##$VTU= 2
$$ ##$VTUETH= <149.236.99.20>
$$ ##$VTUTY= <no>
$$ ##$WBREFAM= (0..15)
$$ 282 112.8 100 100 100 100 100 100 100 100 100 100 100 100 100 100
$$ ##$WBREFLM= (0..15)
$$ 0 0 0 0 0 0 0 0 0 0 0 0 0 0 0 0
$$ ##$WBREFPH= (0..15)
$$ 90.51 -65.62 0 0 0 0 0 0 0 0 0 0 0 0 0 0
$$ ##$WBSGU= (0..15)
$$ 0 0 0 0 0 0 0 0 0 0 0 0 0 0 0 0
$$ ##$XFAC= 2
$$ ##END=
$$ 
##$DECIM=	2432
##$DSPFVS=	21
##NTUPLES=	NMRSPECTRUM
##VARNAME=	FREQUENCY,	SPECTRUM/REAL,	SPECTRUM/IMAG,	PAGE NUMBER
##SYMBOL=	X,	R,	I,	N
##VARTYPE=	INDEPENDENT,	DEPENDENT,	DEPENDENT,	PAGE
##VARFORM=	AFFN,	ASDF,	ASDF,	AFFN
##VARDIM=	65536,	65536,	65536,	2
##UNITS=	HZ,	ARBITRARY UNITS,	ARBITRARY UNITS,
##FIRST=	6512.624267578125,	-14.845800399780273438,	29.554714202880859375,	1
##LAST=	-1711.060302734375,	-10.008860588073730469,	31.409605026245117188,	2
##MIN=	-1711.060302734375,	-15.601411819458007812,	-3409.285888671875,	1
##MAX=	6512.624267578125,	6718.86962890625,	3795.935791015625,	1
##FACTOR=	-0.12548538292992295062,	0.083985870361328124334,	0.047449197387695311867,	1
##PAGE=	N=1
##DATATABLE=	(X++(R..R)), XYDATA
-51899a76ljlLJ0NJmqkM%lK%K%kmmkLMKLKNLnmKlpmjLKj%kLPQPjqn%RJ0%j1mlNOLmpkjkm%
-51835a77jKkkMMMJlJMPJ%oj%m%MLjkkjK%lljL%JMKmoKLJMLorORljLKlkJLMNOk%jkjJjJlk
-51768a54kl%NJjMJjjKLKJJljkJkKNO%nqnJROl%jKLM%mlKkjpmKNLkLMJjjJm%NLJ%pqJJJ%j
-51701a45mNLKJmjknkMJjkNJ0OL%pnjjMOKomKKo%RMj%%omJKJkkj%QOjojLQQ%KLmj%lKJ%l%
-51635a17%%kljKLjJ%%m%M%JPNmllJJjlnjOPKlomjMNJlmL%LLlnjLOKLkj2j2%OP%jKKPKkjn
-51570a14jKLLJjnmLMPKkmmlMOnmPMllLKlLLjKLljjkMJmnJMJKOlojJ%KjPMjlkLL%jpnklJ%
-51503a06JJjmJ0J0K%Kkp%OJJJKl%OOqnLM%nqlOMl%MOjk%klJjKL%llljLkKKlnKNKRPjk%%K
-51438g1OjqmKNLJlprm%PNQLjJjn%MklKLLkkkKK%NNnqMP%l%omMKlJ%kKPLmj2qLLNPjk%%ll
-51371g4ON%MLJkmqkKQNlnlmjomkMKj%nJLMJjMJ1PMnlMmojLKKkJOKL%ojkkJjKlokMMPLllJ
-51304e5MJnLJ%oolQKlQOlp%LJJL%k%npjojMMMK%NPKmonjN%kMOMkmJKjoLMqrLLQKjnlRR%m
-51236c9klJP%r%JKMmmKLkqlQJ%LlnjnlQJ1NKjKlJPMK%lpno%RNmqJjpKMJKjjMKJ0J2lqr%L
-51171b9K%KRLmllmlj%%%m%RQkl%PQmooJJJNKookk%KRNJnj1pJJ2J5Pkj1j3mkLJQMOPloj3j0
-51109c6k%J%%LPJjjPNjoj1oLPQLPNkrkjKJLLmkkloknMj%J1Nkj%KmJJKLjJKJlnMPNJ%j2j3
-51045b8NJ1KKjLmkLn%mJL%kKPjJMMNkj2n%lMLqrLMmJJ0Q%noojJn%MOJ0O%jr%OqlP%J%pkM
-50981a2K%JRMmk%LLjKkmkkp%PLKmoolkPPokJ1MNMkpj1jJmJPkqjjkKPRkKn%MKRMnol%kjLM
-50915ARoqJKmkKOPNLj1qjLKMOlqj0jQjmJjJqoQOkjJQLJLNmnMM%JplJ4J2Nnj1rojlKLQNj0
-50852Ej3MJ5J2jpjmoLLkpoj3kOJ1MKMkkLk%jl%JNN%onjMKljj%NKJPMlj3j0lKNJ1JpKMkjL
-50791HNppnkLPJKJ1%oN%%MK%Ojj0mLmjlqmJPPlnMMlkJJnk%%PLnnolPNLnnlPPLNMLmkOj%L
-50724B4m%nj1%MOMMpr%LLLjJLMLppnKKkLJllMJ2PnmQNlqmMM%NMnKL%npjrpMJ3QkmpllKOO
-50659B6jknNLkJOJ0JrnjpjMLK%LpmNNLLJjlrj1jPJL%KkqmLJ4KnoONkkLRLj1oKNPJ%Knkpo
-50595B1KlLM%jKQnlmjQPjl%kpmoMJ2NmqJjmkKkkKKpjMQPKlJMmjj3nOj%lmJ1J1KpqKkjMnm
-50531A3jojJ3NKJ3OrlKmj0pjOLk%%JKKlqnkJjMKK%QJ6NpmJQj%OpmjKLkl%JMKoqMQ%%qj0n
-50468A6KN%KRQjj0j2KPOLkj1olMJ0Pkmkl%QJrrnMJ1RLopKNnKMKKnjKLpkJQPJJnL%JJ2Mrn
-50406D6JnqmMPjnJJmpomOJ3J4OJKo%ppKJ1JnKmj2%kmk%kn%Jj%NOQlj4KLn%LNJ0lkn%QjpJ
-50344B9KMKKNqj6mK%ROn%%nmQ%kMMjqrJ%PQmppjJJj%RRjjLOJmL%oMLMK%njMllMMkkLPJlj
-50277D8lJkJpmNLL%n%Ojk%okLMJ2J0Jkj0nq%LJmpKjmjPOQ%mlrmMjkNnojKMjLJJK%%nmMLN
-50212C9OMONKjj0n%lnojjLnmJ3Plqj3LMM%NM%LPJ0l%jpo%nj3nOJ2MomJJ0J3%lLKKj2qOnp
-50153C4QKmljJMLnjkKNLJpJMpmLkjjpo%N%MJ0kj0nkNPPQPMjnj0nkmkKPPLjjlompkKRJ1No
-50089D5pJ1J2Kjkj1pLNNMJoj0nOPNmrrJ0J2KKqnJJJ%jLnkkKMjll%O%mKPJ%noOjmpPMnLmm
-50027C9%KNnqjMONklJMJ%jJ%KKK%mnkjl%JMMjkL%LRNnpqk%%jjj%jPOrnjmJLKJ8Lpqj5j3n
-49962A2J5PjMkMkNJ3Kor%lKMLKOOmjJJlnLNKlkmpmnLJ0J2LnKLMLplMkqkNJklopolpnPNNN
-49898D2NJkJlqoJ2OJLLoj0nNNNQqjjJMmloJPQJmpkO%LkmjjJPQnj0JRMm%KJKJrqnKPLJQ%J
-49833F1Lnj4kJnKROJknmkNLMLKJN%kkjknk%jmJOPnnllJkKOJKKoqjML%MMPJml%MkjMjnlMl
-49766E6KlqJ0J1jjlqj0nKjmjmLJ0RmlMkkjOMLomnj%LKl%Mnk%LomKPJ0NKkkkKOjlojkMJ0K
-49704F6jmjjnnLJjjNNqlRKlmjlNjj0rkONkkJ1N%LPknP%nn%jrjOJPQlnpj0KOM%jjkMKN%mp
-49639E0qMOPQL%moKMroJJ2Kjmm%MLl%kKJ%jm%%mm%%LkJJ%OJ%Lkkkm%JQOLJkmqkJnj5kJ1Q
-49574E3jLPK%nnmOJ0mqlKJOO%LMkmlm%LMlJL%kp%LjnpOJ1MKlk%pKKJlj1kKJMJ0Mj0lm%Mj
-49511E6mjJkLNlmllJkMJj1mQ%MMPJjqkLMPLlmkmJKOpoKJLJLjol%%RP%QOllmokL%nkJPJLl
-49444F4oj2omNJ0PN%ML%Jpj3njlM%%%jnlQNJ%kKPjmj0nOOMQNknLQK%mnjJOkrrjJmJJ3Koo
-49381E0KQkKNnoKRLknnomPOJOOkmj%nlOQjrqkkjMK%QRKjnLRjolJmrJO%%K%Jqj4oLROO%OQ
-49314G7op%lmJLJo%JM%Jrj1%%mMQOKlNMKJkNjLOMjkmppoM%JLjomnMPklKKMMPPJoKN%kJLk
-49247H1nmLMkkJklk%PJ0jpomko%JNKJLLMKkrkklllQKJKK%pLMn%LRNj0mkL%%jkPMpmMnpjJ0
-49181F9QjmnmMjlLknJOOomkknljmLJ2J3Jlj%mJJqlMQlqnK%lKLNK%OKKKjjNlpkJjknLjpmN
-49115E6NJKJ0J1K%jjnoJmmLKmjk%mjMKLNKLnlKpnqmNRNKNjj0pJPjMJlNRQkqj0j0JN%ljPL
-49052G0Qjn%k%LJKnkNnj0JNLKJj%pqP%mOkjRKl%MOLlnl%mmkKJljKjKMKlk%KONllJRMLJmk
-48985H3qjPjnrmMJnkll%PP%%OPOlolJ1jj0klk%%%KJJjooOMjMkJ%l%jQLpk%koMQKqmokLOL
-48919F7kKNJqrmkmLJ0J%%pMJ0MMNJJono%qlRRLkmpjkJJjLLJjlOO%nqpPONnlQNoKkJMMjkN
-48853H3klPKj2rJOLPQM%lrkJNOOjopq%LmmrlLOQQPnj1JNOkk%lmqLLj0kMNNmn%PLokJkjLj
-48788G0l%%pjNPlpLkj0JJ0Kn%J0OrjMOJ0KppPkjLJlkno%J3J5Lj1j0kMLjlJLknlKQKkrjRj
-48728G9mnqq%JNJ4Nj1j1LJMRMJJqmKmkONLKjjjmJNO%qkLO%JJjrmL%jmJQJLMjlmkLMjnlMN
-48663H4nlj%mkJMJ0R%qrlKQlnk%NlllMKomKKPPKpn%%pN%klpQLKMPkrlPNjn%mn%LKKkm%lm
-48596F0LPNMJ0mkLK%Kjj0plJOjjOkqnjKMNNlJLKmpk%MJLRMkmjPKnlmm%npNQJ0Pqj2kJ%LK
-48532G9%kpoJNnnKKNQ%oPRJ%%jjK%morLQL%m%%j2kJJ%LM%MKjnroQJ4Qnn%jo%J3jjLJJLk%
-48467H9kmmqjJjormMNOONLjNkj0mnOOll%jMlo%RJ2%ml%jJL%lNOojPNoqpkKJ%nljLOKMJNm
-48401H1oKJoqNOl%JLJ0LmmJKjpojNLJlnomkJRL%%JLLjnKJNJ1%knkloKLPkrLPkLPJLKLJlp
-48335I2pLlrnmKPj%PQL%lojLlnnOLpj0lkJJkP%%JlLNjNNJ0J0Mj0orpMLmqMPR%lJjJo%LmO
-48271H6JkprmlPOJJKJkjJNRKqj3kQOj%jjJkJLKroOLp%OJOj%Mjjok%j%Knj0lQLkLOjJ0lrj
-48206G7K%LMJn%QkkJomLNO%roKONJ2JnnnmnkOkj1qjKJ%KMqlMPJ5Qjnj2pPMQRmppkJjjMMj
-48142H1LKlJl%Kj%PLmjjonqJNKnpMMRJ2JmloKj0rOOjlMQKJnj1KPKkJL%KMjoL%jjkNMJnLJ1
-48077A00Nlqqjl%j%OJ0LKNoj0jmmkjJMNL%lkP%lj%JnjLLnpkkjOOP%rl%jLLml%Omqlm%NMk
-48012G3lNLJm%%J%opMRQjloKL%LkJOj%LKMKonkmoMNLN%oKMJk%%oqmO%kkKL%kLKOMMlplK%
-47944H5%KkLMj%kjLnLQPrj4LMlLJ2KpnKkrm%j%JJNOooNMkKM%jjnKkj0mKJKOLlL%omOOOJl
-47879H9jQQoqkol%l%JKLJ1JkmrMJ0RlrkjKKJP%qjjmolonMJ4MLjKMlkQjrojkLPmmLn%kjMm
-47814G6lO%qpKQkoJPMKJJ%MJJJKqj0Ljo%KKjLKlmjMLJKlkML%jJKKmllLJ1JmLJ%jmpkLMPN
-47748I5lrNQKjkJMoj3%QNjJOjMJj2p%QOjQLmmknmQNrkNJlormKNMkKjjoK%mrNJLOln%JlMj
-47682G6Lkn%PR%j0mJNJNMoljmlJ1RjKL%qnMLJNol%%kjJLpnOLjkojKNjlmpJMJjMQMMNkj0q
-47617G8OJ0Lmrq%LJ0NKlJKjKLKolMj%Jnq%JNOklN%%mJN%%JLkpKQnj0jMMQLJNmrmKKk%jlJ
-47552I4RMjmjkm%llJkkLlkLJ%jj%%njJMKlJLMjmMJ0KjlnKLjknmJlJJ0loNLmq%QOjj0pJKK
-47487H4LNjLK%lmJJmlRJ1oj3KNomJ%Mlj2j2jJ1NKLQJ0%qkPJj7j0MLjj%LL%LOQKklmMKoo%
-47427H4J%%mmKKJj%LMkJjqmMOLJ%rmOMkpjJJNOMLmjK%N%kj%MM%j1jQlqK%j0kNNN%mLNMmj2
-47361H4oNNLjkpKjkj%LklJMMRKJkqomLNMKmMnj0jKKlpjRJ3LjKOMpllkjjKPOjpnLOPjnpnk
-47295H6NKM%KLmlkljjnmJKO%jJJ%%OROroOPqnkkn%%jLLkPJ1plLNOmmnpkMMLJKpqMMkpKMn
-47228H8mkQMnKJ%jNNjoKKmp%MJJMmmkkjMjlplj%MNM%jjNQMkjnkLjoKMkj0oM%LRONlolpnl
-47161G5MRLMQjknj0kNJ%kMP%j3kPMlk%KLPL%jmLM%KKKj0lJKKNlopoLROnplpK%jOPoj2LOJ
-47097H9KMKjKNLMmmJJjoJljQlnj%%pnkjMMJJKjmnjMN%K%L%qJJ2R%%npnKMJo%LO%lolOOLJ
-47030A04pQMmmNklomkJlLLJKolL%%jlNjkjlmLNkjj%MlmK%NOPJ0Onm%%jKOkkmmKLkpp%%ok
-46964H4kkjKNJLJ1Nrj3nNJ%jPJ0km%jmnJOkkljLJ1J1JmjKlkK%lj%LjJ0Nnkl%KlLnkjlMKj
-46902A03joJJKKK%JmoLJ0lokjllMLjj%jjkJOjM%noo%loKmmMMMLLllmlLPPN%oo%%MjnnNJ4
-46837I6PKjnj1kLJ0Mj2pJ%%%MQKkKn%KjMjkl%kON%joojNLNKkk%MkpmqpKOOJlmJKNJ0ORnn
-46773A06lmmJKjql%MjqLJ3RjmjNLJonLLmjlJK%jlnMOJPOjj2oljJ3O%NJLjlqqkjnm%J0kpk
-46710H6JLN%ljMJlnOJ0JJMK%pnnLOJ%j1%J4LqoJMJ1RnpkolMlpoNLmpj2mLRJ1MK%qqJMmKM
-46648H8mNJ2jnkMLJnoKMln%KjmJORLLlqpKRL%jjPJrkOnmKLjKjpnNKNONJlrk%JjJ1Lopnlk
-46582H9KPJ1JkKqnM%mJPOnj1kjmKQLpJLmo%jQJ2NjnnLPQkj4j2kKQJLKpj0lOMkMlKkklklm
-46520H0KKPJljOMJOJmJ%%lK%kkjqpLLLkKJ2O%MmnqlKNJ0Mj3j3OJrmKNJ1j%MnmLJNMmoJMM
-46457A06Mj0q%LOJkJL%mkPkkjokJ0J4JqmkmkNLj0oNQO%%JNkj1ollLjoJklJ0MpmQLmjOJ0P
-46397A13%ljoMQnqLNl%%rnk%MPMnmK%%QLrmljOJjjKNlnqJKLj%MlJPKoj2rlQLmjJ1NjQklM
-46332A03%j1rLPLKlkJPMljJmj%PPlqmNM%mjj%KjojN%jJ1Rjm%%jjj0qkKR%JJ%KorqJKPJ4J3
-46269A19N%prj%nokojLOJ0LlqqKNLOPLm%mklJPJlJkMMKknpJJk%LmjmMJ4Rooj%mJOKpqorK
-46204H9QQLJj%Kmnmj%NL%pPJ0jk%LKp%KmML%%nnJnmkJkJOJLKLjkjn%KJMlpJ1J1jnolJKkm
-46139A01m%MpjJ2JmJQ%mjkljM%JLmpppKJ7J1mK%ooJJpMKjl%kklmKLMKqoQJ3QJmj0jKJLMk
-46077A05lLmmljRMj3nJ0RLokklKLNoj7kNpoLKKJ2J5mj0mmKRNl%NLKkkKpqk%KJjJ0LjONkJ
-46017A14lj%%kmoKOKm%KpmMMm%JlNPL%moOQPmj1nLPN%on%MM%JmKmrjP%l%JpkQPKmrknoPR
-45951A03MkKomjkJMM%JJlklJKkljLNNMKM%JmlkLKJJmlnLQlo%jkJ%JpkKlqjPMM%KJkjlkJ0
-45885A06%mm%jJLjRJnl%nK%j1MJ1jlKJ4KmnomPJqkRKj%JOjj2oJNM%klkOQlolJmpNJkKRNj
-45822A08kkKQNppKPRnj0okpjNLjMQJk%JllKKnnrLJ1PPJrljqpQ%j0JNjNRLNj1j1%L%JL%JQ
-45760A10L%lkokK%kKPMMM%or%%jkOOplKNkJNLKlknlOkmjlojLPJ0Mjnqqj%%mmLNNlkLLJj%
-45694A04OKkmJll%LLNQ%rnKKmJjqmMOKlNKj3lkmqmMJLOJ1N%NkpLKnmKkLMOMJNLjmlmLMj1
-45630A08nNMmo%QJ1J4Oj2rrmroKkK%KJ0KjL%K%K%knqkONLKlmmkpKL%KkkNP%JLKLKjpoK%m
-45567A03jOOOjlopmlMKKkkJ%M%kjJmpKkmJQ%kMllLPOkr%PMj%j%jPLnJJnJ%n%NKlJOJnqoK
-45500I9%JkLQM%mnMJpplPJ1NllnkJmkmokJ2PNkkonMNK%%jjjMOoonKKpjNjll%OJ1%mOLkLL
-45435A15Lllnljj%LQOmpjNKlkMomKjJKkmkjJLKOQkJKlqopl%LRKKJmnkRPpnKMMj%pnjKkMQ
-45368A10M%JkkJjonLOKMLOKnqnJokNLJN%mLJjKkrJJplK%%KJnLQJ%jLQMKlMjolkm%pl%JOQ
-45301A15jkoplN%JkKQMJLkrnPRMl%JlmlPlmMlrPOjjJkro%Kjlpn%KJLJ1POLLjnkm%jJjMKk
-45235A10ljMJJjlpljkPLjljm%ROJoj0rMPKLQlnK%Km%LNllNOPMlj2olkJJ0MnmJLKKlmNnrK
-45171A01J6MqL%l%LmjJlj0j0%OOPL%KLQRKmomlknpK%JJKjnLMknllKMKmpjQPK%JMJqkKJLo
-45107A07oj%RLnKNk%MlojqqNRL%NllNONJkmK%noqm%ONjLNMlmJ0KkLlj1%%jOP%ojNjooj%j
-45042A05kjJNOJrMJNNjmJqpnmjPM%JKMQNjlj3jKj0nMjKKKmq%QJ0Pjp%%nlJPjn%kJKQJpJL
-44978A07%KMKokmnLJjMJ0Mk%mJLKkkjKOPjlkqnjmjJMKK%pkJ0Q%m%mj3jMMmKJk%JjPOmpjk
-44914A04jjkknLMKPPjqj%RJ1NmpnLLmmkjpj0%LLOMKkj%%LJjKklkkMNlnomLPLLkj%kkJPNm
-44849A13kkmkMMlMMmm%mMKkkj0jNLjJNMk%QLl%JprlJkLnoQJ3Njmpl%MJ1RLnplrlK%%kLQL
-44785A16%%%MKqjKpkNJqKQMOmmkL%lorK%NJ6J3jrnoLLommJKMljljJ1Lll%jKJljKjJjqljm
-44721I6KLNl%NOjj1%RQOjnj1qKLJKKMJjlopNPJmnpNOL%Kkp%lLLQJ0JmoLMlj0mlLOJM%qKj
-44657A08J%oK%jn%PQMllnKjKmj0nmKPRNRJqnLMmkKkjJmkMOmjOLlrKjlKlmLNNQPrqJMqqOR
-44591A12PNKNJj1j0KKJ%ljlojMPkmrkONKNONnqn%NkMJmmLQKkPJmmlmKQjkolJkkOKOJ1jqn
-44527A17m%mKNkrmjo%%lKJLN%NKjPPlm%oq%OPkpjMjjJMJmj0%OMRKN%o%PMjJpnklPLlnJML
-44461A22kopnKJlnJMkokJlkOJ2PPKJpJNJL%mkkmqNOJjllmjjkj%RJ1N%rmLO%olKpq%JkJJ6
-44397A17OqJJ%Lmo%mJM%Mlj0n%%KJ2Ln%jKOOmmokLKllKJPjrkNM%JLJLkplMjjjkkmKjMMKL
-44332A15RJ2%lpj1j0nRP%JJLkJJqplKPL%j1pOM%okJ1J0PJ%JlnrlKOKlmj%kkmNJn%JkJm%J
-44271A01J%%okRN%ljKMnmMJ6J2j0rnkMOllKJJ0%nMMpj0JRmjMnoK%QJ0PmokmlMNnj0qjMRJ0
-44211A24JlmlKjkjNMKNoqpLjJmqNMm%JMM%LJ1J2lplLJpjRoj1kjLOMLj1pJ%nkLJLkljmLPK
-44148A12LMLJnlm%KmjkONmooJQj%QKjMjjMJR%lqpkjJLKOJ2kj0qoJl%JJKmLOor%NMLjjJNl
-44083A16j2jLPKLlmJ%JJjpJRLmokjlLkkRJ0mmNOjJQNLppKnollMJjLKOkj0qoJPNJmlNLMOo
-44019A19LJj1kM%kkj%LMMKQLqjrnmqKMRPjlJJKjl%%KroKJ4KqmJLJKkj%LJj%%NJnlJkLL%%
-43954A19KJJjJkpm%%klKPJ2PN%lln%monmjOQJljkOPjl%RJl%jqj7j0j%PJ2%loKLkMOLlnPP
-43891A27oj6j2OOMOJjkjKKjknKOMlPRkloNLn%llMMkjKmpLNmj2k%oKKMQPNkkNkpoJO%oKKm
-43827A14qjJlMlmJJ%j%POnJLKmoKLNLjJOPmrmJKkKMNlmMkrjj%JolNPNOKnj1jNKqrPJ1NjN
-43762A27jp%pr%N%MNMQNJlnJpjPJnplQRLjkjLKOLplpn%Llj1lMQNM%KL%JJj1oMkonkjMkmL
-43697A07LloJjjMkjlnJ0J1omOOPNLjookJk%OL%lqLKmLJ3NnnmnLLKnqn%lLPKKJK%mj%LNQl
-43633A28o%jMLLjJLOkonpJKjmJqrj%%KMPKkomkplKLPKk%LjJKmm%lJ4J4KqnJNKjJRKJknlJ
-43568A26K%mJKmqmkoJJ0KMKJLjpLJ%NLnrj0%RJ3%j1kKKlj1K%LQNjrmJLKJ0LmlJJll%nnRQ
-43507A24NroMnj1JOMKKk%KrLOnoRNoqm%J5N%l%mJMJqkJjko%KNJ0%jL%mNJpmnqk%Nj%J%n%
-43443I8QM%kKOKQkj4j1KJ9Pjqq%klKmLRPOlkLpookNLjMKlkl%jjJ%jkRM%k%lqrMJ0JJJpn%
-43379A02LolKnJK%JKKLOjmJQOL%kNK%njJ%JqpKRRMoopoNJ0jpnkKNPjnqMJ2OmNMj0nLnqoj0
-43315I4LJ0ORKqmLMMlkpnkjMJ1PjjmqlJKmLQKNLJJjrLmpK%%Jm%NN%PMnoNJ%KKJqqNNjnj4
-43250A06pNMkmqOJ2RJ0jpkJ%KqnMJKONKmpKkpMNjnNKkM%kr%MjOQJnlokRPj1j0lLJmjNMk%
-43187A14QNoqmMKMlJLKkj%JJMRRkKMpj0njjj%LJlknpJJJRJ2Q%%lj4j5mLkjOmnkjMPKQOLj
-43124A28klLJlmnlklJNO%L%KJ3LkljkK%opnNPO%llJLlmj%nmKM%KJk%kKjKLmJMNNlrrkMQM
-43058A30MQJlJlj0moj4KQJ0R%mqoNMjKMLmlkkkjlKlkQNP%ormKkkNPMjopNJ1Jmm%LkkMJpj
-42995A18O%lLoj3pJONKjk%qjJ4Lj1kPJ2Mnl%MmlLPjj0lmJPJlqnLJ1%noMPl%JKNjlmKjJ%k
-42934A12m%J0LomK%%jnJRQjjjLKqq%OjKlojlJJMJ1NqlKJJkrj%QJ0MmkJlj0qKOORlrjLLJK
-42871A23jjLnnLMNLjKJ0LJlj0m%%lmj%lpqKjLNlj%PPpqjPjLPKjjjlljMJMLlKLlKkjKKJJo
-42806A22%MPjj2j4nKJKKnnOOkkQJ0KnjJjJJ0jjnomlkPL%MjjMKKMlmklk%jjkppKLNKKRPjp
-42743A23KKjK%n%MOjpj2lNNLOM%nm%RKl%%K%LJqommRL%MlmmJNLJOjnlJLkjkkJ%lONkkMlm
-42677A27mJKJNjj3j3KKJN%mJjLNNKjkppmnlmjJLLPRJ1jkojljMPJkmNJ3JoJjoomKrMJ3Qnj2
-42615A16j1lJJjmOJ1LLnj0j1KQJjPM%jLJmj%olOOOlrmJ0J0RNqqrpmJKlPQNNKlmnmMONNJL
-42554A41%j0rmMKjlMMoMJoJnJKnlNJlNMKpmNQJjJlpJnnKjNJ0MlmppJOKQNmrlKjJmLQMLkj2
-42489A17j1lOQNlqkn%J1J5jj1jLJJJQLJonlo%K%KKKKjnnoQN%LOKKllOLpmMpmOMLllpkKmJ
-42426A16NKMNOKlMpqmlmL%LNJoj%JLn%KjJmJ%PNpjKlJKLONJL%nLj%JJlqOjrkLlm%nNLJNl
-42359A26nL%joPlpKPLLl%MkonkjNO%LJnlPjpKkmnkL%k%QPKMKMnplJNLMmqlPL%JjjO%%%j%
-42292A34n%jKKmjjJ%lnlPMKPKjj0oLKkqjlkKljjKPNJn%kKKo%MPNjmKOkjmjL%%mJJ5OoJjK
-42227A41jplknmkM%roOMPJoop%OJ3J3JlKQMKnjNmj8rJN%kpkKkMLnmNMOLlrj%%%PMlklnMO
-42163A25KjplQJnLJ0nq%JKKJ%mkkLKJl%kqnQRLLklKNKkmln%lJjjNN%MKmLMK%jlJlrj3kOk
-42098A10LLnmOPLMmMkpJK%mKjNMkLnljN%KKnpkkRRLoKLj0nNKmkJL%jLJkrmQRNKNlj0oPNn
-42033A27qnmNJljKPQNM%Jmj2kjLQjlJmj0mnkOKJPOPOJlLNKlj0qMK%Mjkrk%O%o%QJnJ%jmJ
-41969A22LOJ1KMknOJ0nj0KMrj3nOROnq%MKlnLQLJJkj5j3oNLj%JJMJ0KJnonmJ%KjnqRJ2%o
-41910A17oJONPOKjl%kljKKNnqp%PJ0NlnolKN%ojO%n%R%pmLJp%LL%lj0oNNJkoj%nMRLrj0M
-41846A03J2J0NkkjkolKJ0Pk%PLklJL%KlkJjjm%jOOkormmp%NJ0NOMlj1pMN%JjoKQLmjjoJJ
-41784A26Jpj1mOROj%MML%K%nkk%%jmpmj%OOJKRMnljKPkqj0j0kNjoQMNLkn%nKMLLmNOKjJK
-41720A37kj1mLJrkjOJ1JJPnj3%LjopkKLNJ0LKnrpjjRJ2koJQLLjo%JNJqnOJj0nKNPLLjpr%
-41659A19OPklOjrnnmMJ2NmJ%pnmPJ3R%oqomJNjJ%Llj0kLOJ0lj2LRRRnml%nj2nnnJ1J7J4L
-41601A45lj3j3j2mNPOOJJOjnJlJOlrPR%kLJmknqpkPLLj%OOMjnmoqmkM%RjlnoKMROLlqlMk
-41537A17qkKJQJ1%pMMJKJl%mpklMJ0Mmq%QKnJJnJjljLJ2LomjkJ0J1Lj2pqnLQjrkKONKomJ
-41476A21ORmoKKpnrj5nPJ3PJ1NlKLjj2jPnoNLpmMMKlJkllllORRkLRNpj5lJLKJnj1llJJ2J
-41416A20jl%KLML%jKKkoPOponlMKQQO%j0qKLmpK%JmKMk%LNnnnNJoMNJkmLjlKKl%LMNlnJk
-41350A22jKLLKLmnKJkomn%LOjKPlqjklljORNjMNmj2qjKLNJ4jrnljo%Nnn%%J0OLmqKKJlLM
-41286A20LlLO%Kjr%jJRQKkllj0j0JLJjK%JLjkmKQOjojmnJORmq%%%JPO%J%JmJKqkOKLK%rn
-41221A22%mlKL%J%%MMjjLMKJnnkPKmJ%JlKPQkLMlp%L%oqnokLlpJJ0QLmlPQNoj2k%KLOjlj
-41156A31jlnJPNKjkkkKnj0mLJjpLPNJJkKk%JnJKKNmoq%J2J1lmK%jLjrMQmpjLPKMkmkJPor
-41092A23ljKLloJjKQ%lj%lnkPLjkJ%kkkNJPQjkljNKqoPRLK%OjnlOkrrlPjjllLl%lMNjjkM
-41025A26QjpmMLnn%NMnj2NRP%mJJ3J2%oj1pmKOjq%joMJ0kJK%q%%nlOL%JmknlojNQOJOO%m
-40963A34olJmnNRQJj2j2jPKkmlOPJnNj%moOJ1jk%mqlNMKL%lkJP%LPKlkJ%nj0nJ0J3jj0%%
-40903A34polLJQP%qjknJMNKm%K%Kjnj1kMKkn%%MnlNQLjj0kNM%%KLmj0kmJLMjKLNJ0%kOjo
-40840A30%jjqpjOPLkpKMJlkjJL%mPPlqjjk%jmJLmm%NRPlj1kNLPMKKJmklpjklLmoMRjnLlm
-40774A13K%nKKmjPJ4MOJJnnoj0knKMOKjmKJ0Jpk%nlMLojQJm%LMKlj0j1rKPJ3NKnrjJKPKm
-40713A17%%%jlljKNMNKj1j1JRLJNLkJ%m%KnokjLQKmML%MMPjKJjljJomKkk%ooMPoj3jQJ2J1
-40650A37noLJ3JorqmNRJK%krj1LOORKmmkknj3%J2MnnLjJPKkpk%LMkOMKpmMJ1NjlkLKkmKN
-40588A40kqlKnj1mRJ0OQ%kkk%nmjL%pj4oRLJNMLkqkNLJMJj0j1lPJ1LJJJkLRLLmLmmjl%ml
-40527A25qmQK0OpppkQMJkmmLM%lnMKLkpRLk%okPlj1kOkLj%JLjp%RM%pooNJ0jm%qmMOLKNO
-40463A39LnJmlJ%noKLKl%NMkrnLJ0QLjkqjRKOOmmJkjkjM%kNRJnrj5qJOJ%OjJloM%KOKKJj
-40398A41KnnoljJKl%NjrlJ1NkKQ%jomNQMkkoplL%mkMO%r%K%jknn%JKk%MljOJ1OpkLOMjnp
-40333A27klmoLOOJJJPjKKojNM%mkLLKlJ%kkoJjkqkJLPMmoKKJQOjmqlpkQPNOLopon%ljjoj
-40266A12%mOQkjPJ0jqrmM%lKRPjkjkkLjJMnlJJjPjpJLjkMPOmolLKjJJKJkoojOOklKmmNP%
-40200A36nmjjlLNmmQMj0mQJ1QmmllmNP%kj2j6oOJ0NjjjnlJRJ0OKrqKJ%NnrkkknJJ1Qj%JK
-40140A31jMJrpKOl%MjjkL%nkjJMjKRR%non%lKPOjkJnj2jOQPlprjKPnj6KNKPMJNMmjlmMNl
-40075A32qkO%nLJM%lmkK%ppKPPm%OLjkPO%opokJNJ2%plMJKNpnkomLPJKJjL%mlJMM%qJlm%
-40009A20OPN%j3pMOjnL%kNNJJqj0kJ1PknLRjK%nlJkKJ0Knlk%knKMlLKJ0jqp%Pjjlpmk%nJ
-39947A14MJMjmMJJLN%nkJKlMlq%RNMKlJlokjl%lllpnmKNKLOPkJml%JLKJJ%LPkKnlRJJJJl
-39880A33jln%MNooppMO%ljLJ0RKLJKkqmLM%jlKNOJJnqKJ0%onpKkj3%NJM%Jj0nJOLlkmjLQ
-39817A22OlnMOLLjmklJkojONMKkprJKJ2Nmo%M%kOQKpkNkjlkLmpLKrqkLMLmmONMjoQRmqpJ
-39751A20J0NO%k%jjkml%jOKKJ%okkmJkn%mnMMNLJkjMN%mlKNRMNoqKlqmPRnljkQjqJPLjlj
-39685A33%NNK%j1q%MO%nJkmKPKL%njJjljlNjmL%mJOMnlOjpkMOkpMJ2k%Kqj0pMNJjjljk%O
-39621A25PNK%Jjpj4n%NLLNPQOj1j3kLPNjpLONKOLmj2pmLNlj%mjkOOLO%pj0pjKlKPLn%Mj%
-39559A31kn%LkjLMNOJjjkkmmj0pMPQPJkqmPPJmlJMLllmmmKN%mjlljLQOlq%MJ%kKl%JNPjk
-39493A36LJKknlJLLn%mkJjMkQRjknknnnl%JLMk%Mjllm%%lMLMm%MOKLP%j2j3r%LOMKJ2LjJ
-39429A40KjkJjMKrq%j%JLjppNOOnnMkNOKjLP%rqmMJ0KKPL%KpmlljnmJJo%OPlpnmOPmoPPP
-39363A43lqmJ%JLNjoKMLnpJ%mqj0LQKkpjJ0QMonJOPOJmnMklLklKmjPKK%nJmmPKjonKKj0j4
-39299A03lNLQJ1PKnnPKoj3rJJ0PKNk%OlmLLJJMLkjnpokkNLoOJkojO%%RPplMojJmMljJ2J3
-39237A50mj0LoqNOllmMNPj0qpmQJ0%j0PJ0jm%koKO%rk%mJLQmnNJNLKppNLkN%%mqlkjkLRM
-39175A30KMJjMJl%Qjok%mmJJ%jJJkLKlKM%rJOLplLMnqKmjLOKmMNLLM%KlJllJkjMNMmrj2k
-39109A24J2OJJlmj4JjjOKLOOMnkOJpj3mMMj%LJnnoqpRJ1PLOLjljNLmk%mnn%jlMLpqLLKkL
-39046A24PKMnmMKlMKj0kPJ2Nrlmk%lllQPmooLQLJnPJ2jppKloKkmKLPJ3%j2j1pLMOOOLkkm
-38985A39%jrlJMjKjj%oqjJ2Q%mpkNNnrkKMkJkJJ0M%kKLLMKMnJKj1nLnpNRKonnlkLNRM%nm
-38921A30konjJKNPOjlqoppL%lkJ0QOMnjLQKmmq%KjKNKolKLKnlLJJljQMnMJ0LlkKlmjLmol
-38856A26NMkLNlolnk%llMQNNKjoqlMOLkkJmKNJpmKQMnj0kRLk%PMjLlk%nlJlLNLlpl%LNNM
-38790A45%jlkjkkk%MPLJj1qknkNMMJMMKkmNjkkk%rlKJJ3J0%mqoMKKL%lmpkPNLlrLjlknlj
-38726A17jjK%mPJ2OmjKNjj1lJMKKLJ0jj1%LjlJJjppJ0J0kkmkJOjmJMKlJKjKO%mnJjJLkor
-38665A25%KmjjKN%KMJLLpJOPLpqnplJORkj%mlk%LKj%L%%JmjJkJjnkKJKmjMLJkkKKkmQNjp
-38598A27pLJ2J1j%NJ%pj2j1nMRMMMknpoK%kJ0NmnmJ0J0Lk%ljnj0oKKKOQMJkpqlJm%NJm%j
-38539A22qmJMQMlJmJPJnOQJ1KrlpnRPlnkLNPKmpKkj0olPMpjPNkonNPJ%OljLknknKOjMM%o
-38474A36j0nj%noJ0J3%qooOPKkRJ0JjjOJJOJ0pj7j0ml%NJKLl%QRQrj7j3LNlmJKNQkkqJRN
-38416A40LknpnJKMJJJolqLQKkjljNMJjKKJ%%oj1o%J2KojjNQLjKmqqmQJ2J3lj5r%MRLoMNo
-38354A32%NjkjlolqmJ4J9PJqqo%OP%JNjplnoLKQJqJKqrMNjlKKOLKL%prJlpnkMPKKpj0jLM
-38290A12jNPKjlJkLJ1PmnoLMLl%JLK%mj0MJ0JlonnMJ2PoojJolMQJ3kk%MMqrmKlmlLjMNll
-38228A28kKjLPKjjj0pNNj%qkk%MMMOll%mjlmKPNkjMM%kJmqoNMNko%NKlnJKJNPPOjoLLjkL
-38162A50LrlqlJ4LnlLPM%jnoolppjJLkKJ1Poj4pNKMPOKoqlKJ0J2Q%plLJ%n%moKmkMJjKJ2
-38101A46LLjonjJjMmmM%mjmjJPMqojMJkJK%%KPN%kJJLmpnNJ4kj0qLPqj1MN%jmLJ0Jqj2jj
-38039A19MJ1OKjNLnkKJonKKkjK%ojNN%mjlnNkoQJ0OklJmpkJMPPKomQ%onnMQKlopj1rmJNQ
-37975A22LjOPjk%jKpj0nkRJ3MmKmr%PQmokkMKlLQ%pmknKOJ0QLQ%qLL%kk%kJqoJ0J3rj5mo
-37914A24mMQJ0Lmj1q%kjOPJ1KprKjLMJ%jJKJopN%lJKL%%LmrLLOJ1Mp%O%nlk%Lpj1omLRmK
-37852A27RmmLL%mPRMjol%kKQMj1qLknlKQNllnqJRRlnL%kKlnjJMJlkKKKOkjmrlLOLl%mjLj
-37786A27j0kJ0LmJPJ1%pJJjkPLmpjkPNNLmrmmKMLKlmlkjLLNNNkqlMKkqmmMQJonPNKKKJkk
-37722A41OkqJLkmp%NJ1PlrmoMR%j0kOjJnoNQNjJjJknkjPLJonkkjLKnKNLjlkLLOOl%kolNM
-37657A45%NLjkl%kmm%lpMMnpJRJ0klmJKplNkn%NLJMnmLLjmKM%rm%%JLQP%LMj5oKj%MjqoK
-37592A20K%lMJ2LojJKkkkjjMLjKNJj0qMPMMLkmLPkrKKkmjLlLLJnjj%KMjml%OKo%JKMKjoj
-37527A35JknNMnnJJJlnPJ2NmLK%qnJKjn%MK%%Kkop%J2KokNMLjpkMnpjKLkjmlL%%K%%llLJ2
-37462A33PjlkJLP%m%mJJkmkJKMjjmnJKJ%jkjKjjM%onJJ1Ojpj0LPJMKkKJjKNJLroOMMMLlj0
-37397A41lkn%kjk%NKJLj%KJMKj1qkOQMOMJj0j0ooORMOKj0kMmqmOJkmOOlnkLQKjL%JkqLKq
-37334A30mLNJ1K%PLmnlopJONJ%kj1JQRPnqrnMMKjJLKjj0rkjMQOMJlJonjKQKjJJoqj0j0LN
-37272A18PKJKPMjKOJLMkln%lkMLkOOkn%nkLMJJmj0j0%KMMlj%JlkjnNJ3QnokklLKo%KJ0Mo
-37209A42%JQMJjj3qMJ1Poj2j3nNOQPklMkrmJkKP%JP%lLKJlrlpr%MP%nl%MPoj0ORL%kk%QK
-37147A40lmqLj%PL%%KKLkkooPN%Koo%OM%JlkJmolRQjKMlj0oKJ0PJLqpjjl%Mln%KLPLMLLM
-37082A55%qqoLPNpqnpl%%LLQKJokONNMmmlMKj%jNmlKllPPLmkmnLMlj1k%%J3MjlllmJOmjN
-37017A37JJJPLrmlkKnoPOmkNOJmkjnjL%MJnlNjj0kPJ0Jlo%J1Kj0ql%lMOjLLkKQNoj2LRMq
-36955A37plmKMMO%%mjjJKjkopk%lNRjJM%jj%LlkkmJ3Rjmj1J%lnpKkNJ2PKj2JPNLNPkol%k
-36892A44mnjKOmrj0lON%NOkmKOKpmpk%lJ%J1J1%llnMQjnl%mnpkKOMMQJ0Ll%mp%kKMmkNNN
-36829A52Ljnj1mOORprLNJjmrnjOk%LNmokQ%m%%JLlkMMLlKj%Mjllk%KlJLlmKQQ%qkjO%jjp
-36763A35r%KJjmPRN%lN%qkOMqj2mNJjLPLJnlnjKJKjNJ0kkNjmKNjlmpp%RM%MlJjkor%RJj%
-36698A34mkMMMK%kjmkKmmJJOQPLlpj%kJJJMkjKjplkoKOJLKpjJjMNlolKNKjon%M%jRK%Jkn
-36631A35NJoj0%PMQJkmJKMLmpn%KJjknLOqJNJLKMNkLjq%nj4jLJJLJORMjJJj0mKjmkLJ1Om
-36568A48rnKL%lkLnkLjjJJMKlkkjMRKpkLoJ%JLqojml%J0J9Mqomn%NjMOLnnNJ3NJkj0qKNJ
-36505A46kllkljNJOJoLLoljKjJQJ0kLknnkKNkpqj6pPJ6J0J%jmnpKL%J2J1mpml%j0pMM%MJ1
-36445A42KJ%KnkLJOPLJjkl%pqjoKLKLlqqJ0RomN%pjJQRnllrMOpn%MKPMlllnpOKNklmkJoN
-36379A24J1J1L%jlmm%ROlj2nJ0J0%j2l%%LjnOOjnjlq%OQ%KLjMknKL%qojkPRm%poNJ0kj2j
-36320A30KJNPjnjPJ1korjOOLL%JJmnnmnmKM%Kmj1jM%lKMjm%NjLPkljLjpKJ8Pkm%Lkpqnkj
-36256A27LJ6J0knjlqoMNKRjnmJPLlo%Kljkjl%KJ%LLPLornJKkklopOJ0KLOmmn%QNKJ%Kk%K
-36192A49jkokMKjjkL%mpq%MMjkMMojMN%mjjLNoj%JO%qlKKQJmkLP%JOKlnrq%NOOKkjlonNJ
-36125A39KJ1jnn%klkKKlokKmnNQl%PPOJKJrrkNMkqoKMNloKMMNMJmpoOJ0nmQPLkjJoKMlpj5
-36060A30j0kMMNLk%jj%OMoqRJ5JmJNLkll%kLKmnljMKlnOPlmmlmK%kjPP%n%MlrjJ4KqKjmO
-35996A41KrnJJJPJ1RLpomnkJL%rmMQKlk%LPOlKLmkkJ%oojm%%J1LonMNolKroJNMjMR%pjQQ
-35931A52LkqLjnKKO%mmLkNMmkKKmKnpkK%okKNMjlJJKNljLMmjkJ%konJNKpKPkJKOjKoqMlJ
-35864A36JO%ooLJjMjjLON%nJjKKKKpoKKMKM%qmMljnlPN%Pmj3l%jmJJ3Oj0j4nlKRRN%k%Jk
-35801A38oklNMJj%KMNKm%JjNQlnkj1roMJ0jjnnRNKJ3MloNmj2jkq%QMOMjJmpLJ0J%JlnrJJ
-35739A37PLp%p%J4PkjLmqmJJp%JoJkKJ3QKk%QNkrj0lkKN%n%Omnk%KM%KNnnLMno%MMj%N%m
-35675A41jjmoomkQJ3R%jpj0MJ1RLkj0njkjJkOM%jRR%j2j6JJ2jlllkjN%%OQjjj1j0JPQ%jN
-35617A49%jmJJpkKmnkjMJNPLNmMJmKqjjlnLnJjn%KnLPo%J0NLjkmlJQNlKKk%JRRj0nkonJL
-35552A43Mlloo%LMMOOkkmpjjoPJ1%j1ppKKKJKPPjl%lp%M%JmKMOL%KJkjKJJKMjj1qqqKOoM
-35488A27J9Rmjmmm%LKMMmnnpkLPQKnkJoqjJ3RKllKpjKmlJ0J0nnollno%OOJ1OjqqO%jJNPj
-35426A50kljjjplJRJ5Qqj5j1mPL%mjNNMN%MJmj2lLNQjolkk%J0J0LlllqpmjJjLNjOPKLjj1
-35366A46qNKomLJmqmLKkPJ1LplNMOMkorojJNMklLKpnKmqMQQNJMLlMKjkpj0p%JOJ4jj2jnO
-35303A37JqlOJ5OqmklqJMomnLJ2NMPLmmjmpjP%OOJmqokNJ1JproLNLOOnkkoq%J3OqlL%kmK
-35240A34jLJ1PplNpqNOjj1lP%NQknJkonjKKJoJLLKJ%rjQMnoJJJNLmJLM%rp%JKMoj0KMmOP
-35176A35kKRJ2%njqJKmJLlmjKMPJkjlmjm%%OjkRLjMQkmjrj3pkLmKPMNJQKjjmmjlKNQkmkl
-35111A42JLroLlMKpmKOLmljQQKjJ%LjkKLmqKJpjMK%%OlnMJLKLKj4j5lkKQJ0jJMJnpLM%nM
-35047A39PMnpJPjj1JLknkMJ0O%ljNJ7Omj7j5%J1NqnPmj5JPRJjkomKMPM%kLMml%j1r%K%LP
-34988A40OOmmJkl%OLmmklJ%N%lQjkJJ%nrk%KMrj2JRMkjKL%lP%nlnNMkMJjNJ1J0%olmrkkL
-34924A36JmORjlLjj0LJor%M%JKJmJPMklPNk%JKmlmqOQlm%Jk%jjMnnRjj4oMKLKJJKlKNM%M
-34859A43%onLmjMMQMmjlnJROmrmkol%KOkkPJolJk%POJLjlmlPROroOmoMQRLj1j7j0kK%nMP
-34795A28J1R%momlmjMOJlMJMJ0Npj3mlMN%nm%MLJMlrNNLNPjrmMmj0mnoNKjPRMkkJMQ%%J3
-34733A65lj2pn%MK%ojML%lo%%JNNknqrlPQOLKKlkMjnnjOLMlrnMNnmNKLJ2KoL%kllONLjkL
-34668A57j%jo%j%KkpnMLjnJjkmomMROrJJ4KnomKQOLKjJlpq%KjlKlmkNJ1%jNQpJMjklkrqp
-34603A21MJ3MJJolk%knoRNjQll%KKjpLLJMmrnLQPQRlonnnJPopjJLKK%kjJ0J0mrjjJmjkJ%
-34539A34MJ1JrrpKJ1Qlljn%mlKJ1Pmq%N%L%JjLMKM%kLkqrpoJORNRPppKNKlroJKklKJj0mP
-34476A33JlMPJrmLRPnnJJLkmLj%MNKjnM%okkjJMPKnnkjnjlJOOKnk%%PKqj0JPLnmkNOnrKJ1
-34410A39J1PJKJpk%klJklKK%LLJJJklpkOolMKjmKkJjkKNM%jklkO%rqJ%KkmMMlJPMnr%jJK
-34344A32%kmMMKMmmjJ0J5Oorprj2mJ2QOLmpJ0J9jj0nrqjJMKnJLKLlj0lLNLNKJKqnMQjORm
-34285A53noqnMMONLljJnl%L%OMrrpLJ0QKjlkJjOMKJj1qRQLNkj0j0j0nMPjkKlJ%%NNJqmOM
-34223A44mkLKrj1oRJ2J0KLllJlnJkolPRmqJOQprlOJ0K%jpM%j1mljNNNpJOjLJk%KPKnlrpl
-34161A25J3J0JmlnlkkJPNmjL%%LLKLMKK%mj2nolOJnjNpnJNPNKL%mlkmJOMk%LjkNkKNJKjn
-34097A50%Lrj9rPMRJ1KmlKQLkkkl%MklLKlqMMmlMNOkoLPmj1o%LMMLj0j2kKjjJNRMKMJKlq
-34035A43j%oljLJn%OJ0PkmlLKj1nnkkOKOJ2Pj%lpj3jRLMO%m%nnkkm%OLknkMK%jljJ1OKJ1
-33974A64Poj0qlMPlnJmlJ0PlqlNPJnkNPkj0j0MQm%Njnj0oLPjpLRK%MjnKMkLkmmnlMmpkQJ3
-33912A46Olr%KOJJmqrKPJ1KqkNMkoJNmnjKkP%jO%j0kMnnkNN%l%RKKOKjmqnmpJJ0RQnroNK
-33848A44njlkjjJ0J4OnkMJj%mNKo%JMlopnkmMK%%LKRkj3nkLNjkKMO%mnkJJknkLJ0P%nom%
-33785A35LM%%LLMKolKJ0NnmmpnmpnjRMjllmOJ0N%lJPMK%mj5j2kNJ4QmnjqnQJ0J0lokJPRK
-33725A61nqpKJk%NOLkj0mLKLlLKljJ%mq%LnRPJ%jpj0JLMKjJQQlnNLlmm%L%nlMOKkkPMprk
-33660A43LKNJjpnJKKMPmkKjOlrojOJ0KKLrj0%LmLNn%LroLNMPQmmljLK%klnlkJJ0KJPLmpp
-33596A44jkJJ1Ml%JomMNMk%JnrjLJ6Nqpjlj0%NMlrj%jM%kjlnQMl%JnnJRPNmjk%J2MnjjLN
-33533A57QJlJJlmmnmMJj0pjKLLNRJqqqMJjKlnnnOJ3KljLJ0OMj%%l%jkjMKK%j2j0JLLJLPQ
-33471A63jj0pllk%OOjn%J0J1jnllnqJM%KLoq%KjNPQ%rj1%%OQORorjkJNrpK%nlNQ%jNmJKn
-33408A42JKkll%KQNNKJKjonnNPJoojLjooMJ3PmJOLKmj1lkqlmJR%j%MJ0JnnnoJMJ3NnkKMK
-33345A59nomkOKomJRLqloj4lKlLRJ0KLQK%kllJLkmmPMnloJJ4QlkjopKPOnrqMJ1M%%lnORl
-33282A58qNJkKkooJJKmnnLJ1QMJlqmJ0Q%kknoKMkj%%mMJ0JrrpLPm%MPPpjL%nojLMnj5KJ0
-33220A42QRLrmmjMNMNMllJpj1j2%K%OLMLOJjnmJO%Jjjnj0MJ2Lj1j1kOOknJ%lQO%JKJ%p%L
-33159A49LljJ0J0mrmmrMKopjO%MOnj0oKJ0LJPkMKkJmq%j%JLJ0JonmljORLpj2%J1PKjlklJ2
-33099A56PmrnMKonMmMJ0JqljnjQNkL%%JmokmKn%OKKmnO%lQRJMLj5j4llJOLPJpp%%%RJ1OR
-33036A66KLjj1jjlnoKJkj%mkQjr%JkJkkKMJ0PkrpKRQMmmknmlQP%lkoMPnnmkooJRPKmmN%n
-32971A35kKPQNJ%nj1pkMK%OjnKnoLLmJJ1J1kkKJNmokLOQLnrojJJK%%lMllJnnjkJJJJ1Rj%
-32908A53Pnj0JRO%nmj%onRQKJjprLPMN%lj0rjJ%l%LOJ0PJmojLnonr%OOLkpjNMOJqkLJKJK
-32844A51JKmlklpkLmnNJ5QmnJkjkmkJRJJloJJ1jlNJMjj0JRNomJjnm%koNRMJ4Q%kprj1lJ0
-32783A52Qjppp%Lnklon%NO%%LmnLRRLNlknpkJklNMJ%lpjMNJ0RmnqJROkprq%PK%LLjlMKl%
-32717A45J1Nlr%Lmj1lkkJJORLMk%KlkKlopolkJ2J0jonJ1NrmNJ1J1%omkNjj%Kjj0pj0JJ0M
-32660A44kKOJMJj%lJmlJjJl%LOKjjro%klmkMLLmLNQJ1jqoKLL%KoqmJMNMRnmLPKKMJ5Pj5j4
-32596A62j1pkKLmLkkRMlj0pMJ6O%LnoojNJ0LonkkKNQ%%%mmjMLKjLlpj%KJpj2njMJNKPLmL
-32534A54JlkKKkq%%J%JJMKJqrqJJ2PkPPlnkkj0kMOKlLOlpqoLQM%mlLOONLqqjKJkjk%joom
-32469A26kNPM%RM%l%KNJJlmjMmj0JMkjNJ2J3m%Mmoj0JQRPnj3j2kK%nKQJ1KkomJ%%jrmnLJ0
-32409A49JLNJqnK%m%MMJOkn%k%JK%mJKJkroKJ%LNLMJjjRLrj1pMNJQJ5PJqkkmnLOkmJm%Lm
-32344A57kJrqpjNMkLPJj1lPLOLkNllOkn%kj4lQLK%nlJKJMJjoNQKl%jlLJ1MolKkk%JRkqpn
-32280A41jpkOJklMloQOPJmkjKJOJ3JKmkpm%KLolLMK%j%noJPP%kpplLPPJpnjkJOLjoljK%o
-32214A38lQPK%roLMQ%%Klok%LMJJjjkljMLJOjmMJM%kmrq%RKkjLljLK%Jjj0mQLJkJRQjkJL
-32148A66Opj4nnJMJJOlmmJOM%KnmPRLpklnqqjONLOPolKomJ%ORKqkNOLmlo%JKONOqnl%NMk
-32082A62mjJlmklJNMolMNLomn%koOOjjPljJkNlpMOmpmJOJkOjpmJJ1NLKnJQNj1j5kKMpjOM
-32018A49jlLkoLOJKQKolml%jmkNNkkLKkL%KkjljNj%NOJ0mnlj0ojKjklMJ2J5M%rj0mjLNLJ
-31956A61okMmomLMJjlmOJ2P%pljJj%JprJKJJkkQOOMollkKRlj1okLJpnkkPJ2Q%lJ%kjMMKK
-31892A64LnoKMmlnKPNoj2njQJkKNOknmkJ2NpnkPQMmorj3oMMlKNOK%%qn%J0J0jKJ0JqpJkl
-31831A51JOlJjpqjOLkNPJJmKmmJ%oqOJ2KLnnLloO%omrLJ0MkOKkOK%jmQLlonPJ1jj1J%kor
-31768A42kJ3J1l%L%%Jlj2jQjoONkjllrjPLMOlollkNONKjLLO%j1lmr%O%mmlkKMLLKmn%K%%
-31705A47JLJo%PJ1%polJlqlKONKoLJ2L%KqmnoMRLK%K%JJjLnlPKKJLjj0monKKJkolklKMNK
-31641A48LQJ2%j1lOKLMm%qrkMomJoLOjrlKJQLopkLP%nON%mLJ1Jljj0pKL%ljLOJookPKLNN
-31578A58lo%J%JkKKPJjKlJJ%Mk%KkjMoj1KJkoKJKnKQJ0KrnLkmrmJkNJ3%j0mqlQKJ4LlJkP
-31516A58kqNO%MjpNJ2KnmkQNkj0%moLnkJNLnopLNLPNolLMKqmlNNnj5nJ0%rjJJ1J5N%onnJ
-31455A51J%lMJ0jqpkKJLOJjJoljjkJJ0OKkroRPJKoj3jMMKPOmqmpnKNOMmomJLKlJMMNJjKK
-31391A65OoqNJnroKOQjmJMJjKLjqlkkLLKKpojLQOoJNm%LkknjLLkjjn%jNMMJknpMOllKKJm
-31324A51rkKMjMljMMPKopjLmoOQNOMlj0j0mOMjKKO%%KjkookLjjKMkkjjkm%knkQJ2J2kmom
-31261A49jn%PL%J0Rlm%mnllNnLRJlm%P%jJnOMkkjKKjnkpKLoqJMLLjmj0oMJ0OlokNMMMKnJ
-31197A57%r%KJ2QopNKlJNmokKJmqNL%lkmqjMMlLPJ2NLKj0j9pNJ1%kLPMj1j1mlKJ1Q%JROj1
-31138A62pLkkklkRJ1KookomLJ3J3joknkmmJNMJNKmJllLlnmkQNj%OM%%qoqolLR%ljkl%%LK
-31074A47MMlmpJ2J3lj5nQMljo%PPjllm%MQOppmMMjmnjMN%NJmJKO%%jj1kKkjKqmOPn%NMN%
-31011A62LLkmn%kJ0QqolmlPQLK%k%nnJOPjqpnjMMMNLlo%OQJj4rjPRkoKjnjjkmjPLlLQmnK
-30946A57ppmnOJ1OjmkmkMLKjp%JKK%lKlmLPJjjrqpkJ1K0Pkjj1lN%lOJ6QonnrLnomnOJ4Mn
-30885A55%jkKONjJJK%pnkLJpoPJ3LkLmj1p%POooPPmoRJ3onmlOOjmm%kjMOL%ook%%Mm%kol
-30821A44KlKLj3nMORKpoJJ1J1jqkMko%R%noLJ2LM%mpl%jMJJLjjlJKjmLRJjmjjlnNJ4Kj2r
-30760A51j0kNlOMNNKqj1KL%KOk%LNJllKMKjkJ%jjlKLlpmLmmNMJkLKnoONM%lnmLjLkrJOmK
-30695A49knQJJJOMMkp%LmlJmjNKJ%p%%k%lNNjkokKOQjMJ3Lpr%%kj1lNmlPPL%JKorkJ1PJK
-30631A70jommNRKppkjjjQKlJMorlK%JQM%KpnPLKJj%JkqpLPNLmkLNnpkKJOLmNKnkK%kmmKj
-30564A54kMJmM%JJ2kop%%k%%J0NpoMLoj0kppPJ0MQRmlqojLLnpKJ2Qkj0mJ2OlqrKMjLKjQn
-30504A56jRnp%JMJpqKJ1RkmljJnJP%lNjKKpkOJopNMlOQ%mlKmpQNjonJRJnlJ%mPJ2lpNKn%
-30439A65JjLkjKqkNKJMkjKkrnJOMJ%%Mjr%NNljLmoj0KJ3JOMonlMPNlqJ%olJJNLnlklkKJR
-30374A63LOOMmpnJJmknj2LPkJQQjLJmmJMJnoJNMkrnOO%j%mKQNjnnrjKoqMJOMrqJ%l%PPRN
-30308A67JJnj1nLPKkKlkNjnJJjjlmJKk%LKkjLMMjjmlppkMLPJ0RLnLNkj0pJMLnkJ3KqnmRM
-30245A68mlJMMNmnmqmKLOMnj1%JjNJ1PkpokjmJMMmolk%kLNOONKproOKj%JnrLJ4J1koj1lN
-30183A52KMLNooQjlLMKloLNlj0ojKO%kn%jjM%jJJ1RJmj0oKnnNMJ%JNJRJ0kj0JMM%KJpjjl
-30121A66KJOQj%jprj7j3JL%KMRJ1PkprpOMroPOOOlnmoNPLK%pqjMJ0mpMQKKoj1jNJ1MKjqj0
-30060A54LOJN%rnJkMJ3Mlnolj2lJkKNNMkJJ1KnKJ0Q%oolK%n%P%%%JkjJMMlJJj0j0oJQOKM
-29999A75mnKjJ%KMjnonJMQKonMMqrk%llOLlKK%KKORKmnLjMMJlj1rNJ0J%KmlJlnmjkllONj0
-29934A46pjNQNN%MJO%pMNo%Lmj0qJOKkjjjQL%NJokmj0jJ2R%kNjljJnkJK%KJoj1ojKOjKjK
-29871A52jlMJ2OMqpMNKpoMOkqnP%LJjKljKLJplMOmolJnkMKkm%PONJJnj3kRJ0QLmoloJMLj
-29807A65nKJL%mMkkMMon%%kMokP%KLlpJjmJJNJj1oJ0K0Onojp%%%PMNlonnKPjkNK%klPOjK
-29743A78mnk%JPMNLnnqj0jKOjJkk%j1lPRP%nj%%nnKpq%PJ0RJklJNKomlLQOkknklMJ0Mljj0
-29680A66j0pjPNoj0jJ2J2%qn%KJrmKQLk%MJ0lqlmkQNL%MPjmnJJm%PolLK%kkkJoKjj0KLJQ
-29619A61MKmjkm%PJ3Nm%kokpnq%Q%KNLJnmKkjJKJNO%LJnlplJjkMPOJjOOrj2PQmlkpj0rMJ1
-29555A58NklnJMQKnkmmjkMKOO%lj%KJ1Nmj2pmlKOKk%LLJqnPRMklj0rmnMJ7J4KmlKlKQnll
-29493A69lmLNjjKlpj0KJ3onQ%mkjJMkj%jJ%pnL%JNJ0MKlpjPJmPQknK%njONj0j2%MKMMkmo
-29431A58JJ1QJKKoj2NJ2Oln%Qn%%mnrqKJ1RJ2kj3mlkkpnJKnj%Jm%NKJ2M%OMlJNkqmj1rJO
-29372A56Q%opN%LLmJKnmlk%jQONJ3kqKpopkKkjJ3J0%Onj1MOmrkOOJ%jKM%J%ljklonPMkjN
-29309A67J2PmmkmllkpmJNOMLMJ1Nqj4pKJLnj0pkJ0OON%mmkJKJJkLMnk%NJ4NpJMJplLlojJ
-29248A72MpqOQNKNjoj1JKqmkKJ1QKkJQjJLlknqjJKLnmjRJ1KMkokKjL%OJMOLmkLpmlQNJKr
-29184A98rLQJonlJOJ4J0Jqj0qnQMmm%QkmMJjkkk%%ppLjQKlQMrooPJ1jpKlrKJ0%rnLMppRR
-29122A87LMjmJJqj0jlnJQLJMjlj0o%QMLOpoJolkMPK%kKJjMljOMjNkojKpoMM%jlolMMKMqo
-29057A61knMJ0%npmQNKl%MJ0OMjpoJ%mjL%kKNLjNjrj1oJMjooJJ%J%JKLOQlj0%mlMOOOOLo
-28994A78mlpqpkKl%LJL%%ONjLlrlMjKKjkJKJKM%nJJJKMmmkk%ROqj5pN%mJMLKnpMJ3OLjk%
-28929A64lMJ1Mrj2jL%jKPKm%NMJLkj0mKRMjMnj0lMKmkPNjqljMQLj0kJm%PNjMkJ%mlnpkKJ
-28867A59KjkmjJ0ONN%mj0oNKlkjjQOj2oJ1QmkJ%%JorJQMlj1lQKOL%l%jJljkOKoOJqm%MQn
-28805A65mKKlj1lKRJ4Onj0mlL%kMJ4Oj1j2rj1LJ0QJjm%LLQQKJkoplLkKKRJ0oLRKqj7j1%M
-28749A63mkKMOMnmkorjMQRMMJkjJl%KJlJK%KJ1LolorkRPjpjKKLJmoopllNNKJjjKmonPLnL
-28683A56QPJ%jkJ1QlrkjlKNjmmmjKNJKPQOqrpkJ%l%RKmjKLqj2mLQKkkJjJKJLMllMK%k%L%
-28618A74nKjmoJRQPJqmqnkKJ0LlqKKlomjJMOKmmljjLJpmJJ4Kj%ooQJ3LjRjj2j1LRL%lkpJ
-28556A62Lmlnr%%%J1%kQRN%qkNjj0qNJ0kOPpj3KQPKnlnlnjnKJ0QNkLMm%MLpomroOMkNjjM
-28494A65LkJNllQlmNLnkNKnoMM%qnN%JJL%%%p%lmJ%LlolLLKKKNMnnjmLLJ%JJNnROrkjj%K
-28427A66mokLPJ0Nnj0j0%J%MPNlPKjnmkJl%kpNNj%jKJ%LkooKRKlmlmKOKLkMJn%MKj%nJQJ0
-28363A83Onj0pkjmlkJNknlPNlQJ2LlKKjPKqj3j0KMLq%LLJnmKL%LLlj0JQLM%Jmj3olJLJRJ1
-28302A74KkoN%lJJo%J3RknKMjKMmlkqj1lJ0OlKJkMpoLOj%MrkMLjjljPLkrpMOKqqm%PQjLL
-28238A72jj%jjJMMPPKnrj1nj%LPjnrjL%%%MLkjNJnmqmkNNkLPMPQLkomLkmJPlnKQOnnK%pn
-28172A67KMl%Jnj1kJ0%lJJO%nNPlklJLKk%%MjmnkmlKNQjNjj1%JmMP%kprklPJ0NLjLNKok%
-28109A74lMkL%NMppkKJ%JJjnNKpqNQj3j0OLmkKMMJNMnr%RQKJjlonmnjOJnlKNMOl%Jrp%km
-28044A46kLNROLLQ%lmnnljkLJjJmlMPPkjpo%PQmlMK%kJMkjlnmJjn%OkkLMmolLkJOMjJOpr
-27977A52jMLnJPOklMJ2PlkJmpokNJlK%mql%JOJ1Qjl%%llMKopnMjKLJOLnllLmkMLLLmJOOL
-27912A85j2oNMLPKnj1mnlMK%J%nKJJLlNKmRJ3Jj5j0LLm%%pKJ1RjoqjRONKqljkJnmjNLKLl
-27851A77mmj0opjNPLjJ0QJJKlnNOmnlkMjLOKkj5j6jnLQljMMKKNNMKlrmOKKKlnl%%jLkjON
-27788A75mj0oQRklknoNQk%LMjjJ0%oKmj2l%KPLnrJQLlKJ1KpnmMQKJllKLK%lNMrqllLKmno
-27725A52j%OJ6J3rj5kJ0RMKLpnolmKPjrqjNKKQ%mm%JJjNM%Jj%LL%%k%%kkn%JKJPP%mj0o%
-27663A65j%jjNmjPMjjJmJONKkLJJL%%Kj2j7mLMPKq%JJOKKQPoqpNmpL%mONPJlJKMmqlmkQK
-27598A76rjMpkoKOn%J0lpnjRJ0jKqpjNRkjKjKlolPNJLLLoj1kKkNJJNJnnMKjJOnmOjommJN
-27534A64M%QMnJ%LL%KkNLoj1%OJ1Kkpj6nQONKkmprojKkKNKQPjL%lKLllKrpJjqokLNMLKJL
-27470A67RJ4mnJ%mj2lOQnLLlnkJ3Mnj0Nm%L%nljmJKkNQJ1Kj0omqpJ%QQL%LmrJ%nMOJJ%Kj
-27409A72rJMKKLOK%oj1ljn%NNkolLRj%%klOLmOmj0LOJojLLN%mmJJNMOONmq%%mjlpr%j%Lk
-27344A57%LPPRjlmlOmj4q%k%%LNJnJJ0PMNKljJj1j2nJNNKjJ4Qjk%oj0mKjjMMjMR%pj2mko
-27284A52QJ0P%qrjKNPMnqj4oQJkmPJ1jmOJkjkMjJkjRJ1MmPMqmjMlpn%Mj%KjNJmkLllplKL
-27221A66jjPJnqjOP%nJkom%NkjQJ0%rjlkRQLPlqqmlljJ3NojJJLQKj1rMN%lk%m%jJLJLQLq
-27157A73lKkJnjLKP%mljMQNqnROlqmqmJRJomLJ0Lknl%LNOprj1qNOOPKmk%lmoJOQKMMnpml
-27092A60kMOM%K%lqjLKmj%N%jnj3nPJ3MQQNJJmqnpQRJJplKoKMppplLmMMpKPJ1%ojPJ0joj
-27029A75PKoqjJjLjjONkj5j4JRMLjjkJOKjmlno%PL%LNLJKLjl%lJnmkPQ%oomJK%KMPPK%kl
-26964A82nlonJl%M%%LJKm%klMKmM%rkloMJ1J2JjjMjlNOrq%lkkkOOnoM%%RkkONnojKLJLJn
-26899A73jOOK%ojMmkNnkPMjknLMLLjmJQKrnLjJPNLJk%lj0jOJNKnpqq%QJj2q%PRkmMpolk%
-26834A57%NN%QOKLMlqjqoJNNJk%KQPjjLpj1mJnoMJlLJ1kj3jLkLJ2RLKlkkKonlJMKkopLMN
-26771A75%j6qOPJ0LrnjjNP%kKjqnlQRLmrkk%Jj%%MNMQLqokkPPmr%l%J3JkqmQNJJmj1mlKL
-26708A61KMKLPPKKJ0J%oj3j3jJMKjKJlklnjLLnojjOQJ7J0%nj0pj1nl%OPMNLnjJj%%kkmkL
-26648A68LkplKLklJM%M%ojMknJLjjjmJJ2PKppMMmnn%KKQPJklopmOMKLKmlJk%KNNpnNLjj0
-26583A61kOOLMkqmJrrPJ0JLljP%JLJn%LLLJ%kLNKnpjj%KJ1NqonKJmnqm%kkKNMPklJNNJK%
-26518A79JOJmoj2kKPLJ%%Mjm%ol%%QlpJkj%lMPNknrKJ1QOjplj3j6lJ0OLjjoj3qLJ9J6j%Q
-26459A78%pojjKJN%qLR%j%j%nmJL%mJJlJ%pOJ5%m%L%jMlJ%JLLPomko%%loLQJooPlj3oJ4J1
-26395A75Koj%JjqokKRMKJl%lpmmjJKLLPPjmJjppQJ1PMm%K%pLJORkmqpnPjp%QJjnnonLMRJ1
-26329A81LpnjKMJnlMkmj%J%plLRLJKLJqj0JLJMKJPjnJJKmJnj1lMmjQJ0Kmlmj%lkOlKOJK%
-26265A73kKLlJMnrlLl%OL%KJnjK%lLKopKQLJmkMQjjpojlOJqj0KJ1LkQJ1KNoorlPkqkM%MP
-26201A74Nlnl%NOJkkj0llNkqjOOOKnljMNKKK%mmpPJ1Onoj0j1LJ2J5Mjnrj1j0qqJPQOjlkJ0
-26142A65RKj%jro%nj1lJ5J4%lJjnmLL%km%jJRMQNnkpqKkmpmKLPJ0LKQJrj3rlkPJ0QMnpOM
-26081A73mlk%MJj0MLKMomMJmp%MJJNJ1JjkKKJlpqlPJ0KojNlklnkkjllnPJ5Njj%%jpnnmMP
-26018A62mKPKjlJ%OOooKkLjNKjnJJlonmnmPOJRRMmnKLKLjkljkLLnol%MLNjm%j%OOmmJjql
-25951A63OOlqj%jKMPMoMJnjjPPjjLkql%mmKOnmlolK%nKPRMjK%nKOllJJ0jj%kJLKlpqlMKN
-25885A72PklJ%nj0%J4J2llpmLOjJlmNNmj2kkjLNKqjLOM%oNJ3NlolJKl%KJjpm%OOj%o%N%j2
-25823A68j0jNPJnl%KJ1J2%kJ%j%%KNjj1nNkqKJ3MjmLJj0j0KJ1mj2okMKmjLJ0%pmkJ%jmmP
-25766A57J3J1%JJqj3lPLKJpqrnOQNLllqnLP%jJpjMQPkkljJqkPPkmNjjmmOPkj%rpKJ0NJjj
-25703A63mnM%kMJ3PnrJK%NjqkooKQPjmjkolnJOKpmPJ6Onokl%LLLpmLOJ4J1Kmmppm%jNMlj
-25640A69jMJ0Ln%Lkj%jnj5j1KNkJLORjnJJmqkMNJ0OrnJmLQ%lJLJmnJLJ1P%pj1qPJ1LlJNk
-25580A84qokNLKroKMOL%JMlrm%kkjLQNj0p%kjJkJ0J0JjKKmqJK%mlJMoJROKnmlnjjklpqlP
-25516A47POOLMjqnNLLOLJjjlkOMpmKJlkLkJjJOork%KLOL%pkjopMQOMJ%Klpn%%JM%JN%lPl
-25449A74nJjlnl%%KMJ1J1%loojP%rr%rjJ3J5%k%kJMJjLLjnoLN%pkJlo%kLQrmJJ%%KJKljj
-25386A61%RPmr%RJ6Lnj0qk%LJlJNMMjqqJOK%Jlmkl%mjJ1LmojjJj%PNo%MJL%JlnJjmmRMlo
-25322A63lKJ1MjNklnk%mjKnmPQLmmjKOOMknrkMPPKlJllOLrrmKnLJ1NrqM%JKonNKjLKPNj0
-25258A73qrmLN%kMkLO%kmLLQKqj0m%LKkKQR%j1qmnLklJJROrqkLPJj%QKmlKMJLKMkj0nkOM
-25194A67jLnmlNL%OKmmLKlMOjOOJj1j3LOmmm%LlnJOKkmmjOJlROnnKMJPJpjkllp%MJ0O%%k
-25130A74rnolOOLjlLKjklJLpr%NR%JJqrJ0J4jrkNlljMMojJqmJkRQjNNknjnKQKMNnqoKJ%M
-25065A69PNpqJQQjqj4jLOJ0lj0lLMnkOMjkll%jJKNLK%Jkomj0kLjMN%kmjLNQJ0kl%Om%Pko
-25003A78lmnKLlJOJjmq%RJqlMjkKKJkKPK%qqoj%oLJ1L%JJ%k%%jKKLlpqlOLJLJ%%moJ0J5P
-24939A86%KJoj2qkqmLKNLMlkKLmj0l%PPKjmKLjKMopll%lnNJ0J1JJ%jjkmlQKj0j3jRQjjjL
-24878A63OM%rmJNqqmjJJj%MJ0Llmj0kPJ0NoJjpoKPjlMjMOlkLKKjlMKk%jlJOJnkNR%m%mp%
-24814A63LLPNon%JN%lk%Lj0jNKJJnnJMKJML%kJLlRkj8j5nQJKN%JMJJPnj4j1LKm%NPOMkqr
-24752A49kQJ1RJKKlmlmrlnONKKKpoLNLnmJNLj0oMJ1LknkKMNMjmNPKqokKP%oo%%kmqmQJ2P
-24689A71JllrnKLRNj0mnmJ%RJ1L%l%JqkLQKMLoj2pNQJj3lLkL%LkmMMonjOOljL%LQl%knlj
-24626A58kkkmLQLLKM%LK%nrqJPJ0J3NkqnKjqj1n%KNMNOLMOL%n%kl%Kpj2lKkLLrkJ1JlKJj1
-24564A56j0ljNJ4Lnkjol%LKLKl%%LKkJlmPOKnmpKJ2ONkqlMLkkkPRnmqnqoJMPMjlJPNMoqL
-24500A61PqqMPKkjL%lnnPP%nJPLJqrLRMlKkMkj1oKNKj%jjoLkj0pORNOMJnjL%MM%moj1oKL
-24436A52Kj%jlOQKOKrnMKNKrlKJlMJqpkPRKnkOLML%JjqokJOjmkmqNOKmLJ2mmk%JnLMK%NP
-24370A78jmmr%PMNQpj0lkrojKLOOKKQkrkJLKMjmnpkOMKMpmjNMoJMLlmKOlNRmmnpkloKjkQ
-24304A56%%PJj1LJ2Kj0lnMOljmnjjkqQJ3OmJ%NNK%lnkOlj3mKJPNmnKOjmLKnookKmkKLLkO
-24242A52J2%mlMMlnkkQJr%LLKKnlMJLJ%o%JjkkLNnn%l%J0JjKnjPMLLnj0mJJMJ1%JJokMNL
-24179A76ooomlNJ3Qmj5j5qLQJ0LmlojQJ1nlMno%kjNLJ1OjKJmmklJJ%ljlo%MkKOjnoLLLJP
-24118A64J0kNJpj0kQLJKJ%jJkjKKJLJ%%%kmjmNOP%j1JRJ2Km%J2J4LmpJ3J6KjNOJ5K7K0J5
-24063C32J2J5K7L8L6L2K6K1J3J5J6J6Pj2k7l7l7l8m7l4k0k0k2k6k7j7j0j4qlKOlj2j1JM%
-24025A94jJ%j1j1JLknlmMRloNJ1Omj1%J3Pkj1rmlNKjljK%lmNmmNKlLOLmj1qrLJ2J1%MQlm
-23967A73jmn%J0LrlN%mn%ljLNNJjj0jJ1LkLmj5nOJ8LqjjmJlkOOklMMj2j4mNPLkMONjqjMN
-23907A70OLM%oj2pLnnRPPJmJlj2mNLkLMkkNnoLmmjK%jlKLl%QOJ%%kppLlmL%n%J0RRNLkoo
-23843A65nkJ2RoplJNkrlLmkKOno%LooJML%ojJ0OlmjJ%KJ3Rkoqj0pNJ0KllKljNJ2O%rj0jK
-23783A55omLNNPJjJloj%pLPNJnj0jL%LOJkKJj1lNLOLlk%NJo%JokN%JMQOnkmORjppmmp%KJ
-23718A55JKJ0%mOJrrLJj%jLKlkMOljj%kKJj2nJ0NljjMnqoLPPJ%LnojQRjKkollMJ1Jljk%N
-23655A67%llKROlJjmmKNJJ0pj7jNl%KMLNKqmJ0%rjLnkJ1QkqnKkNJ1lj3j2qOJ5%pJ0%mPKK
-23597A77j1j2kJ%NPJMLnnjNKJJ0RKj1j4oPJ0Nj1qJ0PNnlJlmmJ0J1JqpnrqNROPPjmoMQKjK
-23540A90KKmp%n%OJKlj1nRPkqoNkJLJmrMJ6lj2nkJPJ1NMn%PK%lmknpLOKNPO%pnMjnOLkMO
-23477B04mj5qlKJ1OmnlMRl%RKjjLJ1%ljkjKjm%npOOQQQMJ%MMnnqopplKNJ0RNJnlMPLkJMJ
-23414B42JKolJjlQMlKNJ0LjJKJJmpJPJlMJ%NQkj1lOQPkJjp%KJJ0J6J0KJ3NkLJJRJ7RKokM
-23354C70QJ4J1J3J2QMmkLOJ4J5OJ1J4J0RQJlMPPPNJ1J3PQJ5J5J8J0jKNRJ5J6K1K6K4PJ0J7
-23308H06K6J9J1J5K1K2K5K9K9K6K4J4K6L5K4K8L6L9L8L9L2L4L2N2O1N4M8M9O4O8O8P3Q2Q8
-23274B137R3J08J11J19J42J63J73J82J97K15K28K58K95L17L41L62L90M17M35M70N15N55O13
-23251H836O81P54Q38R48J068J216J372J553J777K041K346K686L080L512L947M374M751N057
-23233E0837N256N284N092M634L912K923J730L32j301l045m717o043o793p022o824o174n276
-23216C2805m431l727l157k679k285j959j642j360j129r44p98o87n81n04m53m04l49l13k81
-23197E122k50k21k01j77j53j47j33j25j17j08r9r8r7r8r8q9q4q8q4p7q2p3o9q0p5o4n7m9
-23169B029n7n3n0m2m1m6l9m4m2m3m1k6j6k0l2l3k8j8k2k4k8k3j5j8j6j9k3k1k2k1j8j3k1
-23136A054k5k2j6j1j5k0j5j3k3j5rrj5j4j4qnj2j3j2j2j2qrj1j0rnrj0j6j2jRoj1rm%PNk
-23094F33JpoQ%onj2j5qkmmqrj2j3ooNROKqj3j4pKmj1oolorj6p%kjM%j0qkkqJK%LKmj3mjJ
-23037C91jJKMjqmmmokjmj1oJnj0JOMknlmqnKPklmkkkpj1JOJOjrkJ7QlmJ%j2kNM%mmj0nKj
-22976B86qr%QNkmljJQjqonkj%NJLLLnrJMkn%NKl%LkrjmnPk%MNppRL%NjkmqlklqqlLOLKnk
-22909B25QPoomMJpp%PPNLNLkqj1KMOPkkooLMkkLkKkj0kJ2J2mj0jKJnlNLKRKMKkpj1kLmjL
-22848B29KOjmrkMjm%j1rNLJkMP%ojLJl%MJJJmkppKkJJ0QNjj2pKJJJJkpj0%NJ4NonjOkjKn
-22786B02noMJ1JJ%nrlLjlJRRKMMj0nQKLnnorKOOJO%lrj5j0MQ%jQmljpj0LJ0NNQPmnP%opq
-22725A85pJJOOJklmLNjjolOQKKkpjj%%OMjokkkRKk%lJlpm%PKkjpnOJJMKnlJj%MN%pjljLJ0
-22658A88PLjkqj0LMmnJ%%JqjJ2NKoJNlmKMkjkJRNNlkK%K%kmjkmm%OMLjkOJmlMkpoLKnmjQ
-22593A85OmkKMmr%J%kNKnKjkMM%j%%%oJLJnnMMNKroNJ1NKkq%NM%%kppjNJ0NjKjpj1nQkoQ
-22529A84PlnjL%MN%lpj%mlKkJjkkKJqomJmNJ%kjJ5J1jJqmMKkj0%RNkkjlKNKnJLkONpj0lJ5
-22466A83J5MKloKoroMLj1jlJJ2LNlj3OKl%j0nNLJ0QlmJkLMRRLlkljJ%mlMMMlJNR%kJOP%k
-22405B28OJ4J1J3J0KJ8K3J7J6J9K3K8L2L0L7L0J6J8J2Pjnj6k5m1m0l8m0l1k1j8k6k3j6j0
-22369B59j1j8qLJqokkrMPJkprjkjjMJ0JJnpKLJnmj0rMJ1J1kkmO%kKqrLLJlNMnokOkqkKQN
-22308A86mjLKlml%LMLjj3j1jjPOQjmkJjJMnkjKkKMKmlMkooQPnkK%Jkj%lLKO%nMOKqnJllK
-22243A68%mQRJlm%LKJ%LO%rqpMMKKkjonJQkj0KJ3Kqj0kjjRQMKJJmj1%J%RMomKqrLN%QKNJ1
-22180A89Lj2lOJmKmqOLNMl%Nnj5j0%KljJNM%JoonKONQjo%Rjl%jNjmkJMll%JjLNjpkPkKjl
-22116A68qkllJ3J1Nj2oNMKqpKnKP%rj3nLJ3J1rn%MJ0OJ%KlmJkQJ0KNLj2rnJ%pm%OokROnK
-22058A68QP%lloMkqnOJ1%pJLpmNkmMMlopjL%jjpjMLNJ1J4PlrrJkpmlMJ2NJLkj0onl%OQJm
-21996A64j1o%QMmj1KM%%m%RJ0Ok%JklLlqolNLLJ1joORJ%KN%jjJkmnLJRRoqmkoqjKjkMNo%
-21933A63l%J0%qrJMQNKKkKmnlLKNloolkLJLPNkp%%Jl%kLOLMOJoj2oMLmrLNjJRPKRmj0j0J
-21870A64J2Ooj0kJp%JKRQNlj2mNOKJjmj1nMJ0QjjKpj4MQkKLmorkJ0%mMnmKOO%nlp%RMJmp
-21810A55oKNLOMJLKp%Pnj7j2KKQJ1ONkJjponJOJ1QLrj2nJJ%jjKKjMNLNKqpopLlnRJ1Kj1l
-21750A55qoJ3PONMjmKlmJkqkN%kkNK%kqJOj%%kLJLjl%RL%J%mJKokNROm%Orj2%%%lm%lKQL
-21685A68lmnkkNM%%LNjm%mJJkjKJj%j0qnMMMJ3MmkMJ1kokL%m%lMOKJmqJMnpjlOjKLlnqmJ
-21621A43%MK%MRMMjpKJJJmjNOlj2jPLpp%QOJ%pnLJ2Oonmmn%Mj%ln%JJ2RoJLjKn%M%nlKlm
-21557A55J0Kq%NNNMKknrqomJKON%jl%OLkj2j2lRRMPnj4JRJ0J0jlMNjok%Kk%mnl%oojkNQJ
-21496A59jO%mrk%JMklKLJMO%mj0mJMOLL%pmqonmLQMLLjO%LNjkJnpj%KKkpLOOllj%LL%JkK
-21430A59kpjR%qp%KRONJ0mj3n%mlLNJLLmL%JpkQOMjlKNkoJNN%kqrlLKlnmkPMjkmkKLRLjl
-21365A60jLJLLlpmNPMmolKkoPQkj1jKJjmMRjqpJKJQNj%klLLNOKklrrMKmnJOMMNJnppqKjL
-21299A50OQmJOOJj2qO%%K%kjoqmjMNJ3J0qmJnj2MPo%P%KJKkrmJJ0J0jJJ2Pqj4nlnKjqlQQ
-21240A57KLl%QOJmnlmKMnoMQPOKlj1j3jJ1jjQLJLmqnnqJJKP%kKjpMloLKOM%KKkjjkKPKl%
-21176A65lrMPJMKLljjoomJJNMJp%MnnKLjno%kjLJ1Pnm%LloM%rJPN%LQJ0nooojKQJro%MNp
-21111A51oL%%KLJk%KR%j0LPRLlmojK%lLLnmklmlkOJ0%JOmrkLPJq%J3lqJMkkjOMKMjpnnnJ
-21047A50kllmkPNLJjJnqMJ2MOQ%kloj1j2JJ0P%LMj2n%LRQNklklKNkmnlnj0r%MPQNMomMNm
-20986A54mOllL%jLjmlKjlqoLORL%onNolJ1jJLkj1oNOLOR%mlrnJ1J1MjrpKKkjk%%%KL%kqk
-20923A41RKnnLMLMMOJmj1%%qpKjljJ0NJLKRLnJNJJKNkrmmlk%J5OoljpjmlMJn%OmlLKPkok
-20859A50KkkjLKjP%npmPJ2Pqpk%MPPJqrq%NJ0JpojMMm%J3Pqj0m%JrkPPoKJ%KJmoJNLkJRL
-20796A63j0mLjqlNOjlMLlpj1qjMQJ0LkjjlMLkmMNPNnrkNknjjNPL%j1kRJ3JnJ%JlmjrlMlk
-20734A45OJ2OjnqKjl%mrnKMJ2LojJNN%JnJ%M%mjjkKOkmJmpJNOQ%J%kNLJKklqo%NRjjMKKj
-20669A75M%%mmk%JkL%MKJNOQl%jj1p%RLmkJlmJ%kJk%mrmNRJJloQPkrj7JJ0L%loPQllnnKJ
-20605A57%Lk%jjNkjkljjOLJjkKMNMolqqjLPJKLnl%L%jNJ1LkJKkj1mjLORPJJonqkj%KnlQL
-20540A69OLjooJJJjPPLk%Jjlk%KM%kPRKJmkmj2lM%jKM%l%lJlnkLMMLJjrolnJJJllJKjkNN
-20474A67Lj0lNL%KnoNPrj0LRkJMol%N%qomOP%MNKmpljmKKlKJmojm%PPPLlm%KOJjmNNnkKM
-20409A66M%om%OPKrj0%kQQllljpm%%RL%%oJLoolOKnkLPNnlknO%jL%nomLljRRLknpJPJLQN
-20343A69Knj3jmjNMpLJrljKQJ%KLNKNKmOJqrj0j%KmjKLjl%MloORNjonLJJMkokjLQLmqpKM
-20278A45LjrlMNLnj6rQJ6OloMPMkjjnK%nNNopKMnj0jMRQ%oQNLkrj3jNKjLNLJm%MNjMJokJ
-20215A54J%O%mJnpkMMOJk%on%OOKL%mlqok%LOJnMJLJOKJKmJP%ojj1j4m%JOMLkojPRknkJO
-20150A52%r%jOOMMmpnLKKlq%PJ3PopmrkNOkkLmmjKLLjmoKJ0NpoPPqj1KNkKJk%NjKjQRKLj1
-20086A60pMPPMnoLNkqjLmKloKjN%omMMomMjpmKLRK%kmpKOJokMKkJL%KQlkLJLkpj%PjoqjQ
-20019A52QkjMJkkJlommoKJ3R%%Joj0qOPOjmrnjQQMJ0QLJJkmnj1ojmlOKkJppoNPMKMKoj2%
-19957A36O%jjMOkmmKOklJJKQNkjmljLMLJkmo%ONmj0lPJm%KL%mmmMRJQRJoj2oJ0LnkjPMrJ
-19893A55NjmKJ%Nl%%olkNKm%PQQLqj4rOMpnPNk%%lk%JRko%%l%KJJJKKojnOJ3KrrklMOKoo
-19828A44JONkrLjLPRjrlLPLNJqpqKLkJKkkLLJjk%l%LJ0lj1kRqnPPKKKmlkkklokMKlOKmPQ
-19763A63JkpQOolkKKNRjRjomrLJ0lj2ppMONMll%pJOK%jPkj2JKoKKOLprpLRJnr%ORJ0OMP%
-19700A83nqj1lKq%JjLM%nnoNPlkJ0KlJLLMjJjjjPJlmkOjJl%LNPnj4kNOKJMJjkmjKMknlJk
-19636A67mJjjjmOPJJJMjJlnJ0Jpljoj2LRLO%llkJ%ljlqKJmnJJMJ0J1LqqjNkJKjLjqkLPMj
-19573A67n%K%%JrnQJ3MpkqmLkRJ0oqpkKQQ%njMRMnmkLJKLlj2mK%kkONKJpnMjoMJ2J2P%rr
-19511A74rj1jLKkKjmjJkQJ1QnolojKNRmpokJ%K%Kjnl%mm%KllnJJkKQJmLLOKmk%okQM%KKl
-19446A53jjLoJJ4J0nn%nNJ0%njJOJnNJ0%JjPJ4ROK%JMJ3J0NQ%MjpmjJ2RN%kjjj0rj0lLKK
-19389B52Qkq%nj7rrjKlpKkrqllLMJlj0mljJOPnroppJR%okMJ3MkjqmKjjKNKJklkqr%J4J0m
-19327A59rMkpj%%OLjpjPROnoLknqkLLOJLN%%MKKorokmq%MJJ0NkmnkjN%l%%J%J1QK%mj2rJ
-19263A41nkJjPNNQLk%%lmnjLMKj0pklLKPJj0qJKLj%J%NPPJmmlklllkkLPJmnmjLKOO%jKLp
-19198A40lNLkol%KKOOLjQkj0p%J2J0LMmrj1jKnnJ1J1pnLJrm%LQQlkMokKM%prolMNkOKk%%
-19137A42OL%QJrqjLLlqjRJ1Olklj3oNj%JPLlJoj1JJ5J3nmrmMjkNNJpj4nQMNNmj2KQm%J0K
-19078A48lpmLO%mp%J0%j0knnOJ2J2Kkj%KjmrjRJ1kj4j0KMLkLJ%jloJPJKKjnLOKlmjLOMoj3
-19018A35qMJ0RJ%plLj%OMjoljLKKJKkj%%o%KjmjM%kLOMpoKJlmmmkjNkmonLJ1KKMnKPOOKP
-18953A61lrnOPlKLlojrj0JJ0Q%jj0oRJ0MlLklmqqNNjlkJ1NJnmmOPpoNOJ0PjolknoKJqnMJ0
-18892A47PmmMLjojKNljJKNL%lknpJmOJ2Kjl%NkpMJ0loL%pjQljLmpmMLL%NNJ1RNqj2mMJ0%
-18830A78j0j%lRMJK%nnpKLJ1Ppj0j3r%LO%pNRL%JJnlnJnkJPNjlk%PNmlpn%%OLKMMK%oJPK
-18767A74lmlJmjJ0NJjopKNJ%PjmQQpj6mMLNkk%jJomJPNkomJKkqplOJ3nj0mPPMOkrj3nNPM
-18705A54m%NJjmLNnnLLJLmmnJROJJpj8j4KJ5J9%kKlmnn%%qKMRMl%L%nj0oJJmJKjRPomKNj
-18643A46kKlj0j2JORLMkkKJ%KNooo%MMQjKKkNPllrj5jMPQoro%jOJjPJ%pNPkmknmQLKNLj%
-18579A49LoqLMJLkKlrmJ0J2%jmkknkjKmjMj0p%PKkOLkM%omnKLKPNjMNnqmNjKRJkj3j2OJJ
-18517A32NMkjnnmMRN%LJpjllkkMJ0Okjkk%jKkKJlooNKq%OQljPKpn%mjJ2RLMljjmL%ln%NO
-18452A54lknpKJ1J2oj3rJMJ0o%RJKLoj0lklKmqLJllJPQRLQjj2j3lQJnjNKKLLKOLkrj3oKM
-18393A34OjlmjKjkPMQMkllOM%llqj1k%PJ0LkooKKOJlonOOlojLjjn%J0LlmKL%%NNJlrjJkk
-18329A35%MJjpLlj1kP%%QJjM%MKJLj%oKOOmppj0PQpMOMjmjLLj%prkQNKKmnLMJkmKokOLJN
-18264A49mnqqKNMM%JOL%nmkQMKOK%koqolJ%KQRLqj7oKJQjlMLokLj0Jj%NJ%PPml%KOMkq%L
-18199A44lnkJQOk%JM%kp%kjrqLMjjMLjKJjJKLQRpnPMmpM%jjjjLMJmNJ0jmkmoLNMkj0nNPm
-18134A52mJ0JnmkJKmLKj0oK%%JokJljmlQPl%LjNOJjkN%%mmMJlJJMKJmjO%llkq%J3Rmj1nK
-18071A41lmjj1lNMNLjnjJkkKloMQOQkqqomONMLl%OjklKNL%Q%mnroMKKKjnKJ2Krn%jJNPNN
-18006A54lMLmkjkmk%l%kj3mOOROMlnKnnjLljLlkJKLomjRJ0jKnqnnNJ3P%J%kmJmloqLOKjp
-17942A27JJj%n%OKJOKkJMKJkJNJoMjlKjloo%JLKNOmrkJ0J2Npj3oK%MJjmj1%JJ%J1JjJKnq
-17880A28jmjl%ORMpj1jP%lLJ1LqnOJ1RnlJM%jmrlLLmLPlo%PR%mJLJjMkmJMoj3lO%jLMjJj
-17817A44KKo%jJ%MR%ropJROnMNlpnjoj1lJ0J5%jJ0O%npnpLR%JOMmj2qjLRKJJJnnJJkJkkN
-17755A40QKoj2oJkJ0J5kjJljk%LMNkoJNjl%nkpn%J1N%kjQJJpqPRJj2j0%LKLLMrnMNOJ%JL
-17694A53J1J1LjnljKmj4j5JJ0R%Ljn%nlmkkkMQKJ0KrploLKjkNJjNMJmK%mjkLPOKm%Kkkjj1
-17633A45j1LNooJLooOJ0NoKNLJlk%QLKLlljjlK%pkLKJonLMmLJqqMPkjKjlKrqo%RPJLNKMO
-17568A49%%pljlKLlj0j0kMMLOJ0MKN%j0nmrjKMMMoJQnmKMkjjonjmNJ1JljljMKJ0OpMjr%%
-17507A36MklJNMnnLJMLkjmj%mLONnnKNkj3lOjJ%j1MJ2Kj%%JrlMKkMLoqmn%NPKkl%J2NMML
-17444A53%mrqJQJrppnRPPNJjkQJ0jnp%PjjknpkjkjM%lPLKLJkkmJ%JNJkKPKKKJNQjjLKlJK
-17378A77PMJROlmMQJKKMJ1J5MqrlRKqj4kONPMMPLj0r%Jlloj3jjkkj4j1qJRJoqpj1nOJ1KM
-17320A66MlmrlqmPPK%kKJ0MprkknOOmlkrmQMlk%MlolMQJl%RL%ljmmMM%nLKJjqo%%NNkqjm
-17254A32llj0nJ0KJQJ5Kj2q%MlKOLLJjJLrj0%QO%jJKnpKPN%jJLMmnkJkklQMqkQLJmKJ0jp
-17193A51lomm%OkmjNMJK%popKKmlnnPNOPO%mqpMPNjNQ%kqnpp%JLLmOO%%Kjoj%Jk%Jj1oLN
-17127A23jJP%%RQ%mpKmj3oQLJOLljOKJL%%LlmLMNjlpoJlrlKKKMJjKO%qmqkQMjLKjK%%mjL
-17061A32%o%QM%onNj%KkJnLJ2J1L%Mmj0ppom%ROmnnmKMKknKlrJLKOJKMNj%JJRLm%MKLkmL
-16997A49%ojnnKMmplOQnj1mMJ0J3QNMqoqrLJ8Qrm%%MjolljPOnpmmljMQnmJ0QLnJooj0nPJ0
-16936A36nqkMJ4QJopjLjjKmnopKOMJl%kojJ%KPJ0KKjJ%nrnjLjmKPMjkj1LJ3NkmnJJlPKmm
-16873A27l%kPPjjkmlkpLjLLjONLK%MJnjjqnNJl%JJ0J3Mmljnm%j%LONnnNNrjPlljKNmkKkM
-16808A46QomQKpkMjoo%qoMR%qj0KJLNkjJ2KkjjjjknjJjkMPLlm%MMkpmPOojMPKKOlj5j2n%
-16745A17J2NqqQQkLLjMO%lJknj1mJLQL%mnjLJLM%kl%JmmkkPLkMPNjjkMjj0oJNKkLpoKKJO
-16681A37jj0nKLljjqkMRPOONooOKKnj2jRNk%LJ%rj2KKmJK%oj1kKJkKJOOPkmJmjKKKQJkPN
-16618A45pnJoJOmj1lJ%mJKMOPKkmmkkLMNLLnpM%L%knkpJOM%jKjpj%jLOMJpJKKJ1Jj2j0nl
-16555A15KQJ0K%Jkl%lkmk%JJPMkNNkk%%ONlqkKNNOLjlkJ%JlqqrNNlM%nnnJJ4J0nnmmkqkj
-16491A16j%JnOQLR%jlMOllpmkmLNJLNK%PNjJmnK%nlJLJ%NJLjkmoJlKjoKJklKKLQkrjPooO
-16424A32Oknnmp%PNOLNjlpplJNJ1LO%n%j0pRLL%kjkkJPLmj1lMLNlKNj%mnonNJ7J0kj0j1K
-16364A31Mm%JPLoKOJJ%no%J4KnMJpml%JokMJnlMKklJkjkKNLkrrjJjQROJ1J0mmpKMmj1pJN
-16301A32LjjnkNJ1Nj%jMkj1l%jKNkmL%lMjN%qqmOJ2Nmj0ooOJ3KLJL%krpK%kKLKPNlnjj%l
-16239A34l%JMJjnjJ0PLmj2pLM%kMPlljnomOJ0O%j0pkkMJ%QMkjJL%%LOQlppnLLMj%lrkMNm
-16176A35nojLMMomoj0n%RMKk%ONKkmKKjOJrmlnJRLKMMJkPMjjlKKrp%LjNLnjjkjMOj0j1lK
-16112A16OQ%N%jK%J%KlnJLOMlklK%knqj0JRJ1%jjjjl%JJMKppONmmnmJ2RM%lkMLj%lmppKM
-16048A27jjMl%MLloMNNJ1JrppRRkllrmKKNjJOJJJJmljMjloqJ0JqML%jjMnmKLJKjpj1lMRN
-15984A28Ko%QLkNMjoomknLMnoJORk%MNMjkollKkJOOKPJ0Mpqj4j2KOPJjLO%ljnmKKLlL%%K
-15920A41jkjJKmlKPJ0opjpmnNPk%KLjjKJlnoKJMKk%%njKKMlLPKk%kj1m%%qKKkJLQPnkoj3
-15856A10rJJ2P%LOK%Kj%NNPjpkjLloroQRjolJjNoJJl%MkjlrKLOQQjjjkL%kLkoKQL%nNNkj
-15790A45%kLMPPlpqmNmrnK%kKjJQOK%nkmjJkj%lK%mJLjq%MPPJjKMKml%oJPjLnj0lkJNPO%
-15724A45qokQNnJJqnMQmooKRP%jjMkPQlmnmjkknKOOKlJL%np%J0J0Lkj2j3jKmmONjmjNJML
-15661A41PJmn%JLLkk%JpnLNkLKmj2nLONjkKMklllLON%MkoLMkJOnlOLJJ1oj1rnKLmKjqNJq
-15597A24LOOMmmpj1jMOJKJ0MJlnKkjjoj%NMlj%kjrmlLRJNO%j0kJ%KRNpjRRLk%%%q%Mljnr
-15533A31MJ0Kpn%J0Qlkpj0%PJKMmlllllLJ0LOk%k%JLLkmnnKJ0NkplkrmKQRKLjl%NjlM%j0
-15472A40qJO%OKnJjklkM%jPJ0MPmmOOnqlpnPPLnkNMjLljllMLMLP%l%qj2mNlOQPJ0LlnmOR
-15408A86knonKQqj7lPJ%%plllkm%MMP%JKMNLlJjmJjjMKJlpkoj1oOKOOKMNKmmr%J4PmkOmq
-15344A55kOMln%J%OMmp%JLJKjLk%ppJPPJJL%lJlpn%L%l%or%NQMJN%j%LPL%nmnpoJQPk%Lj
-15277A60Omj0jkomRNpmkj%L%k%jKLm%MMQNlolomk%OJ6Pol%jkONrklolOKkjJ0LmkrLMK%Lm
-15213A53rLMj0rLJ3OmlkjlJMPQLokkKMKkkK%m%KmplLQOJmj0pMKKM%kQmkMJ2NkkJJj1j2JL
-15152A53N%ojJk%J0J0mj1nJNmj1pMl%PMKlqmRJ0L%ljkJJmJP%pj1KMPklkk%QOJoj0kOLLkk
-15092A46RJlNlkJnJKJ%llllKNMJJNMmmLKkLNnj2ojJJMKNJl%MjKPRmnljOKmpkOOJnrlJ1R%
-15027A72roJLKllkJLMPN%nnLNLpkMjKpj3ljNOOJkMOKJmnnkJJjjmJ%JPlo%NJ1MLjj0jQLlL
-14963A79MlmMkj4kPkKP%l%QJ0Ojkj0j7j0oJ0RNOjONnj%KNLk%J4Omj0oKNJJK%PjlljLknJ%
-14904B00KJkkJ%nkLMqqKPMlJJ1J2KNKlnpMJJMklmmJJLKlMNmnLQPNlrjJ2KrkMnlNPPJ%KLK
-14840B49jNmloplONKO%%pjmmjLkjKLJ4QMNLlqjN%JQOLNkolmjJmMQNONjopKNmoJNLMLk%LJ
-14774B97no%OMrj9nJ4J1L%OjkmpRJ1mj4lLmKJ1J2QLjjMJKLlj4rKPRQjj1rmKPMjjJjMmlJ0
-14717C18QKopNLmNJ0Ppj1jRPmjOPMqJLmJKkNOJnkKMKkol%MNPJ1JKLJkok%KjkjkKKooLjmO
-14653C61OKPO%MOJnJQknkJjjk%Jnqo%MMjmOMJ%mLmjNjmoMRLJNLmkKloJJNool%%JPJ0NMMj
-14587D03JkknrlJ%JPNLomOLnlRNjlomKloLOkoOKnkmMKmnknjJJRKjlNMomM%jlonn%OJ0Qoj1
-14521C70j2pNNkmpkLOMnlMN%lJLmjqj2J%LNnrjKNLQKjmmpnrj2KONMMnnkJPjrkRL%KKJqmN
-14457C23PljLnjOjrnKjolppKMKNmoOnoKMkOJ1J2kmnj3qqlLmJJRJ0m%KNjplkllkMQlj3qjp
-14395B62njJjJKQJ0KokkkromrnPJ4J1klMkqoLMONkqoKJ1Mlp%PKMLLmpj1pMPMlrqJkOMKLM
-14333B61%%LknmjJlp%lQOKJQknolQO%mrj%lm%MLKMLJML%mjlmJMkKmlnjRLnkKJ%mkllQOl%
-14266B53Qj0j2JQk%QJjJPJomlmKQJMMKJ1KjMjq%prLMKMJknnjL%JPQPJqoJOLKlmj3j1JOJ1
-14205B71LJJ1OOP%j0okkJ0nj0mjPMmnoPJ2jjPQJLMlnkmkjkPQKkJLNlkKQoj0knjLkJ0J0P%
-14146C25rj0oMNmjK%KKnkM%J%KMlJjJLjk%JKjJONLjnrolnKNKOjprj0jjJMPLmmlM%j1lMJ0
-14083B94LrJJ0Qpj1OQMkJ%mlnPJpJ%j%mOjj1ppkOOonNM%%mjPJ4MjpnLnnpLJkkMNl%RQjom
-14020B84MJJmrKLMJKJ2Qol%qkPJ3Kn%jkpjKJ0J6LlKklojJkk%LNLpj1LKLKjlpkOJ2nnL%Mj
-13959C15qpMOkJ2J2nnJjj%%jJjn%J0OMNMjjMmj1o%JLNKMmoJmkon%%JJ1PKJJklLJjLjj2mO
-13898C27QP%MkpkLO%JKnlnpMJ0jqJJ1LjNPNKnmqlNNL%lkLkNJ1Qpj1j1oJ3J1JnLJ1JnpmJJ
-13839C64k%KklOKOMJNljMjkKQOkj0jJnMRkmKlmKNJ0KjLQLJKopnllNQLjOJjjjkLNMJjKMml
-13774D20ONKJJ%PJ0oj5%NKMOLKLRJplLOJKmmlnMQ%oo%NOPL%LOkKMORRJ1KmmmkJkl%kJRLk
-13710E14%mjMJ2ROOPjj%jjjkJRJ0JlKJkKOQRMNnqKOROjnppkLORO%%MOl%klORJ3QJ0J0RJ2
-13649F90Jj0kkkOJ1Lj0lRJ1%LjJRJ1OJqnKokOJ0QPKLJNMMJ2NklnKNKJ2J2J3%o%kkJ2PJJ%
-13593H27JRQllPJ1NNlpOJ1KLJjNPJ2JKLjMRQO%%LRRPMNQNJjooLOMJ3J1M%nkmPQOJlJRNJl
-13531A035JLNRNjkLLOJ2RMOJnplJPKjNMOJ%kMPJ0J3OjMMKJMQK%nm%kMLj%%oqOJ5J0PjLQL
-13470A203JNJqqJJ3J0JJKmklqNJ2L%K%lKM%pkLO%KOLJkql%NkkLKLKJnnMQJNLL%kmljKKj0
-13408A239j3jJ0RmjKKmmKJPJ0KlKJK%k%mJnpJJlQRljNjj0j4pJNNjKNNmnKQmkMJRjoJNMjn
-13347A255NNjLMLOklJ1J1Jj%NMMKl%Q%nLNjRJ2NKkllRRRQJ1OloMJ2QKjJKOLLNKNONOOJ1R
-13287A477OJ1N%JQJ4J2LkJ1Q%LRJkJ1J7J5J5RLRPKLNPJ1J7J4J0J1J1O%MPJ1J3J5J2J2J8J0
-13241A850NJ0OPRJ4J6J4J2J2J2J0J5J2J3J6J2RJ6K1J8J2QJ2J4MkJ3K6K0J9J0RK4K0QJ5K3
-13203B344K6J7J3PJ9K2J3K1K5J4J5K3J8J5J5K6K8K2J5J7K2K2K2K2J9K6K5K0J0J1J9J8K3L1
-13169C005K5J9K2K5K4K5K5L4L8K3J1J7K2L0L4K9L1K6K8L0L5L3K8K9L6L5K7L9M3K5K5K8K9
-13136C935L1L3L6L2L6L3L4L2L0L7L6L5L4L2L3L5L3L9M4M2L8L7M5M2L9L7L9L8L6M1M5L9M0
-13103E148N4N5N1M4M5L2L7M3M6N2M7L9M4M5M1M2M4N6N4M8M7L6L6M5N1N8N1M1M4N5N8M5L6
-13070F670L7M7M8M3M1L1L3L8M4M5M4M4N0M4M3M6L7L4L6L9M4L4K8L6L3L3L4L7K9K6K3K3K9
-13037G903L6K5J4J8K5K0J6J8J1J1J1J0RJ2K0J5PONRQOJLknjkrj0m%j1j1pj0j5j8j9k1k1k0
-12995H033j1k3k0j3k6l1l5l1k4k4l6m1m3l6k9l1l8m4m6m8m9n1m7m2m5m9m8n2n5n1n2n6n8
-12962F748n5n6n9n8n7n9n4n8n7n1n1n7n9n3n1n0n3n7o1o0m9l5l8n1n8o1o2n3m0m3n9n9n2
-12929D972m5m9m9m7m5m8n2n0m7m4m4n1n2m8m8l8m2n5n2m5m8n5m9l7l1m4m3l8l8l3m6m6l9
-12896C474m0l6l4l5l7m1m2l9l9l3k8k5k3l3l4k7l0k7k5l2l7k8k4k3j6k6l3k4k3j7k2k4k5
-12863B492k2l0l1j3k0k5k2j6j7k7k8k2j3j2j9k0k4k0j9j7k2k7j7j1j9k3k0j3j9k0j8j5j8
-12830A833j7j9k1j8j8j4j3lqpj5k1k4j8j1j4j8j3pj2j4j9j8j0qj7j6oj7j7j0jlj6j5j0j1
-12793A334j0j1jpj4prj2j1j3j9qpj5pnoj0pkrj0j2prj3j3nkppkmqmnj0j0mmnj4j2qj1j1q
-12746I39mKLjpj1pnnJrj0j4mkpnllqjknjKpj5j2qjO%qqpklnlkLJnnnnj0j1oj3qnkjl%PJj0
-12687F81nlnmnnJlj1kNmj4plnlKJJ%pj2nLRPqj3j0kNLoj1nKlpmj%%NJ0jrp%nomjLNMkoqo
-12627E19LkmJJKqr%JJRKn%KLkjnmopllKMPloolLkl%%%%kkoo%k%KMKjM%lLnnmoKNL%kKKLj1
-12560D55rKNJLLmlMnj4olNJjMko%Kk%KlokKlM%njROkmqjMJM%lN%onolKKj1pj%kKjKJ0Plp
-12496D02NKLkKjNknJPKkj1j1JPQPKmknpMMnmlkpj%lPJ1JKllJKRLjKllqnJ%jQJ%LRJqj0mJ
-12433C98JRPLkjLJlnojlkRRPonJomkNLknmlkkmjPN%%NpmN%lNMnJllJJkqnLONLRRkj3mKNJ
-12367D05lpOJ%J1J2Jo%jlorp%NJm%j%n%NLLloORJkKLmmLPjL%KQKJLlqqqJJ1%kPNKOjkLNK
-12303D41ol%kmMKlQJ0jMMnpnoJmPQLjjljNnkLNMJ%kJ%%NPRJorokkJ0Q%MQlnJPMkj0oLQjK
-12239D75J3LnmKQM%lqkLJ0LK%ro%nKKjkmMLJjqLNll%koNJmPJ0Jjrm%MQK%mLK%nkmLJ1J0M
-12177E09lmlkmKOnj0OKmnmjlJQNonNjr%nqlMJ0J0komkKPjnkJnj1MjqkOKokLJMNjKmmkMkq
-12114D46lPmqlPNNPjnrpkLQPJrjJ%LKomPJ0LkllnjRLPQ%L%JMMK%OM%QJ1J4J1RRQJ1J8J5J5
-12054F26J8J2J7K3K3J4J1QJ1RJj0j4oJrj0lMj1j6nkMPJ7J7J0NNOJ0NOJ8J0PRJ2J2J5J5J1
-12011H93KRJ8K4K1J4J8L0L7L1K3K1K2L0K1J3J3Npj4j9l4l8l5l1l2l6k9j9j8k1k5j7j2k2k1
-11975H15j1qrnj3j8j7rrj5pllj1j1qnkjpljPPNPJOJ1Nklmqrj6l0k6k3k3j7k0j6j7k1j1pj1
-11927D24j1ompj1j3nqj2mlljjLJmnkqqomlmrj3oJ%NOMLkjopq%komjM%j%mOJ3jrpnKKPNjm
-11866B56poqmJ0LMJ1JormlnmLOKJjlm%MJkM%j1qJKOKpnmj0kPOKOLrj1JMkMmlMKOLN%%Jko
-11804B21qm%nlJNJMOjj0qjOPOK%pqlJMJLNoj1qJJ0KokJ0OoLJrlJLlnJNLLokPNmjmkKQRQo
-11741B19qmkmjJkmjLPKM%lNJkmpj0mOjlOkNPnnlMJllJLJn%QjmLkjKOMkmk%LJnkJkJJ%Kml
-11675A90LOOOPjpklpkOKOrlJjloJO%LJ4MMNoojknlkKJjl%OlnmkJ3J4Lj1j1omNOk%KNORLq
-11613B16m%kj1rJ0RLjKkkllMl%MKLJJJ%lnLOllJKkkkmmmmJJ1%JLL%KLOKmk%%jqpQQJMRNl
-11549B34mkNMklklp%Ok%KJJ0Ml%MkLPoroKQKLOjmKJp%LLppNPlLOKLJklmmKPNknjOOJ1Pj2
-11485B68j3mqlk%KkjMJ%m%LJ0jqQQJoooNMkmKnqmJPLJnlJ%mnJLMmj0j0pNRRK%LJj4pkmMO
-11423B14%mrp%QJ2Kmj2rjmjJJONjjKLmln%m%OKJlKkrKLmjljO%jKJkk%%%NjkmlMJLJJm%nn
-11358A73Mjj1jO%kNLLPL%mmnNjlkjOJjokMJNK%mOQmojmqmJKMJljqklpJMJ1L%LNKpj0j1NQ
-11295A65L%m%mLMJ%M%KLLJKjKjonKMJlm%KmmKjrjLmkn%KOJjLMOMknJJmMMkoOLjk%JjJmmN
-11228A69J1lmQOklplNJJL%jnj0njKLKKJlJkoj3oJ3J2LKNMlnkQkLRLjnmlKNjPLlPJ3mqj5j7
-11168A67kK%JPmpJKQNmmkjkj%qkK%J%ljJlMJ0KokJj%LOkQ%qLJjPQ%NPlpMKmKjJ%qj0jOJj0
-11103A70j3JNNJ%jnkKJOMJ%%j1oJOLJlLLj2kJ0LJnnKJ%jpOJ5%pkOROop%PJrqmLLmKLjmJM
-11041A71LlMklJknj1qMOLKLlnnljPJ3N%LkoKMlONmLJjKJ%qlpoLLJJJNMkj1pLMMMQQ%knnk
-10977A73lk%mjKjLj%JkljLN%KnKMkqj1pkKLLKRQPQnj4jjNjqnkKj%OJmmJkkRRK%l%lj1oJN
-10913A52kKJlLKJjjQN%pjN%pnJ1J2Jj0npj0ljK%klNJ2KmoqklnQOkJlLOQJ1JmkojMRjqkpJ
-10852A50%mjMlJ%JjJNN%qqqlNQMKmlJMOjnJJ0OlLLJjJmoqKJ0MLjmJLmj1qlKkpj%PLklMPL
-10788A54%JNllMK%Klnnk%jKNlkmNJ3JmJONjOQLmqppkMJ0J2R%pnmkjJolNlopkJKPN%MJjlk
-10724A68JmQJ0jrnMOKRRmp%jnpnMOLl%jnk%kOPlPJ3Jmj4j1LjLOJk%NJqqMOPJj0pjoQJ3Qj
-10663A93KkqJkj5pOJ2KJLoLPpqJLML%J%%Q%j0j2lkKkkN%jMJJmPLkklPJnpolopkJ3LpnPJ3
-10602A71J2Qkj3%Moj0oMNoJMPJnqMRjj1pLJLKjokKJjJKL%JnnklkjljKmkMO%jPPjJmrjOMP
-10539A64%pjonl%OOkpLMQMm%kLNLlj0o%qLKjnKJ3J2J0jnj3okkOMjMOj2rQJ2pj0KjjKMkpj
-10480A46ON%OLrmMjnqolLJ0LLJMmpmJ0J4J0mj1j1pJOQJ3J0%rrKlJKMlLQjLJrkJJknl%J%M
-10421A67LjLJ%MJ0MNMonKlkp%NrpoK%kOLjnKMJlmLJ2J1joj0q%LKKKMJnl%LKkJJ1%ONmnkm
-10359A83qkKNjproMLrkNKPO%mJLrlLPJ0npJMmpqJJLMMNJ%Mj0qjJMQjkPKj0qNLjKjKJjjKj
-10295A70JjlMjmnmLjlL%LLnpjJl%JkKklOJjnjmrjOJjllJ2Oo%KljM%jJKkQNnnlJLK%MJNkl
-10229A57jkKllLMRJJJJm%%MjokLoNOKNJnolkKnqjLNL%%PJ3MlopkOjjNKjlKLkkNkl%nk%%N
-10163A72NkjKMNkpoLKl%lMLnKJ4PmrqJ0J5P%nMKmjONkPL%%Knl%%jMlnj1j0%lokpKmkLjjl
-10101A64kJNOlj0llKKlQJ2OkKQqqRQqNNj%kRLmj1j5qPL%lpm%roQJ0J1knLMljmlpnJKOPjj2
-10040A54k0mJ1J0N%njJmqnk%pn%%MMJ0MllolMMMMjJOkKknknrlko%J2J0KLLNPmpKKoj1nPP
-9980A42%KLOjrmjjpkNNO%kRJ0rmNKJkq%Jkj%%JjllPOmrkLlkNmj0pLJ3RjmrrLQOJOJ2kq%n
-9916A41mJ%MJ0Nj1j1qJ2RJmlJLRjolommLQLMRj1j5KRJ2J%knrKQKKJk%KMMKj0onmLNLlMQj
-9856A59j4pOQjmJJLM%mJJ0JjKmrpJQNjlJLJnnNJ1QJj1j0%J%NjoKkJLLJjLPPOKpk0rNOklL
-9794A58OMlkKoqJMmkRJ2LKpnml%ppKJ0JkjKJpjOOMJ1Krnk%LNNLkoornmNNKM%NO%n%KonNO
-9729A69Njj3pOJ0NJj%j%JmoN%ojNMKM%jlkMjlJ%qjMKkjlmNKLORL%pj0lKJ0J1NMNkpooNKq
-9666A82lORJlmlKmljJklMMJ1RnjM%kjprlKRNKOJ0KkmmnmjoLONjj0OPn%QKljKJKlnr%%ljJ
-9601A91PQO%NNlooKJ0Omr%%MNQJlJ%Lkmnp%JkNMJnpOjNMnoMJ7J1RKkkKMonlj%MRMjjj1JO
-9537B54KML%ppNMNPoj0qmJ2QlmLLnLmqJKmKlJ1NqlLJ1O%ljNjprlRJ4PkkKMNjmkMR%lpoLN
-9474B86kll%l%MlmjNJlJol%llMKpJJ4J0KoLM%%QNlpKRMqkKoqJ%j%%JkMPJ2OLkj1qJMQRJ0
-9411C25Ko%LMjknJk%lJOl%%PQLmqolLMkKQJOPnjPPnKMQMNLLkpkR%mL%kOOlrnJmQRPjLQoo
-9343C87OKnk%ONjkjjQNLJ%jLLLLjlKPPM%nJjj%%nmMQOPQ%qkRJ2Ol%M%mJMOKnqlNQOLJRLk
-9276E00mOJ6RllJRRLnqkkmLJ1MJPOQLMOKPOQNKkLkolLjpJJ2R%lNLOPnmNO%%JNKMQQJ0MLK
-9212F79NLojMJ0J0KKmjMKnjJ4J4J2J2OmkjkLPkKNM%LONLKL%LkJKOLj%KJPRPJ%KN%%NLmjL
-9150H45PPLOKMnj2nOJ6J9LMMJ%%ljRPJlk%MPKOMnlRJ2Jp%nkRJ1NlMJ%L%%Kk%KKjJJOJ0KP
-9088I96L%JJMKn%mkooNJ2%m%kmPPLLjJ3J2%ljJKKQMjJjn%KloLPKNPJKNK%JPPOLkkkOQmlM
-9023A098jpKPjNJmkLjkKNLkjNJ1PMQJ1J1OLmrj%MJQRPNM%prmQJ0J0JnnLQJ2J3%J%qOOQJ2
-8964A255MmmKOQPLjJNjmMJ0J1QMmKOKRJ7R%lnjQJ0J2JML%PKnPKr%ONjJQPJ0KMMOLjKPJ1P
-8904A469LnJQRJRMP%ojRQmKONRMnjMOmpnKPJ4J3OMLJO%llPMKOmnjNQPNjkJ2Ln%OJ0knlLM
-8841A630KkKkp%MJQNQNjnmkOJ2KnORjKrnOO%L%nKMOM%MJ2Ooj6j6lJJJ1J6OKOmpl%%kjknr
-8780A676nJJ1LkMJj1qlpkQJ0MqKpqp%J2Nm%pj3oKPj%Omj1j0j4mj%LklmlrpLjqqMlj3rmKK
-8722A549JkJqmmnkOkl%PmqmnJMRLqpo%PMJjjOLjmmjjoMO%KMNNkm%J%KM%lKLORM%%QJ3M%K
-8656A586j%Njqm%jORLp%PRKPRMKPPPJNPJJNPPNO%kQjllJ2J5J8J7QJOLlNOOJ1J1J0MJ0J0P
-8598A849NOJ0QjNJ1J1J3PPQQJ2QKOJ1J6J6OQJ2OOLMJ0J4J6J6J1J0J7J1j%OJ9K5K0K2J2MM
-8553B279PNNJ7K2J5QJ0J4J6J6MRJ3J6J6J3K0K2RLQJ7K3J7J2J5J2J7J8J3RJ6K3J5J3J8J6J8
-8514B819J7J5J5J5J0PJ5K2K1K6K0K3K1J8K4J9K2J7J3J6K2J9J3K5K3K1J7J2J8K0K0J8J8K1
-8480C442K6K5J9K8K6J9K5K2J4K2K7K4J9K9L4K3K0K4K4J5J3K1K7L4L0K1K8K5J9K3K5K1K6L0
-8446D250L1L0K6K8K6K5K4L1K7L2L6L2L8M3L7K7K0L1L0L5L5L0L3L8L2L2L9L3L5M0L5L9L6K8
-8412E344L6M4M4L8L9M0M3L9L6L8L7L9L5M1M2L8M4M2M0L7L7L4L9L8K8L1M0M5L9L3L2L6L8L9
-8378F645M4L8K7L5M6L7L1M0M6M5M2M7M2L4L3L5M8N1M9L5M1N7N3N0M5M1L7L5L8L8M4M5N1N2
-8344H077M3L3L2L4L6L6L4L2K8L1K8K1K8K2K0J4J9K4K2J8J0RJ3RJ2J2MONjnJNMkJJqrj0kq
-8302H679j1ljj1j7j5qmqj2j3j8j9k6k4k4k2k0k7k4k3j8k4l6l4k8l8m2m4n2m9n4n2n0n6n9
-8266G713n8o1o1o2o7o3n8o5p3p1p2p6p6p3q2q6q1p8p6p7q0q5q0p6q1p5p3q6q7p7o8o6q1q8
-8232E194q3p5p8p8o8o8p7p7p1n7n8n8o2p4o7o8p0o5o8o6o1o4o3o5p2o3o1o2o5o4n8o4o1o2
-8198B921o4n9n1n3n8n6n3n4n4m9n4m8l9l9l9l1l6m7m0m1l1k9l5l1l3l5k8k7l1l0k6k1l0l0
-8164A539k4j6j7j4j8k1k0j7j6j7j4j2rnlpk0j6k1j6j5j8j6r%j0j6Jj1j6rnoqqmrqplkoj0
-8121A041j0%olKmj2mOL%rjKmrjkokkLLljNoJmjPoqQJ1mj0kMOLmlkkL%M%nNLQJ0QKkrkNLJ
-8059A008llMMQNKQkPQJ0J0jnj2%P%%JLPRPJ0POKjJ0J0NQJ2RRNMJ0RNNMOJNLNPPJ3POQMOJ1
-8001A300LPQJ2J7J6MLJRJ0J1J1J0NMPJ3J3J2J0J3J4J3OOJ5J2QJ5J9J4QJ1K2K3K3J2JOJ7K2
-7959A766J6J3J2J5J9K2K7J9J4J0RJ5J6J0J6J2PK1J9J9K2J9K2J8J9J2J2J4J6J9J8K5K0K0J1
-7924B344K0K8K3K2K3J7K0L1L0K8K5K0L0L0K2K6L1K9J8J5K5L2L4K8L4L1K8L5L3L5L0L1L0K3
-7890C261L0L5L8L0K8L2L5L7L9L7L0L5L1K5L2L5M9L8L2L8L3L5L3L6L9L5L3L7L9L3K8L8M5M4
-7856D455M0L7M0L9K8K5L9M1K3K9L5M2M6M1L2L3L9M1M5L4L3L4L4L4L7M5M1M1M8M9M5M4M5N4
-7822E768N7N4M5N1N7O0N2M8N3N4N2N5O1N6O0O7P0O5O0O0O5P0N9M6N1O0O8O6O8O6O0O2O7N8
-7788G771N8O5O3N3M2M1M1N2M6M1L7L8L7K7K0K4J7RPJ0J5RlLOkKKjpj1opkKnj3j8j9rj1k2
-7746H402j2%oj4j3j4j1jlj7j8pl%%lpj8j7JOnj3n%MJKLRMMLKLJ2J8J7RJ0J8J6J8K3K7L1L2
-7699H488L2L2K9L1L7L7M0M2M0M4M4M9N5N1M9M8N7N8N1N3O4N9N6O5N9N8P2P8O7O6P3O9O0P2
-7665A0285P5O6O7O8P4P4P4N9N6O7O6O9P5P5P3P6O6N7O6P0N9N4M7N8O3N8N1L6M0M3L9L7K6
-7632A2269K5K1K3K5J6Kj0j2j0j0k1l0l7l4l8m4n7o0n4o1o0o5p6q3q7q8q7r1q9r2r5r3r6r2
-7598A0709j00j12j03r9j00r9r5r6j03r8q8r5j01r3q3q5q2o7p0p6p3p2p5p6p3o4n5m6n3n3
-7568H224m9m4m3n3m7l9l3l0k8k0k1k8k4j4j3j9k5j6l%OJKNMJ1K0J9J3J9K6K6K9M2M3L9M7
-7531H027M7M6M8N2N3M6N3O2P1P2O4O5O1P0P2O9O9P6P6P3P1P5P1P9Q1R5J00Q1O8P4Q2Q3Q3
-7498A0315R3R8R6J01J06J06R8R6J04J08J17J12J17J20J18J32J34J38J45J43J49J52J53J62
-7474A3213J72J76J80J77J84J94K05K07K14K19K28K31K36K43K54K58K74K82K91L04L01L02
-7452A8345L20L35L37L41L55L66L76L92M01M01M12M20M20M25M27M26M26M31M28M28M27M27
-7430B7066M23M11M08L96L79L62L42L22L02K77K61K47K14J86J57J34J11R0P1N0K6Pj8m4m6
-7405C2134m0m6n3n4m7l2k3k0nK9N8R0J12J38J73K11K47K82L15L40L72M02M30M55M80M87M93
-7378C6928N06N11N20N20N12N03M88M64M39M15L81L40L08K81K35J81J32Q9M2po5j19j72k21
-7354D3211k77l30l86m30m71n15n61o04o48o88p25p62p93q17q44q68q84r04r12r15r16r16
-7332B8045r14r20r24r10q95q74q62q50q29q08p86p58p27o96o75o56o23o00n67n30n05m73
-7310A1663m48m26m06l87l70l52l28l09k93k76k58k50k35k17k05j97j90j73j70j69j61j52
-7288E691j41j30j27j25j19j02j01j08r8r0q0q4q8p9p2p4p3o0o8p5o0n4n4n6o3n3m5m3l7l6
-7258C296m1m0l6k9k8k3k7k7l1l5k4k6l1l0k5k0l2l2l0l3k3k8l5l5l1l7m0l3k9k4k6k3k8k1
-7224B283j1k2k9k7k2j9j6k2k3j3j7j9k1j5j4k3k1j5j5j4j2j6j8j3mnk0j7j3j0j1j7j4oj1
-7189A718j7rj2j0qj2j1rj6rj1pmoj1j0oorj1npj8mmpkjj3k2j6nMmmrpnrrloj0onlknloj0
-7138A318npj1pJkmJJrj1mqLKnj2rnKMjqknkqj7qJ%LMJpoKjl%JlpqolKOmpook%%moMKjLLR
-7075A143jrj1oR%j5j2%lnkkLP%qrlknjKOKk%j0nkpkllJkmmjmj0kjKJKOL%KPlqomONrmLnm
-7013A011o%R%pmn%ml%RPPrj0okMJ0Mjoj2pOQL%kKJNNQNj0n%nMQrj2JLkkkNJ1QPQmj2mMMJ
-6953A017MK%mj0JJ3QKnKLomprLOK%ONMl%QKrJRLlOPJlLJ0NmmKJ3RJojJ0OlmLOOJ1QK%MK%
-6892A131%KjJMjjMJ0NLJ1QlmJjp%M%jPKmONmmM%lLKKKKjMRNLLJOMNNmjLPjPJ1MMJ1LojNJ0
-6829A281J0RLJlJlnLJJOMPKqjQOlooknoJ%%JroJLKOKrollj0pkMLlj0pj1nMLKJJKjmjPJmm
-6766A234Jjj0nQMMkmjjN%KJ2M%JmjNMkNMkoJMNJ0PlkLM%JMKKLJJJ2MKL%opkNJ0J3JoJJqL
-6705A323OJMPjq%LmlQPNJ3PkLOLRL%LNL%JMLNJ%jKRJ0NLJ1KnqoOPJKPLJ0L%%KJlMN%PlNK
-6642A496JLPRROKNK%J0J3MLL%KORNjLKMOOMkmmPJ2J7QkPKqjPPO%OJJMLQPOOlnMMJ0J8J1N
-6582A757jKjJOPJ0MQJ4kpKKllKJJ2J7Qnj1qlmKRJ3OJkRJ0J2Pj%KQKKOJ0J1LkmjKNMKORMN
-6525A945LMj%LKLJ%MQMQJ0OJJMQKlLOP%%MLJ3J4OJKJkMOQRRLkKkn%PJ0J0NKQOM%ORMMPKM
-6463B191J3LLL%Nnj2JPJ0J3J0mpLNNJ2OJqlJLMQNOJKjMLkoPJ2LjMNLL%MOPLLQRPpjPK%Lj
-6403B366pjRJ0LLOjj0lJkNJ1J2Kj0jJ0KjJ0OOJ2OjnnJ2J1PJ0NROml%kKJKROJ%OJNJ3K%Jk
-6348B531PJ0kmJ1PlkKOMmLQkmLJ2J2KlNMkKMpKJ1Mljjk%PRJ4J7JKPMOK%kjKmJJ3NJNNMJ0
-6290B718PPjmOJ2OJPQLNN%kLNMJ1J0MKNKPJmlNLMNlQJ7NRJ3RKkkJj%OLLJ1J5QPOkmkJMPL
-6230B964MPJo%RJ4J4MLJ4Rk%nNk%NQPNJ2lPJ4J1OOjJjqpkJ4K5K2J5R%rqKJMNJ3J5J1lqJl
-6176C199p%PJ4J2QJ0%rlJ3J4J1JLLMORMKMjkQM%J0NJlMQKnonJnnnokQJ1NJkjonNLnmllrj0
-6117C288kJLmlKlpqnkkmj3pmnoKJqj2oqpnnpn%oj5j0ljK%KKJnj6j3kRJ2mqj0j8j4ljlmrq
-6060C034%lpolKjoKJmj0mMLMJ1QLJLlnlJNRJ5RmJJ1RJ5J6J7K4J3J6K2K1J6J4J7K4K5J6J6
-6012C349J1RJ0J1PMmqj5j1kNJ1RJ2J2K0J6J4K8K6J7J4K0K8K2J9K0J8RLj%OJ5J3J1MJ7K6K0
-5971C795K5K7K5L5M7M8N0N3N3M8L8J9J4J0%pj5k8l4l0m1m5m0k0j8j6j8rLJ1J8J4OJ1J2K2
-5935D063J1ONPJ0Qjoomnj2j9j4LQNnPJ8K1J9J9K3J6J3J2PPJKklmj3j1qj1j2nlpj4mOK%jj0
-5886D119mkPNkkkmRJMPMKlKJlql%%RQNJnLkj3qkJoj6j7j0JMoj0krj8j2j4k2j2lqj6qj3j7
-5832C911j5qNkj6k2k0rj1j3k1k1j2j3j2j3j5j8j9k1mkj7k1j8k3k5j8j2j3j1j2j1k2j8j1j8
-5795C379j8j1rpj1j2j0pj4j4j1j4j7j9j7j6pnlpj3j8j7j1j2j9j1opj6k0j1or%kj0pooqj3
-5753B922j2rJoj9j5j0mrj4nkj6j0moj3poqrpqj1j0qmlpnnj6j5qmnj1nj0j2rj4j0qnnj1pj
-5704B515prj0j4j5j0pj0qLMnnj0j3pj3jlmpj4j1j2p%qpnnmnpj2j8j3ROrj2j1qj1j1j0pmj
-5656B167rj3olj0rpl%LRJqj3qJkj5qK%%qj0nnmmqlJo%PkppnnLNJJ5J5lj3j1qKPKJMJ0RQO
-5599B051MJ5RKJ3J7J3LJ2J9PMJ7K2K5K4J5K1K5K8K3J9J3J7K3J8J3J6J3J6Rj2j5j7k4k4k1
-5562B413j8j2j7j9k3k3j6j4j8rj4j6n%qj2qj%km%OMJqqj%M%mJ1K3K1J6J2J6J5J9K0J2K3L4
-5518B390K6J7J0MKQQj4k2j4k7l7m0l4l1l6k7l2l9l6l2l0l0k4k5j2j2l0k5j9j6j9j9j6j3k
-5482A752j0k2k4j5j0nkllprj6pj0j0qj0oj0pj0mqkkj1qlMjrnkj0lJlj3n%jpkKopkknjLmo
-5429A426ljlJlpmm%%kolnmLRKrj2mLJornk%%kooqoOklNKKoj1mLmlKlnjMjnmJllkl%loOMk
-5364A286nooLJ2lnmnkJOkonmjJ%ll%okjrkLnJnmQRlrqmMNnklKOjjjmj1pmkkjJko%kqLMkJ
-5299A174jlRLpj0pokPOrmjkklJlmoMLl%OO%qmprlkJJ4PkJnrlkJKJjkkOPKJmp%JmnpKQOKl
-5234A119MlpnmLQO%nNJJJL%LlkKmLNRQJlj1pjLNPllJknjOJ1MKjonomKJ2RklmnNJ0LjJloK
-5171A150P%mnooljpmONMOONPNjkKNqlL%%jkmjLLKQ%lKjj3qKJ4J0JrqkNLjN%NMLNkojlpLO
-5107A173jjMJ0moJjNKnojLJJJMLLKJLKMMmm%%KLLkrkmKOOKLMjMMmj5kLrpNJ0J1MlqKJ5%j1
-5045A206JORJNJ2kj0OOKKpj2KJ3JoJlNJ1POQLnnj1p%QJLJ0JJNMNPJ0J%JPRKNQRNJJKNLOl
-4986A362KPKlMJ1J2P%oponj%lklqmOmnJKjLMnj1mmrlJ2J3PmookPjoj%NJJ%jPQPNJJ%NOK%
-4924A390J0%lRJ0NLPQ%MKjQRLJlJ%Jrj0jMMlnorkJ6Ll%RPOPLlqjKPMMKjQJknnjJ2%oPKLJ1
-4862A506RJojJ2MnjPJ0kj4mj%llJNmj3lLlrkMlj1j1%jmPKqKJLOLQJooMjj1KPMN%ojNJ1Qo
-4803A492jJ%koqmOJ3MMRLrrmJjpjJmmNLpoljl%LKnj0mkkOMlj2qkPJ0RjqlmmLOM%jlNQMor
-4740A446%LnjNmo%KojJLQKlj0nlkmjL%M%j1jPoMQJrj0oqm%jNJJKNN%%qj1K%lkOJ0Qlp%Jk
-4678A400mpNPJOPN%rpnolKJLJ1MKM%kpj2MMl%JjROpjKmKK%%mJOPLJ%kNlqkLkkQNLK%nKM%
-4613A432%KnLMmNJkLMLJjqmLN%qkoRJ1jklkMJjjLOMLKJMM%KNKmLOkjJ4QmjMONKkpMJ1OOm
-4549A527ojMNJ0JLJjk%LjMOpj3qNlkORNjLNPMm%%jLM%MRKMMJPLLJ0PmlJQOKKMNLO%j0KOJ2
-4486A659J2PJ%J0Jl%LJ1NmllQMmKlJLmOOmpnllOLlj2oMlo%mkqoPLNpj1kKjkJkkLk%LLP%l
-4424A658jnoqnjJJJkm%nj1oljRPqkJmJPOkmKqkLomMKK%jJKKNK%LNM%NOjnJJ0PppmnKJ0J0
-4361A652MKKMkm%jknLJ0OQJ%JJQLLJ1NMJ0M%MPMRQJJj%JJQLOOMJ7J2L%OOK%OJ0Lj0qMQJ5
-4302A864K0J5NLj0nJ2J6N%l%J0LKjLPRJ0RJ0QJ0QJ3J0ROQKojKJ4J4RORJ2J4PkmLJ0J2J1J5
-4253B183J1LJKKmPNLkOJ9J4QRNKJ0MJPJ1J0MONjklQJ4OJk%OJOJ2PRMKKMQMJOPNkjjjnpJ%
-4194B421jKMlqkNJ0Njnq%J0Mj%NLLjjRMLLKoKQRNJJ%mKNQMnmKQ%LLOKjOLPQMNMRJ3ROKJL
-4130B591J1LNJ1J8J4QJ1J1J0J0QPJ2J9K2K4K0K5K2K5K8K6K3J8K2L0L4L2L0L2L1L3L9M4M3
-4094C352M6M5N0M7M5N9O0N8N7M7M3M8N0N0N3N8N7M6M3M3M1L8L3L3K1J3J8K1Q%Mpj3j2j5k5
-4058D515l3l2l6m0n0n9o2n7n5n1n4n8n6o1o2o5o8o0n8n9n4n3m7m8m4m3m5m3m6l6k7k0j8k4
-4024B891k2k2j6k2k5j9j6j8k3k1j4j2j5oj%oj2pnJnpnoj0j1k%mnnMLpj0m%jjKoqLPjoon%
-3974B514lKlKLjL%LKjkJ1J4mj1rljRK%orj4rKJmkLnmmlomjMJpomrqmlpoM%Mjplqj3j2nKM
-3913B378kpJJL%ljNLJkpmnqrj1rkrk3j9rOLpqmlqj1npnrj0o%NOQkqj3j1oJ%%Lj2j3kJkkj
-3855B140Mjojkj0lKLlqj0j1qnOJ1PkjQkmrj4qplNnj1nlnk%kLMJ0lj1j4j4JNOMJklojNoj4
-3799B000mNKkJ%k%llkkLPJ2J5MKjjnqLNJ%OMLJQJ1OOLNlj1j%KJ2J3J0ROjJLJMORQQ%jlj3
-3740B139nJ1J1%JKJLPK2J3QNKJKkpmORRNJPMKPJ5J3NMQJ5QQPRJ0P%KPJ3K4J4NPNJ0PRKOJ4
-3685B494RJ0PMNNQKMJ3QMQJ8K0M%NMJ1J5J2PJ4J6RPJ0J0QJ0J5OJ4OKOJ5J7J1J7J3OJ1J7J2
-3639B929RJ1NjRJ8J9J1J1J2RJ1J5QRJ8J6J4J2J6J9J5J5ONJ6J9J1J1J4K2K4J4%J0J6J2RJ6
-3600C415K5J9J6J4QJ3K1K1K1K0J7J7J4J5J8K0K3K1J9K0J8J5J9J3K1K2K7K8K0J9K8K4K3K2
-3566D076K0K1K5K2K1J8K1K7K6K9K4K3K6K6K7J4J8K3K6K1K5K8K8K2J7K7K7J5J9K9K5J7K5K6
-3532D864J8K2L0K4J5J4J6K2K3K4K1K2K1J7K7K4K1J1RK0J9J9J4PJ4J9J7K1J7J4J0J1J4J5J7
-3497E493J8J3J3J0QPJ5K1K1J1J1OLQRJ0J0QJ0J9RnQJ8J2MKRJ5J4J5J0PNNRMRJ3ROOMORRL
-3450E939LJ3J4NNNORJ0PNOML%JPPKNPrn%mjJKprj3njlKjlj1j1rj6j4j3nmorj4pj6j6j0j6
-3397E830pj7j8j3j4j6k1j5j6j8j6j7j4j6k7k1k1j4j0k3j8qj7k3j5k0k1j8k3k7k1j5j9k3j6
-3362E212j9k3j9k3k4k0j6j2j3k2k0k8k9k3k2j8j3j2j2k3k5k4k7k2k1k4k0j9k8l5l5k4j7j9
-3328D481j3j7k7k8k2k2k2k1j8j8k4k4j9j9k1k4k7k7k7k3k8k5k3k3k0j8k0k0k0j8j8k3j7j6
-3294C749k4k8j4k1l0j9j6j7j7k3j9k0j3j1k0k5j8j5k5k2rLj1k0k0k9k5j8j1j6k1j8k1roj1
-3258C110j7k0k3k5j5poj7k0j6rj2j4j1k0k0j2j5k1j9j6j5j9k1j4j4j4j4onp%mj9k5j6j1j6
-3220B555j9j4j1rpJ%j6j9j1j4j2j0pj0j4j1mpj1j4j6qqjj0j4n%qj7j3pkjj0j0moj1j3pj0
-3177B155klmlprqpqrqr%mlmknomplJnnLPJj2omJKmpmmPOJjkNQJ2O%QJ4J1J1RPJ3OOPKJ1J6
-3117B167Qj%JMlqrJPlrMPkrnplpj1j2j1MOJRJ3QmkPRRQJ3P%QJ5J6K5K7J7J8K2K2K6K8K2L2
-3066B465L6K6J3K3L1K6K0J6J5J6NonlrkJ%njLj0j1KOKlj2jJ3%n%JPNMOK1J4OK0J9OQJ1J6
-3019B790J5J0K0K8K8K4J6J4J9L4L4K1K3K1K1K6L0K6K5L0K6K2K3J8K0K4K4K2K3K4J7J7J9J7
-2985C551K2L6L3K4K4K8K8K9L2K9K9K3L2L3K8L1L5M2L6K9L8M8M9M7M0M0L3M1M9M4M4N0M3M1
-2951D761M5M3M5N4N5M8M4M6N0N6O0O3O2N3M8N0N1N4N7N2M6N4O0N3N7N9N2N3N9N6N6N0M7M2
-2917F541M4N0N6M8L0L3M5M4M5L7K6L7L5L4L2L5L1K7K9L4L5L7L7L5M0L6K7K6L4L6M0M0M2L7
-2883G795L9M4L8L8L8M3M7M5M1M8N6M9M2M6L8L7L9M3L9K9K6J4NJOjoLlj2j8k2j1O%rj6j1o
-2844H580j3j0nrj2j2ppnmj1j3rmJqqqr%pj8j0j6j8j4j0pj1j3rj0j3j6k6j5nj5k6k6k6l0k9
-2801H057l0l7l6l8l5l8m1l4l6k8l2l7l4k7l0l6k8l0k8k4k9j9k3l4m0l2j6k3k3j9k3k5l1k9
-2767G032l0k5k4k4k8k9l2k6k6l2l0l3k9k4k4k9l1l2l2l3l0k8l1k9k9k6l1l1l0l7l6k9l2l9
-2733F021m1l4l1k9l2k7l1l1l5l8l7l4k4k8l8m1l9l6k9k5k6l5l6l1k8k0k3m1m1l0l6l8l5l4
-2699D907l3l3l2l6k9l0m1m5l8l8l9l7l4k7k4l2l8l7l3m0l8m0l7l1l1l2l7l7l8l3l9l8k7k6
-2665C727l1k9l0l4l1l2l7l4l2l2k9k2k0l0l6l1l4k7k1k4k8k8k9l0l2k8k6k5k5k8k2k4k3k1
-2631B762k3k7k5k8k4j8k3j9k0k0k3j6j9k9k8k1j7k2k1j4j6j9j8j9k1k4k6k1j9k4j9j1pj8
-2597B063k5j3j4j2k0k5j5j3j7j9k9k5mmj5j1j1j4j6j3j5j3pj1j9k0j6j0oj6j9j3j1j1j3j4
-2561A534j2rqj1j6j5j5j4%nqprj1qjj1j6j0j1j3j4pqnKkj3k3j1rokj3j0j3polmo%jloj1j8
-2514A125j3j1j2j1rpqlrj0qpknmMmqKkopj0rojnkkkpkK%nj2j3pj2pK%pnjknpnm%kklqo%r
-2456H21olqllkKnq%LOMj2rnlKLlmlqnJMJlljpklknj0pNqqJjjKKJmqrnlLN%nrj0mjKK%%ro
-2391F46LNKoqqmKMPLj1j2lNJKJkkoj1JOPlj2kmMJ1Njq%jokL%jnj0%NoqKjONjMnj6rKN%%l
-2330E70nMLm%%kljml%MJ%KjqkLkLlj6rLQNKOqj1mKO%lrpKLL%qkKNm%%nO%qoKkljjnpj0mP
-2265D81LLPPqqLk%jlk%kkkKOJJorlkKOKonKQJLO%j2n%olLlmlqnKKPQOKOjkoj8jOLNjj0oj
-2200D38mmMjpqkKN%JJljkmkKKljJlkLjlJNlKKJlmj%k%nLPj%J1LkKj2j5mNOqoJ1%JLom%MM
-2136D03oj0nmlNOlrlMMNKkqrjMJjplLl%MJ%kKMLNjkjmnokMNKQjm%%QjonJMlnkQJnjqrlJJ1
-2069C56J3kmmj2oknkLLMP%knljKMjpmmpmkjMJ6Q%qjRJq%LkmKNMojmkKkoKJ1LJLkrlRlopo
-2005C17K%KMLknMJ1LJKkKjj0npOQ%j%JmnnJJN%qolJOM%j%%MLnllNPnJNK%j1qj1j4lMJJMO
-1942B99MJ%onJMJ3Mnj1p%klLLnqLNNNJj0qmOLPMMpmPjppNKLMlmKlklkKQOLlnqmN%jkPJpo
-1877B77nlk%KRJmmlMNMNKnqmJJLkKLLO%ljJMkn%prjljPJ6PkkommnKOkmMRNoqnmKLJ%kllk
-1810B61%MQLokMjoJMqKJ1PKJ%kpj0mJjnnlMPL%nmkm%PJ0jmPLPPKnmjonlKjmOO%llJ%LPnm
-1745B67jkomnjJkJOjJOJqJJ%NLKjj5qMQKOPlMkj0rmJMmJojLRPlrJLpmKnlMMKjlKQNKMlmJ
-1679B54jjlJOjj1MMlKLjMpj1KJ0LjknkpnLLjNQNmj4nJJkj1pkKRPMkL%mpmRQmkKMJlmpjLJ1
-1616B37OkKRKkmj3njLP%%%Jln%lnoMJ6Rj%lljJko%OJKJmkjKjojOL%mqkjmMJjjJRKnJNLNL
-1550B46lk%KnpKPkj0njmlOQPQKk%joqkLOMJL%pj2kQOkqnllnJNMJkjK%MOjkqqkNPLKml%LM
-1484B27%klJOJnllkKjljJNNNOKkj0k2j1NRKoKQJ0MmKNNL%j0lmklkMKKQMlnOLrlonjNKojO
-1421B17J0mmJjKjJnmJmKlm%JMLKnjN%jMkmNMmLOLJ0Jj2pkojjJklJLN%lM%moJlj0PJ1NPQq
-1358B23j2lmlLQQJjkjmkLLPMqj4olkjNRO%j1qqlNOJ1MLkjlnkll%%RK%KJkolnqjOLJ0J3Ok
-1296B19%PJqj4qjKNNqqmlQQlKOjlLMmq%J0Nnp%k%k%JlmLNMROmj2rjjkKnq%J1J2JomjlLk%
-1233A88LO%LJnmnkKMkqjQNjLjONmmlKOLkJK%NkkLJlro%j%NJKJmpqoKLMJRJ5Nj0j4lLlkjO
-1168A91JpKMLJpnKMNMkj0nkOQ%JlpKLLjjmnMMkJJlKkmn%JKNlk%lPJ0OKkoJLMpqK%mpnkJ0
-1103A81J%QJ1Opj3rnkPNJ%PLNLroLMNJqnjjkkkjmM%rJMlKJ0OJL%kklML%MOkqmnjNnLQL%o
-1038A91rj0j%%KJKMqjQKJJ3JnkKMqolKJ6K%kk%nnr%PjmjP%j1oMRLlknpJ%NL%jLJrk%nnNJ0
-974A71RNKlnjMnrqKNNJlrJNLRLnnJjpkOPO%k%POp%KnnmMKNJJ0Rpj0qj0oLML%OjkopKMQJ5
-909A93J1LrqpL%lkq%Kjll%OknKNQkmK%mK%%M%jj4nQjLLLP%pjjlnmQPkjKlp%J0RrmKPKl%J
-843A81J%LLkmlKKjj0jLjNpnj0j1JPJ1J1P%onj0j0ojRN%mmJ2N%nlolMKnMRQLkj0MQLnpQJ1
-784A85LlnpmJLJ0LnmmkJnlLjLKkjK%%LMjkmkQOp%LookmqJ%%PO%JMOj0rRLmnlnkRL%MLkjj
-717A66jnNO%mJJNjkNkkpokOMLM%mkjopJN%%JOJ2J0lnloj%mnkLMlkKNNJ0JpqqrpQJ5Njpql
-652A55OMNMKnjKooKL%nrJLkJk%LJ0Pkj0klKPjKJ%nnlkMKkjJlpkNPLJOQjmkljJnkKMKnnJK
-585A57jOPLKnlMjmml%Mkk%omNP%j0mNOJmlKJ0j%qoOJ0KJlpjMKJMjkMoj0jJJMMJ1Mpj7j2J
-523A41J3JnklpJjrLKmKJ2MKO%JQNmn%lnljKNLlJLMlonm%kKrj2NJ0LLK%mkLPJpnKLOJLRkq
-458A55lk%%rlMjKOJjlKMkj3oNKLJ0J1PJqqkJL%KOOj0j5ljllLLknPOKPOnj1mJ0J0Nmj4lMP
-398A57lq%%MPPJpnqmloOOqj0lO%lQKnojROKLmnMPMKkKMlq%MlJRJ6%qLjnmkLKJjNkoKKj%O
-331A66JNkj1no%LL%jNMlllMJK%mjKqqkJ0J3J1joq%Q%mKM%mkmlQjMPLjjo%lkOMM%NKjJOLn
-266A88mlkjMRLkj1j1pnoJlnLlolM%JJ%KP%plOJMKJppKOooQMjlmlNJNMjq%PPlj1jkj%lJN%
-200A43MjjjrqLRJOP%NLLJjlrlmk%K%kNJLmlNmj1%KOJjpkmMRMmML%Kjj2j1lNRJ1%j%MLkJn
-135A50%LNOJprJJmKM%m%nqjKlKOMlNQomKoj0nMP%kOPmjnkjjkpjlmK%kPMjqLRNJmLK%LNkn
-67A40jpMlqkMJ6OljLlpjKkmKQklnjRkj1kLJNLlnmkPJ2KopkLJ4J1nj1lKJMKnpLONnqkJKJJ
-3A40lkMLknnkjqnOLOJjMjjlnj%OQKjJMjorJNMno%%J%LKkMLj0olJ2J5Qkrqn%JKLK%KkkJnk
64A28lJLRJ1NOnj5j2LQKJOo%n%MjlmqoMJm%NPONkomjKknkMK%kmnJNKjMLmlMJlnlMNjojNLO
132A34J0LoqJNjJJorpKOLnoJOKknNJ2J0Lqj2%Lmn%JQJ0kln%JrpRJ0%qjKOPom%KnppNJ0j%J
195A31noj0mOOnlOQJJjkKJLKL%mNLKNKpj0JNOMooLnnMNPl%%LLnj0lOLjmkKJqmKNlmLKoMOJ
262A31klkkK%LNknmjOOKmjQNj%mKNormJJlnpjOOjLLkjlomk%MjlojMNJ3POkopmlpKNKKOLno
331A18JLkl%JJLjJLkLJNJ0Kj0qJMokKJkjNMmlKMKKkm%%%OMjj0j0kJMOMrj0L%%NOOlknrPJq
396A13jLKJJLLmQOqjLmqjJ%MKJkJ%llMmj0jMJOPKLOLllK%kJj1j2KK%QMmmkNQnl%j%lj%LJm
463A16jKlmkJKJLLNJKN%komMRllmMRMnnjLqlnn%mmkPP%n%MLKKLqpJJ1J1%mkLOlkjjmj2j6p
529H8J0J3J1NkjjKLnj0KJojJJJONnrlKRKJPMMJooJNK%lknlLjlmjJ%JK%jmKPJjKknlljlNQM
596A23jm%kknKLmKNJmjPKJJOLqqjlmNkmLMOOLJnqkRNJ0kj1j1lKjkPOnpQJ4mqlj0j1OJ2J1L
658A31pj0j0kjNKkNMonkMNKPMJpjLLl%MLMOjrk%LNNmmOQpj0lnjNL%NQkj4j4mNKKRJmj0kKN
722A15KjkljM%J%n%%lORJormO%JKjmmlJjkkLRK%LJnknjNMMLLNKnlk%mlNJ1%pjllM%lMJkLj
791A19llklmolMMMLKkLKjKjJPQJLjpkoJJrlllmMNNN%jlNM%lm%%LrlPOMmmknmjJ1J4oollom
859A01jQ%MJLLjpkpkKNMJ%mmjqlJJLMJMMMLJlonjJmnKMLKRJ1LploljqjLNJnnl%KPROm%PMm
928A23okmnPJ0jj0n%KMOnnKJLkKjlKkjklMNJ3jj2qlkkmjLJkNPKlKLljJNjkjJKJLjpkjNkjM
994A12MJpl%pjjkOOKkLOmj1kJ%J%JkjJNJ2Jj2j1oopLJ6J0PlnLjlmoMNj1oPR%p%klm%NQMLP
1057A13JmkJJjLKoJLK%looKMKjlllLOojLMl%jkjJjnmK%RRK%kL%lqjPNLKomMQLnj0pnkOJ2Q
1124A20jlKjjMQJ0Kj3j5qkNP%ojKjMMOmojMlnOlqj3%PLlj1rJJ0J1J5Kjmnq%pmNMk%jPJ1Ml
1184A11oLKmlJKnJLLLlppj0qMJ3QJMJokKj4mOQJLLLNno%OJmmlnMNMJOOkkopoOJ3mqONMJj2
1248A06oLPlmlpK%jlPRJj0j6qKN%MOQQNOMj2j2JNm%%ojJkKO%kjKPLklJ%pj0lPOKj0kLJ1RO
1310A17mllnljlKJLLjjokllm%%QJ0PklJJNmoLJmnjmKMllmo%j%QKLOLLlnkoLKlKLnjPmlJ0R
1377A09jllopj0mQLKLJM%j1pjKRJ0J3lj0j0nNKlLMk%JJLJKLJ0MomlpnlKRKj1knnKKNPOMKn
1438A02mplOJ2PmkK%mokMKkk%JNOpmNJqnRKmlmNPprMKnLlmJQK%jJqoLKPOnrMQj%j%ljNLNM
1506A10%mmonJMJ1J6mj8j0KN%kn%QRJqrLlnjMJlKO%KJolklnkjlJjLJ0J4QoqnjLOjJjppllO
1569H3OKMkORMNoqmLml%KkomMN%OKmNOMkrkj%QJqlJLLLklkMKkkj1j2mJMMNjMMJkkLJqkOOp
1637I2n%j%JRRQmjmokKjm%KKPmnlLKkjjKjmk%KKkj%K%nKjk%lKkLQKrmQL%KjomLO%k%mKLjJ
1707I2nlNRJj2pLJ0J5Lopnj1lROpj0kMJ0Nkmn%KJJqj0KlPPQJ1RolNjppjKJMNKJmorLJkLQM
1769A03onMMkmLQJoq%N%nK%OKokojM%pmNNjJLLjJ%kKplMljOnj2pOJ1PQJ1Lnj5rlmnLNmLRL
1834I2Kl%JOOMpnmpMJ3KnLMkpooLP%KJoNKjkknmJN%lkk%MKnlmjJ1No%LMN%on%nKMP%j1nNN
1901I0%Mjn%MNjrlLlmloKJ2RjmnlK%LMN%j%o%PNmjMmrrJPRlkjmKMJlplJ1OLljmlOJ3oj0JM
1967I5joKPjj2qnJKLJkolOJ1JkKLk%MKl%%mln%MMJlpkPPJJMNjlklJ%kjnqjL%%LjnJKLOPKp
2035H8qlJO%ro%KMOkNMoOOl%nrJ%mRNKMqKLkmlKjlmmklPJ0L%%jo%qoPLjOJ0PknMmmklQJ0k
2102I8mjrj0JJ4RmqrlPPMQMpl%oqplJJ0J1JOJm%MlkllLKnljKKlmn%lJ%lONllQJ1Ml%KJn%M
2167I9jlmpkM%%kklmmjKKNNKlLJpj0qMRQloOLOKnjKN%LMNnlkpm%kjNNJOKrkmlllKjljkoJP
2236G2QJ1nqJMQPkkJkmmOPonLmlJNlomlKKLjNRMMJnn%NjMJrqnLLko%%oJRPQKnnlK%%N%mkj
2305H5%lppLNQkmj%J%JQOnnjjkmOPjmMl%Lmj1NJ1JLlj%J%jkk%njPONLpnKjnpoNPk%JlJKmn
2373G2kNjK%m%OKq%L%%NJnJ%J0N%pqmKQJlp%jlj%%LMMKNMnokkJNNNKpnjjlrkLQOkoJ%NL%j
2442H3JpoLOpj3qLJ0Qj%MjmJOjlknORJpo%%%LNMJj0nJLjlOO%mONOOlopplo%NKJmkpmjKJ0P
2508G6JJj2lJ0MLkopmOQLLNM%ljJmj0Kjl%lLKk%%n%NQJ1kj4mLjKOnlKnNNmpjQOmkjKmqKMK
2573G2kmkKPJj1rkJ3P%MLkqnKjJMKPKjNJ0Pjqj1jRMoj0kO%mn%LMLmjM%mrj3j0jPRNOJkjJJ
2636G2NPRkqmJ%qnmjKLQMnK%%KklmllK%LPkllMPMlj0rJQMJjJLLpr%QMj%LnnkMMnmPLj%nkN
2705G2MNJlkkqkJnkMNOjkMKjmnJPLknrlLK%pJOJKn%JPMmjjlJLPMNLk%kmJklkKNJopprOMJP
2775G1J0K%lJoj0mOOJjo%K%KLnnLOJOKjkronjkmjONORJnJOMjjjkjJjnJjLOnj2mOJ%NQ%j0k
2841F9llKjKJOPJlkpNLKRlj2rKQmqnkONM%jPLk%%lkjKnol%jplKJJ0MLKklJnojNlMRJkmOML
2909G7Okl%jnjJlm%JkmKPNjrj3jKlNRJjLOlj3pMNOKlK%klrjJ1J1JkNJrqlrjPNJ2Qjkkmkrj0
2974D9%QJkjJJ4Nqj2JJ%K%jmlNNklkPJnKR%%llmlnk%nMJ2J3KmklnmkkKKJMNNKnqml%jJ%ML
3040F0KMjkNPKlnKOM%jmnn%%kjlkLkJQLjojjojRPMlmJjLNJlnLMjpl%rqMOJlJNkjjJKMMOqo
3110F1LkLJNmmLLNjlj0o%JkmNLKJJNLLOLmK%njjKkj0j0kKNJq%Onj2mPJ2PMMlnjPLKJrnjkl
3175E3%JLNjNMKnrll%J1NK%%ppJPQJlj0oRQQMqoKJmqnjLQO%lqpKJ1Oj2j0KLNQKjkjjlMOLl
3240G2lMQLljlj0pkMKlnkKKppRNkLPKkjjKKjpjJMJM%nlkQOlnKolPMnoMJ3MmnkqmPJNmj1%m
3307E0pMQLjmKNOjjKprjjK%j0jJ1J1Ol%LNLj0okpojLNMJJNN%%KokMj%JKlKNjmj0JQONKKmk
3372G4jlml%J%JnMMLMJqLJokJKjokOLoo%PQJj1j4qOR%j%njJ4RmpknLROonm%onMLJjMO%nLN
3439F3MkLPJLJjpj0q%MLlmNJnJKNjJ%%OqrkNLJMmqLOjmKLKO%KJllKKpmJLJnj%l%MLnplLMN
3508E8JlmqORM%%kLMJkm%JkmjLnqpJQMpmKKMllkNlj0jRPkjJ0J3OL%rj1ljNKmpnrMRJ0PLnj0
3573E4LNOKmNJJlmJnjLlrqjPOLmnpLQklkONnJOjno%J2QMj1j0kMKJ%PQjknJPLnj2lK%qr%P%
3639D6NJqKPj%KLNKKMKlKOj0kOMprkllLOMm%J2Oqj1proLNKMKnjMKlK%OJ1%qjJoqPJ0qpKJL
3704E5J2Ln%Loj2lLP%qnMNJlJ2J1lpJLjmpKjm%MOJnp%kplL%jKjMQjnLMmqK%JJkONqmNkKJq
3770D3%KnnmOJ5MjjjJ%jKlrmPNK%JJkm%ol%lNJ3J4Jj3q%qlJ1OKMJklnj0JNjkjKjn%OQL%lk
3834E2JJJopLK%J%%JnkJkKMPlmMMQK%%pnJKk%%RQKjmjKnrKMjlLNokjlkLN%pqkJKOMjnjkoo
3904C4KPpJRKKJJQMopkJKJmoKLLmKNNJjlMPknklqmlKL%LLRNjnorlLj%J0NmjMMmjMMMMqpom
3973D7kjJ%kJKjjj%MlpjNjl%kokMPJ4QlKKp%MLmqpj0MN%J%%jQJ1klj%k%M%QLkjmjMKj0mRO
4039F6Kpq%KmmjjlJjjQmnLMKmojmRJ2JonnmKMmjOLQ%o%J0MprMJ0M%lnL%qj1JJKN%JK%kLLn
4105E1mnNMJLpj1%MNLJ3JlpqkJknLMklMNlmjKQPK%kJkkKLmlMLJlorpJMKKMknLjjjo%JjNKp
4173C5LJ1Kk%nnN%JPLlj0oOQNKLJljljNmkL%K%kjn%MPJnJjj5j0NKmKRLKKml%JJKMmnjLLoj
4239D2MKKK%%JklmnnPQOMj0q%KmnK%%KRQ%%omNJMKNJlmm%mqmkmmMNL%qllOQNjNK%LNopNO%
4308E5J%npjMnj0mKQMm%M%onNQ%jkKRqoMKNQOllOPLKlj1ron%lk%lkLQLkm%jLRJmjJoo%jJK
4376C7jLLpoNL%mkQJkPMllqokkKKPMnoPJ4MrqkL%MkJ%lKKJMMkn%kJjMLORjnml%MkpnQRjkk
4445E3LK%kqmJ%%lnnKnmMNjQJ0joKLK%pqLMN%lM%NNnpJjNPLkrpplKkjj%MNMJ%lJ%nNJ1jkl
4513D9ljqqMRJn%Nj%OqlPNopjjL%LLKljKRNj0qPNjqMJ3JmlJLOKnnkJnJOKkK%mmkj%lj0lNK
4580C8m%op%KlkLROLNk%RkqlRN%Lko%NNjMrpj0pMPPNKOPllmlnK%qj0LOknMOjlkJKnKKpkJ3
4647D3Qpl%jPOkljjJmqrlNJpkMLPJLRJmKMMoqj1lMLQKkk%%NJlmj1lO%Jk%MOKmpqq%PQQL%j
4715C9%ooOQkoNM%JJj3m%mKNLmlKJlpnNLNMmmlKJ2QKk%M%qmOPJLKpj4oJK%LKNPNjoj4mjmM
4781B5N%JONlm%L%ojPKojRQpj0%OMll%%mJjKKnKQ%KolM%LKjnJMLRKmnnnlONmj1lLQNjpjPL
4849D5ol%qjMLkRPKnorrJNM%jmKJ1jpkj%%KNQLKlmkKjORKnkLjkjjnqLJKR%npnLNlLkJLjlJ
4918D0LmMnkLLLLpj6pkQJ1%lLOljNlJN%lll%NmlkJLkmnJl%JKM%ojJ%jKMl%JLNKkLLJlqkNO
4986D0kklplpORKMOLoj1nKQOPkqJkJOOJnpJRLknNNkpj2%KmkKJj%JnlJLmJ%NnjMMmoKkr%ML
5054B0OKJKjqrJPPPPJjomKJljOppMmkJ2J0omMKJprpjoKO%KMPOLlopJOLM%LOLjJ%prjjmpJR
5122C1Lj%%LOnj5kJ7J1mj6r%KLMKKLPRmj2m%oj3KJ1PMljMnJOLMOklknn%jNQmj%nOJ0jllln
5184C7njJpj0mPOMNOKJMOollQQJmqrjQjkOKo%J0PjMLrpmllKjJJ%ljjkkj%%JKLOkKMJpj2lM
5251C1%LKomLNjmJKmmJMQRJmmomNjlJ%lJjKOknjJQKjjj0ljLPLKKooLJlKLkljlJ0J1%m%mkL
5318C9nqoLJJKPMkOPnnj1pJJKMmMNmoJQMoj2%QK%KLKr%J4R%qoooNJp%RPjLQ%poKLjqoNNLk
5385C7komNLOJqj1onkko%KKK%PQNolJJ0J2J%nkJklokKkKPJjKKJJJMmnkkj0%NjNK%omo%J4O
5450C4K%nlkj0lLPNKJj%nLRLj1j4nKkLLLRPjjlKnkNMKmrKJ1krlnpLMLNMm%%pmNPkqrjKlkJ2
5516A5RpmJLjL%jroNJ3P%oKRoj0j1lLJ1J1OLKqj2qmjJ1OomLQKkoMOj%MJ2OJjknrpoqmNPRJ3
5578D2Lonj0lLNOkkj1mRJoKLM%jJMQjmkkLNJjmmjRPppoqLJ6Jj0nkNj%ONQklmqNNqonjn%Jj
5644A3KKmpjJ2NMJlkL%kJjpploKNOQjo%j%JNKMOnnJ0OprjJOOjlOOpm%mpjJ1KoJJ0RKqj1JM
5709C3k%nmMMKjrl%LJ0%plolMMkJKJlJlnMKKKNknNJ0%mONJmnjKnn%Mm%JmnMQ%lp%JJmlMro
5777DJ2J0LKJ%KMMjlj3pjJQ%rkKKNLkNlolMNnrmNKkJ%rlMM%JlpPJ0KnKM%k%mq%QKKNnJ%m%
5844A7NNKolnJJ0MKknknjQNmk%olkmjK%OPlKMkl%MJ%mjMLL%%Olpj%nqpjLMJKLJjopLJj%KK
5913A2jjmnjJ1J4QKnlojNJ%lKknLNJLmj0lLMOONkqlloj%KJn%KMM%m%%jKRNknp%MJJMPLjj0
5979B8oN%jkonLl%%kM%OLjKo%PJ1NprlLNLMKllrj2lKLKMRNjlqjMlnklmJJjQQm%LklJkqj0p
6046fLQPKJrJJ3LoJONmrokqJQM%KKJJ%lll%KkKMQ%Klj0mpk%lKRlJPLjJRNlnKLkmopnOQ%Jk
6115A6rkJOOQKJLmmKKjlnNJ1Kqj1oORkmkOLljkllLPOKrlPKnm%oljjNLjMMJ%j4rMJ0OMppLJ
6181A8olJMMk%Ml%klJLj%NNJmmm%kj%%QLrrqMJ1J2JKKljlLNNlqlkJojQQjrkOklkJOKm%M%l
6249B1oqkRNkllJl%PJ1Mo%loqjOLML%mklJP%j4oMPKJjm%pn%JOKlMMOKpjlnNQKnj%JjQMrqp
6317BJLOOK%kmroMQ%%KMNL%lm%qq%PJ2Qlj3qmlMQNNkmjpLMNKnlmkKLlj0mOPMkKPKLkpkmlN
6385A0%kMKKoqoMMNKPJ1Kj1mlkKKJ%k%lpMKkPRJNlmJKlmjMOpj4lOKJLmL%MPMlmOJ1Kj1oj0
6449A5olmlmjOQJ1NPOj4j4OM%kkmplJ1KkkjmJjnjJ%LQKkMLl%MlojmLJ%PJJKjmo%j2oLLMQj
6514HmMLkllKJ%Kq%Rjl%J1RknnnLNkoLQk%J0Nmj0o%KopLkKLJMNmjmk%KKKOllJPJ%l%llpKP
6582A4omJ0J1QKrkKplMJlnKKnKNNLK%oroJlLjnOJ0or%JLKLMPkmkKlmlmkkMKolPQmoMMKnJN
6649A3kMKjlkkLLk%MLkonQPmqnlMMl%KNJ2QJrj3rjPkmKnomOJ0NKmk%OMKkonqlnoJ%LJ1OkK
6715FKLmpOLj0olKJ0RklMOK%jKJlljlkJjKJNQLlLKJlmmkpKjqNMmj0lJ1RKlmllKOjKjKL%ko
6782IjjKNJjljrqJLKJm%%JJmroOJ1NNJkNKoo%kLMmkknMJ7Kj0o%jJP%l%KMN%LkopJOJllKjn
6850@jrkNLJLJ1mj0kLKNKkklKknKKKJ0QLnk%KJlqLNqkKMPM%k%loJJLnj0lKNJ4Q%orkMJj1q
6915dLNkjjJ%%%j%JjLNknormLnjQJ0Jj0LRKq%OKknkNMjLKjklmJPM%kmkMOMjroJOJ1kKkpjJ
6983GNKJonjlNLln%lojOLJ%NPmpmJPPKj%Mmlj%nJQLqok%PONJKKLloqlKMknnmJJmkNMkKljK
7054alMMpj0ljJ2OMlkKJLJk%MkmjkmNJ1%nj0jMklpoOJ0ML%nkNQklKmKKKkjKJLklKJj%NNJj
7120B0n%%mppnLQmj3%J0PoqKJPJ2K%kkNjMRPlpkK%lJKllLkomj%kJJOLjknpmmP%njMknjMOj
7187aJNnjJm%JJLJjL%j1KOmkoKPQPMjpqp%%%jLMjnmLPNjml%jpn%lRJ0PM%klo%MJnkjkjmoj1
7256b7LPNOj3rPPJ2J4O%nplK%LkkjmmnpKMOLoJMPMplMLJ0Noooonk%KKNMLlopJP%kNjmjjNR
7322G%j0p%mmPNLJjKLJL%jOLnkjlnkLqqKPMKjNKmmjJjlMNMPQkqk%%MKj0lRNlmLNmkjmonOQ
7391Hpm%jJ0MjNL%ooNN%nlKmnJLMjjMlqlK%LK%jKJnnNRMkJK%qjLnrjLJJoo%JKJjjLM%%JLK
7461AlkKlkMKLLjllmOMkkk%MJljjJJJkooKOPNOmqjLJkORmlnj1JO%%KJQLqj1j1mPPKLOjnNQ
7529A3Plj1kNKqq%joqkRLOM%knMMjRLKKnjppmMLjllj%%MkqJMJ0J1nj1k%Kj%jN%o%L%p%Jl%
7595a4J1lrl%J1P%joLMpqMKJ0Oplj0rlM%jNKkJMjlPMPJpqq%QJMKJkkMMo%%JjMJ%LMMKMMKj
7661B1j%Lj%Jpj5lJJMlLklonjmJjoJQQJ2Jj2lMJKKqj1MKPNmkokKLOmqm%mnJMORLmJjjNLKm
7727do%m%LkLKLmnJNJMl%%lnJKllljNLKNLrJNK%mLLJlMJjjjJlL%jLLJKjnllmKKMOKlrj1kk
7797b0MJ0KJokLM%m%JKkQQjmJKMjj0%joKnplljjLPJLLjMMJOMl%JnmlmjkNQlj1mkLNJ%K%%N
7864bLkpmLjlMONLnklnLll%QKqkPKjJNNnjJj%kj1nMPOJn%lkLJMMMKlpmLKrj1MJ3NJknL%KM
7932DKrqmOJpjJPK%plOMJlnm%JpnLLjJKmkLQLljJORNnoklNOjmlnLPmjOKoqlJOOmoqKJNMm%
8003a4KJQL%onKkooLNmKNKknm%lJMLPJ%%n%MMJlkOL%koj1kNKmmlJKQJ0%omJMRJ%KorrplNO
8071b0PNomJKJJMNOkkoomMMMMkoorJKokN%KNKK%KLkOOj1kKMQQlj1qlmKL%llLQKK%nnjMKlo
8139a9kLJ1KklnLRjnPJoonmNLj%%jPNkoqjLjLkjjjLQkMMJKlnJ%mJQJol%llKNJLlqjomOKjL
8208a8KQlmJJqjO%njMKN%lkNPLjjolKlJjqlRLnJ%oj%NJkjKNLo%JMKm%jrJPm%%nljLJ1Ooql
8277b5LOlj%K%ON%rj0JNkkjNMMLpnKN%mLjJJ1Nnnjp%MNKkoppljNMjLLJQLKmkOklklnKJ%ll
8345b2MoqJQJ1Mko%QRLmn%K%JjrmjooNJ0J1kqlkmQN%mjMJj5j3n%RJ3MlooLjkOPJj%jLLkqk
8409b5j%LonKPJmoKOLN%pLRNMkqkNRNMjoj4q%kkMKponLRQOkljQJ2k%mj0lQQjj0joj3nOJ1L
8473a7n%klPjMLmMJ0Mj2mjkKJ%Jjqknr%J0J1PLnpk%JJk%NMkjKkplLKLLknqMJ1LmkP%j1lP%
8537a9JRNkpmnjkLLmJM%LJlj%JMKklJK%Kj%%jL%mqlLOJj1KJ2MJlrKPnpLJ0Jprj1JO%NKLMm
8603a8jJlm%lpmMPQMpj8qQRJpLJ1Mj%nkMk%kmJRLlL%pjNNMllkJNMqrj%KNOjJ%%pqLMJK%OO
8671iojMlLNpqMklkkKNJNN%PML%j0qlnnkKkN%lLJMNljJJKllm%jMQM%mj0nmkKLKkKKNkj0KN
8739b4KljKj%nj2LJ1PjNJ0Onn%JLjnkmlQLonmNMJJmklMjJKJkkNKnokknmJJ0JKKnkMMMJKn%
8805a9KKkp%jmJRJ0JlMjp%NKmrojKRKonmqlPKONMk%mJJnpkKn%J2PkL%mKnkPL%nj0JMlkKnn
8872d0J1RJokkjLKojL%jkMLKknJjjPKqLPLknLmJmNJ3Mmj2nLkK%lJjlOKkNKpj5pPNmkO%%jJ
8938c4J%JlOKjN%qlLKjm%jjlkPKKKJoJQPkKMpJKoJJNMlrrjMKKl%KRJrkjplMK%j%%pj1lQOK
9007c9KLJomLLjqJMMKJK%jKLLJllkon%PLpm%j%JLQJ5ONOmjKmloj1nnmRJ1%kJklkOKmnKLMP
9074a5lnK%MllQLjMlj0nOKj3j0ORljPMljJ%%%KlkJLoolJJ0OjmJklmrjQMLJpJj%koklJMQJ3
9139b1LkPMmnjJlj0pLRJ2Kqqj0plRP%ln%NJ0KLjJJ%J0Lj1%omJmjomKJjKPNlmnKNKoKM%j%L
9203b6Kjkkmj%kLJj0mONJm%PJ1Qjj0ompjjJlLNljnNNjmnLMkPOPLpqmPjkKj%LKLJ0mj6j1lN
9267d2L%lrpJPNOKJjJjlo%PKN%mKQKmLPKlj3qLMOQkkKjoo%PQnj1oMJmkMLjJ6QjkoqJkmjkK
9334c5MkKLojjm%KPMnnkkj0pJNLLPjnkOKNJpkmMPNnjNmoRPlkKMm%jJLjJjKknLjj0mPOKMmo
9402c4%%%NlpkJk%POJLqmOnj2jJNJ1ojLkONkpj0kQOLmlkORKjjQNmprmJJKppmljjMKLJ0Mnm
9468d1nlkKLmKln%QJ5Mjlo%N%LLmoLkJJq%NJqJJ3PKnmpKPLkjJoj3KJ3PlJmm%%mkONJLpj0p
9533e0pJljPMkORRPJm%NJnlL%knj1lMojNLNMljj0rJMNOjlMKK%po%PM%%KlkjmJPMrj0lLPLn
9600d4mnJMlkJ0J3knmpKNkMNMmj2nLNLK%lkJ1Oj0rjMPQjnpKKjmq%J1PjmnkKJLPM%j2oplKK
9663e0kJjKjmJNJln%QJ%KPJ2kloooJJmkJJ1Qoj0%%jnlKPQpmKOQJppjKJLLNJLK%j0rnPLQPJ
9729b8pkLojJKLJLmqlkKMMLL%jNmqn%NOL%nmpmKj%J%OOLmkQOjrj3m%KNKQ%l%KKmjllmllOJ0
9798d0J0Mj4j1NJ1%%lppJOkmPJ1MjkJJlj0j1pMOJ6%mmrkOOjmknlPNjjjOKJ1Kj6nKkJKnlLK
9858d8pnPPOJnKOJrmPOqj0qKJ1%LNk%MMKkjNlk%JlpoNOM%jnlpNjpjPKLJllmll%LMJpmMJ3N
9925c9mkmpJklPLkMJJKKPKqj6j2%K%PQk%J1KlLMkl%JKLmMloKR%j0oo%knKKKJJKJ%KJ0LljN
9990c6%kkmOko%PjklpLQPKlo%JMopjJMPJm%jkjKnlNmkK%k%oo%J1PLjK%%ln%KjJolmmLkKOQ
10059d8lmonJLJ3J0qj0jmKMJMLljjmmKJ0QLllqmNLRMkml%%mmOKojjpnnjPJ3J0%qlJjjNKjM
10122d2mlJjKkJNqnJl%kpJJ0K%jlMKkoKRJNNlojkNJ0Nj0pmmqLOoNN%%JKnLJ1KKKpj0j0PJ1
10184d1mj%j0nkLPMLJJKLkk%NOjknj0ojOMjkkNMM%nnql%lLmkK%%j%qnRJ2OJkpnJQNKQKpKJ
10250d2pmLnnl%MKMj%lKKplMKRKlppK%LR%llr%OmOJ1KppK%JJ3J0%omoqn%nj0LONOMR%klml
10315e4%jjjONkjjmNQMQ%rrMJ0jqnjKJ0QrqkjJM%%KJNKonQNrlJnl%N%%lmmrmL%NOMNnj2oj
10381g0j%KjQJk%MNoKPkm%JlMJKjpm%jpnQMRRJkq%lNPkokOMK%kpl%%mpjPLKKknlKNjkpnLK
10450f8mKRnkL%OKJ%nPMl%pqKjjOJp%kk%LJPL%JkrnjkMJ2Qnj2%NKLnlmnLQJ0%poJONM%jLj
10516e1JmorlPL%qoKQOljkpJMLlnkKkRJ0JoooNMJj%JJLJOnJKomlKOJk%NK%jkJlrKKpOJ2KR
10583d1J0kpj4p%kLmj1LJ0P%%J0MjmonpJ%jQKq%JmMJlnkPNJjmLQJjLLkj6j3jJ0NnokJRKJK
10644f0JKKPJprmpj7kJ2J3QL%onl%jJNP%j0nKPNLPOJjJnk%o%OpokljnlLLNLJjnjOQkPKj0r
10708f7qMJ0nrJL%l%J0Kj1lK%MNORMjj%kkklkKKpokjLknLNKljKJMQlMJ0jmjppmkLn%J8Pmj
10772e1kjjLMlpqjJnJkJLjJJKknLLpnRMj1kOQJljnmMOQOJojlj2lQJ%PJknnmJNMlJO%JJmmj
10839f8N%LjmjkMKLMKmnKlONKJlqqL%mkmjMNlmmNOkO%rmjK%lmOPlLKLL%mlOKJKlJjqjjnlR
10908f9NmkLlpOQMP%klnpLkNJ1jqj0JKkJJ0lkQkj0j2lQPjoKOLLMMlmnj0nPJ0JonLOljnlJj
10970g6OM%JMMpmKpoolQPmmNJ3Qjj0pqk%kKPLjojQOMnmkK%koj2NJ2kKNjklJ1Ormjk%JNLlk
11034g1%jJNJJmlklJjkNOjknmjLKlpJLPMkRLorkjLKkjLN%JQllJolMPJmkj2mMQOM%nN%qqK%
11102g5kOK%OkmJ%oLQkj3k%mMJmjOMNknRJ3MnklpmKoprJOK%jLJ0J2Kprj1lK%J0KJQKLmnj2
11164g9nJ%pJOMKKMN%oJ%jMJ3OlLOmj2j2qn%LkJMN%lnkRKKOKKnrjJJ0J7Kj1p%Kjpj2lKRKl
11226g4j%KP%okjKKkKKMkn%OL%op%LlkjjlnKN%NJrjMPJrnLJNNOknmOJ0nj2ojJj1lPOLkKJl
11292h5LMjkOlpLOjpJJjknkKKMlj%K%kKJlqJPOJllKNKolKKMLlmLMpoLLJ0MJJMlj3qrmJ0J5
11357g5ml%NNjlojKJKJmnmLJ0KjO%JmmkjJlJLJknl%LPMMKmkJKqqJJnjNJlJM%LQ%j0rNLljo
11424i2ljJPQLkkLNjNLopj1oOQkKOKk%kml%JOJ0KkmoJ%JklkNOKkkOMnorkMN%oojJJ1J2mj4
11488h4rJLJ0%mLMNLKpj0nmJOJ3Mnj0lMPlmNlqj2%J1J2OkmopLMNPMjoj4jJ1PooJNRlqLNKn
11548g4j0jNOpmJKOLrnOMmpkpoLKKkpkNNNJ3PjlpolmlPPNLjjomMKkjK%%rq%JJMLMOJjKkk%
11615h4NJmmKQKkJmrkJ%%LjJM%lJKlppKQLmPQmJMLQNj1r%KkkKKjKjookjMJooMKnjOk%lrp%
11683a13MMOjqlLNMjLJ3Ppj3n%lOOLK%Mmj2jJ0Kn%kKLkJkLQ%r%kmNJ1PnmonkOMlJjJLJrJR
11746h4On%JMjnKlmKNloJNj%kj0JRjMNkLopjn%%LOKpkJ0MjopkJ0KK%J%%PJ0LrrkkoJLkmno
11811a04m%jjQRjlKlmPOP%j0qJkjLNPPPJ%koj1%%L%KOrkkkLMJkPkj2kNKLNooMNL%qnjLNOL
11876h0Nlj0qJmlJn%O%mkjkMOklPNnkj%%jPLJMKnrkKlm%%NJlnjjKKNnlMMLMjNR%nrkMjj1k
11943a06J1RljNJLjrrrljjokLN%jNNmr%mLJ7J4kjL%lnkm%nj0%NNOKklqlQJ3OL%rlNLjkj0m
12005a06M%KLJKm%NLlrjknLQjkMN%llkkJJl%%jjK%m%jm%OLJKJ0MrlQnrkKlom%J0PkLklKKj
12071a02mq%NNMkOLqknn%NNJ2NpqlMONlMJjopKKj3j0LjjJ0Okjlo%pkOJKRJ3KmPMkJlj0j0k
12132a10LLllNjpLMKMjjJkmjNLlmkmKMMMlKKJJKLJJqk%nrKJ0OJpnmrnLMROKmmLJkqqjO%ko
12199a25LN%%NMnokl%L%NQMJkkmlmkQLpJJlKOQL%JjpqjLO%kmpj%l%JkPJj0LO%OJ%jNkmmJL
12266a11jm%lnjMRNKMMMjkqkmjOkqj0pkJ2KqnLPOOOLKkopOjmNkj0mkPRNk%jm%jkKjj1j0jN
12329a32QOjPOlqpjjljLLJnKPklkOJ0NLoj0JJ0RJ%kj0jmLMmkjLlkKOLklLKlKnrmmj0kOLkk
12392a35QNkML%%%lpnNOnlJl%JjjjOPMj%jjnMjjLMlnjNNPPomJlpoLP%kjlK%RRKk%jpoLJ1J
12459a00omonklrKPO%j0lRRKKkOK%nkjJoo%QPLNJjmj4nLLjmMkonkMOPOMkjMjj1kQPlj0qJJ
12523a24MMKPKj0mKqn%NMjj%knkml%%MKlLOJMJ0NpnmplLPJmlKKkjkNMJklJ%%nnQNnojp%J4
12588a26OnkjM%kNN%nJ%pjkLPKJKkoonO%nJPLKNMqpLjlmjQNlpj0LJ8J1orKjj0j3mOMnjQLj
12651a34NMJ%pr%LJLRKj3j2k%%NLLR%nlNLj%%mKNJklkoJJ0J0jnj0m%PJjJoJkj0nKMLMQ%mj
12713a36jLKJkNQjkM%Koj1orKPLM%mKKkmLKkkPQM%pomjLj%kjMjkJM%rLPmlLL%kKjlOPkoj1
12779a42mQNnjrpN%kPNoJNMK%lnjPLpkOMPNj0j2KPLJJ%oj1KKj0jNPJrmlpj3kJ4J5Rk%LPNJ
12840a25JmomjjmKL%mkQPOLoqqooKOP%ljpPPkjLkrkknqLMNRkplMKKN%%MnkNlpjLNNjkkmjL
12908a46LknojKLLojKknLjmLjm%NQOMJKnmNNlj0pJL%KOjmmKJ0PJkj2rm%nkKMKkMMKMkJjlq
12973a62j2KJ0KKNLKj%Klll%LJnooMJ5KljJMRLKprj0oNJJOJjk%mLMJj%polLMNLjjKPJ0kpn
13036a49jkkk%KnkNlrNMJMKJmlKLLJ%%llLLj%%JmkJ%LLNNjj0oJJMLlkllNRKnjoo%JNRKqnK
13103a53QLlnJkrlOR%oJKNlnoonKJMPklKJpJK%OOklJKKjlJ0Mj0JKojJNKn%KLLMmkllloJOL
13169a51LPKj3j0k%JKkkklNO%NPMMmlLMKjn%koln%MkjKL%Klokkj%QKKLqoNLLPJllljlnJLm
13235a63jJMOJP%n%JMkkNJkKJnm%kK%lplRPl%%KKJlkjLNMmon%LMLOLKloKjolmLNlkPPkqnl
13303a56lJJPO%mlLPPopkjnjJkjJ0RkomNLJmj0mMMMkJlpmMLLLjnlk%MMlpmMQOKlnm%KkKRR
13369a39%oljjkln%RMlJ%jKJKKkkKOlJJkllLKJjljPjqmKMJ0PlppokK%jKO%nLMNjnjJlkMJl
13436a48kMJmkOPL%j%lpKPOKKkqlNQKnpm%%jJMmmjNMKJKomKK%oj%pJOJjKLKnmkmNKjKJklj
13504a50%KNPllKJJ%lokMLJo%OLkjJJmkML%%lmJMKj%M%oMKJKKkLLJmokJKLmk%mlm%PLljLL
13572a36knJOJkJPKppPPk%%mjLLkjK%lkLLnkJJMPRNKlppmolLLMj%Kk%MOknkLLLMjkl
13635a19
##PAGE=	N=2
##DATATABLE=	(X++(I..I)), XYDATA
-51899F22nlqj6jRJ2J1lj2lOnm%%MLJoj1j0lk%jKJ0J0mjRkrj0q%lloj3p%J0J8Mqj4qRK3No
-51846E73rj1MQJ4lmkJonom%j0rlJPmopNQQMoLlrmMO%jnkM%lrm%pjPOpj1kmjQRj3j9OPpkK
-51785D86LoppklRQJN%k%%KKkknrnMokL%mlkLJOKjllmplNJ4P%j4j4j0J2LjjnJMQMljLKKj4
-51724D49j0pNloLML%JJj0kMNJ0Rj0j1lk%%prK%R%jJmj3o%kj0j5jQRJ1QooqpJJ1ProL%j6n
-51668C69QO%OLqqkJ%nnj2rQJ0kj2j1qRQ%RPlNlkKL%lK%KlopKjJjLjj1jjpkJ3PKkmKJLnj3
-51608C34qKJ1QJoj0pJONpnjmOOlrq%NPJ6Rj5k3j2kOnmn%J0LL%qpkJMPJj1j1l%J1OLkqj2O
-51552B80Qj3j0J0NpnNkqMJkMOmKnlONoj2lJmNJ2kqmllonJ0OLnlMPOOqlronnl%j4j7PRLMR
-51493B35kj4jKJ%LJpmJ4J1rpMRPmj6j0OJqoMRJJJkmknLMNklj0kjpLKpj4mqoJ3RJ%jmNJ5L
-51435B03rrjOPJ0Noj4j7j1mJJ1MKOjqKMnojLNjkqJklRJ3qj3KJ2KMMj0qM%mJkrJJ2J5Mj8j6
-51380A57oqOPJjJ%j0j1N%JNQQPlj1j2lJ3J2KJl%Jrj2rLmJoj2qlJoj5kRJ2J4pMJ0mj0mj%K
-51326A11j0KMMJ0MlLo%lJOnj3rn%J0PmnjJ0joONOoj6rQrnJ0J3lqkJjKQKMPonmj7qnkJloO
-51268F5J3J0Jmj2mLoq%PJ1jlJPjj0RJ2j5j5qkRMKj5j3RJ4N%kj0KJ6jrllNQnpLQJj8pOkKQ
-51214E7lnmj9j7%PQJKKr%PQJ0J1Mkqj6nJ1J3mrOpj4klJjqnpqJ7K2Roj2mk%qKJ6J0KLklol
-51159B7k%nj5qRJ2lpoJ5J5LlrjmJJ2Rloppj1lJ1J0J3%j5k3j4OK2K1J7oj2j2qroNjJ8J8J3
-51111E1Oj3j3j0npnj0%O%nnJ0J2J1lj8j8j0%KKJ3J5MqknLmJ0O%JNnlrj2Jj6qJ4NjkM%pjm
-51059b8LKjJLNqj1jRQJ5J2j7k6%NNKMPqOJkjj1%Jjj1KNm%LJ2K0Oj1knpJ1Rj2j5Jkj6oJ1J6
-51006b1RJnj0jnj4rj0JJ1J3J1Kj3PQj6lN%P%j2oj%rlJ5QjnlPLMJ2JjJkj7kLJ0J0Jmj0j3j3
-50954e9ROj8pQLJ5J3J4nj3Jlj2JJ2lrkj1j1j0PQKMj3%pJJ8J5JoljrnnJ2J8nj0KJrrpMQK1
-50903d8J4j1rqjjJ1J6Pqj8nJ2mlkLMj9j7OKnj1mOJkRJ1pqOKPKk1j2J4K2K5Qkqprj0qjJ8J6
-50852d7j5l1qJ8K2OJQpnNJ2LMj0k7j8oPJNPkJMkLkopjMJ3Omj0oOLlkrmNmKJ4K0Rj1j8j3j4
-50799a03KJ7%qLMllJ0J3lrj2j6kLj0LJ7mlPmJO%NK1Oj0KNlQmj3j6qPJ3pqPNlkNLrjrlJ3Q
-50745h2%nj8j1KPQoj5j5%JJNRQpKQkQOKJ3j0j6r%JJ2J5rj3okKLn%LJ3J0%rj2JlnK%rj6mJ6
-50691a31J2j0nJ3J4Lj2rK%lJ2MlQJ0J0kJKk0k0pJ5J2Rjoqj1pOPMorNJpoQK3J1nKlj3mlOj
-50640a12POj3q%MNJ0PJ1Pj0k0n%%K%J2mj1k1jJ7Pqj1PNlj0LK0J0j3roLJ1LRQKNj1nlj0KJ
-50590a10jqQJ3l%j4pRJ3LLQJlrk2%J5J5jnL%okKonOjj6rnQRQnJ0QJ0Mk0oJkKj6j5J0J8J3
-50538i7onKpMPqknk4j0QoJK6J4nPJ3Kj2j4pMLlkj%NJ1%oj2pj0qkmrj7PK4J1mrKJ3nJ2J0l
-50486a24loOOkkmJJ1Rqj4MJ1RJ2nj3j7ljrnJ5J9J4j5j8nMJ0J4Nj1j3j6nJ1J3Lkjj1JJ6Rp
-50439a17j7k1pPJ5J2oj2NKj1KKQKnmPLj1j0j0RORJoMj0LK4J4lKQkj3j2MJ0%nONkqj9k3j0
-50390a74MJ9RJ6PNJ0rj5KJ8MKJ8lrMmmmKorlmrq%PK3mj6M%j3nrJ0J4%Jj3LJ3jrklPJJ3K3
-50338i7mk1rrrJ4OmNKj3oRmlNJ4Pj0j2qj1J3J3Nj0rqnoj2j2QRknKJ1JmRnpjKPPMpKNqoNO
-50283a56moJJ4MMjJ%NMj4qJLOKrjRjM%j2qj0nJ6J8K0Q%lj2%MRroJlj4qjPJ7OQKj3nLoJJ0
-50228a27qqj1%%nLjJKLKj1j1nnL%MJ1J3J8J0oKMKoppjMj9j2J7J3J1j2k2okjrNjmmJ4J6MJ4
-50177a35QkkJ1ok4k0lJ3Orj4j3J0J9%LPJ7J3j5mJ2j4rJ1KlomlQMmlrKMJ2KrJ0Pj0jNkNJj1
-50127a43j5p%j1OK0jj1j3j5plMQJ5J6J3Mpmnrj2qLJ0QNQ%jqj6j6j4NJ4J2j6j6J1J8RJ5Oj4
-50081a62j2mJQJ2J2%j7j3%J2J4Lk0k4J1J0J3RooJjNmNOmmqMP%lqmJ0lqKJ0NRj1kQNrj4J4
-50031a51kJQpnoNJ2pj5rlPPkqJMLjj%kMMRNJojloqmLOlljoJJ9J7Ojj0kl%kklooJ6J1plnj2
-49971a72lj4KL1J5J4Jj5l4k2J1kJlljj6RJ9J5oomj1kkkkJ3RkJNQnrMQPLOmmj3k0j2OJ8Mn
-49921a84NKJ4J1pLJ3JrlJ0PPM%pmnk2j7lnJLJ0KLPJk1j5J0KLJ0J6mj5j5JoJ4J1o%oQOknj5
-49870a91nMJ4Q%j5jJKRlnlj0nJ1J8oj8lJ3Ml%LLJ3J0oj2j6oLnMJ1JJ0J9kj6jpj6pRPRJmj2
-49819a91pk%JO%MJ1NM%OJmlJlj0oJ0J4jjolnj0%N%RJ1pj4pjlmjNJ3OknLPmKRMq%MnJ1j5j7
-49762a93J4J5QJ1J0kj5qKmprj8oJ1J4rLL%rkLJ3QJnonmNJpNMnoJNj5j2j3KRJ0OKjoNJ0N%
-49709a81pnj4LJ3J0LJMMrqK%noJ2Rj6lJ2Q%jmkJ6Mj0k1j1JLj6qRLlOJ5oJJ5N%nPlj7ojpJ4
-49656a95J6ONj1j8mKN%JpljLJ1OLj5j7nnPJ1J1Q%rJ1Qj0j9lJ4NQonoQM%jlMLOjlMLonokJ
-49601a92oJpjOjNPkKmoj0pQQJ1RRKqKJ1ql0j6NMqLRJ0Pkj1j4RJ7jj1pnqONjJ0J1KLnonOM
-49546a90nMNQ%r%NLj3k0KJ0J0J0kPjpLMJ3lj4opqJK3QmjrJNJo%mnOJ0j%nlloJ2Lk3qjpkL
-49490b16J2PLj4nnLJ0J2jKnnmOJ4j3om%%JR%qpj3rQ%%J5J4OP%qlRknj1KPOJ2J0%j5j7k1n
-49438b27JRLLRQJ3J6%j3mrqLmKj%j7j0NKL%rNJ1Pjj9j5lnJJ1J1kj0MJ0RJ1kmnOJ6Rqj3ml
-49386b08j9kJ8Ooj5KNoPJ2qj4%J3J0Oklj7j3K%lJ0J3KkNKj0rRJ7Qpqnj2q%rrQJ0J1krPJ8
-49336b05OjJRoj5jN%JOPJ6qk0k2rjLMoJ7J9ljNpokR%ol%ORJ1j1j4mj0j8oKRmpMKPmjMnNR
-49280b30J4QJ1JJj4q%mLR%nj0j6KPqqnnlkPJ5Mj0OQKjORLopMQkKLkmqrJ1K0QKn%nj1qnLl
-49223b27jKMJ0J4KnJnkj3qNkKJJ0kj3RKrnkK2J0plnMjLrlJ4J0qKPpj7rJ1J5OJqlOnjOnj0
-49169b16nJ3J0j%%jqnj2j8j4J1J9OJMLmQMj2j0NJ6JrrJpj0lmMmjOKOOkOJ3%o%JMnoQkj6j4
-49115b46kjrqJ1J4J0RRRn%NqoPJjjl%j2lklLNRJ1oQOjnj8j7nOMMJ8Mj1j7%JnQpq%J5K2J3
-49061a98Lj1j8jJjj2nkOJ6%jJoJLNOqNJ3qj6mJKNMMRj6rQqpOj4kJ2KpkLJ2J1MlKMlrnL%p
-49005b31llojPLmpomJ0Olj0lJ0PJ4OPLj5MJ2Q%j3pNJlnqj3j3NMonLJ4J4Mj1%K3Kl%nmjlk
-48951b26KLPLj3j4QkJNkOkkpmJ7NkkNpj2KJ6Qllj3j0lQjjLJ6J0mj0nj1j8kQjOqj9jOJRQJ3
-48897b32J0KklJk2j1KJ3QJ0mnonkmnLJLpoOJ3OLj7j6jQPj2pJ4KmLq%KRoLQnlK1Pj2k0omn
-48843b75NJ4J1J3Kj1pnMJ1J7J1Nnj2NNJmj8j4j0mLJ6K0kj4lOJ2JNNOoj2J0Jj6plQRlj0mJ3
-48795b26MmJ%nJOklN%j5pNJ4onRpk1nRjj3pJ6Pj5npQJ7J4j1mRoJPNJKrk2j3J3K7J8nj2oM
-48743b39M%mMQ%qj0JJ1J1Kj7LJ4NN%j3j5j0j5jK3J6j3j6mj1%QPJ1Pj0j%j3qKLON%LlrkMJ5
-48693b44KrqLPJOJ0Nj2nK%lj5jNjORN%npNRKppRQmkJjrqj0lJ2K1J4mj1j1MJ5lkqLO%ooPN
-48636b30j0rooQJ6RmmOnj1J0lNj6j1LklQJ6Kj4pPJ2K%MornJMNlmJj1j4oKmJ0J5mJNOMJ5P
-48583b23oj0j1jOoLJ3Jpj1j0nlQMkJPJ1mqrn%rKJ2J0KpJJ5PLJljLj3j8oKK3K1mj1lmkNNQ
-48530b28Kqj3JPj1j2ppJJ3qj2PJ1NMNJLQOOj0j8jOQNkJ2Jj6nnmpKj%QQPkk1k3%J8J6kjK%
-48477b51j9kJ5mKMJQQJJ1LOlqkMMpj9j5roKLRLMJ9Jnj1j2PPmlljQpj7j3RJ6OjkjmJNmpJ1
-48422b62QrkJ6J5Mmj1n%Njpqj3%%LLOJ3nlPPj4j6OLnmrKJ5J1kjLJ0Opj2mLPOLkj0rj6oPJ
-48368b77%mkLQlqmj0QJ6QNlNqroLJ4nj7MJqMNKOOJ2J2RnmJ2%j0j0j5lLrqPJ1J1RKqOPKj0
-48314b45pJ5Rmj2nj2Jj2nNmJnj3Klqm%J4K5J9KOj5rLQj2j7oOJ5JL%OMj1NklJ0RRoj0j6j3
-48264b81KLjJLKnmpPJ9J6nk1j0OP%MkLkl%J1Rj5j0J0%j3mJJRnPOQLo%%lNRnk0j0Nkj1OlK
-48209b83K2lpmlmLQKj1LJ2kOMj0j0kOJ6Mj0j4nmQK3J1OKKlrjJ7Mj2j5pnkrPKj7j4j4%K0J7
-48159b75J6Lk1j5jnJ6J9Plj0mJroNKlQJ%MpJKokJ4PKPM%pj6lMOj4j4qrJ1K1QPkMJ0k1j7K
-48107b86Noj1JRQJ3qj9kO%ljKkKJ1kpOlKrmLPjj2jJ9J7J0pmlpmj1j0LJ2LJ4K0jnLmoqqn%
-48053b84NONqkJ3JJjOKomRJ0lpoj1r%PK0MpmjoROmoMJ4knoj3pLOrmJQKmj%NMj4j8nPJ4Ml
-47995b84j1KlJLrKPnKJMJ2J1kjJj0j4jjMJ2jpLOO%ROkj6oLJpojLnomlOJ0J4JpnJmKjoNO%
-47937b84MoMkj0JJ6K3j2j5Kjj4LK2J1n%J2%j0nlpmnoJ1J1j1j0OKnNPLPjlJ2%j5j0nqlJ0j
-47888b89kQJj3j3JLJ1LnoJ7J9%JKj1jnoqmj0LJ5OPrj8lJ3K1KonlJlKK0LkMNklnj5k4mJ0M
-47836b93NkORoJK0Oonnj0PJ1oKMoLqKNrkJ3Kj0j8JJ0oj5nKM%LlKOLMRJ5j0qOoqnjklOLlr
-47779c00pKjMLpnLLjjjOMloj5%J6jlOMOLkj3j0o%J0J3pj6NROLkOJ8pk3pNMnLOKJ9Oj3j4j2
-47724c13R%%J7RMKKj2pJ6Rj1%RROlj5j1oPJLLMjoNNj0j5KqPRjrLpjjjPmj4rQJ9Lj0j0l%m
-47669c14J3Qmjlj7j4J3PJNJ4Nqj0MkRJ1nkK%klPPj4pOONlroJQJLqj4njpj0kOKJ1J7Oj5j7
-47616c25LJ5J3Lj1j4j4mPPMlLJkMRPqjN%PPpj1pqORolOL%rKMJjMJ0jj4QJ5nj7poKRKJ1J7
-47561b80JrnLJjJlj2jJ2J1M%PkjKmkJnjLpmJL%%jLkppmNjolLNnj3MJ3QQlnMPNLomkj3KJ6
-47501b83poQRmj5nJ0J5Pj2j1nmmMLjONQnlLKj3rJ5K6nj5PRpmkMJ4Nj5l0j2KkonJ1K0Pp%K5
-47449b72J1k3j5%kmopJlplNJ4ROmkJ1Qlpk%MLrpjJ%mnONJPKj4j0kOMJ0Nj7oMJ0lj1nrpKL
-47393c32RPpJkJJ0J%nJOJ6Nj8MJ5lpRkj8rkMRkoLJ1J7Jj6j2JNOOkqMmkpJKnj1moMJ3PJ2N
-47338b94mj1j0kJJ0%LJ5oj3oKLpk0j8LJ5JkLJ5J1k%mjpqlJ0J4Nj0j0kQJ6QJnj3ojJM%RPK
-47287b98JjlLJj1qrjNkkk%roKK1J3qj0J5J3ljJlrlpn%lj4J6J3pmjJ3J4NLmj2rKMLQJ2j1r
-47234c07NRmj1ONpj1qJ3jm%KnmOJ3%mPQmj2kKkPJ0jjkp%ONjj1qrrlNK%opJJ3QPMpjRkrOJ0
-47175c01Mj8rnj1lOJ2J5LLJrj3j7mOmRJ4RQlj7mKKopLK0Jj8qPMmnon%ROOlpNLKMJ4Pj0lk
-47120c17%OJ5LJj2j6lJ5J5%%pj3JrpJ0J7j2j9kKn%M%mJMRJ3kjLQJnLj0LJ4kkjPMqpj0r%L
-47067c21kLOLoj1rJKjKkJ1nk0oJ3J2J0J1Jj0qjRjroLJ1Mjj2j1LLJ3npJ4RmJJ1LMommkj0M
-47015c17jRMrmLjMqkQkJJqj1KOm%qJNrorj0kmNJ9J7lKJ%mRJ1NOmmPJ1PpoMjplpqj0ljqKK3
-46955c18J8kj9rjloj2J0J5%JMKoj2%Okmj1j4j0J2J7PlONllPjkqJnnJ9J0%KnOjMOmJnoOLN
-46901c07krjkjNLMPnj5PJ7JljKroLM%%Kjjj0LNJJ4PMnoMqoLj6j1oJJONJlj0j3pLRJ3J0po
-46844c32nkQjj2k1jJ3J2J2J3lj5rlK4J0j2rlmorKJ1KMMqLlJOLkkopQORMoj2ojKROJlMJ4L
-46790c09J%j5j9pJPLoj1nj2KLJ6K1JN%koLPKj1pnPrk1qJ3J4LpjPJ0QqnOMkjoJKJLrj3Jk%
-46735c55J0K3Nj0pk0j0J4KMPQJ2J3Qmp%koj6%J4kj0qoKOjnmNLrj8NRjMRJ1Qlpj2LMJ1%k3
-46684c46kK0Qqj1rlK2J9NJNrKQLj1j1J1QNqk2k0j4LRQJ2Qqj3%kj0Lkj7QJ6KmoOQQnrKJ0o
-46633c36pkLpj1j0MRQJ3Mj0j7kQLNoJJ6Oj4NPoqKJKPLj5j0lnKQJ2J3%pojqlK0J1Kooj1j1
-46581c53j1OJ6LRQj0mOmrjJ1K0jj1jpj2mJ5KqMOprj1j5MJ5J2Qpr%J3K5J4j3j4j4lP%J3J1
-46534c10mj8j0PkJMkPjLoJj0qrkQ%rpM%KJ4%%ML%jNMJMNj6j2ojkj4nJ5OJ0J4Mjj1rqNK3K1
-46479c09j8j2J0Jj7j1j2LJ1nRPrnjlJ1Rlj0%%J5J3j2j0j0JQjlJPMj1%J0kLlj5j6J0K4J1k
-46433c32%jpnJ1Pj8j4mQQLJPK1NomppPnpjj5rJ4Nj5rRjj0j3JJ1J5MOkj2J2J5nj1PP%J1Mr
-46382c30qj1pjJ1J0qlJokJ9Qnlj1mPJ%oPJ1Noj2m%LnKMrLJ6J5Kj2k0j3Okj5j0J2mNJ3%%J5
-46331c41Pj5j9kLNLnrkRPlMJnpqJ4J4Kj1pMPLl%m%Pjj4mKj1qJ4J6N%PLJ0Pj1j3j4kRkM%J0
-46277c44Qjj4j8j4j5pJ3J9K0J6%oNOnloj5rj2NJ5J0Nj0j8mnkLJ6NMMlkj1%J0jJlmMJ0J0P
-46229c36oqJjoLLmqj9kK1J9%lMJj0LJ3J3kjj2k3rJQNM%OPJpoj0mKPnk0J1J0J%JJ0NrNjoP
-46175c46NORn%Loookj2kKlLMQ%Nkr%mLRj4j5J3J8J0%nmLO%mrKMk2kJ4%qJJ6JJJ%pkMkPJ0
-46118c29Moj4k6j3K1J2JJ2PlqQnqMM%jLlJrj0mjQOk0j9jJ5J5J3Jj2kljMJ0kKPkmj2nJ8Rk5
-46067c63j1OJ6QkKlnJJ1K1lk3%Nj6j3qj2j3J6K7Jnrj5mJ0MnkOPQjQRnj1qq%j1nQklJ2ONN
-46016c64%JLNLpj2%QMoQLj1j0NMrKoj0JJ0PNrj2JJ3K2Jj2j3jPJ2QnqoNNPL%J3nj5kQJnNK
-45962c46j7oNJ4J2KpJj7j6jJ2LPPokpqmLLJNLJmpJKlqj1kjNKOOQO%nmMKQOJmj3OJ4%mLm%
-45904c48%OMj0%Onj9qjLMjOK%Jj2lJ6KknjrMo%J5OlJjqJ0ok5LRjj6KK1J0O%j2oJ3%j6nQK
-45850c69JlNJ8Nj4j2oNNMkrrJ0J4KmjNj3j0Loj1nJ2OKlqkJ6J5rrnJ5K2Mnllj7p%jj2OJ0M
-45799c69%NNlmRN%j0k3oMRK2QmOMj6j0J5pj6mkj2ONJ6J9j1j4njnkJqjJ1QOKKj0l%nj1kML
-45747c89RJ4J1lj1Jkoj0J4PrpKMp%ORQLMj0%J1jjKmj3j0rNJ6J3J3Noj0ljJj1j1nONonKKJ
-45695c76pJRP%jLnpokkRJ9QrnPKlRKj4j1%QJlK2Nj0J%nk0j1rj0j0kJ2LNJ6lpQMqnnqlkOK
-45639d00LRJ1PJkpJ4Qj6qOOoj6j4jJ0L6K2O%lJj7pqqmj2lJ1kKKKMKPOPoj5rLMRPMkJpj4J
-45585c75lj%qrLNjK%NQJ1QpoKjj0qJJ0J5PQkoj0pjLNnjkjPJ%JQopLqj4kQoJNpj2lRJ5kj4
-45527c94oPNK%%nlJ3LkPLoOkrkPJoLJ5QLj3omklj1%RRRomJ0Ooj7j4JJ5J1NLnKJjjnk3j1O
-45471c97QJ2MMj2j1%OKLJ%loJ2J3%prPJj3lMkoj3j3LJ5moRJlMRJ0MJnlnpplJ3J6kj0jQNm
-45417c80MRj0kjlLNknoonkqJ2J0KJ0J3M%oj2j1j3kPJRMlj3qJ3J2qolNOQNrrlnj2%RNMO%j
-45362c88PKj1j4%jJJNJ7J2OrjJj5pKk%J2kkNKKJ2jrPKj3nkmlMoj3jP%krLNJ2NKJ4OjLkKJ
-45306c63j1pqrQJ3PNnj3pKmkj2kONNJ4Kj7j5NJ0RjQNKj0JJ1njJ3j1j4ROLMJ1Nrj0jMKjj2
-45255c75j4rpj5pNMJ0QJ3MKkkkjklPMJpkNMOPJrmj0oPO%lkj4mQJ4J1Kj5k1lJnOJ4nljMJr
-45199d07mLQj0ojOJ4K3Mppqj3mJ3RoojKMRp%J2j0k5lK5JlPKmNOlMRMj5k1j4njOJllmJ2K0
-45146c92J4PJL%Orrkl%%PlqMR%kprkPOoj7j1LQK%LJ3NrkjPJ0qpj2nJ2JqNPmOJ2kKMj8k0m
-45089d16PkKQrqKQJ1QJjJ1NMoj0j6rJJoJNJ1j2mJ6KNJ6lj2%rpPJ3NqLJ2Ompk%moqmKJ5kj0
-45034c97JlJ0J2LOJ1onrj5j1Oljnl%J7J1J7Lj3PNj7pln%LPqj8j3JJ1J7MoP%oj2JJ2lkoop
-44983d18%J6jq%%kKJ2NkLj2qjoj1%J3ON%pKMNjkplJ0J5OJ0LpjlqpmKKQ%j7qJ1J4OLJ5pj5
-44929c88qLKoL%n%nnJ3J3%mJmJljqj3lpkPJ7jrj0j1QJ9J7NomQQJjNPj2j8oj0kMNNjjljOj
-44873d01LPJlopJ0RKkj3j4kLNOjKjlrlJ1RjMkqqOJoJ0J1mjloQKPlj8pKjomOOqjJ3QJJ1Rl
-44815c82j1lnmNj7j9JJ4J2Qjj0j0j3mJ3J8J7JMjj2okkoj2%PNKj%J4Oj0PJj1mQlj7jKJ0J3
-44767c99%ljPMOj2j4rk0mK0K7J0KnqJ0PloqmLNlJj7lJ4Ql%jjNLl%KLRJr%qj0pLMrlLJ7kk0
-44711d21oLJ3J6J3Mj2j3mkjkLPPOLj3j4LJ0OKj3j5%MMJJ2nnoj2mqJ0J6J2koQJ4Kqrj3KKJ
-44661d10J4%pMnRmoKJlj5qLJ4RNkmMJJ3kj0j4j6j4JjQK1OoqQOoJMnLJj0oMQj0JPJ5mrMnk
-44606d15Lj0j2njkK1J8pj0NRj7k0mKQPQK0J4j1j0JJNLjMnj0rNJ0Onj9j0jjlMJ4J7%oj3K%
-44557d20mQLqj3%J0kJJ4PKjlj4ORPLrljj0pJpJ1K5Qjl%jj0OJ3Nr%orkqrlj1LklOnnJ4J4J
-44502d12OOpj5qOJ4jj1jLlm%PRnk1orLPKJ4JqkJ2OJ0J0nkrnJ0PjqJPJ3N%rpJLmj2JQnj0m
-44447d22nj5k0kLQJ1J0Nj0KNMJ1OJLLqj6ONPKKlnknoj2j4OJ4J7PqpMJ3PoNQj0j1moj8pK5
-44396d22OnM%OJ0ll%j0%JMJ6%j3rqj3mJ6LklokJ2J2Njj1mLNonnKJ6jj3qLLlJMNJ1Lj2jMj
-44342d19KkJppnj0JlnnJ4K2J5J3Mpk3j5OM%%MPjJ2Qqrj3%OJ3Qk1j2KNkk0j3MRJ4NJ1J0Qj
-44292d00j2j0%J0PjkKjJpoQ%oKk%%pjlKK%j9qOQ%loNNj2j8pK8K5knj2qMJ0qlp%J7kmJ4J2
-44238d14ok0NRqMJ0j0j0rj0MJ7J9JL%opJ0J5Kj2j8j4qRJ4PMnkKkopPJJ3J5KrqKkRj3j5O%
-44188d31rppKlppJ8K3OmjJ1Nj3PK1nj1orJLJ8J3j1oJJj3mkKNlkqj2lLjKOJ2Pj%qM%mppJ1
-44134d30RJrj7lNj1jRjjQoLmOJ8RJ0qpnpmkqJ3K7J1jj0mkq%nNkqQJ3oj6pJMNkkLJ7mj5j1
-44080d42jOMRmkkjKPlj5jJ2Rjo%qnJj5j3J1J4rrPNpJJ0J6J7mKRmmqpMmkJMK0Nmj3j7qMPK
-44025d30qj0MmJ2OmJ7Jj3lMjjnpojJJKK2QOPrJj3j7j0oJ0J0%kJKQkJmJ0Nj2k0kK2Lor%jL
-43972d39KkllOj%n%J2Mp%moLJ%JKMKLRKppljj1j3j3%J0J2J7OJ0%KQkmqj4j1KJ1%%pqRQLp
-43916d37JJ7OOJ1K0jj9j9j3j8LJ4Mlj2LlqJJ0J0prJ7K1Ok5k2lmKPM%lmMKMpj2mOkj0J3J4
-43868d39OlpJ3LjMpnOPjNQnrOJ8kj5Jj0j3prnNJ0J2lNJ4Npj1JJ1%oQRlj1JpjOppkjnqqJ1
-43813d50Mo%OQqj0nkNLmkJ2J8KpqKkojPJ1k%J4jrkmL%j5j2j%PJ3J5jj6jPQj8k1jJ1NKJ8%
-43760d34KPj1j8plrkkJJ2J2J1kMLj5%J1Pmj7j4NRQKklKKJ9J0NLpo%J2mj9j5mKNO%OPNJ4J2
-43708c94j4jQLonrjNpqNPmrJqlMlkj4k0J2J3j5j0jLQJ1J3QjokkonQORoj1Nlj7JK0J5KLqo
-43654d37LQR%rqpj4kM%KJO%mpnlQJ7mjolKMNj%RJ8ONnpJQ%NRj0j3opppLJ0J0Ml%lj5rj1k
-43596d59QJn%JkMMj0nj6j9J3K3RpqkMLrKJ2PJ2LllKPJlQJ0%plqk1mLjNJMJ1kqMkJJ2J4Mj1
-43541d25k3j3QK6Lj0jLJ1nj6lj2jJ0J5Krj1kpjJ6RkjNNjjMj6j1MJ6J7j1%J2qj9o%LLNnJ1
-43493d32lj4QJ0j4rJ5J2nrk2oJ4J0LLJoJJ2NrjJMnj3qrNJ2jKJ0jjJ4R%Lnj2j1lLo%Klj7m
-43442d70OMlpJLOK6Nj4l2mJ9J7J2npKrknj7lMJ2J4jJ0J0kmj3pKjkRNKll%lkkLj2nJ1PNLR
-43389d31Mj3k1JQKJ1NnqLOj2jmj0kommloLQmj1pPNRk%QQPnK%QPj1j7rPJ8J6JJj3j6LJ8Kl
-43335d50j1roPJ0Ork1kJ5OkK1J1qLJ2ljj5k7pkMJ8QrpjRQNMrqj1j4nJ4J2OJ0jj2p%mj5JJ
-43285d85KPPNJ4jmJ1qj0JlJkj1oK%kJ4J1pnPkLMJ3J1j2j1RJ0J4%k1j6LJ%j3k7nJJ2K1OnJ
-43236d65%QOj4pknlPJ2J1lnQoj3MPmqQlJPQ%j6klqPJ5QLjj3oJ8J9qj3qMmrqMJpmJ7J1jj3
-43182d68pmMJnjLMnkmnpkJ2J4JJ7J9JqllklkPMJLrj4nj2j1KJ8J7J1K1J5j0k0p%j2JOoqj2
-43131d75j4kmlQJ0QN%lRNL%omqj3pJKlLj4MJ7J1MKKkJ1Pkj5j4jOJ1NjnPQjlLKqj1%%kOj%
-43075d62klJnMKqlJJ2J6Oqj5j5nNjQJ5PPJ5NoQj4k9j0nJ1J6J0Lj3j1MJl%J0R%%%j%nnKj4
-43024d65oJQJ6J1%j1n%j0j1JJ0J0Oj0j8MJ5QjpKNlkJ2Kj2JJ1JNJ6lj6j7j0JNMjLkk3nK0K
-42976d58j8j2JJ8R%nMQnqNJ9Lonj3JQJ0%j3j8KJ3Nqj5NNnJnNQMllJkKKlj4lJ6Onm%jLmj7
-42922d89pJ1J1K%jJ5J0oj5%N%Rnmoqpj0jK0RomMKRlj1j1j3OJ5J0jOJ0Mj5j8qmRJ9kj1nK%
-42872d83LLlMQj2qn%NMrMJ5J1J9MnlMM%lKNMj3j3mj0LKnoj0J5J3qj3oLj1MQO%MJkrn%kPL
-42817d80oQK%MnjMJRKqjQK2J4ok0j0omLLj5j4LMj2j0OJ6MlJJj0NJ4PQjnnj2j0PlJOnkMJQ
-42763d78J2%KKn%J%O%j3j5rmjqlJ1J6%oMJ%Q%qlPJ3J2nk1j2klJOJ1Nmj1mJ5JJ%JKLJ3Qnk
-42709d60j7qPkNR%nj1lMkNJ4KkoMMJJkmKopRRlLJ0Jko%%OJ8J2j6j7mpjPllnpjNJ0QJ0Qll
-42652d42npqj2j2qj1pnJ3J6RKm%rqJRLlj6QK1PjJ3MLj2Lok1kK0K4Pqj5qmjj0j7LJ0J1J5M
-42603d56j4k2mMqnOOjjJ0JlLKj5rkQJ4%j9j5LQK4K0NJqj2j2lj0j4KKPJ1RMjj0j2j%PQPJ9
-42553d66J1nj3pKKmpJ0KpJ3jjKj0OJj0pPqmMQOj1j2MJ1MNJ0lkNj1ppj2KJ5J0PKj0j6mklJ6
-42502d85J4Kj1kjjmj1jRJ0J7J0j1j9j5jJ0J4lnqj9j7J2K7Jj2jjJp%J1J2J1jJnj1jmkjKLQ
-42455d85Kjj5j4MjnKPORokJ2J2j0LOj5nKQRKJj3Jmj3ljmJMJ6LJ0J5%nlrploLJ0Kp%oPKrK
-42400d91jJjpooJ4NqJjqko%MPLJ3%jNJLNJ1nnJ7jrlRrKrj1MkLJ2pjJOqmJ2j0j3kLOPoNJ1
-42343d72Lnpj0qKN%J0MplJ6lmN%lj2njmj3j1PLKNJ0J4lorlKRJ1%j6pOJKLo%QKNJO%m%mPL
-42286d74kjjNJjj4j0LjMJ2J5J0j2oMRjpjqjjpnj4jLJ1KmkoOjj2qlJ0Q%rOQLJr%KKkj9lK4
-42231d97PJMMJ3OlLjlrmJ0Lj9j3lKJ3Nkj2k0j8j0J3J5MoKJ1J6J0kJ0K7Oj8j4lPKJj3jpoP
-42183d82Nj3pnNRJ4kpmmpmJ1P%Lrj0JPQMj6lRjj2QJ9nqllKLOJ%onKOKkPlj7j8LONQkoKQJ1
-42125d82LKmmkp%j0oKLlJ1%nKQPPLMJ2J0rk4n%qNKj3j4KJJ1K%J3mq%MlmkqRJONlrkNjRQn
-42067d88qj2j4PJ4OoJ4Pj3pOKmo%MlkOOJk1j3jRMJ0J7Oj4qJ0J4jlj4j0Nmpj2qKOQJ0QJ8j
-42017d80j2nj0MJ1JMJ1jrqj7j1%j3p%JRJ2JkPJ2J6Oj2j1LlNNJ1jj1rlJ0lj2lJ2%n%Knj2o
-41968e28j1NJ0PJ3mpJ4K4kpJ2J6ok0j6jJ2J6mj0kNNmj3LQRRK1J0j0k0j5%lnnnj0NJ2J0J2
-41923d70%jrnm%LKj6k3QJ3Npj5qkjJ0RJ0KKNjnjjQJ4Jrj8j0KJ5J3OjqrLQJj1%J0jj2KJ7M
-41871d75pnJ0jj0kLPJ0Lj9j2KNOkj0Jqj5kJ5Qj5k6pMJ4J0LJNkj0j6pJ0PpKJ0QJlLLOPlLK
-41820d95MjmlpJ3J4J0Jq%j0j8j6kMMJ4J6Pj5j2LL%Qnj3JJ3PkPlmKORqk1j7nNOmkLNNMJ1N
-41768d85jjjMMMjj0rj3rKKoJJ8J0%lmQK1QLrj8rOj3j4K%RQ%lkj4%mPkqNJ0MLNJ5Nj2pRJj3
-41713d97j1j6NJ1JQK3lj3JONqj2j1pj0MJ1J1J4%rj2j2j7J1J5lj2jPOJ2JnkKJ4Pj0oJ5Mj5
-41668d98j2qKOPJ3Rqj5rPJ2nKJ6Mmoj4j8mJ6N%RLpj4j9jJ6K0J1Oooj3JJjjLJ3mj6j0rQJ9
-41619d99pk3kjK0J7MKNJ2jj2qk4k6mJ8K4K5J6jj3k5j8pmNNkMJ4jjJj0NJ3j0j7RJ0KJJ2OL
-41573d83PJj0j8rJ%LpmMJ3J2RMPorj3nq%J2JLj2j2j2jPJ1J4Lj0kQlj3qj0j2PJ9lqNMLQML
-41522e05J0npqj5JJ2J4mj4kJ2LmOJoLnnj5KJ7Rlkj2rJ0K8J6kjj5j2jJ7lj1rmMJ0PqrpJ2J8
-41473d91lkJ2RJOj2l1k7j0%JJ8PJQJ5Lj6LJ2j0qJ0Mj1qJP%JMkjoj3j7lQJ1rQJ8K6kj2pkL
-41424e06QJ3mj3pk1jRL%pnm%MO%%NQorJ5J2kmj3ropOJ4K0J1qrOQoq%%%j1MLlmRRJrqQnj1
-41368e24NMPnlNmnL%om%PJ1kk%nn%KKQJ1mlOQJkqj0r%NpQJ5jnKnoj4j2%J0MjJ4J8Pj2j3j0
-41312e24nj0QK7O%nJjj4KPj0pj4j0RQJ4prjKmqjNJqMQKJ3%j0jj3nRJ5J1PRPj1j6nJllJmK
-41259e30MJoj2lRJ5KkMqj1rQJ7mrlnqoQOLKPMnQLj3mLKPJ3Pqkjrj0%jkjnmMNmmMLRQlj2n
-41200e43J1kjjKlj0oRRjJ3J4KnNJ0J2kknj2mLrk0j0NRPj0qNJ7J9kj0oomMJ2%JKLpj2nOOJ1
-41148e09KOlNJ1kj6ojMqj7nNLO%%MmM%pjmPJ1Kqk3j2J3J6l%Lj%J2nj5QJ4mrj1KLPJ2jKqR
-41094e12J8mppmJRoqkj2LJ0KkLJjj5oOLjkLkkj1omqJ0J2M%ojJ2Mj4j7MOQ%OJ5NmJJ9Omj7
-41040e14mP%Jpj%loj1OMJoqPJ5LroQOnj1lNJ4j4k3lNJ1kj4qK0K3J9Porj0JJ4%qLqj7NQ%L
-40987e20J1MrMjj0qPJPLJ%mpj7j2pNKlJ1J3J1JmkNj3j4kJ1K3J5j2j7pPKJj3j0LJ2mlQJNj1
-40937e36j7PJ6JMQlj4j0jKJPJor%MnNJ2QJLQJ0jk0j8J1K5LoRKmj4pqoJ0J7LnMoj0mKJ0Lm
-40885e17KLNQJ0lj6mJOmnpKLj1j3KJ1J2Kj6oKNkJNJ6lprj0q%%rkrQJ4jMJ5KjNONj1j4j1L
-40832e41PJ1lrJOLkmn%OnrJ1J7JoKljKlj0MMqj2j1kJ4J8jj7on%PNPJ1PLQjoJnjNj1j4LJ2
-40778e25kkOomMnrKmj2j8KJ1QJ4J2J4LRopj0j3okPNjj4LJ7PmLKj0pRKj4lJ1JmlNRJ5Rnj9
-40726e25k2j6jJ1J1J5nj1mqkJ2Ll%KL%mprmKLJ8J2j4k1oMk%QMJQ%mNPoqrj3jRkqMlkkQQL
-40671e61QRMjQPokNlNKrj5PJ6rk6j5pJ8J5mj4OK3J3Noj4j7LOOOJ0Qj4k1plOJ6J0KLKQpk8
-40621e52nJ0Qpp%qkRQJj1nqLnnNJ1Mj1j4kJ4J0MljPQjnNJ4KpKQok3k0%JRJ7NOJPMknjJ1J1
-40566e11kk9j4JokJQJ1jj3pMjLJ5J0j1k2k0%QKJJ%j1MOJ2OLJ4mMkKJJmk1k5KK9J5Lmj6nO
-40516e58PPJopLNPqpKKJ0j0qJ2NNMj1KJ5Jk0j%lLmj%J0kj6lJ0J2Plj0j9NJ4%KKj7j2mKlj
-40464e79LJ5OLOm%LOqj0lKKj0jNJ2%j4j7qPJ0RP%j9lMlJ4J3jKLjKnjMkoQK1J6J3kj9j7qL
-40412e42p%QjRj0qJqJOLOLQJ1J%romJjr%J1jk1j0RJqOJ2OMj1j0JJ5RROjj1lMJrqLJ5Kj2K
-40357e36KKMJpj0nk%rj%j2j1jJ7J2j0m%J3J1J0kljjj3j4qJM%nLQlJ1LqnOQNokLONkQLOjm
-40302e34LLjj4oj0jRJ1prklnJ4J3J0Klnj7j2JLQJ8J4MKomJnKlj0lrj6NOrqJ0K1J0lj4qLp
-40251e61j3nRJ1LJKmlMoPOom%njJ4mqjLoqjJ3J3KpoM%JjLPPMoj3rPJ0kJNj0rNJ3MkmJorN
-40193e55Pj1rJ5Oj9j3%J7J6LM%oj0J0J2J5J4j0k5k1mPOJMlrj4j2PJ0J9J4qqKkOJ6lpmlrk0
-40146e74rRQJ%KKJJ5Orj3KNqJN%kkPJomrj%j1nJ2J9QNommj2mRJ2LOJ2oj9j0kJ3J6Rmj3pM
-40092e51K1j1k4nqmO%JJ0J0jOppQJ3lj1mJ0nn%JRLJojPMj4j6rOOrkNNnnJ1J4J0Koj2j0j1
-40041e83MK0MpnNkJ2J2m%jj2j5JKjN%jJ0Knq%KJ4JnKoj1rMRJ9Pj6j2KQnoMopPNJ0J0qk2j2
-39988e88J2Pkj4NQKJ0Lnkjj1%J9OJkJLlj3OkmlMK2Olj3KRLJ0jnokmj3kl%PooJljKJ3KlmM
-39932e57%jJ1oj8pONJ2MOJ0%lLj%NkKkj0j1j7onomQPLMnnpjjJk%pOPLPj5kQJNOOJPnpmJ0
-39874e63J2%jj5j7kNnrj5oPQNPPJ3LrrKNKkqkORRJ1nj2LK0PNmoJ1lk2lkJMRNj4j1pPMjnj0
-39819e81j1oJ0J0pj0KLQJ1LJjmOmj4qLLJ0RQj2j2j3mJ6R%j1%LopOJ7QrLPMMmLJ0nqJ1Qj1
-39768e52j4j0mMMj3j0%MJ0qj3J4J6Lj0k0nMNJ4KMMLLKojrmOLNQOlMmlMlnJj4j3njLLKnpN
-39714e96OMpj0oKRJ3K0oJPkj4j4J0J1m%j0%J4lj5jOOKlnnPPJ7Rj2j2qLJ0jkMpj2jNMJ0Kk
-39663e69%NkJplRomOmrlRQpkJ2%j1pLJ2pj6OJ6jJ5J0jj6j3%KJLjomj1r%ORNRRJ4lj8j5j1
-39610e96mnmjNK2K4j0j6j2lNJ3nj3%MLNJ7J9Oprj3NNlK%opj2NKRJ8J3Kj0j2knj1lJ1KpKM
-39560e73JMkrkKqomjPJ1OPLOLNkj9j9j0%QJ0J0Mj4j1OJ0PnmjJ0PLMlpj0JRJkjnqj2mJ1J3
-39507e73jj2jKKk%%pmpPJ0lJMNRKnokQOkMrkojmj0J4J3J0OKNkmropmJMnLPLjlqJqqkNKj0
-39447e98oJO%RK3J5kj7k0j2rJj0JJ3NKNPjKJJJ4J2ppmlmLPMj5j5lPJ2j1nlj0LOJmQJ7Roj2
-39395e89j8%OlMJ2QJ3J1lMkLKopLjj3oPJ5%kj5j1OJ0j3j2KJ1J8KopjmkLJ3koJRJ4loNNNj5
-39343e61k2lOLlk0j1NJ2Rqj1pJQJ3RmkRm%OljLj2lOMRKjPj2mRRPpnJ1J1j1k6j4j1j2%J0J5
-39292e94J2rkJ6J2Kj8k4j1M%NPpNJ0noLLkKJ0QOJ1%nrqj0J1nqQNjj6kKrmJ5J3qMPj0MomL
-39240e95j6j0J6K8l%J0j1j3QPJqokJ6J8onj9j7LJ7oj7J0J3LjPlj2LJ4Kj0JorpLJ3j1nk%O
-39193f01J0J1j2j0Nj%QMJ1mopnj0j6lO%JP%%RLqMJ8KkJNpnk%%lJjoPjlKJ3jj4jJ2Pj0mPJ3
-39138e76j0ojj2rmRmr%KJPMONKPl%JplKJ3J5Qpk7j0J1ORPJ2nj9jj4njnkOJ2J1oMJ5J5lj6
-39086e75j1KLk%J0P%jnk5k5lMMKJ1QMmjJ1R%NOKno%npQQj3j1lkjj2JMQRqnOjlJ3Jj8j1KK4
-39031e91J2kJlJjlj1j2J3J0%rj6jLPlj5J3K1J0mlQpoLqj0nqRL0J2lj8j5qnKMJ3RPKkJ2%j0
-38981e77rjLjOjNMpk2j2J2J3Qjj1oQJ3nj1j0%Jnjj5mRNJn%%MMJ1J0lJ5Rj1jQj2j4KJ5QJl
-38930e73pj1j0qJJ2J3R%LJqj1oqn%J2J3J1Pkjj4j2koj7j6LKJ4MmpLJ4ROlj2jkojJ2NrmjO
-38879f07Mqn%J%j1qJ1%j2MJ4J1jMPJnMQkj0j1Q%mPJ5%%jqlkj0j6lLNJ1RJ0mj3j1jQPmLlq
-38826f16KJ2Lrj1lJ4J2lk1oPKqmJ0NMR%MLpkmp%QJ1jqj0olLNRONjJ%klorORJ7J1rmoj5rm
-38770f19%JlONJ2p%J0%LkNLj8oj5qJ4J7J3Oj2rJ%NQOLkj6qPOJ6lpOjLjpnnpo%j1j8KJ4J0
-38717f14n%MJ7Jj2rm%jmMK5Jj0%OjmMOLj9j7J1J1N%op%J1mnlOKlJJmNJ2PklJkORQoj3%jo
-38661e98nj1jJn%LjJ2Kj1jNJ8J6Kjnj4j1j0PJ1%MNmmqkKLn%N%MLmJ%%M%rmlMJj0nKLLmlJ
-38604f17Nj1rJ0J0Nj3j9j0J2J4%PJ1J3J8Mj0j9k0mMKJ0J1P%j0j0Jj3rJ5P%j7j3QJ5PPONR
-38560e81%j5j2nroMJ1J1J3Rkj0kjj0kOLmOkj2j3j1lJ0K%jj3jQpj3jRK6QL%j5j2J2RKrnlP
-38510f21J3J4jlJ4Lrj5j0QLj4oQRLj2j4LOlORnOR%%mj5LLlRJ2J3%j0qj%k0j9QJ8Omj6j7%
-38460f44Lpj3J1J0Om%QJJJ9L4Pj0j1pj3oJlMJj0nNK5K9Oj8k1KLoj1nrRJ0Nkj8kNJ1J2P%q
-38411e98j0mjN%J0L%pj9%PM%jj1mLN%kMNORJ1kj4k1oJ6jnpj1JJ2NNJ3Jok1j8mJ5L3Oj4j6
-38361f24j1kJ4JrJ1NrLQMJOllok8k6QK0K0J6jpj5pLR%OJ5OkMj1rn%J7KpJ0Rj4j4JMnpmkP
-38309f21LQJ3J2mnOkrj3j2jNQJ1qj6j1lmj0KPOlkmj3lJ8J3Oqj0jPMlj%NPRpj9NJ3PMmj1j9
-38257f48kJ6J6lnKJj5j0j1RJ8KK%J7J6krjMlrokrROjnllpLJ1OJ0Pj6j2NMQJj0mj1pk%OJ3
-38205f24kLJk%j0j3mOPokMJ0KMQJj6j1kLJ2nj0lOMormpqlMJ2J4%mQO%kJ7Pl%k3pJ7NnrKJ0
-38150f27J2J0J0Mj%Kj2j1j0llj4mJ8K1%k2j4nqkNJ3J0mj3j8j2MJ4J9J0p%NQNkQrlJj1n%l
-38103f44j4%J3PJ6M%pKmLRplQ%%kpqlJ6Poj2nMknj%npkQRJKKOJ2jrj8J0K3Prj2QJ5j2j7J
-38049f29MJlj6OJ6J3pj7rj7nPR%%J3PkjJ0NopKLm%N%j1nMJ0LkLrpQj4j6KJ3J2LKRmrrplP
-37995f42J5J0j0jJ7MLrj3OJ4J1ROJj3j7j9j3lNlqJ0J1JKKPJ1nj3k0j8KJ8OKJ1oj5qJ0J4m
-37950f32kroNlrKJ7Lnlj0j6j2nQKQK2JpQNQJN%OQj6j6K0L0krmj7j5rPJ6J6Oj2j1nj4j1nP
-37900f54J8J5pj0jqMKL%J%RQj0rPnnlKKkNJ0rj5opLK0QqMJ4PjJlRJ4jj2j2j9JMj5NJ1poJ
-37847f47Lpj2OJ2J2PmjjqJJ9J6j2nOmpj4mJ3RKNj1j7j0J1J5nkN%JOkoqjOJmnjkNJ1LRlj4
-37795f33rmRLJJp%Qjk2j0J0kj2pNK1%lJMqjJ0J1mmj0qMNJ2J6Jmpj1%jRNJlmj0omkKJ0J6N
-37742f27j0lPJ0Jqrj5LRNj4j1LLKMNNmJJ5kqLOMqj3j3jJ5K0Mmpj8OJ6Kj6JLKNj4j4jROKL
-37690f40KRklj1kOJ0RnlmpnNkj1%MNjoplkJ1J0JR%j1qMJkJ1PPL%OLklOrj2OQrj8j0J0J4M
-37635f27JoRMj3kPnroMjOQpnKQmnLJ2Mj2npoj0lQJ0%K3J2j6m%nJJ1Lj1j0lknj6%J9MmkML
-37581f45%jmnqN%lLJ5Qj6j7lKJRQlpPJ5Jj1OMJrJ%nKQLnJolLR%lrmJ2JoklKNJ0Ko%Noj0J0
-37522f41PopjjLj3j7JJ7NjQJ1Rqo%OlrlML%LRLok0mJ6Lj0mLPJ2Nj0NRnroJM%%rn%mjJjjr
-37464f65j6nJ2J2LlmmNJ3LLKnNM%omlLPLMoq%%L%%mkKnjR%qj6pJ2J2J1j1k1J%kPJkKjnMN
-37407f66J0J0j6qJJPJ2J5NoLomjmnj0mJ%KKj%%JJ6J0j1j6j6JKORJ9J5lqj5k0jMMJ9Qj2MJ0
-37357f36jj5oM%qj1RQkrj1jR%KNLJ0lj0RKj5j2j0%J4mNJ4J4KMKrj5oMQLJ1nk0pKJ9J8Ojj5
-37306f45j1%LJlKPJ3Rj2j1j3j2nMPRMMQppj1jJ0NKRJ3K%k1k1j2lKmnnRJmJO%J2RPkjJorO
-37252f65kmJ0J4JLKqmMOJ0J2Pj2j5oqPLl%%Mnkrj9kJ8J7%lJnqQlj0qnJ8LonkJ4QJ7Qj7j7
-37200f58jJ8K2Qrk3j7qkJ0J2jLJ3Kj0olj4JOoKJ3j%OJ0J3MkNj3j6j1JJ0%oqrPJ4j3k1JPP
-37152f63J%rkJ5NOoj1Jj3lOMj%%PQMMj3j2OLQPnj3nMNNMkKMmj6j4ROjQJ5Kj3j6qJ1PJ1J4
-37099f38mojjj0KMmj1or%JLNNQJ7J1Jj2j3%J6J6kjoj1qj1qq%OPLj4pjMJ0J2%opPJLnNQnj
-37045f61Lj1qNJ2J0KNooNJ3%j6lj9lJ5QMLjmj2LOj2%KJk%J9J0nJoJMj4j3QOj0oNJ1PkLjj0
-36993f59jjkJ0NqlJ2kj8j3OJ2P%j5%K1J2oropj4MjmN%qKJ4J8pj7%J7J3mmrj2lmNQOLkJlN
-36941f56MPMoj1mrj5KOnMMK%kKNmKj6j2J7J4J5lrNJLj4j1qj9kQJ9Jj8l%MJJ3J7QlLNNlpo
-36888f65OJ5Nqk1j3JjqQJ0loJJ6QJjj3jqqj3j3J2J5PMoj3RJ3NkJM%rj3j5rknmOJ8QPJ0lo
-36837f79jqMMqqKMJ0J3J1%j9qmJ3K1j0j0KJ1NJ1koj6kMpnPJ1nj1nJ2lllkJNro%QJjNnLRL
-36784f66JmnJJqMMoj3nRJ9Llq%RLROqj3mmKj1j5KRJ1kJJ6Lj1mJ5J5lj9qkmr%QJ0Pkkj0mm
-36730f89jorPJ2mMJ0jpPJ0PMKj1j7rJ1kOP%OMOpk0nR%JJj0oj%PPKLKo%Lrqqj0%PJ5J3JmJ
-36674f75jmJkLPjMJ0MpKrj3kMkJ0Mq%omQJ1jqq%NRLqrmLj2kRLMPmmJ1Pok2nmMJ0Qjn%%J1
-36616f75J2KpplJLJnj2QKj5%kjJjRPKJ8KkJ4pk2onnnnrMJ2RKJ5Oj0kMlrj3kJ9J5MrrKMMn
-36561f74KLrlLmlmjQLjlqrMJ7PqNLqKlJ1Qrmmj2j6k1NK9J4Jkoj3klpJRPj0j6JJ7J2J7Qj1
-36508f77j2JOPJjlkj1mkjJ4%pRMmpmkrqJ0J2NJ5M%olNJ6OQj0k9k9j0J3J2PPNKqj5lj0rK0
-36457f97K0NJlNLj9j4mmj5KJ1MJOOj0llnNJ0J0J0PNNJ2ploj2jjPRLj8j9J5J1rmJ1kj0qqJ3
-36407f88J5%Qpj5RQrj2nkmJ5PMJMj5j0%JR%%j1Jj2j9qPJ6PRMKmj2nJ4J7Mk2j2RK3Nj2kn%
-36357f92Noj1QJ0NmOpj6j1MOmPJMJ1lmMJ2Oqqqj4J3RMOj4j3MK0kj4pooMJ3krj1J1K0Qmj6
-36307f99qJOPOMJ1ROJjjj1j0KKMJ3oj6mKmqjOlj1k%rNJ0%ojOok5nK2J3NkPJ1Qkqj2j0k0p
-36254g31K0J6OLQ%j2j5JoMJ6Mnj0%J1J1jnKL%%jlpkjkmjLJ7J4KqpJL%Jjj6k3%NlJ0J0%mj5
-36201g12oMNNKMNlNPMKj1mOLLl%J0PKj0j4rKLnoQMj2mLRJlmoQOq%pKJ2Mj3or%J2LprLQmM
-36142g09J3J3QKj1j6j0lMJ1PLO%j1rLj1PJ8OjkKjnnOOjj0jJj1j8MLj0rKQJ0OJ7J1oj2pPJ1
-36092f84Kj1j2oMJ0pj3mkJQJ0RJj2j8RJ1j1rPJ0J0JRKnJ1J3J4Kj8j9j4olO%jjlqnRRj6k3
-36044g43PJ8KmJJ1QMJ%jnJ1PjmqnOOqj2J2J0M%jpo%lj0j0QJ2KpLJ1lk2mK1JnNonJ3Nj2ro
-35991g18rj2JJ2K1J6KKlpmjRKj5j3kJ0LlqpkJ1RmJ1OKJjQQolopj2nJ8Ppj0J1QoMOj6j3j0
-35940g22KmpJJ5%j2rQJ0J6knQnolKJ1Nok%qJ3NkkJ0%LJ1mrkMkj1poMO%pJnOMkmQOJ%kNO%
-35882f85qj1mQkj5LNnkLRMJ5j2n%nljJ3Mqj0Lq%KnpjOJ2Jk%lLKJ0Rj0ql%LNJ4Nr%N%Jj4j0
-35826g11J0jQK3jj1njmj7mK3K2oj5j3j9j1KQRLJLPklj1rKKJnllMRNmKjoJ1J9LJ1Oj0j5k1
-35776g18%R%Kj7j5Oj0MJ9J3JJK1lj0Kpk1q%jROLRpj5JJ2KQQOoj3onJ5Kkjk3pJ6J1JPJ3Jp
-35725f94nNJj1Morpj8qJ1J1NoKJ5J9J2lroj1KPKj0NJ0mnqnJJlQJ0ppQQnj1nLMlJJ0LjMN%
-35671f90pj1j8k0lJ3J4PJ1j2k1pJ1J4J8PpnjqjqpMMopJ6K3K0j3k7JJ4JKnkj1lKnpRJ3J2R
-35624f87j3k0j0NRlJROJmRLpJNooj2omrLLRQmJ5jRNnKNplLqOorjkj6OLj9mOPPMJoj1pJ3L
-35566g29mOMmmnK4J7kNJqqlOQLJrj3qmlJJ0J2OP%rKj0j5PK3Roj0j5mnkj0kPJ3KLNkj4j%J
-35512g26kj1m%PLLMNl%M%KRJ9J1lmj5k1%nk7nK5J3NP%mqlj%J1J1KKnj5j3nNJ4PnOMqk2j3
-35460g49J2J1J0%NMrJLj3j3J9J5OJljlj0j9j0j0JJ6J4J2j4rOnmoRJ0MK%%Nkj2j2j5NK6L1
-35414f91Mrk1j2KMjj2rJjOMMJ2J3Kj9ppOJ7Llmnj4j0J0J6J5NRMmqroorJkpPQRJ7J0j3j0J0
-35363g00NqnOOjj6j0krj4MJ5Rj1n%KJ4J5J0Krj0rnOOjmRPrmNj4k0qjPMJJ0M%J0RJ1R%j4j2
-35311g15j1j2NK8JnorJ1jj4j9%K5J4jLMmj5PJnj1k3oPkOJ6J1%MKkj7m%nJ0J1J4Kpj2j3MJ9
-35263g14R%j4j3nkjJ3J1JOKqk2pJ8RrjKMoplj1mK0J3pOJ3j2j2NJ4Mk1m%qRJ6J%QJlj0njN
-35212g20jj1kjNJJ0Kj8mJ1QnplokRKnJMJ5QqrnlOJ1j0j8%oj5OJj0pJ0K3OPJj0PjoNNlqoo
-35158g52NJ1NLNk%mpplOj0mJ0JkJ0J8OJ1J4mj3j6pnj7mlKkJJ4OPMkjnqoQJ5LLlmQJ0j3ln
-35105g26pJ1Kj2j0oJ0Koj2j0MJ0LL%JQ%jOJ4npPjj2nLKoKJ4qnJ%NOJ9J9j3j7j3j7j2OJ0n
-35056g48NQRqj1KOmj2KJ2J4oj0JJ8mj4LLmj1j7lRJ0Joj5NK9K8J7j7k4pJ8Qj0jK0j1k2j2M
-35011g45J1MPJj1j0q%PPLkRJ2JQQj4j4pnj2lLJ2J3l%MkrlJ3Qk%nnmkRq%J1%JNQRkj0mnRJ2
-34956g00j2k4pNLmn%OpkJ3jJj1j2MlnLpj0kJ5K1J1LJ0lqopLnj4J0J2J%J6krRPoj8klkkMm
-34904g46j1mQPppJ1NKKPJ0kOj1j6RRjlK%%KmJJ0j2lK0Mk2j0nm%jkKjrlPKKJ1QrlKj1onJJ4
-34849g54QKOmj1mJ6J7OpJjj0qq%Oj0kJ2Nrlmj1qPLNQL%j3j0LJ8J5j2%J0qj2kRK7K3Kj7j5
-34800g31j0jj0j8rlJ4J6J1Lkjoj2rjPknJqNK0K4krrj1MQKoqnJ%LJ3rj4Jj%J0K0Qp%J5Jql
-34748g33j6j5jj0j2KJ0OlmoKJ4qJ0L0Qmqj0mLOKj0mMPPmplomJ0J2PJrk1j6lKPLOPmJJ0Jk
-34696g49j3mKPJ4%j1j3NOj4qjj0KK0KkPJKrqNORjLOKRJmJkMQMj1qLQklL%Knj5j7nJ4Mk2J
-34641g76J9Qjrj3nNOROQJ0Ppj1%KllMprj8LJ1mnJ3J2rQQPLQNoj7k4mJ2MJ1Nll%Jjj5j6J0
-34589g64pNJ1kmlMQmj1KkQJ1jj6j7p%%J6K2PL%nj2NJ4rqqlkJKjj0rJ6K1%nkLJmmnlj1OK1
-34536g52J2kj3k2pJ2J3jOlkjj1j4oJ5J2kj3%j%KJ%oKKNJ1KNJ6Qkoj6j8j4lKjK0J7mqLJ3J2
-34487g37NrrLLknRKj9pOqqLJ4Mj4j2nJ4J3omjKQplKpmMORjlJ3JlmnnoMJ4QKlLmnoj2nMJ0
-34430g63OojojJ5J1qj8lQOnj0j0QJ0j2k2j1KJ2J1NJ5PmLLklMnoJkjLMLORNJj3MOj1lKOlk
-34377g55KmKonlQNPKKpJJ5Pj0rllNrj0MKj0%J2J4mqlo%JJoj2KkOPnj5j4PK6K4OLLj1l1j7
-34324g94JLJ0J0j3k2J6L3J1NKrj2pnOjrkKNJ2kj6j2njjP%J2Nj3j4LLqJ6J7OMlj5j4nkNRP
-34275g75jOLmpjklJ6J4mj5k1pOJ0PLlkmnPPJ3J0j8j5OPJ0K2J1Kpj7j6%PoJ%oJqlLJ4Nj2q
-34224g79J0OnkJ2Qpk5k2nRJ0QJ2%LQkmNkj4j3RJ6nj2oJ2J6nj4j5LJ1NJ0%nJ7%roj4rkQNj4
-34175g93LJ%MKmlJJ7OQjqk2j5J1J5QLJolqj0oQNojLnl%JKMQRJ1J8Lpkj7oPJj1LOj3j3j0l
-34121h07OLNJ0NlJnj2nPNnKNo%MpMNPJ0NmJ2J9ll3k1j0j1QJ4OnrJJ2OLMkoKQokOJ0qj1NN
-34067g76qqjPJ3jqJ0J9Kj0j1ojKJ6J6j0j5plqrj2kQJNQQJ4JpNJrnpNmj4j1JJ2J5NkmJ8No
-34016g68prj3j1nj2KJ6J4PJ2Rnk7nKjNJ4MMPkn%nj2nPMJj1oJ%%kj6j1RkJK3K3Ppj0j1NJ2
-33966g79ljJj5rJ3J4Kj2rKJ3LonRJ7J1j3j8OPpNJ1R%j5j6%Roj7jQjLJ1jqPKKJ0MKjj2kQr
-33915g77j8k0MJ3J9kj0nKPQJ0Kj3j9rKK0LqnOJ0%j0PPkj0KrkRnLJ5Mj3KPpj2j0LMjj2mQk
-33865h08MJ3J0J2Kmlrk2j0KJ7J9Kj1rJ0%llpoj5j7MK0J2m%QKPknJ5LlJNJ4NJrlrr%%nkmO
-33813g88K6%j0j0j1JNnolMJ4N%olJLmrj4oJ2J3R%qqpJKlkJKJ1Ppj0%J9J5NPKl%nj1k0qON
-33760g91jkj3j8%QQ%p%PJ0J2J8Pj8k1k1nJ6J5jKJk2j7lJ2J8%oroQJ8J3NrrJlpoNJ0J4Mj4
-33712g97okM%lQLj%MPlj7Lj0j4J0QPPRj1j6nmJ%roJ3J4nmJ1QKlp%OJrj0KQLnlJ6J3lj4nm
-33658h08LPRMj0poloRJ1oMlLJ6Kqj6j3LJ1KJ6J4qj1%kj0QOqPPj5j5okmJ4J5J%nkLNNK%po
-33605h00j6mRmMJ3J3Nnqnj6kJ4NjOMrq%OQ%PJ0nj4j5kK8J3JkRpj4mNJ2kj1jr%KKkKj4j2J0
-33553h04KlLJj0j7rLJ0Pmjj3mJ9MklpkPJ5NLQJ0NJKqnJ4Mj0j3rmnnPK2J0Kj3j0LmJNlnj6
-33501h16k2jJ2Jpj2kOJ0J0KQKJJKnkNOJ6J0j4j6omjojJ1K3Rommqj1qOPkj3rJ2K1PLNMpj3
-33450h00j%kPJ0qj1mpj0jJ0J9J1qj5qj4KJJ6K2jnKpJ0J1j1qL%j5j3KRnMOpPJqLL%ppj2oM
-33399h38MRMOJ3N%rj3PJ2QnpkOJj3k1nJ6QpLJ0J2J8MqOlrpj8lPnkj0OJ5J0JJj2j3j4kJ8R
-33349h07mkLJ2J0%lj0nJ2Mpj0kJ8J0%J0qk3pj1k0j1KOmNJ1RNLjnMNKj0rJ3M%pk0qJ8J3MN
-33300h06Oqj4nJ3J5Jj5k1kRPLNpj2J0J6mrJ0%NQMqplLNnj1k0qPQJ1J0Kj7j2J1J2OPMoj1M
-33251h09MkkKlj2OK0J3lj4j7LLj0omJ5J1oKRPnrmOJ5j1k8j0%PK0J0llj1pkMJJ3J3LRJ5Jj1
-33202g80k3mj2ok%kORRLnrJOLOMQqk3LK1J5j0j8j2ORnqLj1j1QN%LLJ0jqlLMj1pJ8K4OlOp
-33149g87j3J0Mqj6m%oJ1J4lj3k1oQoLPlJ0LOJ0mj0jomrMJ8O%kqj1j2NJ5J3pk4rQQPKJj3p
-33099h40J8J8Nj0oQPj2lkj4MJ8Qo%lj4rJ1KJOJPQjkomJj6kLMPj1pOj0j0QJ1MK5J8j0j4j0
-33050h13j6mnLJ4Oqj2oj5j4LLRJ5J0K2NnOMMroL%kKJj2jJ5kj1%lm%prj0kJ4J7Nj0j8nOJ4
-33000h28J3JNklj2j1RJ0NLlj2J2J0Kk%kj1j9j0ORRrnQjrj1oLJ0J1J2J5Jqj4rKn%J1kjOj1
-32951h33j2Kmj8rJ1J4kLkQJ2lqqmPJ6J6MoqmkJJMk%RoLMopoj1lj4j0J2J0kQJ7nj8mJ0J5P
-32900h23klLLj8j3PROJ0Qj0j6kLRJ2J3Qj0j2njmj1rq%J3J6J2JlOJ1kJrj9rJPQkj4nkMJ4M
-32850h23j1kjJ%MJPQJKKkj3jJj4k2lJ8J5%jL%Lmpj3jPNOnj6%J2o%LKJ5jj6lJ6J0mJNLpnJ
-32796h29j1k2jnjK3J6J8J3Ook1j0J1J8RJmj3NLlKmj2j4j1%MmJNj1j5qPNJ0J4NRnonJrqKM
-32747h46NMmj4j0pmJ7J8Nmj5kJ3J5RKj3j7pMljJPnnOKj3jJ6J7LrPJ3jj3mrrj0j0KOPJ0lP
-32697h43O%LJ1K%j1j0k0j6J2J3Mj5j1J8Nj4j5nJ2K1PJpJPJKMJ5Nlj2k6oNJqKL%RMMLJOpj
-32647h42kJjplJJ0PJ0Qj0n%loj1j0lJkj4mqJ5K0RrqjMMPRkj2j3rjoJ0J2qj0JNKnNM0K8Ln
-32595h08j1j4rKmmLj4mJ1J2Jj5k5oJ7NJ1J1Koj4j1LJ6J0mlornLJ2KRMjrkKNMMJ4knjJJ0J3
-32545h05mj4j5rnpJnJ5j%OOn%MJ0lrkl%klJOJ1J0lj4k4j1RKoJ4J5NkPjj7rjQ%oRJ4Nlj4j7
-32492h62mOOKpj1mLPJ6J5mqmMKJj%NLprj6j4nLolJ1QJllJPOP%m%J4pj5ljj2j3pJ7J8jJ1J2
-32438h48Pnk0oLK0K4J2j0j5pJpj4j1PJ8J0OojKJJ0Kj0rk1JMkMJ5PppMlrpKJLJ4k%jm%%Pj
-32386h48nKMJ0Lj3j1loj0kKKNLnkK2J3jj9j7noj5OJ8K2J1%MMnj0NJ3jLLoOPkRQprj7j0j%
-32335h51j0KJ6Mk2pjjRJLJ2pKJ2KkJ2%k5rMjQKqqknJKNoj4LJ0MkLoj2JJ9Qk%NkjnNK1P%o
-32280h32kkj7nL%ooQj7j3kNJ0Mlnnnj2QJ5RJ2NOrmnRLrpJMOJMNoj4oQJ0J1Ooj2j3mOJ6Pl
-32226h48olj0%OJ1KmpkNjj4j3PQJ1Oj4j1qLJ0%NRjpooJLKMJKnpoKkKJ1mkMKJ1PRJqk1lPK
-32170h65mKLqjJLJJ1Jk1qLJkj0pJ3J1KKJJ4K4jqj0j3l%oMJ0jmj4lNLMPj2j1OJ9J0%OMJj2
-32119h52k1j0kllJ4J1oOLrprrNJ6Nj2nJJ2RLkj1krJJJ7J4mlrjPRKkLOmkmrmQPj0oKJ2R%k
-32064h49pLj2j3MMoKRmMnKJ1oj2J0J0%rj3lOnjJ3kpj9oRMJ1MrLK1K2qj5rLLj5nLPkkOpj4
-32012h91JLnLJ8PKJmmKkj2qNNmnMk%JKNkJj0kLpmkJ4K1KJ0Krj2mjlj3j8j0J0K1J9J6lpj1
-31960h77p%MJ0Pj0NPkj0rjMKjj1j7%J4J9Plj%LjRRj1j2lmJjj1j0MLJ6J0JJnpNK3LqrpRKr
-31907h69j1j5j9jRJ4JjN%pmJOKRJ2npPP%mj1jJ2J9kj2j5oNlomPJ3Jmj3qK0J0lj2rQJ6J5J1
-31857h42Pok0j7%lj3l%RJRLj2j8j3J0QoOK1J3olMnqLQkJ1Lpj8oLlj1PNJ0KKRnlNLj4k2LR
-31805h92QJ3qJQroJ3%jj1k3nPlnRnjQKPqnJ5PMj2j3PK4KpMMNrk5j7J5J2lNLMOJ2kk0%J0o
-31753h81j2J1NMMMnj9o%kRJ3%mkj2j1jLRj%LPK2J0oQpj5jQKkmqj0lJJPPmplKlklJ0kj3rR
-31698h99K0J1jo%Nmj4j3njPjj7JJ5LJ3Rm%j3j7lPLJKLkO%MQj2lOMNOJ8OlJj1qjKPknorj3
-31644i00qk%ooJ0K8Nj3mP%J3J0QJ2mj1%Qj0Joj3MJ1%j3oqmJ4Qnj2j1kJ0pj0NO%j4MJ9NJ0
-31596h77Pj4j0jLjqo%J2Nmj6qJl%RJ2kojjj%pljJ2kOKmMkLPjNM%NJ9j0j0JNpqlKlj3nOK2
-31540h86J0p%QN%j4prj5LK5Lmmk4j0rnJ9JLmkJ5pj4NKJJ0mj7OJ9QJrlJ3J8MoRrjLrolJ2P
-31488h78%j2j6lljJ3J1rjJJ4PmppJ2J7jk7qJ3nj6j5j8QJ8J6RKnpjJlj1QJ7Pnj0qkpKRKOO
-31438h91pkmmj4nQJ0J3Nj8j2QQQJ7oj7qjkkJ5J8Mjjj3j4n%J1J0jqrmKjqnjMOJJ%J1J7qoJ2
-31386h89Q%j4j5qMJ1jojP%jOJ4KolppJJJ0Pqj1j2mJ3Pj0PPpOML%j0kLNjNnnqpLLJ0POrj2
-31331i09NQmnNNJ0nj2j0%jkNrnmOJ4J2nqkPj4j6%MNJ4J8Rpj7j1MjllKRJNPQMkj1lJnmLQk
-31276i01JjLmmjoj9j5nJ5K1ONpjmj6oLooJ7J6LLQkkrlJj6NJ0Nkj0jJ0kPmrJ1OKkJMJ0LKk
-31222h88j0RNpj4lkQOPkj7j9nJ0J0jj2r%%LJ1NoJ2mj2j2oJ9J5opQLlOJ3jokMRrj2OLN%Nq
-31170i01j6j1Lnj2rLJ4J0K1K4mk6k0jJ1nmjK2J6rj0j3k0j0ROnjK4J6j0lLjjmj3j5J0J8J3
-31127i07l%kj4j8j0J6K3MNKlJqj1pMjKJ1MJPoLOjmj4rONmjJ1QJ3J0K%j1j1j6%J1jJjmqmo
-31075i29jlJ0MMj6j7J6K6Mk1rRMKkj5oNJ3KLorq%J7J4kj0j0NPMpj0rL%jR%njJJ2LJ4Kj1k
-31024i17KpNLj7j2NMj2mjMNjJ0QMmlj0rK0J5lklj5j3MOOPMMNoj1lQJ6Qlpj5qklLJ0J0%j1
-30972i26mPK4J2j4j5j2RJ5%mQ%m%jkj3oQ%qJ0J4kMQnpj4k0jJ1J2KKkrnKKJ1krljJNk%Nrj0
-30919i38JRMJ0Opj3k7k5%K4J2J2Nj6mKrj6KK4K1NRplQopj5k2jJ7NkJmrkQNJMLJ3NmplOLj6
-30867i38j9KJ7NOJ6Lj3j4rJ0Rj3j3RJ0j1j8J8J9%Jj0rRJ0NljkopLRJ3RlokmNMkP%rkJj0J2
-30817i12Mk2j4qJJ5Nj0j8j1J3K0MrJQmj3lJ3Lqk1JQOJ4RJrkomKjLNKknLLmj3MJ0PMkLKqj7
-30764i52OK8J5kpk2mpj1KkPJ3J6j2j5jkqLMmlJJ0NlpJPO%jMKLjnQJ0JrlMj1j0JMJmPPj2j1
-30710i53MMJ2NLqm%%J2oj6MKoPj4qNkmmPPJ5%oMOnKjj0mMLRJqKmjoj0ONNkj2j1qMOj2PK4
-30654i50J8jnLRJj7kKj5j2LOO%QJ0mk2j0J0NPJ2Mlqj3OJ6J1mnmkj0lJ0JlRJ1mj1rlj0nQN
-30604i54PPj5pNKNKJNPNj3j7lKJ0NmmPJ3mromnJ1JmJ1NlkOMKonKpmOlpOj2OK0OlqKnjj1m
-30547i59J8J3pnJ0J4lqjk1k3kJmJ8J5POqqpNOj0k0pJ3J8Lk0qJ6J5Orj5k%pNnLJ1j3OJ6np
-30499i59m%RQj2k1pJ2J5K%mKkj2jRnjNkRMj0lJ0Pj2j3OnrQJ2PlJRj4j1J0RMpj3kJ4LmoKp
-30447i72j6J0J9ooJ1LnJ%JOlPLj5nMkNNJKJ1Jj2j3oMKLjKJ2jj3nOJ0oQPKrk8kOkJ7Qkqj1
-30394i72KJ1J5%pQJqomnJ2Njlkj0oj2lLjQJ3J8NmnPL%Pj0k5Kjj1qRPKRPlpLRQoj0lQJ3Jj5
-30339i52j2NPKKkj0%J2J6OQlj1LQj4j2mnJ5J1j1j2jpj5rnLJ3PJ2J5%j4j4kJ0%KOq%J1knK
-30291i54LjLopJ%plKMqljOPOMLJj0j7j3rj1jPJ7OmJ1J7Pj1j1kNMj7lK4Olj3rJ3OlqkKJ2J5
-30238i45LMkj2j0o%J0J5nj5jrj2jJ6J8Pjm%nqlOJ1lmoopj2nkNQJ6J3Jj4j0NjJLPj3k3rJ7
-30188i88K0J0kj7pljJRJ3j3nJ1nnLQRkqQJ5Mj1j0j1JPMlpjj0k%lj2pJ3J7J4Pj2mLj5j2%j
-30139a000jqlmnJ3K3kj0jLQJJ3NnKmnkoJ3J2QJ7J2J2Lk4k3j0rj1j1qNJ6K0J0Kj5j3J0Oj8
-30094i84j5jJRJ4KJj0j5KONJ0J0rj2j4NJ6rj2JRQJ5qj7j5%J2RJ2J0j0j7J%MJ4Oj1noj6KK0
-30048i82J1J0jPlj9orj3pkLLj4jJ4Jj2lJ4J9J0JolOjj3KOJJKLll%RPJJ4J0nj4j9pLLPJ1o
-29997i73jJk%kMJ2NJj0rqJJ4J0ppJ3J3oj0mkj2j1OkqJmnmoOJ4J1mlKnRRJ5Nj6j9JJ0JQQl
-29945i63LOLpkklj0j0J3Qj4j5j7kkO%KKKJ7jqJ2PmPJ2Mj2j6oOJmjj1oR%LJ4NkOok6j1RJ2
-29894i92jKJ1KjLOqlJLJJ2RJj4j1j4%jjkkJqj6kJ1J6J5j1pJJ3Rrj2PJ2Mj6pMlOjJNnlKJ0
-29842i82MqrQJ3%pjJj2oLKnj3q%PQQJ4ok4j4jRJ6J4LJlj3jKRmn%jJ0mkOnlJ0J1onJm%Oj6
-29788a002%LjNJ1mnLoqllJ3Jk2k7LK6J7%Mjrjj1kLRJ4Kjqj4%QqkMMKprJ0OORjonqlPMJ6J4
-29733i73POrj2j0jPkPlQjk2j5kJ1J3NkJMPpjOj3k2j3oQJ2P%o%J3Ompj2lJ2J0OKloj2KJ6J1
-29682i80J1J4orj9qRJ1qk3j6J2K0RqnkQJj4j3oQJmrPK1%lnj5j1MKLoRJ4OjmMKj0NJ1j0jJ
-29632a003PJLlL%rJ0oj7kj0kOQOlMpj2j3LK0J1LJ4KMKlqk1mLr%ORNolJonmknONLJ3OLJj1
-29577a006mkrj2kNQ%%J6K0j3j5J2J3KPOjj8k4nJ0PMoj0qKJ5O%JomrrlnPQMmjj0JK0K1Pqo
-29526i98j1j1lOJmlLJ0Mj6j2KJ5J0J1Oqj1j7k7j4J5K0J0jJLqJ0J3%K%nj2OO%NRNrk4MJ6j5
-29479a016lJ0JllpLMl%jjOLj4qmj1j0%J1QJ1lj3lRorJ0J6jlQKrmJ7J7j1j8olnPQ%oj9rJ1
-29428a050ONJ1J4j2k1jJ4J3KqQJ1kJ1NOkj3k5q%J6L0QnJlO%j0j0Kjrmlkj6oj0mJ2J%J2Qj
-29380a024RJ7PMNj7j6j3OJ2Nj0j0KnPKnPNmnqnj4j2LmJ0K7%NRjoj4pmj7j5J3PRJ9pj3QJ1
-29332a027lj7rLOKjnMMMNMJLJ%j6j2N%oj3JJ8J7KOK%%Jkj3j3j2j%KmNK5K3Nj5qkNJ3mj2k4
-29280a052j3jJRRNjnol%JjpPMrqj4JK1QnNJ3Po%J0mpmLJ2j8j7kOLPJ6J1lj6Q%j0j2j7j0P
-29229a077QLpMJ1jQQNPnj1noNMj0j4j7PRPJ2KqjmjmlMlOJ1J3nJ0Plj2rJ0MJ3J3j1j6LJ2O
-29179a021mj0j2j3jJ9K4J8Mmj7rJ1Omj0KJ4pjOMMKkKMOj3qqnJ1mmJ9Rkj3j7RJ7KkJ1pj7K
-29131a009J9Lj1qOPj7j9POPJ2NjJ3J2ppjj1j4oPjORJ0%j2j6qMjJ1J6qJJqj0j2jOMjmLmKM
-29081a016qmQLLJ5KmNQj2j0LNNMjj1rJJJ1J1plj1j6KJ5Ljj8j2LM%qrkJ1J1J6RloN%pjLlo
-29029a021%J0KOJ9J3kj3j2%QKqj2lmlnlomkRK1knjj2j2m%NQJ7J5KQOjrj3mkj2mn%%noQMO
-28976a026J1%j3m%nLKlo%jkJJ2jn%jjQJ0l%nqmJ9K1jk0j0Koj1oJMNj2k4mRQQ%Jmj0LK1J9
-28924a028pj5l%mj0%J0KqlONNJ6Jj3j2mJ2LRJ5kj3oNLj2mOJ4Lqpj0KJ8Pj0Jmj0pRJMQjJ1
-28874a025NLMnj3ojjKjmj8j0NMJ1J3J2Nj4j0PKmmppJ7J0k2j3J4J1lJKJORpj7nJ0J3jk3p%
-28826a061jPPL%%KJlmpJ3mnJ5Nrqj0RJ3omLJ2lj9j4j6PK0K0Jnqnjnj3JK9K2%mj7k9j0MRK
-28776a066jj1npmQJ2J0J2Olj1njrorJ7J1pJ0K3K5Nj6j7j%j0rm%J2J1kKKqk1j4j2LMOQOjL
-28728a064KmjN%oJkpKK1J0NPoj9rRJ5JqjjMJ1J0MJoqj3j3JKKLlMOmj3j4Poj4nOQKLj0oJ7
-28675a074K0NoJmoLJ0Ljmj0rkJojOK1K1Jlj0lj%j3jJ2Nl%J1J4oj6j7jOLlkjnkkjOPpkMMJ
-28621a057kJRklP%oj8pMRK2J1LJj0pj6%J2J4mqPOjorqoKJ1PjlnnnR%j1j9nJ5JOKj5k0MJ3
-28569a083JOK4J0j0k2JQJ0MOjj0OO%Koj7oj7nQrj0OJ1J7NrKJ3Mj5k0LLoJ6J9qk1lMJ7OLK
-28521a055lmork0qLJ0OlJ1NlLJ3J5kKjj7j6OokMolNJnMJ0j1%J3pmROr%RQpqNRPj3pLmJJN
-28466a065LRJnMonlKOmrj2kl%lJJ0J2n%qr%JjjmN%j2K3Pmj%mOOoj2j0qMJ9J7Qrj6mrqnJ3
-28411a096jjJ2RPjljLnOj0j2NLjjmMkMJ0Krj5kJ1OJkpj4j%LKlJ0jplOKKjj4pOK0K1PnoJk
-28356a074mpj0JMlj4j5Poj4PJ6NjRJLK2J6Oj7j4mQLj4k%RKor%k%OJ1mk0lLNROJ6Jj3j1j5
-28306a106pj0j3RJ2J1mnQjmNjk0rJ6J5%nNNJJ0J1KQQqk2j4J1LlQlNJ0j2r%RoJ1Nj3mLNJ%
-28256a082rlJ1J3Oj3j3JJ3Qnj3j4j5OMlONj%%mollLJ0J9J8J2mj1rppMJ2Olj5kljnmNLm%J1
-28205a086OKkj1j5j2%kj3ljkRJ4J3PnjOlrKJ1orkJ4J4jkJ0Mqj0NMlPRok3mQokpjJ0lj2RR
-28153a097JknkOK%kKJ2Mjmjj1rj0OMKJ9Jj3Loj0NJ0PQrj1j5j9jNPKlNJ2QnMnjJlKkJ6J2l
-28100a084ql%%%LPloJ4Prj6J7J6k0j6Pjrqn%%jJ1J3oj7rPJ0J0RQOljoj3nQKrj1klQJ0%J1
-28049a090Prpjoj4j2j1mNNJPJ7RQKjnlooLjKJj2rlJ0J0OPj1j2j0RJ0nlNMLnNPMNKomLlj3
-27995a115JNnpRQkj0p%j1kMMnRJ5pj3qNkj4nNQpj2jJ8J5LOJ2Jmj1mPkkOPkj4qj4j1mJ4J3
-27944a134N%NNnmJ2P%j3qkp%ljJ2PjnkLj1ojjOKj0%NJ9J0j6j0KkOJ7J7Kolj4n%%lNlq%oM
-27890a139kpQrj1J3K9J5j4j2MKoNqj7pJ2J5Rmj8oMPJ7J0nKjMKmrpMKRJ1LRjrj0k1j4oLrq
-27840a165RJ0LPJ0nj0J2J3JjqkKmNJ5K0J6j6j6rk2%Mj1pjkmjLOJ2J3Lj6nM%QRJonJmjLqn
-27789a144J2J4Jj7j7RJ2KK%j1j7NMojKOpJJ9KLJ4jj5qj2%J0Qoj8oP%j2KK0Plj0j3KQONlm
-27740a148%MPjlJ8J2nmopNM%j0j3j3j8oK6K8nk5j2NJ1OJ5J3J%lnj4NJ4Oj0j7q%rMJ2Lnnm
-27692a157jlqOLJKkmNOLMkNKKlrlmmmJ2J3J4Mj0nlmkq%Lj4mOOkKkj0mLRJjNKMRMJ6K0rk4
-27635a134j3plJ4Jj2lpkJjkJ9J8Nj0lJ0j0qKj0j0JKJ3JK%J0J4Kmjj3mJ5Oj4RMnnj5LLj5M
-27587a152J5jrj5j5J1RQJ0j0j1j4PQlL%KQlj4j1P%LLJ1J6lj4lopMmKQQrpLJnOJ0j0jJ2Jl
-27537a154rj2qJmlJ3Mm%nPJNj%J3J5oj7qMK0J1J6kk5j3JMJ2RJ0Nlj1j3onj5lonJ1OJJ1j%
-27488a159PJ1lRJ0roMJj1j7j3olkJnoj0J7K3%MNJ4kj9j3QOqRNKj9kJ6J7ooOrLOOp%orjnj2
-27436a184kQK8J1J%Jj5j1j2j1LQMNJ5lj1Lpj2JNJLJJ1mj4k%%kMJ3J0J6jj1%oj2oMJ0lrj4
-27388a186KRjLJoqJ2l%J6pj7JJ0Jj1mlMQNqmqn%%OJ6J8KlOMJPMqj3lj1jlqj1n%J1J9NPoN
-27334a160K1Lj4j0pj0orkNkj9pNNQJ2RLJ3J3rj5j7rmMj2pJ8J5ORJ3jj3ojpoJJpJ0K0J4jj2
-27286a165kj6j8%J1J8J0oj3pnKJ5J6J0mk6j1Kjj1j8NJ3nnRjKolKljj3j0MJ6MlK1J0%nMJ2
-27240a172KprjKnLl%J1NoMPLJj2qjMrkJ2Rnj6qMJ3JjPlpj1l%j1j0PK1Jnkj4j1PNJ1K0Rko
-27187a181npj8rJ8MnklmMK1J3j5j3KPLkJkpkqjkoJJ8Qq%%KKj2loLJ2KkprJJ5J2j5nJ4J9L
-27135a174Kkj2j5lJ3%oj6JJ2RKlpljJ4K0Kkk1k0olMJ3OkJM%rj6rJP%J3J4Kpmj1j0jOLMPR
-27084a194jj1mNKpmkRKJ1pk4k6mKmQJ1J2J1J5K%j4j6RQJ2PoMKj0J2J1lmj4nnj3Pmj5j1MJ7
-27036a225%rj1J0J7Lq%J5J0jj0jljNomJ2K2J0j8k7oJMLj%qjRPLJJrj8oKlmkOLKMJ1%L%KM
-26983a212oj1j1QJ4Qkqj0llpnkPJ3RRPLLKrnlj0lLm%%NMlLpoQklJ3jr%j4k1j1QJ3OjJRkn
-26928a243J5J7pn%mmj0rRRj0qKj2KJ0pmJ0J2nqo%j%PJj0pMPJ1Mj0LOrLOj3oQNMnrjKOP%j0
-26874a253LJ5J0j3mJrmOQJ1MPJ1%j6%KKJ7J2PKj0j7kJ7Oj4j8j2PJ3nOQpnj0qj0j1KnoQNM
-26826a245J0J8J%Nj3j3qJN%lrlJ2J3LJ1J8kqlMj3r%mj3LK2kj8loj7pJ1J0J3QM%PQmmqjPQ
-26776a214Mrj2jKK1Nk5j8pMJ9RpoqrLJ1JJJ1Joj5j4OJ2J5jpmpklmpqjjMK0J1nlj0qJ0J7l
-26726a238rjj7jJ5POj9qPPPJ4jj2rj3mnmkpkMRkRK0J4K0Rj1j6qmMjjOOjLnqoMPqj0j4j3j1
-26674a293kK6K2K2OOmj2j1j6j2jJMJ2PlKJKLLJJqmNQJrp%Mnr%JJRKrjQnrJKjklj8pJ2J5J2
-26619a251qqPQ%oj3mrnRJ2RONmj6j1J%JQOoJkonlJ3J1j2lLJ1%j6j0KNPJ4NpJPk1k3KLKOj3
-26566a297%NjJPKrkjMLN%nMJ2J2knlnr%K2J4JmnQNMlj1pnrj3nnMRmqmLNLLkMJ6RJ0oj6j0
-26510a281oOKLlNJ1%LMqlrKJ5mn%oJqj0kJ0J1Npk1oPJ4K1RRJ2j3l1j5LNOLRok3l3k0J6J7
-26461a311mPJ7QmmomlJJ1mj5MRKMJOLnqjOloLkmKpk5OJ9KlkNkLLlLnLkJ4J4%NkoMKoj5LJ1
-26403a281J0j1mJ8lk8k0J1J6OlK%J0Lqj2j4nPLRMKPJnpj3prmomRJ2JjOKj9k1JNJ4PkMQjr
-26352a319JqJ6J6J2Mjj5nJ2lj4kJ0NPkkj6j4j0rQK0J2omnKJ0OrJPjnkjOjj3j4kOKLLJ4J1
-26303a289j0j5lmlLkLJ5jj%PNKJ2lj6oJj7j1NJ6OLklkJj2kLj1JLLM%mOMlQJ3kj3l%j3lMM
-26250a322jQKnkMjoJ0Nrj7jNPLoj0PJ3OJ0qkj0nJ2Nj3k6nOmj3J0J0J3J8LKj7kJ2lj3omp%
-26201a347J1J2%lrmLJ4NJ2%pqoRoj6j1kMJ2NmqqLMJORMKj1j7LJ8J9NNj7k5j5J1K1J8J7J1
-26154a280Lnj0j6k6j2nNOjj2j2J1J2POJ2QqlMql1k1J2J8KJPKqpKLMmpmj3nM%K0J3NJ0qnL
-26105a331Kmj5j3j1j0MQ%QK3J6Mj4j3j6j9lNJ5J2pj0J2OjmmkJ3mj4LlRQrmONmj5mmmj1OJ3
-26057a375OJjOPJ1Moj6j4MJ5OpMJ0JMkkmlkmj4k5KJ6PMMMRNlmj4j5LLj4LONkkolJ2J4rjm
-26004a376%klRQJmOOLmnpj7j9KqqOJ5J2lqL%PQKKjllQQkpj0ojLJ0jl%qmJ1J1k%QJj5rPJ4
-25948a368mpnopojJ3KoJ1%lprRJ1JPJ3MpLJoj0OJ0kJnj1qJqj6j0%RMJO%j1NPlj2KJ3jNjl
-25894a398LQJ1Mnj4j0moQJ1j%NOqk4j4J7J8NMj0j0LPJPpoJ0J8lj1mj1pkJ2jj4rlONlj9LJ8
-25845a414J5KknOKm%NQLj0qj0ROQKrKJ7Rj4j9j1jRKj0rj3j2J3J5LKML%JjOJ8Oj4lQok0kJ5
-25794a398J0L%J5J1j1j7NK2%j0j2qLjqj2MJ6Mlpm%kjj7k0lJ4J5OJ6J6lk1oNLJ2J0Jpj9j8
-25749a417kKJ1PNKj4j3lQnPkj4j1nJ1J1LKmO%j7rPJ1q%O%Mj1j2PJ0%QMj5j8oPNOLMj0pJp
-25698a452j4jK0J8krLkKJ6LjKj3j6pRJ0OlO%mpj6nJ0jj7k2%K3J4%lkj0mkRNj6j3j3lJ5K1
-25651a466J5ROkqporPNmoj1LJ6PkMPLNQJ5Mk0k2llj0ppNJ7jkMPlj6j2q%K0J2rkmj4LJ0%n
-25599a477JONpj0rlJ4J7J4Jj8k1LJ2NmPJ5Mmj1qMJ0Rj4j1q%OOjQJ4Lqlklj0omJ9J2j0nlj0
-25550a475kj4j3RJ1MKQJ3nq%NLppLJj5kQJ4J0JMlmJJL%j2k1j8nkLKQJ2Mj3j2%mKOPNMLpn
-25497a497J4QpkLLo%JkKmOJ5nrrno%QJ2LmKJj3j9pLOPKPJ0KorlqjJljRmKJ4mjLMnpqqrrp
-25438a540J5J7J2Okj0%J5J0j1ook8k0J0J9%LjnKNjJOJ0Ppj0NJ2OqJNlqlj3J1J0j0omjmjk
-25390a522JKnjj2pJ1J5pj6j5QK8J6RprqmMkqlLPJ4Qqj4lOKNPkjlm%j7nJ5Pjomnjj1nJ0Nj0
-25337a543JJKNLRmlKKj6pRQjj1j3pJ6kPJ0OJoK%p%Kj5j4LJ0QnoqmKJ1J3Qlj5j2mNJ3NKPn
-25284a538lJ7J4nj2lnj7%J7J6j4oJlPNj3rNllj%K1J5%oj5j2mNol%rNNNnolMJ8J4kj3rpLl
-25233a561rnJ1K4J3olj1pLqqrnJ6J3j0j2j4%MjqlJ3LnqK%JKPJ6Krj0j1P%OOnj0j0NnjJ0O
-25183a584nqMkj0OJkJ1J9J9j1j7NRklrJNoj2kONJnj2oOrrJ5J0orJkLJ6OlMjKpj4j3lJ2RP
-25131a589J2Mnnj7j1JMOknNMLkoPJ0j1j6j3LQJQOj7k4J0K1Nj2JPmpnROpOKj4pj2j5RJlRJ1
-25080a630%klj4jL%J3J5Krj0jopJJ5J2oj4oJ1J8J5qj9qrQK0Jj1j0ONj4nPQKJmmnmokNNNN
-25029a635J1LLmj7pnj0KNLnj1j0pnJ2J4JnNJ0qOJ5NkKqqJKj1KRNPlj8jJ4Mj1lLno%L%rLJ0
-24976a654J4J0jrrlqk0mQKJLLJkJmjJOJ0Lmj8j0Km%JLjMj7k2LJ7J4PJ6J8Pqlmj6j1pljOP
-24924a676nkNJ3mj3j4j1LPPjpLLkJ0J1lnnojj5j8j0QJ3MOLNLKj0mJ9J2j1k6j2NQjlpLOJ7
-24875a696OopPJ4pqj1pmlrj1%J5QOlk1j3kJ6QlR%rj7%PqllqPQpmLJOnmNMjKmr%RJrj0NJ5
-24819a750LKOoj2omjJ4J0lnnJRJKpRLj6lL%OMpj0nKk%MPKmPJKL2J0j1k8j4%rjLmjPlJ0K1
-24765a736Oj7j9Kpj2j2lLJ1J2Oj0k1j6mRJ2MJ2J0NKOmpj2j5KJKQPj2j0lRNoqnJ3Nj6j7lJ2
-24718a811P%rppJORooOJ6J1ooj0NJ3QonJJLpk0k0lJ2J3QQJj3j2qlJ9J1ojj4qj5j3NJ2QNl
-24668a836QKj2j1%OLJ5J7Kj8j3%J9Mj9jnnj%PrpQOpj2j0OMpkJrRRKPJmljmmrj8lK%jLMJP
-24613a878RJ0jj2k3j2qQK0J8RnJJ0Qoj6j5j2qnl%LjOJ1J4NJOLkRJ4mj5omoQLk1mJ3JjJ3R
-24564a856j0j6j4j9jJ9NjL%j0rolkN%mmlMKkLj3rLJ0P%rk3nQRJ5Lj0oNLjnj1J6J5PMlkj6
-24513a927j6j2mNMlj1nNJ2J3qj3RJ2j4j6%PKkkPKJj5j2KJ0jj0lRRJ2j3j8mJ3L%KJJ6Mj4j4
-24466a977lNJJ%NmpJ0kk0k4lkKOJ0Mq%jjOJ2RQkj6j3o%kljj1j5LMJJ6Rj4pjJJ4NroKkmJ2
-24413b018Mj0j8j5LJ0Lj1oL%OOMJ1Proj0JQKlMj4j9%Mjj6PJ5kkoLoj1jJlnRJ3NNoj8oLjJ5
-24361b071K2knL%j5j3j2j0qKLlMK0%rol%NRLLnj7j0LjPRrrrJ0Jj0lNOoj1MJj1J4J6LPkok
-24309b108qj0%j5nLokJ6lk1JK3Lmpj3OO%MpooJj6k7jJ2OmkoONJ1NLj0LJ7jj9rj0oRQnj0%
-24258b199J1mlPRknj3llj0j1pjoj6PJ4MooPRllj1nJ4jj4nkJNOj2llJJPJrJ%%prOQoonj7n
-24203b302RkKJj4oLMRJ2kj3j1qj3KJ1%RLj0oJJ4J0jlqj4j8kJ8K6J2j1k5k5j3jJ2M%oj7j5
-24158b384RJ4j0MOqj0mj6pj1nJ3LLRNk%po%Kjk%qj3olj1JNJj3j5opoj4J0MjJ3Pok1j1Klj
-24107b507jjlkjrplnl%jlkJqqj4j9pkJ1j0k8j8kPpk2k0KJ0Kk3l1KMj3k0k2l3j4LNmj4j9K
-24059b857K4L8M6N5N2M7N6P0R4R8Q6O3M2L7J3j9j0%jmk2l2k1k3l0k7k3qPkk2k6qoooONj9
-24020b333k1olpj1j5k2jOj5k1lJ1J4pk5pJ4J7J0j2qj6j1KjkrmJ%j2oNj5rKmj2%RJ4kpk1k9
-23974b572j8MOqRJ3kKjpj7nJ5Mj3mMKoqlj3rpKMQkk4oJ0J%J7ok5k7kK3LmKoo%j3j1NQooJ5
-23922b680J5j4k6j9oKpj1jNJ1mj5qoJNPJ3J1Kj7q%k2j6kLJ2KJJ1lk1j2JmrMMp%J1j3lLj0
-23875b820romkpj3jkj6qMNKMNLj4rJj4rkrk2j6lLPJ2J0Nmok0j3J7J4lqrJRJj6ljrj1KRrj1
-23823b995kNj5j5j0jJnk0j1POorqqj6pJ5J6RKpk1k5lPJj0mmj5j5lJ2J4J1rj4lkj7j6rojQ
-23776c198kKNnj1%rk0oLORrj9qqj1lNloQjk3j2qnOJoj0mPkj1Jnj7j0lj2qpJ1Olj0j4PJ3Q
-23725c391nplj2j9rrqj5kJ0rmJ0Oj6j6lqorrjlj1j4KMpmomj0Rlk8j8Plmj0kNqk1k3j3mLq
-23675c709%Jj2k0j9KMmNoj2j5k2mQmoqj3oKpj3j8j0OLpJmj0j9lj0NK1j2k8rnj6j3rpnQ%k3
-23627d022j0J1pj7qnk3j6OQjj6j2j1k0MJ8Jj4l0l7qJ1j8j6Pj6qkPOj9k5j7j9k0por%kj4k0
-23584d396j5qj8j3MJ5Qj4l2k6rOLl1k3oJKj5prj1k5k3%RKrj2j4l0l6j8j3j3%Joj7k7qlrj1
-23540d856qmJj4j4j3k5j3pqJj3l2k6jlpk7k0j2k1j2j0pk3l9qJ1j5k5k9k8l0j5rnqk6j4pp
-23499e428j0j4j6j4k8l5k0j9k3j5pjj0k6k1j0k6k7j0j9k1qMj6l5l2l9k8pj2k3l2l5j8j4l4
-23463f129k3j2k0k4l3j7pj8k1k3k4k4j7k6k5k2m1m3l3l1k3k0j4j9k0k5j0j3j8k4l1l0m0m6
-23429f946m6m3l8k7k2j9k5m0m2l1k4k9l7l2k8l3k7k9m2l9l6m7m8k8l9m8m5l7k6l7l8l8l8
-23396h104l5l5m8n8m7l6n0n0m4n2n4m1l1n0p0o2n7m4m7n5m8o1p3o5p5p8o4m9o3o3m4o2o4
-23363i879o7p4q5o6n3n4o4q5q5r1q2p5p7o7o6o5p4q9r7j00j01q2q7r7q8q5q8q4q4j02j14
-23332a2407j10j12j10j18j26j16j16j32j30j27j21j11j26j44j52j62j63j65j67j62j43j50
-23310a5370j78j86j80j67j86k00k07k07k17k15k13k15k18k34k67k47k57k78k87k84k92k93
-23288b0398l08l25l55l78l60l64l80m16m36m39m58m84n07n21n53n73n91o35o68o82o92p21
-23266c1244p56p83q22q77q93r08r32r62j001j029j075j151j208j278j363j440j517j616j707
-23247e2562j793j874j931k007k060k075k022j898j675j273o81J24J162K417L924N648P523
-23230e1053R427J1231J2801J4020J4893J5199J4669J3172J0738P813M917K173j49j642k420
-23215G5789k796k966l030l001k976k922k788k609k419k226k061j906j736j605j507j409j301
-23198C6531j225j148j074j007r55q78q23p74p24o85o49o07n66n36n11m98m82m54m33m29m06
-23177B1667l93l91l60l52l66l54l48l20l08l08l02k93k68k70k60k47k51k45k55k55k29j99
-23155A5093j97k05k10j98j80j78j78j86j73j62j57j47j48j47j45j45j46j35j22j33j38j39
-23133A1524j27j18j18j26j09j15j28j18j05j04j07j10j11r6q9r5r6r4r6r5q6r0q8r2q4p9
-23107H848p7q3r8j01p7n7p5q1q5q3p6n7o0n5n4p0o1l9m8m2m3n7o5n8n2m7m6m9n0o1o4o6p0
-23074F741m8l8k6k5l3m9n8m8l0m1m7m5m1l7l4m5o3n0m6m8m1k5l3m5m7l4m4m9l8l7l5k7j7
-23041E417l5m7l8l7l3l6l1k7j3k5l0k8k7l2l1k7k0k7m0l3k3l7m6l2k1j7k3k7k1k9l7l9k4
-23008D424j6k2k3k9k2k2j9l5m6k8k6k3j2k4m7l2Jj0j6k2mk0l5k5j4qj2j3j6l2k1j4j4l1l7
-22973C655k8rj1j7k2k2k7j3jj1k0k3k6k2k6k1j6j8j4plk1k7j4qj9k5j7rj1j8rmj3k3j0k9
-22936C041j8j2k1j6okk8k4mj4pkolj2j7j2j0j1k2k8k8j7j1oj1k4k0KJj2k2j8jj0k2l0k3j3
-22897B501qqpKKjk1k9j3j6jKmmk0k0nnj5rrj0Jj4l1k3OJ3j1j8j2npk1j8pj5p%lOMNj2k2q
-22851B103oj8j0j0kNJqk0pjpl%k9k2j1pj2j7lLnj6rmpj4plmjkmkj9j7j0k3j4jPJ3Kj9j6p
-22804A737ppkJjj8k5k3qJ4Lqj6n%q%kqj6k6mNmMLqk1j0oj2k2j6JJkJ0Qk2rJNPnjj6k1j4%
-22755A427lJJ0QRpk7k7j0Kj4lPqkkj9l1j4mqlRJ1rnJ2Okpj7j7j3j4%KKnrj5j%%mj8j8%LJ
-22706A174Rnj1oqj0rOO%j2kj8pQlJkmOpj1j7pMk%jk0j1jrnN%j0pnj1pjRlroj5j6rPPPPPj4
-22652I62j7JLj0j0mpjnk8rMOjj3JMqj3%%pnj7qKOPojkJLKklkkj0j7q%%MqlRLqjR%j1j4Nj
-22596G70j0j6j2QNpnJJ1pj3nmqj0PmpJj1r%LkklLmj2k%Lj4j2njRNj9k0mPOJ0mj3oLLLP%j1
-22543F03j6j6lROLJ1Qmk2j0Qj5j5PRnrmmpOPP%rJjqnjoJlmoQ%pj4qj2j3kqlk4j6J4J1POj5
-22490D37nJPok4rPNnjpj1mM%j2%orJ2Qj0k9k2QJ5J0J2J%J2nj3j4J0mj4rk3pOJJ8j1j7OnK
-22442C00kk4j7j4j0QRrprj3j0rMJ1Oklqmklj7j2j0joj5j4mLrj5j6nlj9k9j8rj1Jj8k8qJm
-22395g4qnjJ2K1L1O2N6O1O7P4P4P8Q1P6O2K8K4Lj4j5%mk2k5k1rk2l4k5moj7j6nj8k6lKM%
-22354D42j1j7qj3j1j9kOMOrj2%LMjkk4k5j5J0QKqnPkNQj5j5l%nrROnj3kQnj4j2qRLokLOk
-22302B49ornjQJ4Rj8j6j7j2oNJ3llm%rNMnqljj0JNNrjP%j6j7J1NqllJJo%qqmjRmj0LJ4Pr
-22247A33mJrq%j1j5OJ0OlqmJKjlNJ7Qkj5j5KlNLMJrj5JJ2ok3kK0J1pj5pj6j5LONMPJ2mj4
-22196E1kj3mJ4RqMNj4k0nqpKpMK5Qj5kRJkJ0j3j2%kJ2OkJ0K1Mj5j6mmrqoLLNNnj2j7poNJ4
-22144a5kj4JJ1k%o%RklpKOmmllpMJ2Jj5%M%PMkj2kk3j2OK2J4j7oJJ3Rj0mmj3LJ3J0rk3k3
-22093i5j4J7J2j3j1j5lPQ%MPonqj3PJ0NK3J6npqPlrj4%Lj8j0RKj3lQJ6MOnlR%j5j8NJ7Kq
-22043a18POj2kNppQRLpj4l%lKmk0j0rj0rQK2K3J2ooPkqj2k0lJ3MRJ5Pomj2j0j2PJ0J3%j3
-21994a59j7oQJ1qj9kkjmj8j2JJ1RJMOl%J1jqj6j5kj2KJ5rj4NRJlORLJMOMrqlpK1J9LkMLo
-21941a89j4mkorQLn%j6JJ5Orj9j0pQKQKNQlqokNJ3Klrrj0lj1JPJ4lnkj%noj0j%%RJ6J4Kj6
-21886b54j0LPj0j8jlj0rRJJ1K2Ork2nJ9J5%j3Klj4oj2pOJ4J8Lj7j0KNPQP%j9j7pJ1J0LQJ7
-21839b62j2k3MMlQJ0Lok1nJ2o%Nj0j2nNJ2L%lk0mOPR%j3j6nlkNLKJ3Nj0RK2Nk4k2j4j6KM
-21790c59J1QLJ2Mmj1j5j2jJ1K1J9kj2qmkkmo%lpJKPJ7J4kJj2j0Lj8j4NK1Pp%l0j5K%OQJ3
-21742c64jMPkjQjj6mM%rnOJQnj5%LmKpklKMlj2oJ0LMMKoP%j2rjJ4J0lJ4J9pj2jJKnnmj3k
-21686d01J2OKmnj0j0LKllMJ1jJjoLjjlMJRNj0j7j7oj4kJ7Mmj1PJ9KnlQjkmrKRPJ2kj2PJ0
-21633d01pmj1lLnPOOmj4rrqkoj0%OOJ5loJJNJqmPK0lj7mJ1Pqj7qPPQMj2j5lK1J3K%jnj2k
-21579d57K%Jqrj4j2J7QqQ%OKqLPLojLj4pJ5jj1pjNQJ0J3J2Nmoj5j1rpONKjqjRJ4Rj4k5j9
-21527e11%KQJ9rk5j3kJ1J5jjQJ5LkjMMNP%ljMrqj2j3JQmLJ0J2kj2opKMpqjjlPJ1J2%j3j1
-21475e11pjNPJ4PJKqqj5j9qJlMljMnQJ0KMJ0opomJPqj3mPJ0lmmmLJM%JQlj5jJ6Lj0j3j3j0
-21420e77N%J4K5Nj1kkj1j2jKmP%lKLLj8qLQPJoNJ3lj0%PJ2J1J0oj2pNMkpj2j0ONJlj0qrj
-21368e91J0NLok%%RJ0%j2j2KJ1J4jomOj1j2QJ7Jj3kkKnj3NJ6Nj0j3mqoRNKKmqjkQJ1J1J0
-21318e66Pj3j1MLqj3oJ%RJ2J4JJj3j2pj1qQOq%QJ9J1j6rOlKNLLOoj1j6j2j0oK3J6kKJ1j0
-21270e96k2PJj3jMkLKJ1jj4j7j2PJ1rKK5K6KqjpqNmk0j6KLLMj1lRJ2J1%%orNPj1j7lKJ0J5
-21220f22J6J1rk6mQj1jJ0MJ0J5MmKrj6mj0JOJkRnqQj1j0ooNL%NLj%lj0%J2NJOpj9L%KMQQ
-21167f34JJ0Mkj0ponMJ1Nj2OPnqKONqpnj0j2oJ6J0lmLQpqJ0oj8qL%nlJ6K2KNorj0KJ6Qj0
-21115f52rqRRj2q%olkMkop%J8mj7mNJ6J1O%pkNkmRPjjjmqj2j6MQlPJ5kj1j1JJ2Lk0LK0mj1
-21061f88MMlpnOKRJ5QjJpmJlloj7j2LJMKLMj2k4kNlJ3J6J0QJ1Mj6k7j0OMkJ6Qj5rj4oMJ5
-21010g09J2MKjoPJ2PL%N%j7k1j3j0%NJ0J0pqOJ0rJPolMkKPKmkNM%j8j4j0KJ0QPj0kOk1kR
-20958g28nOJ2Lk1j5lloRJ6ON%k1j7QJ3J8Qrj0MJ%klkllJOOjj7oJ1Nrj3jlJ%QJ3J6Jj0PKj2
-20906g37j0kpj7j2Pl%oJJ5MqLNL%RJ8Omjpnj9mK2J1%QJnJj1lNjj2KQj0nnOJ2JpjKnmoLo%
-20851g70J3Nlj7j5kK1J6onrqjRJ9J2Jj1j5j1JJ8Onj1pLLj6kK3J9%pqOjj7j2J0MqLkJMQqj2
-20802g84mMKq%K0QrkR%j5j0MPlmJ1J0Qlj5k0j6j2LJ2NjKpoNMqj0j%J6J4Jj3%Plqqj1LOJ4
-20751h06%k1j3PJ9LJMMRjMJj6mJj4j3jJ7J3J1lpPkKOkj8j5j3lJ5MpooPLOKnjjRJljmrMJ0
-20698h25kjMrj7qoMRjOnlOLOROLj1j4j3LJ0q%KN%KQNOmloJnnjnLmk%J3J6LJ8Nj0j4nJ3Rl
-20642h12LOknNkKKJJ0nj6j6KPNPj0j0J3J6J6j2k8nONLqj5J2J0MKqq%nKKlJo%OjJmmj0nLL
-20589h45KkqjKJ5J0LNj1j5j2kLlQMoqnJpj1JJ6MJQJ2Kj2rj4ojJ2J0J4J0NlqmoKJj6qJjJ1
-20538h61ROqpmkqqNRO%LOJmnnKNoj0J1J2J1J1OJ1%j6mJlmLRJL%%OlqqjKPPJ4Rnkpqj%Kpo
-20479h33kLrmJJ4Nj4nMLNQj0j1J3J5j2j9%QoJ0OookJ4Mpj5j6M%kNJ2J0Ko%nqMklNMmrnj8
-20427h80j1mNJ0J0nmp%PNlrJ0Pon%MJ3MoqoPJ7J4qj0qj3J4J2LKKLj1pj1nJ0LQJpQQoj2qR
-20375h64%qj0kJ1J2nNj1nOl%RNlj2ojj6j1NJ2ROqj6k%nKJ2J2K1kr%j2pJ0Mj0J3%j0j0j2l
-20327i09PnjmLJLJ3M%K1J1Oj0j0pJ%roKMlp%Oj2j5KJ1J1PqpKkMJ0%onj0KJ2J3Mrj4%KJ2J
-20275h84j4j0MQJ7kk7l2kJ5J1oj2JRR%OkoPnrJ1J1qj0NJ0j0j7j4qPJ4orRJ0J5J1pk2oklq
-20228i51%KQJqnNLjJ3LnlJnLJ1KLPoj3rkJJ1KOLpj3qMNOJ0POLj1pj1qlJ1ppJkkkRJQNoMJ8
-20170i19PRJ4j0j7j3j3pJLQmj4j0QJ3JnokJ5kj0pj0LLJ1J3Lj0o%JRnj7j2%K3J9JLlj8qMR
-20122i47oLNmqo%LNMqj6mJ6J0j2j2J5J6qj9Jjm%%rkJmnj1J0QJ6J1j4j3lMJ4J5npOJ4KqLK
-20072i52kJ1rmljJ0MrqQRj1kQJj4rj1JJ0OMMnj4jQKj1nLjnk%pOJ0njMLJ4lnp%J4Mmk0j0P
-20018i90RnLPPkLR%mlj2k3rJ2J2LJ1J1%j8j8kPJ1O%j4j8j5%n%J1J4J0J2J2RJ2Mj0mlj1rR
-19971i71jONmj6j8mLJLJ1J3oj9lKjnqORJoj2KQookpmJ3PNLmpo%NQONlj4lJ0J3kj5pQjolJ
-19915a016OJlj1j7%jmJ2J8J6Kk1qJ1LlqoJ5Lj3LPlnMnNQmQJnrpPlj1pJJ0K2K0Nj8j4PNj3
-19865a015j2PM%LJmmrLJ4jmJlolJjj%PMnnk0QK2J4ooj0j0%J1Oqj4kMJ3oj0lj1mQJ9Kj0j0
-19814a051JMNJ8J1Krj5K%oLKonJMMj%jorOK2jj8KJ1j8j1KOKJ1NJjLjJoj2rLpqOoj2PRRqj2
-19759a076J4RmnqlqQMNK2NQoj5QK3Mpj4j7l%QRkLkj6%MMmKK0kj4Pnqm%J5J1kj3k0JQPqk0
-19707a077j5qLRNJ3K0J3J1jj3Kjj2lomJRKjj3j6KNj4nJ1jojjNLKMjnkJ2LLj2%M%KollJ2K1
-19655a053kj9j0%M%LQNO%nlNJ0KmlOnm%ljqj5NLMjLOKJ0j2jJ9NjJQj1k5k%LJ4LLljMLkPq
-19599a050j0KJrj2qj4nQK2J3mj3jLnMkKJ0jj2j0lQJ0JqJK%PLj8j8LK2RLLj5noj3J7J7Lrj2
-19550a089j4pOJ1Jqp%J6J1jmmMJQJ6Kj4mkkrqMNJ0Oj1oNrj9pQK0K4J8MNj1j8o%klLjj0kj2
-19499a102j3KJ8J9%Klj0npJ1J9Klrkn%JKQLn%%nq%Kkqj1kpj3nJ0nqm%J1LmJ%j9qNJmN%ko
-19444a160jkk4qJ6J6mjqj7KJ4jpj0lNpj8JNmpj8kQRJ0KkqmJ5QJ7J6RK2Q%j2lJ5J8K0J5J2
-19397a068K0J7Okj1nMJJ1K4RPK5Pnqj3JPlmJ1Korqj1KNJ2%qqrqoJ1J8Jkmj5k0mQmj2j6mJ7
-19347a047PQLj1mjoo%NMQJO%j1k6j1J4K0ooJ0lj0nrmNPjj7rJJ5J5mjRKnj5qr%LmNQlMOJ2
-19294a064J6LolJrj8nj1mJ3QNjoqmPmmnlj0pJ2J2J4J6Pj4nkj4oj0j2%lNJ4QLNPMlqlKJ4J0
-19243a066j0mj0pnJJ7Pj2j3nk%ojqpjRJ5RKJJjjloqj0JRNkoj3pooPO%lRPj2mMJ0jrrnpoK
-19187a160RjLK0Nj1k0j1RJ1J4J9J1nj5J%j4j8J7J5olJ0Lj1j1j1nJ1J2mPPqkLJ4Q%j1j3j5
-19144a146KmnO%lolPmMK0J0nj2mLQoj8j3MJ7J4MJ4Lk1n%oqlJ2MLJ1j1k6j4K2J9OMj4mMqm
-19095a152OJ2J4kk6j2%lJ0J6pk0MMj4JJ3RKj1qKRNkj7%J8Jpmj8k1rJ0J5PK%NRPmj9rJ1K6
-19048a147Rj5j6nK%nN%MJlj7jK%KPnj1LROjpoJJ5J5Kk2k0rQJ1ROj0mJolPJ1LmqmJJKMMJj
-18993a178OKqJKJrkKlnJJ4J2pnNPJjomj1kO%nj4k2nNnO%j5mjOMJ0J9Lj1j3J0OjRJ2KLOj4
-18940a190k3j1PJ0RNk2j7LJ3OLJ1LPjj3j8MJJj8pRJ1Plrj2J1Rj3j4oJJ5J7R%MMpqP%j5j9
-18893a239mJ0J3pnNRkqpLOokoJPRMLNrqqk0LJ2OJnKJ1pj4PJ7nmQKj5JRpMPjj6j1njopn%J3
-18837a262K0K3lj0j3LK0Mj2Mj1oQPMJ2PKpj1plK5K2RJj9j5j2kPoj8KRNJJ0NLoj%j2j0oPQ
-18789a224KmqnJ2J0MLj3qj0oJl%MNQKj2JJ2OLmk%j6nJ1QRPrj1jLmJJ3noJ9K5jk0qkNRjJ%
-18736a204NOrj1mJ1J2NnnLJ0Mqj5j9RK1nj5j6MJJ1J9J1mk2j5kPLr%ONlqRQprKKNRknj5mJ0
-18685a223RJ3K0Mk6l5k2J1K3JRRNJmqOqj4rkJ4OjLJ1J2%j0j1%lj1kqqJ4J0poLRjNJ0Pj6k3
-18637a243j4kNMQnjKJmRJ1koj5ppLQkNJnJ2J6J0J3j0k1j0oJ3J6%j1j0qrPj0JNOmj4J0RK%
-18588a249%j5j1LmJQPkQJ0qj3KjNN%J1lj8j8J1J6PO%N%lmJMj0ROj3j6qOpoRjjJ2Lkrj4lp
-18536a291mRLkJ2J4%j1oKrMJ4J5J3k1j6%qkPOMLoj1j6mPO%J4LlKmoj0j4jJ0J0KOmJk%LlO
-18485a278NMj1j1Rlj7rOQqkJ5Pqmmj9j2QPRJ0JPmkPNmj0oRJ1JOj1j6j0J9K6Nj5j4j2ORj5
-18437a305LQMJ2J6JqjmlPrj4Klrj6j0nPPRK7J2pk2oPjj2m%l%LjNJ3J7J4kj9j3rMQJkj0lJ
-18386a313j3rJjJ4PNonJ0J1PPRrj5j4j4MJ2J1Oj0poJJ1NMj3j2QJ2lqjLkjj7mJ1Omp%KmkQ
-18336a325RJ2Jj0Ljlp%MJ0knJ0ok0qKj1mPmjJmOjOLPkj1%J1J8KKj4k2J0%j3JPJ0jknQMPQ
-18284a313qj9rNLOQpqKNQmJLj4nMkRJ3LLj6j7pl%Mo%OJ0Llj3pOjNJ1RJ2RJnj0rnj0mRK0K3
-18230a304%k2rj2jJ0nnQPj1Qjj3jj2m%opJ3RmmoJJ0J2JrLNkj0j0pJ0NJkNQJ1%mMKOj6j5k
-18179a365Jj0oLjmJjnnonJ6J6j2kJ0J2onMjJjmpLOkj4J1J6OLOrj0%QJ4Mj4j2NJ2j2kJ5P%
-18129a341mmMKnJ4Pj0q%kNLj1%kmjj6j4PLojlqNPOmjPMOqnO%nl%NNOj0KJ1NKJkk1oJ7K4M
-18073a337rkOkLjk2j1mJNQJp%Kp%Lrj8l%J1J9Rloj7j4j%MMqKOJmqlNkMJ7PP%j5j1jkKLlj8
-18017a418JK1Qj1mqrq%JJ2OlJ3QKKO%jJ%kJ0lk4j4rkQJ2J4jLPnpjLrMKollNNqj4j4J2J0O
-17964a405J4koj5k0mJ2ROPPJKOJMj3j6jMRlj0JlKnj3oKo%OJn%LOJmJJ4jlRj%PMLrqrmkmR
-17907a427J5kk0j3QK2K4Jj3qlkQLJ1qj4nmj1lJ4JKOJ2nmlooj3j1JJ6J4ok1lKoj4jJ6Oj4j6
-17860a480kJ6J5lkKRNJ1kj2j1Mkj2NJ2oj3rOJ4%mJOjNJ0jkPJ7lk2oKnnKL%LoJ0JnjmloNK1
-17807a436Pkrj8pJ1MoJ1J3MmjMrk7k4LJ4qlJ5J5J1K%j0k0JNk%J4J6Pj4j4j4jQ%MPOmoJjl
-17758a460JrqNJ5J4%j7j1j3k1J1J6jPKjkplkPJ4kqJJ1JNK%%j2j9j0J0MLrjRPJ2j5j5RJ9J1
-17710a450j2j7nnjlRQj6j2oJLjlj0nJ3J8J6RLLPJ6J1j8k8j2OQKJ4JJMklomj1j4JjNK0J4m
-17662a456kqj1KkooNpkLJ0%lQ%mnj0jNJ3PjPPMJ1J0j5j6NPj0j1KLj8j7nJ3Lj1JKQJjj1mJ0
-17611a496JRJ0JJMlkRJrlJROj0rOJnJ3Oj1j9ONjkQlPPrj3k3j3L%n%MlRJ0J1QoJllOJ1Nj2
-17557a484k1j1rmj1MRNQK0J1nNpj4j0ojQMj3PJ0opMO%PKqoj1j9LJ2Jj%j2nomJ9OmJ7lpoJ
-17506a532OnomJ0RrojlRNLKnJnj1jJ1J2ooMJ8%j9mMpJ1pk5JJ1LLJQMj4nLklJ1J0lorj7j1
-17454a572kPjlj7pQKPRJ2J2Oj0j5%J4Qppk3j9llQMLpj0J1J9P%j3KQLOOmj0loj0oLj1qLkK
-17403a609NL%nrkj0kKlj1k%j%lqPRjlNjoonPojJ4J0mrMO%%nlJ5L4K0Oj0KK1J9lk0nkMPPJ2
-17348a536K7K2%jQJ2RJ4JrOKJ5Rrj5k0jJ3J0Jkrk4k3kOlJ2J0Qjmmk2j5JMKjj0%J9J5ko%r
-17300a502j2RJ0jMjk0j0QMmoKPmj2j4JOJj1jJ0PO%Nj0qLJ0joNMJ0NrppmOJ5%lKlKnk6j5J
-17248a559j1j0NL0J0j0j2kkj2jLLMNjJ0J2j2j9qNOJjNPpj7mOO%%kRJ1jn%Jjj0qJ4Mj5nPO
-17198a565KrPJ9OJLnlj4JNlrnMMLJ4O%pj3MKmlj8j6nmKQJ5QMj5j6mOJoJ0J5J3RjJj0j3pp
-17146a589Mmj2OOJLJ0Jnj%KlJ0Mj8j4mKj3jNrnJ3J3J4kjJ3jk4j5KplPLrkOkLN%MRon%QJ3
-17093a588QPnmPlj4rom%LjnMJ6Mkmk0rMJmM%JKMJpkPkj5mRRNj1nNoKl%oj8pJ0J7PJ3K2PJ
-17037a584kqj1j5qJ2J2%%j1j0kMOmnRj0j7oj0j%nlMNl%qjJ4MnJLQJ0jkJ3KJMqrLRnj3j2P
-16985a648J6pj9k0j4%J2J1K0J6KLj4k8nK7J4mjkKJ2Lllj0oJ2J6%lnoj1j2MJ1j7qPJ8OOJ0
-16941a618Klk1j7QJ6j0j2j9mJ5J7J1jpjNjNQ%jj1j6nKOKlNlj1opj0j0OROQLRJ1Jj0roMqj1
-16891a682mQNPok5jJ5J0NlqLpmJ1N%omqj0RQNMJlKrj1mj0KqnKLNJLJ2LjPKj5rNopj2j3QK0
-16836a710J3KNMnnlpnjJ1RoqJ3Qj5LQkmoOPpJjj0J0J4j1lJ6QqKJ1PmJKj5j6LJ3Rj2j5nj0
-16786a708JMj3lJ5MLjMjNmpl%rr%J0PlqlPJ0%j3j2J0Nj1pLPLJ1K4J1j3j4k2rJ5J0j8j8OL
-16738a731mNklOJ3KMRQjj7rj1jPRNmj0ljmNOMJnNLnnj1j0Pmp%J0QOjKJ6Oj1j0nP%PPj0qj
-16683a726mLJ7Lj3pJKoMnj7j6j0JKNJ6J4rlPQJ5mk1pRPjKQJ2J4j1j5MjoLNJ0qj6j0jpqrr
-16633a778JPJ4mKjqokp%J1ljJ6J4oL%rNJ5kj2pjorpqlLJ3QNmlqql%NRJ4j0l%%PO%%oj6mK
-16577a785N%JQ%j0lpqjMJ0Jj0JrPK4J3oj0j4j7j2NROMPjJJ%krpnrnOjnQQkjnmJ0J4jj0qm
-16523a818jMJ2ROJKMPJ1O%j3j9PljQMlj0k1qJ8J9LLlMmj0npqjj0j9KmNJ1L%qJ0J0OLpmj0
-16472a819j3kln%MllJ3PORmlPKpokJmJMNRMQoljlPmqK%nqkmNJ7%j3LJ2j2j0OJ2Ljlqk1qm
-16415a851KKQJ2ONpj3j2j4%PNJ7LNPk1j1MKPJKjlj0jJ2J3jj7pmLMqOOMOJoj5k5nK2K2J1r
-16365a836j6MjppmJ2%j1KPJRNmk0kJ9JkJ5Pl%pOJj1lOLj1nNMmj%lmj0JOJ2Oj1j7pj5j7k%
-16313a909jK0K0R%qJ0J4Kj3j4pOJKlj1j5kJ3PNKKJ7Lj1nmpMQnoPokJjJ6Npj6j8%J7J5Lrj3
-16263a884k6LQLMNRJ0Oj2q%oqlmlJ4J2Jl%JJmnojMM%j7pJ1J2J9Lj5j2%KmrRJ1%LKlj5j8K
-16211a914J0J8Rj0oj1qJj0nQOkmJKkmjJ2K0Q%j1qkOPLJ0jj1qQRJmj1njJ0J1jOqj5k2rJJJ
-16160a925roLPNkoLmJJ4Nolrj9pMm%%QmlJ0QOJlJ3Rrj1klnJ0NlJkmqJ4J6j1j7j3j2LK%Ql
-16106a957K%LjNOnrmjJ1PNlJMPNJj4k3j4OJ1KLjLkmlljJ0Rj4j0PPljk2j7RQRMmlQOMPLMj2
-16050a954j4jJo%KrlMQj0j2lmOK4J0jj4j7J2J2NOJj6qp%MrJOJLQNlljJ0KOj7j2J6oj1MJL
-15999a980nMOqp%JMRJ0rk0j7nMQLj5lR%kJ0J3P%nkpj2MNj0j6j1LRqjjJ0OJ0%lqmnj1pK%n
-15946b050J1K5K0RNk1k1j1JNjoNRMMLrpkL%mNkJN%lkLMqprJ6K0lMJpj0j6NLlmLM%jPMMrr
-15890b032mlNLkL%rmnKLj1NJ0QLJ3Kj0oLmj5%nqomJ4J2MJ1lj9k8j5OKqJOJJLpk%RK0LkkM
-15836b057J0Nlj8j8QJ3KploLMj0Mkp%NkOj1j7j0rmRJ2JLkkNm%Qoj6%MQlrQPkKmp%jJ6K0J0
-15782b067Jj1JJ2kj1rJqnkj2nQOJ3LJJp%%kJlpOmq%Pmj7j0nOPJlLRRkKjj2KNOJ4lj0rj1j0
-15727b135%PJ6Nnj3j0J2NmQLj1j4OJ0jj1j7qNQJm%jrJ5J4NMmkkjqj4nJJ0LlJQOpj7rRJ6K0
-15676b117J5j1j5ljj2j2MM%j4lkmjLJ4PkpjkNOJkPMrj2MJlRJ2%j8j4qNNknKP%lrj2mOKJJ2
-15622b172nrMMrQQj0oRnJ3K6Omj2j0K%nQpj2Roj6k%J3J2KPj0k1j3nJj0jJ2QJ0ljMlNkqpo
-15571b209OOkLJMJj2j2k0jjmOJ6%j2noj1oJ4Mj5rOJ5PLMRKj2ONKNj1k0JJ5Orj5qJ5J0PRr
-15521b221j8nLmPP%kkorj8mLOPJLo%kQPMjpj8lJ3J3LlLlj7j7j3MONOJpJJ0lkJ5Nj2j7nkm
-15467b290J3jmLkjj2okrj5LMJ0J5plJ3J7Jjjj9j4JRMqpOJMNlLj0pk%jOJ4NJ0J0ok2pqj6k
-15416b329lRJ7J1NprJ2J8QMnj0J2K4nk4oNjQKpknmqj6qq%NmklLJ0MJQjmKnkPOJ2JjNnk3j6
-15362b324oj2Lj%LJ1QKmk5qJ6J2oLJ4lj3oPQkq%qkRJ2mpnjjKJKOLOj2j5j0NNKLRLLQMrrk
-15307b333Nj%Oj1j9j4nNkLPlkoMJ0J3QLKjj2j8qNRmM%NJ9koJkj5j1J3PnnnqmMlmlpJJj1o
-15253b401oJJ4J4Mjkqj0j4j8kK2J2j%KnpJ8QnLlj4qMjroJ7LPoj4%KJNJ2pj2J0Qj8k4pJ5Q
-15204b419%nknj2rnMJ6QlmpKNOm%OJnMPmj3j3mPJ3RLj6j2mnjNj0JPj0j0kJ8J1MJJ6J3j3j7
-15153b447ojJ2lomjj3pJ4K4LrqMJ3Kj8j0kj5oKNQkk0j8OPRJJklL%j1LJ1J0j0j7qKJ0ljpj2
-15103b520oQJ0J3oj9rJjOj3lJ2k%J0pMjq%%LLllrj2pJKmkJ0QnoNjkQJ8jj3j2rqolkOJrlJ
-15048b585roJ4J6kjj0jRQkj4j0MJ2Plk1j3J1J5Rj1qnMKmpqpp%RJ0OppjJ1Qj1JLOJ4qj7j5
-14999b621j3nJOlpLPRQKmqnjj%mj0kj2KRpj4j4jQPJ4jj7nRJoOQllJ6lk3ojj2%Pmj1j0LJ6
-14946b695J5J4J8nj7l0k6llMjnJ0Nplq%LKj4lK1J7Nj3j2lMmLlJJ2LJpKPlpkmNJjnN%j1qP
-14894b738Qj6j8j0Kkj6j4RQNJ4RQrj0LmMQJ%qqnoLlj0OPj0j4nLJ1J3%j9nJ9Nj2jMj5j3nM
-14845b822R%jJP%OJ2JNqj5j4KmNPRJmJrrpkj4pj8rRMOJ2J1%j3lJrmOMJ0J5Mjkpknj6kLKJ2
-14790b842J4Rnj1NRpj3l%KONjJRRoj0jJ4J8ql6k2LR%KJ1KNj4j7J2K3jj9nqk2j3JJ1J1RjK
-14742b863OMRJ8Pj8j9rjJ2K2Qoj4j5nMNl%njOj8rOJ5Rrj3Onj3JJ6J8nk0j0RPj0mJJ7NqNK
-14693b865pMnpNJ1Npl%OQJj0j0j0mpQJ3LQJ0J3Jkk%OJJkkOOqrKj2j3JlmRLjQJ3OpQJ6LjK
-14638b814MLLjQR%rj4pLOrpPKQlKMj0KPKrj8JOJ%J4QjLRmnmPJ1noj0nj2j0JQMJ2QQJ0ORj
-14582b768j1pkj0kNJ2J0j1mJ0Qj1nJ3J3QOnkPoj0MJ1moJ4KKmnRPJkkj2lj1%J0NjnJ3J1pj
-14533b736RLRLlqj3rJK0K5Pjj8j5MPLlj4rnJ0ProLRLkPQNJ3j3j3npPJ1oj3j0mlLJ3J1J0N
-14483b709MjNj8k4j0kjQRooj0jJ4kj8qQ%%KJ0Nj2j0ORmPNrLJ7Oj0lPKj%j4j5nlKJ2j3kPj0
-14432b779j3kpj3lJ7K5QJ7Nqpj9npj2rj4J3RmJLJ6MkjJmpqRK1Oj2llj1j3prrj1j0OJ8OjM
-14383b824OLj1krk5k8rJ0J5nLJ0Jj5j4omQJ2Jj2k0mJ1Rlj6lK%OQJ5Ojj8j7mRJ1Mj6j0j2j3
-14337b951JlkJOlNPLnnlOj0qj4j6LKmMJ5Klj6rQQRkj2%lqj3qnlnMkJLRLjKorK%JMmmj7oJ0
-14279c041Lql%Mjnlj6j1ONrRJ6j3k4mLj6kM%q%J1Mnnj0j8oJqKrKJ4KMJ6J%Pj4j8kmJNMJo
-14226c144j4pmj2r%QJ6Qqj2mMRPQMk4k4j9pNj1oOKJ4K0J1qjj3KJ9nj0j6j0QNlj7k2JRj1q
-14179c263OO%J0J2%jjqlj2j2KJ0%kmQPkpQK1nolj5nj2j4OJ3K0J2jj5j4NLplklMMj2kjl%o
-14128c287NJlJoKMjnk%%pkNJ1J2J2Lonqj5k%LJ7QLj2j6qj2j0kJ1NkqpJ2lk0j5pJ5jj9qJ4
-14078c355J7j4k0JRNjQ%Kj0qJ3kqMmKmmJ8Koj2j9j5MNj6j2%k%nj5j7%J9J0Qj1KMkj2j6Jo
-14030c462j0j3%%j5rQJ2Lj1pKJOj2j8pplj4oJ6J3oLlj9j8LJ7Jk%Koj7j5j7MK1NMQMkpkjm
-13981c580qo%J0J3j3j6lnM%Moj7j8OJ6j1nmkJ0%j6k1jj1j6J7J6nkjmlknl%oj9j1J%KPRlP
-13932c701J6%j4j0j0pkJNJ2okjlkj3j3j1j8j1NMKJMpoJmjJ1kk4j6rNLJJ1mj2j1jNmOLmkj4
-13882c849k3jJ0rk2rPor%NJ3OJlk0j2lLKjj1noj5jJ7J9Krl2k3ORlj6LJ4Pkj0rmnqnkj4j1
-13833d034nrLmLLrkJoj3mRJ4kj4jqj9KQpo%j2j5j4mPmrlRKRPkj0j0j5j9nMpmLjmlrj4o%K
-13779d227mq%Mj5j3jjlkpj0J0K1j0k4rpj1ljjqJJ4Kj0j3%KLOolj6j7kQkj2k0j6j1n%lj2%
-13731d442lj3rj1mlRJ9RKkon%rqrj6j0Pmmqj6k3j3J%kPRj%mkoqj7j5LRlp%rj4j0j0LNQJ2
-13679d623rj7j1kRJ0Nkj2k0j8j4qKJqrJJj0oj8k3j6rkoLKJ2K5Opkj4j4jJ6Kk1j8LLl%j5r
-13632d846%J2J3Qj3lpj9k1rnLJlmj0%j1kJ4Q%pj8pj5j4kJ2K3%njj9j2QKjmj1j0RMj0j7jM
-13585d986PJ1j1k3JMlJrj1j1MRoKnj3pKONoj0rJMMjNJ1J1RNj2j6qrqJ2J2J5K%j2j5jPPjj3
-13535e049lPNJj0or%RNopnj1lJ0PRJ6J0%j1j1oOqpkJMjpj3rqMJ5QkOMKlOJ3J1QmjnoNJjL
-13480e038Jj8l0qMJ0NpNQKMJ7Prk4j1J3J1KRPjLj1k3JJ1JJPlnJRJj2j1%Lq%POJ0%rj1kMj2
-13429e083nmkJNJj1j8%klLLQMKonnRQj6k8j9ONj0ojJj3j2j4j4JRjojjLmjlmKj3j6nj6j9P
-13377e289MrkJ3Nj0k8k4j8pj0j3j2jJj4k1ojj9j2j5qNj2k0j4olj5k4nj1j7j1j3qlk4k4jK
-13335e700qj5j4rqmqk0j1jj7k4j2j8k7omjrj2k7k8j7j3j3pN%j7l0j6lmj1j5j9j6j2j7j6j6
-13294f220k1j6j9j7k1k0qj5j2kj1k3k8j7nLk1k2mj1k4j6rl2l7k4j5qjj1j5qj2k0k3k6l0k1
-13256f842qj2j2rkj5k4k7k6k4j9j4k0j2jj5j6j4k2k5k7j9j4j3j9j3k0j8j5k1j5j0k1k6j8
-13221g428mlj0j9pmk9m9k8j4j1ol2k8lj5l0k7j0kpj7l4j1j7k6j0nk5j7j0j3k8k8j0kqj9j8
-13182h064j4j5qj5j5kLkk1k5k2l1j8mj3k1j6j6j7k2k2KJ6lk4k6k9j2j3qqj6j7j3kmj3j4L
-13143h561qj7J4J7mjqpq%ljN%PnnOMPLjJlq%J0J1LOJ6J8J4J0J5QMJ2J8lMK2L7L4M1L7J3K0
-13095h226J7K8M3L7K6L9L4L0K1K8N0N0N8N7L3L0L4M9O7O0M4M7P3Q6P4N8N7P4P6Q3P7O2N9
-13062f565O0P0P2P0P8R1Q4R5J01R2Q8Q7R8J14R4R5J02J01J01J10J17J12J13J02R8J15J36
-13035c969J21J06J12J26J18J24J23J18J16J15J12J05J13J33J26J24J19J19J25J30J28J27
-13013a329J34J23J22J31J31J16J14J28J35J20J25J31J33J29J27J20J19J10J19J30J10J30
-12991A408J40J27J20J08J10J27J32J20J07R6J05J16J24J15J13J06J02R6Q5R0J00R3R3R4Q7
-12966D114Q0Q6Q3P7P0P5O8O4O2N5N4N7M3M6N3N6M1L6L9M5M6M5L6K0OK2M9N6M4L4J8OJ2M2
-12932E740L5J5NJ1K1J1J2J5K0J4PMPJ5J7KKolJ9J2qoMj0k8k9oJj8j1j4lLk0j9j9k2j6j3j0
-12891E731j2k2k5l1l7l2k8j4j0k6k3k0k5j5j1k7l7k9l1k0mk4l0k9k1j2j8j7j9j0l8l2j3k1
-12857D968k7k5j0j1k7l5l3j3j2j3j8k3k2j7j1k6l6j8j2j9k9k2j5k3k4k3j7k3j7k6k5l2l1
-12824D253l7k7j4j0%rk0l3k5j7k3l3k0j4j4j6l0l0j7j3l3k0j4l3l5l1nqk6k3k1k3k7k4nj9
-12788C504j8j2j3j8j1k4l4j3k3l1k1j8j7k6j5qj4k0k1j2j7k7l4j8j6k2k1j0j7j5j0j0k1k0
-12754B877j4npk2j9j6k5k9l0k6j3nmj2k3j4k2rlj2j9l0j4j6j9k0j1j8k1j1j4j8nMqk2k7l0
-12716B268j7jnj4j8k1j1j5j5k1j3klqonkj8j0j6k5k4k3j6j8k3j4Pmj8j0j1j3j1j7j5jj4k6
-12677A771rOrk4j6j7k3j8j1j0m%j6k9k4j6PJ1qk1k8j6%Jj0k3j6oj3k0j9j7j8j9lJ1jj6j2
-12638A315nj4j8k1j6j2jLjrk2j5mj5j4j0jjj9k2j4k1j1Noj2j0jkk%rlj5j5j7j8j3kOmrj9
-12595I06j0mj1j1qrmolnj7j4j2j7j2j1lrpKqlLj0pj7k0j0llqpoPOk2k0rmqLJqkJ3qj8k0j6
-12546E31kj2oMj1j4noj0l%pj8oj0j3Jqk0j4PMJpk1qooLppR%kqj5j1O%j8j8j2j2j5rk1j0L
-12498A91J1j6j3njmpnnOrj4mOOOk1k5j8nKRL%Jj3j6NJnqnrj8rj5k4%LjJj0j0j3nPJJMKlj5
-12446f5j3pj6qJprjJ7Ppk0j2j6j3LNKllMN%qj0pk0j5%J2J4rJJqj2j0NL%qnqorj9j2%%pLO
-12394b84j8p%qj1Qjn%qqlMnk0k0j1mroRK2%j7j3lJLj3j7Jj7j0PK1LjONKlj5j7qJnpoloj8
-12343e14qnjMj4k0jNlpKLj2j6%kojj1JN%PJ1Knj6k7qOj3j2LmJOno%J1Lomjj1j0jj0j7QOl
-12291f96J2J3kkj2rj2j8KLNk%j1%Jj2j1nJJKmolqj0mQJ7J0%j3qj9j8OKqPJ2nj0lRJ3Jj6j6
-12242h18nMj7%J7Onj1kJ0OJ1lj2j2kJ1OJ5Prjnj0Lj%pj0LJQoj4NMmlLj2j3Nj0j6NJ1J0Kj2
-12193h67j0j4KNNlnKO%mj0k0nOJ6J3LJJmrOJ6j1j1J0M%oooj4oJ3RpnJ4loMj1j7j8j0J0J6
-12145i26Jmrj0JJ2jkjJ0j0j4Pqj7j0Nkj2rprMJLLnrmPlj8nPrk0j8lqNJ0Okj3k0j9rjJ1kj6
-12094a142oj1rKlk2k1mO%lrj1k6j5j1j4%mpnj4j2roj6j7qj8k5j9j3nqqj1j6j2%qMJmLK3K6
-12048a487K8K2K4L4M2L5J4jJ1J6lqPJ7j6k1k6k3k6k0KOOmnlKj6mJ0%ll%JRJ5Oj4j0%J7Rk
-12004a362jK2M2M5M5L9N5P7P3Q1R1R5Q5Q7P8N4L7K9L0J6mKQJ2JqNQj2j5mlMJ4Jqj3Jj2j6
-11964c21rLKrj3j3j1lpj4j3j6KJRQKJ7L0L0K5L1L0L3M3K7NNnmnj2lj8k7j2j0j6j9qmoj6j8
-11920c09pj8k3j6j7j4j5j0j%nkJj1j1j1rmkj5k8k3j8k0ooM%KJlj3j5lrj4j8j2lrpj3k1LJ8
-11875g12Kqj6j5j2pOONjprk7j6kj2MJ7Rkrmqj5j7n%%K%oj4nMmmJ4Nj8j4j1mJ1Mnkj0k5j7
-11826i54llkJ4Rj1k0lqmLj6rqn%KPjNQNmj2mnj3j4plpMJ3Lj3j9j4nMPQRrj1j2mlmQJ3kj5
-11774a105k4pP%j8j2J3LqJ1%j0j2%Lqj6nmPJj5rQLkkj2j3j0KJ6J9jmllrljpj2j1mKjRojQ
-11724a246POKnk1j0Kj4njj3J0Qlj0pL%ormKkj5lRonJqrnRO%pnmO%qlmpknJkj2j3ol%RJ8L
-11668a386kKkj8nlJ0Qj3lk%j0j6rjj9kJ2JJ6J3%kLknqpJ%mj0%Qopk1j6J0K6J7oj0j7j6%J
-11620a500qqplNJ9Rm%NMk6k3LPK%Nk%j1k%j2lkjLjKLNqj2NQomKMjJllqj0k2nMol%lmmJJ1
-11563a607Ljl%LKk1k0JjqjJ4J0JooQQJ%Koj5mKrlj0nJ3Mn%MpJ2J4kj1j8mLlMJ1JnJ0%j0k
-11511a662PPj4j6LKj0JMMPPKJqj3mRRjj0pjML0K8mjlj1oqk%j0kJLlrr%J9j0j2J0J7QMj0j0
-11460a669RP%KJ0nrj4mOQNmkLMnqlPJ5Mpk2k1rMJ0LMJ9J0j3nj1j2LRPKj4j7j5NJ8J5Pj3q
-11411a694qj0j0rqNMklNOJmnmj4k%NJlJ1nj5N%nkj4mMmkKLnmlo%O%Kj3o%jJNMkNj1oJ0nk1
-11354a825pJrrJqKPJ0NJrnNlkj1mOM%j4mokMMlj0J2J6J%Olj3rokQjN%r%j5j6j5nRklNJ4J1
-11299a893Jj8k4jKOlkoj2k%nj%n%KLLL%J1Kpr%OMkoLOqmQjj6Jklqj4j1oLorlkRRloLoqMQ
-11240b015rj0OJ%ljkKJj2j6NJ3j1qJ1J0OKj3oLkLOPRkj2j3qmjlO%jNMpl4k5KOkjRO%j4mN
-11187b111j3LJ0J1Mloj1JknJ0%rJ8K9J5J4j6k1j0nj1KJ1rj1rmJ2Q%lj%nNkj3oml%jj1lpj6
-11139b178%J4Lj0lmoj0JjnJ6pr%qj1PLlJ0J8loJ1JkOJJ3Roj5kJ1J2j5k2j0jL%Mkj1oqmMO
-11089b215KJ2Nj7j4oKL%qJ3Kk3pPOOj0q%kKrk6OJ7Kj2j1JJ6J5lj0KJ6Rqj0j2MkqJNmqmO%
-11039b277%RlKNQkk0k0oJlNNknj2j7k0jJ1MMRmj1KkqRLlN%KMJ2Mk%j4j3mjlmlQJ2Nj8j6q
-10986b373mnkJ2J5QPkjklkJj1knJJm%LmorLKMMrQJ1Rmj3j9j2j0pj0rLNJ5K7jj1mkJ3Jprp
-10933b416kj0lQLppjj5j2PJ1OOJJ2jj4j5jkpKnp%jjroRJ1Mj2jQNj9j4J1K5J2jOpj4j1pjn
-10883b487j0j7KJ5QOnj0nj7j7Nkmnj5oqJ0J9MNjj1pNJ9JJmr%%j3jJpkkkrkNJ6Ojj1j9j9l
-10833b603KOKqrqJPmj6oJ1LlMPLMPJqk2lNPJ0%lQJ4Nj0j3pMrj3j2j1MJqj5jLJlLPqmMjOO
-10778b662Kpqpoj0KJnj1k1JJ3kj0oN%pPJ5J6Mjj0j8j6j1KJ5K1J0LjmkLNj4%RJrj5j0j3qO
-10730b753k%OKKqjj0j4QJ6Mj4j5jlnJ5K0KlPLjj5j3lPMlNkrmj1j3Ojj4J1K2J8J0j8j3oj1
-10683b798JO%njJ3Pj4j5mMJ7Rj3oj5k2jJ3J1LJ6%mJ4jk5k3lJ0lQ%j0RJ3qj2pjLLjNoMK0J4
-10635b795oj2ro%j0oKpk%MopJ0LMqkJ4RMolmrk6j2J3%j8k4oPJ8K6Lj1QJ2lj5j4Njj2oJJ2
-10586b891Pnj9PJ7Oj5rokLOjj0o%lmkKKOQnllnmnqllj3j2kMj0rROLJ1oj8pkLJ8%%Lqj0j5
-10532c003rLQpj5olJ4KjlpMQJ5Mj1kqj7Jmpk5j2LJ7K1J5Nj3pj4qKJoJ4J3k0j9J1K0j0j0j
-10486c067poJPnj5rLjkJ6Pj1kPLlj2j5k1oJJjMQok0k1KJ8K5Onj8k1j5j0mJ8K0J6j3okqnj
-10438c175Jj3OO%J3Mj0l%Njj0qnpqKln%nj0jRLJ7J4nLOM%j2RRnj2j2jj1qLNnj1kLKrj8pJ5
-10385c243J9J2Lj3j3pllljJ0Korm%%j4jQlJ5J3MKPnrpJJ2Pmj5j4Njk0qrnNRJoQLj6j0qJ1
-10334c303J6lrNQJj1j5oj1llKQkJ2J1j2j3rrJRpkJ5J0j6j3LkjjlKKmjLkNnkRK%j0pMrnjl
-10281c375PRmj0%lqjlnLj0nON%mNj0j9j0Lmlj9j1J3LrJ%j0mKnmmnj0J4Ojj0rpJoljKPjkn
-10227c513mKj3rj1LP%JNKnkjQ%j1jmj6KjORJ1mlpjNj0j6j3p%mrj4MJ8J2Omj4oNj0kLOnoL
-10174c608Lp%QlJkj0oqrMLnnlOJ2Lj1j1Kknpj2Nnk1oJ8J2Kk2k6JJ4J3%nR%ppQj%J0QMRRl
-10121c653%O%NJ7RRj2rMnmpj0Jj5lljmrj1pNJ4mj1j1j4mj3k0%J0PqJ0J5j5j7J5Lj3J0LNo
-10074c741JJ9J7J5mk4j5NKOjrl%k7j9rRJ6lpPOKMJ%j4j0poQJ9J6j2l7j9jQJ0KnNPkqrkjj6
-10024c826j3j5j1j1mJ3NJmj5j2olKLrOLKQJjLpj3oj4k7j8LLkjkRJ7noPJ0pk1j9KJnkLJ5M
-9974c964qpjnj8j3qKKrj2J8J3j2nMMJ0mj0%jnmm%Jjj2j1J0J2kj3lKj1jRnj7k7j0RJ2P%j8
-9926d106k4j1jkj1RK2jmLj2orj0lK1J3ok6k3QPMqpj0MJ6Jjlrj2k0nJnJ2K3k0k5j6MJ0OML
-9879d225j0k0oLjLknnkLJ5Rqnj6j4nLmj0MJ9Lk3j9JQornp%Mmj5jJ1%MJ0jj4k0rNNnqjLLj5
-9826d384j7mJ0J9J3j3j4nomPpqmj0ol%oj0mLJ0J8K3Kk9j9jKj0j0lONnLNj0j6kmj6j7NJ1J2
-9779d493Rmjp%jj5k2pPlooLmj8j3loJK0Qprj0rkJRJ1LLoj3j7j9lqjppNR%pLKj6j4jLJ6Jk5
-9725d676k1mMNKkjlKKj1j0Poj4j1jm%NJ%rlLloMlj7ojjnlj6j3nrj1KJ0RQj0j8k1j5JOLQJ6
-9672d841Njj3j1Pkj8j3JJ0L%ql%qj0olj4j5j2qJ3J0q%OJKNj2j7k2j2%mqNJ4PN%krlj1j8o
-9623e024JJ1j1j9NJj4mOKolkMNJpj9kj1j1j8j4nM%nRPJj1k0pJ0J3rj3rj1oJJ0kjlKOJjj0
-9573e178j5mj2j1%JNj8j3nj3L%j6l1j3MJ0J3O%nRPoprj0j3lJ0LQmk0lnjMPMj4j5lmJ0J7k
-9525e332j1k5j8J0Onj0PmlPrj8%qrj4j6J7kj4j9pOPJrkJ0%j1k7k3nJ1PnolKRkj0j2LJ3OK
-9477e515j1j5KMjomnj2jLqj1rMn%jj2poj4j5jql0j4NJ0lj4%jj1pQQoj8mJ3Pj2KLj1j5oj0
-9428e760qj3nj5j7j4mQQJ2Lj9k1j7j4oMJ5%rnKMJnrkqoj6jlqj3j3KRQkj2j6j7nqj8rlj4Q
-9379f031%j5j3Plj4j0mj%LNQmj7pJ0qq%rj1PQjj6j0j8k1nJMj2PJ0j3j2Nlj1j5j1JKqpj6j4
-9331f270jj%lqrmoj%j0j5rjMQmqkpommk0k2j3oqMJ0lk4j8nJ3LqlMpj2j0jOLj1k0k2j1mkj1
-9279f559pOlj3k5rJ5Roj5j1NJ3J0oj1rj5k5j1jj1j1pnJpjonkJORK%Rlj1qJj0k7j5NNrj1m
-9230f782j0QOj5j4ljqj2j0pj4rqKNj%lQ%j5j6j1PMNKj3pjnk9k1mKPK0J0Jjpj2KJj0nJkj0
-9180f975jkLjKk%jpqmLjppj0j2jMRmmjMonNJj3j1rKlKLQJ2pk7k9k0RJ4JPOLJ%j4rOQKpqj1
-9123g112j%lRMj4j5OJ9Jllk1j5JJ2JmNn%KnJjqmmkrrj4LJjPLJk%J0Lj%l%j9k3lJ2nonj4k1
-9068g254jojj4j6J2J4JomoqmQLJLkj1k%j3k0qoj0j%pl%mj1r%KQMjj0j1ORj0kMpj9jlqOlj1
-9014g432qlj1j5j0lnj7k1j2jrj0mMJ2J2J5oj4j1j0j0j5kJNOJ2Mpk6k0j1MJ0jj3k2j5j1QJ2
-8971g650lPj4k0oj1LJ1Pj0j5j1oKNjqlLj3k0j4kLJ0kj4pqj7JJ7J3Nlj8j5oORkPmkJ1mpJ4
-8923g782mj8rjjj6j1pKNnklOkj0j1%OJ2%j2j1O%lOMJ5%j2j2J2Mj2ljJJ7OooQJ0lj5k0j8j1
-8874g907NJ2NP%NJ0LprPlQRnj2j2mJQQj1mJ8LprJ0J5Lpo%OJjOmj6orp%%J2J0Moj1j7KJ4k
-8821g890j3J1PJ0Pj5j3MKjOkj2nlNJpNK5K5J3j4k4j5j7k0KJ5NJ3J9LllM%NJOnj3k1nRJ%J5
-8773g882Rqoqk3j3jJ7M%Rnj2k5pJ4PLJ2oj8k0lNpNJ8MKj2k2j2j4mjjnkkk0j3Klj7j4Qpk0
-8725h094k5k0j3oj1mnj6j3j6k4j4pj4j9j0Nj5j5k3k4k1j2Nkj6k3k9k0rj0j1k0j6norj6j8
-8686h621j3k2k9j3j6j8j8j4plj7k0j7j7k0j5j1j9k6k1k4j4rj1k3k6rJrrj0j8j0lj2k6k3k6
-8648i218k9j7nj8l4k9j8j7k7j4j2k0k2j7j2j1k4j0j5j9k5j9j6j3j4pk6j9j3k2m0m6k8k3p
-8613i906Kj0j6pk2k9k2k7k5k0j3j8k2j5j3j6k1j9rj7l2k6k3j6j1k0k0k0k0rj8k9k9k5rqk2
-8576a0582j3j1j7j9k9l3k9k3j5j2k1j5Jj0l1m1m3k1j4oQmj6j9k0l3l7j8oj2k4k2k0oj2k8
-8540a1253k6k4j7k2k4mKj7l2l3k0oj6j7j8k2j2j1k0l2j6pk0j9j5j7j2j2j4j2j1k5l7k8k6
-8505a1895j9j2j8qj8j3qrmj1k0j9mk1k2pqjj5k0j8j3j4k1k1k2pj7k0jrj2%j2k4j4oj5k4k
-8465a2424OnrJLj8k7k3j6LnrKpj3qj1k0j5j0koomoj5j4rk0rrj2KJ7J9kj0mqOJpJQmJQkMR
-8415a2678NK0No%J4J7J3J3J8K6J9K0K0K0K1J3K7K0K5L2L5L6L4L3K7M3L8J9J9L2M5M0L4K6
-8380a1875L3L0L8N3M1K2L5N0L5K4L5M6M5M7O4N6M8L3L4M9O7O5L5N3P1P8Q5Q3Q3P5P4O8P1
-8347a0149P4P9J00J13J10R8R7R9J05J08J13J10J09J22J12J14J20J21J15J03J15J21J30J29
-8323g532J16J17J21J14J29J27J20J26J28J15J07J14J23J22J16J30J26J20J11J14J24J09J08
-8300d795J26J32J21J10J06J17J29J30J30J32J33J29J18J23J13J26J23J19J19J26J44J40J23
-8277a926J35J45J35J40J31J25J25J14J21J22J14J13J10J05J09R8R1R8J10R8R3R2Q8P9Q2Q5
-8251I32O5N6N4N4N6N6M6L2M0L6K6M2L9J4OQL0L7J6mlKj1j6Llj8l3k8j1rQnj9j1k2k2k2l2
-8212A389k6k3k8j9l5m5l5l6l6m9m3m2n2m6n7o7o4n1n7o4o5o4p3o9p5q9q2p5p8p4n2o9p6q1
-8178e08q8o7p2p4o8p7q2o9p3p7q4o9o8q3q8q4p6p2o3o9p4p5p1p3p6p5p4o8o0l8m9n6n7o9
-8144b926o0o6p4q0o5m5p3o4m4o2o9o4n7n8o1n7n4o0o0o5n0n1n1o6o1n3o4n2m4n4p1n9m9l9
-8110d928m9n9m5m1n0n8m4n5n3n6n7m5m2n8m1m3n2m2o0m3l3o0o4l6k6m7n9n4m6l5l8m8m5n4
-8076f566m8m8m9l7n3n6n0n3m1l4k8l0m0n9m8m2l8m3n3n5n0n0l7m9m0m2n4m2m4k3k5k9m5o4
-8042h065m6m3m9n1n5n6m8m7m7l8m0l7n3n6m2m3n1m4l9l8l5m5m5l5l6l8m1l9m1m6m3n2m6n2
-8008i582m4l8m2m2m1n4l9m4n0n3n3m6k8l1l8m7n5m8m7m2m0l8n0n6n4m6m6m6n1m3l8l8n7n1
-7974a1118m3n2n8m5l8m5o1n7m4l0k0l8o0o1m6l7m2m7n4n2n0l8k5k9l3m5m8l9m3m8l5o0n9
-7941a2600m5n2m4m4m1l9l7l4m8m8n6n0n4n0m2m1m7o7n1m4m7m5m6o2n9m4m1l9m8n4l4m1n0
-7908a4144m2l0l1n1o5n5m4m5m8l5m8m4l8l6l0l8k8m0m8m7l3k7m0m4m2l7l4k4k7l3k1l7m2
-7875a5428m9l7j1l1k6k5k7k8l2k7j9k9k9k3j5l3m2l0j9j3j6j8nnk7l5oj2l7l6l6k2rj1k9
-7840a6277k6k7j3pk1k0k5k8l8l1k5l4l4k0k1k2l3l3j9nj3k7j8pNj0j2qpj5plj1nQK1K1J4
-7802a6833J4L1N0L4J3J0K2L3L7N2N1M5N7P0N5O7Q5R9Q8Q2O9P8R3R6R4R2J05J12R9R9J08R7
-7770a4696Q8P7Q3R8Q4O6P9P3O6P3P2P3N7N2M9M3N5O6O1M9L4K7M3K8MJ9L4K7J7J4JMK4K3o
-7735a3039j3pmMRJ2Mk7l2rKj8l0l0k7k3k6l2k7k3k8k8l5m5n3m3l1l1n0m7m5n3n5n4m9m2m2
-7698a4067l6l8m7m6m1m4l7l8l8l9m2k9k2k2k9l0j2j3k5k0kj3rKj4j7J1K4J1J8L6K4J5M0M3
-7663a4546L9L8M3N3P1P8N1N3O1N8O6Q2Q6R9J15J05R5J20J30J30J20J11J33J48J65J58J43
-7636a1995J56J63J73J75J70J73J68J87K03K09J97J83J79J91J98J92J80J73J80J79J79J49
-7614h038J53J51J46J55J48J37J23J07J04R2Q5Q3P0O5N6N2O1L5J0RMoj2j1k1m4m1l5n5p8p9
-7583f574p5r6r4p4q4r3r2r8j11j28j36j41j29j19j35j35j40j28j37j59j62j62j59j63j62
-7558i686j48j54j70j70j56j55j69j96j88j87j75j72j80j79j86j95j88j75j83j96j92j89k01
-7535a3790j99j78j86j83j76j75j79j76j68j73j91j86j80j56j56j57j64j68j57j53j64j60
-7513a7575j52j47j56j55j60j68j68j72j33j18j41j66j65j66j73j80j69j70j75j66j58j53
-7491b1086j75j82j87j80j76j89j82j95k02j92j98j90j92j96j92k00k08k02j97j89j92k04
-7469b5306k07j99j92j91j91j87j78j80j84j79j75j78j58j57j35j15j25j28j03q3p8p5n2m2
-7445b8798j9J9M1N9R7J24J52J84K14K36K69K99L30L63L95M43M74N08N58N91O24O54O77O98
-7421b0808P15P19P49P69P73P66P56P45P29P18P03O83O54O31N73N05M71M43L99L50K94K57
-7399g406K29J89J23Q3O0M5M3J7J0QK6M4Q0J12J44J89K45L00L78M57N15N83O55P30Q21R05
-7373d15R87J075J159J228J304J380J440J480J546J618J663J691J720J749J780J799J803J796
-7355B6803J796J789J768J738J693J661J627J588J539J488J426J362J294J215J141J068R81
-7338E1977R02Q16P21O40N60M85M16L52K56J69R3K7k6r6j62k18k79l34l80m10m32m77n13n37
-7314E3550n76n84n95o02n96n96n94n94n92n99n99n87n81n76n62n51n53n38n23n05n04m89
-7292D1054m66m65m63m60m54m37m21m17m19m09l75l79l83l74l58l35l39l43l29l14l22l10
-7270C2482k83l02l08k89k79k66k74k86k74k67k60k43k38k42k44k34k26k16k02k00j87k00
-7248B6962j98j80j80j83j85j63j55j69j59j67j64j43j48j55j54j45j61j66j66j59j54j52
-7226B3356j50j63j41j25j35j45j44j43j34j27j40j35j23j24j28j31j15j15j30j26j21j23
-7204B0438j14j11j17j26j18r3r4j13j08j10r6j01j11j04q9j01j02r7j01r3r0r7q7r2r9r3
-7178A7781r9q9q2q2r0q7q3p7q4q6o9q4r4p6q1p8o4n4p4r4r8p8o9o7o7p7o8o6p7p2o3p1p5
-7145A5206p1p2o4o3o5n5o5o7n9o6p7p1n8o6o2n2m5o6o2o6o8m9m5n2o5o9o5n5m2n2n5m9n1
-7112A3217l9n6p5o6n9n8n1m0m2o0n3m4n0n1m2l8m2m7n5n5n7m1l2m3m6n1n3m9m3m1n3n4m0
-7079A1591m8m2m6l3j6k9l9n6m4j6k7n4n0l7m7m5m7m8l4k3k8m1m6l9m1m7m6l7k6l2k5k8m3
-7046A0331l3l8m1l6m0l8l2l4l7l7k8m3m7m3m5l7m2l7k9l0l5k7j3k8l6m3l9k0k1m3k8k7l3
-7013I191l5m8l3j2l1l0l7l4l4l9m5l8k7j4rl4l8m5m2l2j6j8j8l1m8m9l0k6k3l2l2l2l4k6
-6979H119k5oj2l6k5l1l9j3ql9m2k8k8l1l9m5l1k1k1j0lk2m0l4k4k6k3k0j7j6l1m9l1j5rj9
-6943G210k9j2j4k3k1l9m2l1k2l1k8k4j8j8l3k5rk3m1k8j3k8l1j8j6k4l4k2rj5k7l8k9qqj6
-6907F363l4k7rj1k7l3k4k7k0rpj8j7j1j5j9j5j7k4j7j6k4k9k2j0k1j7Kjj3j7oj8k7k0j2k5
-6870E706k0ok1k3ork3k2j0k2k3k0j8j9j7k2k8j9j1j4j3j8j9j2j7lj1k2k3j5j5k9j1oj6j0
-6834E113Ork2k4j7rKL%mqlj6j7rj7j3qnQnk1j3NOkqj2nj7j8rj2mmk2k1j6j2j0R%j3j4mj1
-6788D718k2k6j8qJrj6k0l5k8j9j5j6j7j3j0j5k5j7mj0j6k0nj5l6k7j4j4oj9k0k5k0j6k9j8
-6751D076kj1rj2k3k1rj6k0poj9k7k1k3j5kkj9j7j3j1j8j4j4j3j5j1k3j5jrnjpj8k8k7k1m
-6711C527Ppj8mj7k8j1j5j6qKj3k4j4j3l0k9j5k2j6Krj8j2j5j0jj1j5rpj0j4j3j2j0nj2j4
-6672C041k4k0qlj3mJ1%ok8k6j1qk0j1j6rKprj3qj3k1qj6j0j0j9qj7k1k1j3j0jrj0pj8k2l
-6630B553Jompj4j4j0Mprrj4j0nJkrk3l0j8pJ4moQnk3j5j1loj0mj3j0j4j4nnKLj7k1j9k4p
-6584B152PRLolj6j2j1mjj1J0K0oqkjj5j3j8k1KK0J8Jj5j5k0k8k3q%jj7k2rlJ0%oj3olj1j2
-6539A892rNJ1Mmj2j3j0orj3mkl%jKj2oppnj1j7rqj3kN%nrmOoj4j0kLj4j0j6j6MRMkJpj6q
-6488A624pmNJ1%jKqk1j8rlMopK%lj3JJkkLj1KJ0KOJNJ5j2k4j7rmJ7J6qj4nj0jJ1J6Lj1j0
-6439A517j0j0n%KM%jpKLj2k4JPkj1%kjmrokKpl%J7Rj3%NjJPoj9j5KNkNJ6jj6pj4k1rMJ8k
-6386A385k1j1Lj4j4jqjJ3R%k0k2JlKMLJ8J0%kmpmj2pMMpljj5LJ4%Jnj2OJ2j2j1J4OlrmO%
-6336A285j4LPrj9j1OJ5joPKpPjk1lRLnorj8j9j3j3J1J6mKLLJ0MKojmk2j1QmpkqmLNJ1qj6
-6285A150mJ0koNMjOPkj1lqoQJ0JMJMJ3Mrj0jqKok5JQoOJ7J8RKj%rmlj0j2NJ2QJ7J5Nlpo%
-6231A189MmMJ1jj9j4pJ0J2kjK5J3J0%lOj1opNoRPj5KJ2J4J6J4PJ4Lj0k7l1j0J6K5L1L2J9
-6188A336mljnomJ3K6L2OMJ1mj4j6mJ1QJ8K6Rj9rOK0J7PJ0MPJ0K0J1J5J6MKJ8LRK3J9J1NJ7
-6143A665K9K1J6OJ1J5OQ%qj0J3J8K1J5J5J5%NK1J7J0J2J5J6lkjJ0J5LRJ8J3PJOQJ7QnJLk
-6099B058kJ4J6LjKlkk%p%J2jj7j5j5onmKQJ6Nk0k4k0J3K2RRJk2k1j1onnk0j5pj0j8k0j9o
-6053A861j7j9j0oj6l3k8k1k6j9qnj2qpj8k6l0l0l0k1kj4l5l2k8l2k0k8j3mk1j3%Jnj0pJ4
-6014A222J6J7J8J4J2J6K1K4K3J3Jk3k8l3k1k3j9k3k0pk1j9PQkj0MJ6J4J7K7L0K5J0lj4r%
-5976A280Lj1l0j0nj4mj0j9lJ3K4M0O0Q3J03J08R6J02J02J01R7R1O3N8N0K3j1j9pj1j8l5l3
-5942B257k4j1J3NLLJ4L5K5K5J9K6L7M3L2K4K1K8K5J3k0j7nJ1mk2j0MJ5J4K8L7L7M2M2M5M4
-5905B854M0M6L7M7L9K6K5K7J3J2J8K4J1nPK2J7K7J7QMQK4K3J6J9NJ0K5RK5K5L2K5K2K8L2
-5868C644K3J3J7J1J5L2L4M1L2L1M9L7K0K4L4M8L7K1RJ1L2M4K6L2M6L4K5L5K1MJ7L3K3K0K9
-5833D604K0J1jJ7M5M4K9J1J3K5K8K7PRJ5J6J8K2J6J6koK7L4J7J6J6LplLMPJ5J4pMOpqlLO
-5790E124MjQJ5%QQRklj5j4mJJ4J4PmnMmj5oNQj1k0j1j2j3PLnL%RLnj0nK1Pqj4mOoj4QMj3
-5739E076pMjqjkklKkpj0pjLjJ0Rj1j2pL%mPo%nj2j1qkkj5kOjL%j2j6j2j1k2j9JNLPrmj3j5
-5686D856jlQjj0j0k1pkj2ppnkJKpl5k8J1J1%rppj2j5j8j8o%j4k2j0rk0k0k6k1k1qJ2Mok1
-5641D457j5Kok9j8j2lkj4j7j5j6j2j6k6j4j6k8j2jj1j7k1k7l2j8k7k5RJ7mj9l1l6k3j7k4
-5604C881l0k4j7j5j3k5k1lk0k6j3%rk6nJk1k9j4j0PNmKJ4K6K9K6J6K8M1L7M0M8N1Q1P4N6
-5566D138N2M2K7K1J0J6K2J8J2jr%qj1%j9k2oJj0k0j8rrj0j8qjONj4j8j4j5ok6l9j9jPNJO
-5523D058NK1J4LL0N5O1O5N9N4N6Q2R2O3O6P8N8M0K3L1J8J5K7J3jopj4j5k0k5RKk2k0j6j2
-5486D940k1k3k9j7Nlk3l4l0l1j8j5qnjj2k0qj8j2j7j5j4j6j8j9j6k2oj0k1k7j5joj8oj2k1
-5447D337j2Jj0k4j5qrk1pkj5j5rj3j8ojj0j4j0rj0Jj0j1j4j2qlpj0j1j8k0oJ1J0j1k1j1%
-5406C949Lrj6j3j0okmpj0k5j7jj8j1lKPrk0j1lj6mnrj7pKmj2rlj0oj0j0lj6j8KLlqj6k5j
-5359C561J2mmj0j2j4kOjqj0j2qkkrjnj1%ok1mrqnk0j8NJ2%j0j8j7%%rqj7%L%%Pjj2j4j1j0
-5310C273j2okqj3jj4k1loqlj4qJ2Qkj3j4k2j5PMj4pj0nj2oonj8j9lpj5j1JJ0Jnlj4k2j6k7
-5264B906j5QK%Oqj5j4j4roorj5j7k%LMqj3mkqj7k4j3mNqmOpj2j8k3j1lNj2j2kppomnJj2m
-5214B566j1j8rqPJ0J1%j6j6j5j0%Oqmkj0k0j7mPKQJnrj7k3j4RQjmj4k0mQJ%Mqj5jRK%mj0
-5165B342j2qrk6k1j0j2rnokPNlqPOj4okklkpj4j1nj0%QlkR%k3k9j6RJ5Pj4j8j3kj0oor%l
-5115B054LJ1lnjj2j9klrj3LJ2rprqOLrj6j0oqj0rmmjommmPOqopplKRoj2j1k0roJpLkmQJ6
-5060A841ok1klk4k7j6jROrk8nK0rk1j6l%j4NK0j0j7L%PRj3l1oJ1pj0j0k3r%jLJ8OOnj9k4
-5014A574j4nj7nJj2prqqJQnrj2JKqlJJ1NKlKjOOqJQ%j2lRK1K3J6QLjoML%MJj7mQrj0kknP
-4958A531J4mj1mj2l0k3%J2J3%pj8oPqj2j4j0kj0mj7j6pkLJkqrlLj1mRj5j2jNjkQPjPmoJ0
-4909A334J2J3OLQJ0J4rj3pPPJkrl3j1J1lj5j1K%PJ1J3lj0j0oM%QoLJ2PLoj6oJ5j0rJrlJ3
-4861A318J6Pj2jJ9RpjJ5L0RokLOlkPJ9Jj2%J0%j2%J3Mj4j7lj5j2Roj5mj3jnLJ6OrpJ2rk2
-4813A322nkKRjj4j1nK0J0lLMPLoj8k0lJ0jQK4J7jnlQjpJLqpJ3PlpknplPJ1mj1pj4pNJ3jj6
-4760A299k2j9oRJ7Jolj2j5nKL%pj2LJ3J6nj2JLj1LPmj1K%j2orKJ1J2Lpnpmj3nnkJ1jk2J%
-4710A171j5LJ7J1loj0j8j2j4j1lrppLNPRj6j7mqj6j7pRJ3nqkjkj4k3lnpKQJ6Ponj1j5j6q
-4662I50j8nNjLQNOj4k2%lj2mj3j2J2Mj2%oj1jnloj6j1jL%LnjRoj3rlj7j1%%%Mmj4j%oKmj6
-4609G28NprMprj%MN%j5j1mRoqj8k4MOkmj3rloj1j5qmllopjlqlLmj5kJj9j3J5MrrlLNNqk3
-4553D68mLRJ2nj4rrJPJOKjojjoJ2J5jk2j4nj9j7qLmj0olJ0Jplj0j0noj5kJp%om%qnJ4Roj2
-4499C03qLKllKjLJ4nk0j2j2RJ0J2nMJ7KjrKK0J3KnnJ6NKPoR%oJ6J6Ql%pmJ2J5Pj5kQmmKl
-4446C98Kk0j1jQJ5qj6pknnlrnkj0moKJ3%OMJnj2j2qnjJllOqj6j7k2j7RKj6orj8j1JPrjjj9
-4393A42nlk1j6qrnj1j2j2j3rlj0j2rkpj0JNrj9j1J2Rj0j0j9k8j8l%lo%Lrj1qrj7k8j5rnj
-4346b53rj0j8j3pj6j2jj3oLoj3oqj0OLkmj1rj7j3pj5oj8j3RQlq%Kpj3JJ2Nk4k9k4k0pJ4J2
-4299e76J5Ok6k5LJ0Nlj8r%nqj9j6j4qrmomplMMONJ5jj1k2k0%KjpkPJ9J2nj6j3njLJ8J4J0
-4250g06JQnrJ%nk6j0RRNJ3jKJ2jpKJ0J1PJ4J1Mpj6NJ6J0Ppj%j2JOQJ3PMjNJ2LMRJ6J7PRP
-4198e29J1mqLlmMJ0mj6j5jRRNqk1j1PlqojmKj6qJjkNpj9j0lNKk%qj5j0oP%j2k1roj3j3j1
-4146g58kj8j6j5j7j0j0j4j7k1j2mmqj3k6j7j4k9l0k2oj4j9j5j7j7k0k7l9l4l0k3k2k3j8k3
-4109a424j6j0pj3k8k8j6j1j3j2j3j9k0j1olJKJ6JQK7L6N2N9M8M2N2N6N6O9R1R9R6J02J07
-4073f30J16J19J28J39J24J17J35J50J34J37J49J34J33J40J44J31J25J25J25J24J09Q7P4O7
-4049B336O4P2N9N7N5M3L8K1QJ1%pj1j4j3j9j4k2k4l5n1m7m2k4k3k7l0k4j5k8l1k8k0k4l8
-4014B153m0l0l9m3l1k1rk1k6k7j9rj6j4j2j2k5k8j6j2j5k2k1%kj4k3j5j3j3pkj9k3oOmpj7
-3975A486j2j3j1rj6nqpopkjj3j7J9K5Qpqj5kJ1J2J4Qjk0j3%Jj1LOkjjkrqlJ1QjJLrpnkj8
-3925A344j1jkJ2LKRjj4k4j5oMqj3olKjplORJ4RMRPOKpkJ9Lk2l4k3LKpj1k%j0j2qj0pj9k4
-3875A156k5j7j1LJ3Okj6k0j9qj2OOj9k5j1j0j2j4rKpj0Jrk1j0nNknj6k3l0l1j3JKj3lJ1M
-3832G88Oqj6j6k4j1Mj2k0j6j6k3j4j8j9j6lJ5%rl1l6k2j7qnppj2k2rLj7l3k5j0j6j8j2j6
-3792B52j5j5k0k2k6l1k8k6mJmlj0ok4k7j7j3k2k1j5j4k1k5j1pqonOj6k9k3l2l0j4rnjkj6
-3751c64j1j4j7j8j3pJLn%j3m0l3qpj8j6k3k5l6k0KkJmoqlj5l0l2k1j6rj8k1j4k2l1k3prj7
-3708i89k5j4oj3j1j6j0krk5k5l3j3Rmpj0j2pqok4j1pqkpj1j1j2rk5j6qj6k6k2KJ1j3j3k2
-3666a486k6j6oj4j8p%j1j0j1rj8mj0j0Lj6k3k5rj2j1Koj9rKomLj6l1k3nmj0pqj5j0nk3j7
-3623a960qpj0j6mlMKj8k2okj3j9j5KJ7%k3rpj3k8j2%j%pk3j6j0okjlkj2j1j3njjlLojrj5
-3575b315j2j0NPqkPMPO%LQQMn%MQJ6QJ1J2K6K2LNJ2J4NJ5K0K9J5J0L0K6QJ3L2K1J4K9K6J6
-3530a843K4M2L5K8J7J7K3K7L1K8L4K6K7M2M5M8K4K6L5L9M4L4K0L0K9L6M1M4L8L1L0L2L1M1
-3496g44M3M1M0L9K6K4L0M8N1M6N1L5L2L5L4L7L6K7L8N9L7J6L3M7M6L1K3L1L7M2N1M4M5L5
-3462E46M1L8L0M0M8M3M4M0L6L8M5M7L1L1N0N1M5M4M0M2M7N3M9N2N3N2N2M2M4N3N6M9O7O6
-3428B105M3N3N0M8M8O4O1N7M7L4M8M4M9N8O3O4N0N7N6M2L8L6M8N1N8M7N0N9L9M9M4M5N8L9
-3394C802M3M6N0M0L8M4L8L9L8L8N1M0K9K9K0M2L9K0L4M9L2L3M0L1L5L9K8J6K4L5K4K2L5K5
-3360D988K6K8J9J4J5K1L6L4L1L5J5J1J2QJ3K0L5L8K6K5J8J5J9J9J4K8L2K0jrJMQK5K1QLR
-3322E684MNNJ4J4MMJ2J3J5J0PjLJpmrqnjklpMlpMRj1j1J1j2k0j0pknj3j3j8JNqj9mqk8l3
-3273E550pJ8OOkk2k4j6kj2j4k4k8rjKmpk4l3k4n%j4k3j8pj3nkk1j8mj2k0k0j7j4k7k8k6k7
-3231E008k9l5k0k3j6OQj8k8k1j5k6l2l1k9l2k6lKk3k2k1k7k6k3j6k2l0k8j4j7j6l1l2l2k4
-3195D236j1k9l4k2pk1l3l6l0k0j3l1k4j9j5l2l0l3l4k3k7k1j7k4k7k6k4l1k9l8l6k8k9k9
-3161C353k8k4l1k8l2l8l0k5m0l8k8rk2l6l7l6k7k4l3l7m5m7k6l1l1m1m5m1l1k2l3m5l0k6
-3127B256k3j8k6k0j1k1j3k4k7j2Nnj0j7qkj1k8l4j8ok8l6j3oj6k4k6k8k1l0l6n7o0m2m5n0
-3090A409l6k2k7n1m9m6l9m3l9k9m4n9n5n2n3l2k8l8l8l4l6k2k7l1pJ2nk2kJ1J6J4J4K2L2
-3055E64J9KNoj8j0qj1k2pql3m1k2j9j5k9n5l3j6l8m1m6m6m0m4n9n2k6m6n1k3l0m2m8m8l8
-3018d81n1n9m9l6k5k8m0n5n0j9k1l0k6l6l7k9k1k9k3j3j7j8j8k9k6k3k1k4j7j9k9l0l5n0
-2984a514m1j9k1l2l1k9l3k6k6k2l0l9k4l2l6m1l0j9l1m7l6k3j1j1j1j8l3k0j1j9j3jj3j4
-2950b357j1k0j8jOkj0j2j3lMK2K9K0J5J4J4K3L0K3J0K6L2K6L9M3L4M1N0N6O2O0N8M5M7N9
-2914a559Q6P4M7M8O3O7Q3O1N5O4O2N9O1O5N8N0M7N2N3N9N5O1P2P0N1M6N1N2N9O1P0N8O9P3
-2880E03O9O7O4P3Q3P9P4R0J13J07J13J21J15J16J25J46J50J55J61J51J36J33J41J22J22J34
-2854C463J32J18J00P1R1J12J15J00Q6R4R6Q1Q8R2Q9Q1P8Q2Q1Q9R2P9P3P2Q6R3Q4Q8P8Q5J06
-2823F275R1Q6R4P9P5P6Q3Q8Q4Q4R4R4J00Q9O8R3J11J05R4R4R3Q8R3Q7Q2P6P0P6N8N8N3N5
-2791H946O5N6M5M8O0M7M3N0L9N0M3M5O5O2M6K1L4N1M0N1N4N8N5M6M4M1M5N2N2N2M5L9N2M6
-2757A0588M6M2L3L8M8N1M5M5M1L8L3M1L8L6L8M0M7L7M6M5K9L3M5M1K6K0K2K8K9K6L7L3L8
-2724A1823K8K5J2K1L9L8K6J7RQJ8K7L2J6J3J1J9M3M4J5J8K9J8J5J3J7J5K0J4J4K8L1J3OJ0
-2689A2545L%mkJ3K1J7OJ0J2LKj0mJQMJonlk0j8mlp%lqkqj4j5j8k3j8mOj0j4j7k8j7prrj1
-2642A2331j2j8k4j9k1j5k3k1j8k1j6j1j6j8k0l1k1k1k2j8j5k1k1lj0k7l1k2j7l0k5j4j7j5
-2608A1677j4j3j4k4k9k1k7l6l5j8lk7k8k1j5ok6l2j9j4j4k0n1m7j6j9k5j6j7k2k3j9l0k0
-2574A0916rj0k5l0l3j4j1k4k9k4k2k0k4k8k6j8j6j6k6k7m0l3j7k0j7j8k0k7j4lj9k1k0j8
-2540A0197k7l0k4l1k0jMj9l4k3l2j1j4k1k4l0k5k5j7k3k1j0pl%j1k3j9k2k3k7k1k8k0j4k4
-2504I497k5k9k7k0k8k0qk2k3mj3rj7k0k7k0j8k0j7j3j4k3j5mJmj8j9j8l4k4j1j3k2j8j2j0
-2467H859j7j8k1j7j2j3qj1k1j2rk3j1j9k3j9k1j3qk2k6j9j4OKk0j9k2k0rmj3qj1k3k2j2p
-2429H300nj1orj4j0qnrk8j2kk4k0j4j6j5rl%nj4k0k1k2oj%nj8k4k0j8rj0kok5k0j0J%j0j5
-2385G800k4k3j6rJ0Nj9k8j7rj0monlj6l1j4mRj2j8j8k9rMPoj3jrj6j0kmJj4k2nLk0j8j4j5
-2341G346Jm%J4mk7k5ropmj5j6jnj0nmrorj2j6j0molKmj9mnoJ2mk9k7j4koNJ3j2j8j8mL%j
-2292G006k0j9rnMpj6j3lJj3Kj3qQJj4j1kqpl%pj3k9k0rj1rRJ1j6roqkoj0oprj0j6mJLOj1
-2243F663j4j5j6qM%j4k0o%qLJ5Mj4lmj6oJqlqk2j9j5j8mJ%LJ2LJ5j1k9j0ljJ3Kj1qmj5qM
-2196F402kj1k0j6olpjlolpj2j1klrpkj2pkqj5kkj0jkKornpmj0j9kjj2pJ6KJ0J6j2k6j7LO
-2146F128k6j1PqNKrrpQJ0mj1j0j7j5KOnj9j4pjOOMj3j8qkJlj8opj4pmmqj2mnJOkJ%lj1j7
-2095E854j5opjJ1onj0kJ3%pj2JMmj5oJ2jKLj3j8k0j7J0J7LRjj5rrj7j4rrKOL%j0pj0%R%q
-2046E676jj1j3j6j7k6j0J2J2%j8mJ2jj4jJqj0nPLo%j1njrk3nPjMJ0%j7mJ3jlj7j2j0j1nJ
-2000E462Jj1j9kP%NLkJ3Jpj5k2MMJlMLlrj1pkJ1Jrj2j6j0JJjnnoQLnrj4POj0LPJ7J1j%j6
-1948E352k8j5rj1j2nLKMJj2j2j6jJ9J5Kj3rkj0j1KMj4j8onLJ4Nj1j9j5poLPJ1j8%QLj6j4
-1903E143jpMPol%moj0j4pNRRMkj7qJkqnJ3Mkrqj2j1j3nJ0jnj3j2nkJJ0Rkj4rqlmrmnKRJm
-1848D981nKJ0k%Pj1j4j0j9k2mK0J0PLllj0j5%Mj0j4jJ5J4joj3j1kj%%korj0j3kJ0Nj1lOm
-1801D857j3Lmk3oQQOPJ1Plj3pJkqj7j5lLNKporj9j5JJ2j3pklPJ5J0jLLoqqKj2j2NNLonkr
-1748D720RJ1l%Mjmqj2npj3l%rJR%j3%rlMMJ7Lk4k0pJqJ2MNJ5Pqj1j5Jklkj6j2oJ0J4lj2O
-1697D618Mj2l%j7j1m%%pj4nMKMJ1mk%%mrJJ3oj6M%qLJMJ3j2k1nJ1LQjJkj4j3lnj0LJ3K0K
-1646D535j6ojQjj7j6k1j2%OJlQLnj9j5QPqnjOKKj0j4j8pRMqKJ5QJ4%j6j0j4jN%%JNmmjnj5
-1594D376k8qJ5J0MN%mjNoj4mKjQKmmkMkj4mNOPlj1kj1j1Knoj2nJ0jj1m%jJ0O%kMQqj1JJ5
-1541D305Kj2ooj8j7olOJ2PLPOoj4j1nNKMJ3J2ok2rQJ4Kmomj0j5qkLJommqOQQNj2j6j5jLN
-1489D191NpooKNJmqjJ1MllpnKnqj1p%JOJ5J5K0jl4k7pNoj9j1jJ4jojNQJ6Nnkomj1qlpkJ3
-1435D101PmpK0MlJrj2rPjj4j2QJ2n%lJ%LOrjmnLrrqmjMKj2lLnjOj0j0Pkj2KkPK6J3qjmpp
-1379D030lJrppjQllPNnrNj6k5lKKJ8K3mrmj4j5pNJ1MKLJj0nmLJ7K0%j4qj0j2j5%RJ7Roj0
-1328C964k2j5j3%PQQLOlllqpj3oRjKMR%l%j3k1j2j0j4MJ6J1kPJ9J8Kj4j4roJ1J2qrj9j6O
-1280C862Mj0NOkpPJ0mj8nJ3J3mnkkko%Kj0j3mmLJ6K1Qrj1kpkMj1k3j7RJ7OojpnjqpJMjJ1
-1228C806N%orrJPnj9j2OkjkqJ2P%pj0kOJlKkLJ0mKPJ1Lj0qlrlKJQQKnj5j7rnqj3QK8K3lj7
-1173C743kJprnJ1mj2kKQNj1j0oJPJ5Jj1j4j4NOLQoj0lKMKLj1rLKmMk%LJoj0oqKLnmj0j7K
-1119C629QJ1J0%ojRJ5rnKNmrk1j0Oj1qNK2K3Mj0j2j9j2%JpmLLJ6Rj0j1%LJ5Qomj%knjorR
-1068C613oj6lnj6pRKLOL%ooLjkPJ8Kjmj3%%j4LRJ4J0Mj0j5ppolpOJj9oLj1%K1LknJ0Rrqk2
-1014C522jJ7PQ%PNLpj8jPkrlJ8Jj6j7jRPKMrj2ppMJjkJ1Jj0jkj6k0qNRJ1RJoOJ1%j4j6pJ
-961C474OOoj9mqJJ3RnnOnj7j2mNQ%pnJ5QpRLjj2rmkkmK3K2QJnj9j5o%nJPLJj2j9j0j5%J7
-908C402K6J8KppRkOmj1kLjoj2kRrj1oLJ3llNkpNoKNJ3Lk7pjp%nMJ6LoK%%j7j4QPlJOpj7j1
-852C348J8J1j2pmJ1JjkJjjOJ0KmmNJ0Kj5LnQJ0JKk0k6j7rNJ5K0RPNqj5k2j2NKMj9rJ0J0N
-803C333kkj5j0Lqj6pPRJ3mj9LRJ1j5j6OJ6J3Ojj1qj1%J9QKjmjKj1mmmMJo%%lnNOLjj2pJ4
-751C285RoQRmkKrj4nj2j1NMlkJ3J7k0qJ0Pjnmj8j0OllON%jJpj2MQjmmjJ1pNPOKpj5j1KkN
-696C225RNkLLj1j5n%pqj2jJ7K1MPjnJNoj0rMKqrmlQK2J3M%pk3k6jJ5J4Qnj6j1k%NJ0QnOP
-643C214prKOOoj5kklnqj0mJ3J8Krkj6MMjNNOkmj0pLJlJMpj4j5kKkoRJ5MK%lKJrokQNprlp
-584C125j0OOJ0RojJ0Lkmp%NkKJj3j3MJ4Lj8j0%QJnj5MQPNj5j7JJ0ORlrnJjMQmQJ3pj2oql
-530C095nNK2K3Qk0k6nJ6LjLnj2Nj0j6jpk1pQmLMnJJ4J5jJNjnqplPKnJQJ3KJplmMRk1k6mK
-476C040JKNJpr%J3Nj0j0qjNpRK0MmkmR%j7nkj0KMMkpMJ4Lk3j4pj1j0OJ3K0J4mqoj%kJJ8K4
-423C050nj4okj2j0%Lj3j5LkkJ4J8mj8j6PJ5K2%j6rLJ4nrpqJPK0J0MJqjj2j3J1J2j0j8j0M
-377B974j3oRLpk0j0LJMOrj4kNNLmNJ0kj4kkj4j3QK8JkJ1LkrnjMk%J1mpJ%pJNMK1Mnrj1r%
-322B925JnoRO%ooK%PKoMOj3k2k0kJ3K1Qlj5%Q%pMNNlJj7nKrMQOQKoJj3pjMJ%PNkJJ5J2KJ
-264B932kmqPJ7K1J6JolqqMj1mLlj4qlnllqJJ3Jj4nJkORJ0j0j3KJ0j5j0OPKkj2oklOJ0Jj4
-212B877nRK1kplojlj1%j%QjPLj6k2o%j1RJ%QNJ0QJ3KojqnnMqlLMQpJJ5qj2j0%NPknrj7lJ0
-155B834JoPKOJ4Rj3k3j9j0NJ2JjmJ0JMJqmjQJ5J4nj0MlpKQMJPoj3lnj0mOKj0J3J4kLJ0lj6
-103B832j7%OoqJ1J1KNnJjNjqjj0j0%j3qNPoj9lMJ1jpMjkOJ3%MonJ0rj6k1lJ8J0%MJ1jq%K
-50B786lj3MJ1JJj5JJ8kj5pnlQPjoj5j5MJ8Pmj2j7qK2K3Kj1mk%QJ0rj1jJ1J5lrnkJLLnmQQ
1B773MlnJJk0j2n%Om%OKMorj0j1MQMkOJ0Rqj4lQRponlmmLjnJ4Nj1k1k2PJ8K4Q%j1qnnjLJ%
59B707OkKJopj2rj0QQJ8K5Rj8k1lQoJ1PjNj1MQMMJj6j0Jlj3j0lLJ1J5LknjO%j3nMMKJpj4l
113B675LmlQOpmPMjj2j0LQkj5pkrQJ8J5mj1LNJJ0R%j3j6lPOpj6lLLqj9lJ1K3J8lj4KMorj0
166B639j1J2J5OjmPNk1j8QJ6Kj2moJ4J3llMRkj2k0MJ0jPQLnk0j5MLj5j3KOJLmmlkJ%QnpM%
219B603MJ5J2pj5oKJ2J2pjPj4rnPQkJjJ2J3kj7mNPKmmRMj2j0KOpqPmj3LPNjjomkoNJ0%nj4
274B589pKQMj2nJ2QNLoJ3J4%roMKLrj5j1MKmQMLNKpoj1jM%oj7j0j4lRJ4K0PLn%j0j5mjm%J1
329B565J1oqJLkpln%KoJjnjoPK3J3qj1NMrlJ%qmPOoo%LNPkmJokJ2J5J2j1j2rpjJ4J5j3j4j
385B546rokJ0J2LQj2j1J3mj1ojlklOmrJ8QoNRlj2jplJNJ%MKo%J2rj6rpj1NLkLJ3R%jRKJ1J3
441B555j5j9jj0oJ1Pkrj1J1J1nJjJ%mnjMLo%Noormnnl%OmPQQJqj4PJ1Joj2LJ6J3JoRRnMj0
497B515kkpj6j3LQjj1lkMjQQj1j9j1J0J6MlnQJ1JOOJ2Pj1l5k7qMJ5QL%%QJ3nj3QmpplolRJ4
550B473oj2j6nOpjOPJ4Qmj1JOPOLKqkNJlqkll%JKmj2JPKLQJknnrj5KRRJjKJnj1Ljj1JNKj1
610B422nP%jJJ8J3noKj2oNrj1olNOJ2J0kj9o%J1K7J0mj7mkqj0J0J0j0j8J3K4LLMj9k8oJ0K1
658B430J5Prj4j1j0MnpJ0Opj0j3jnjQJ0MrmKLql%JNJ9Kppn%RJ1oqJ6K1jnmj3oLjmJ4K4J3j0
711B443k1j4jqLJ2J2lj4qkOKKkpkJ%Pko%qj0PJ6R%j5pMlMNLkpnjnpj5%N%KRK%nj4qk%JJMJ4
770B370O%jJ%j0j3MJ9NlKpmOnkNj%RKJ%Jknj5j2ok%MjoN%jkqnQRQJ6NLjqJ3Jpkoj1j5llMP
830B347MnpQQOkllOPk0pJJ2RKJjrj4j7J9K1LjMnoj7mJkL%PJ2L%kj3rmMOOOlLkj3rqqjklJK
889B312PRJ0LlqJJj0j3olppJ1K2J3LMoMlj3pkRMlj0j1j1j0JJ2Qp%J4J3KkKj2j5RJ8Pj0qql
940B301QJ2qnlLKjPljLlKrpqRL0Qmpmjoj1okoj1KQLoNLkoKP%lk%JLJ2JnqkOqjMJ2PpLJj1j
1002B297j2j0LP%mRJ9jj2lm%k%JonqQK7J5mqqj8l0j1PJ4J7m%RLLpj2J2Pk1j3KJ6%oKmpj4j2
1053B232mNlNJ3OlkKjjRLrKMPPMj0j1jNLLmnj1QNj0lMMkLjmkM%j2qj1j3RPPjKPPlj7pNLRP
1112B242qj0MJ5J6Joj1j7j9lJ1J3%jLnqJJ3K8K3kj3j7j2LJ0KrkmmJJ0J3jn%J2pKJ4Pqk4mO
1160B250J1jj7k8j5rJ1J9J4ROlmLj8j1K%nrj4OJ4J3koJ0MmmMKr%KQJ3OJlk3k6j1RNNJ0PpJ1
1210B226Jk2j6%LnMjJ1J2nr%RNkjj1j2lK%nJ3J2PPlj3j9OK0j0j0NOJ9Qj3j1MJ3jNpr%jqj2
1260B189RK0J7lk2k2oqj1plMPQK4J9j0j4MNoOkqklj1KPjnpjJ2QKkJ0Pnk1j0JJ4%j5j6qPJ5
1310B168J7LNJllmo%nQLQ%kklqj0j3j3JJ1J4%%kQJ3olPOjllrON%Jqrnj4oKnKNRJ2JJnj0Ml
1368B157nNMj3JQj5j0J5J5ORO%nk3j2%kJJKJ4Pj5j3j6j0lJ6K8Qlj5j0LlqKLo%n%%knKK2J3
1418B149KOKpqj3kK1LpJj4j2rrlMQJ1RJkj8j6jJ6J2%JQN%j1mNKllnmJ2J2j0kJ2Nj5qJ3Njp
1470B131j2J4J3rj2QllLoj4kQLKOOj5rqnJ2J3qj7MQkK%Jj2mJ%QJ2OM%rj4j1qJ8L9Qj6j7%L
1521B117Llj4rJ1J8J3rpPnrpOmj0KP%J1MkJ%mpmqrqj7j1JK6J9MqpqNOKROqqj3j5JkKkj2QO
1576B065J5J8LpjNnmJNjj1j5JllRjrNRJ8Krjq%J4NqqjJOPJmjQRRJ0j1j7j5j1nJJnMNOmkJ0
1632B083Kj3qJ0J1rmpnj3qKJ6J5NQ%pkMkpkmOJ3jnpNK%lKMJnnlLKkljOjnMm%olkj3LJ3Qj7
1690B051pOKMPKrj1KQ%KjrM%LMj3j0MK1Oj8j7j3J0K5J6MNlk1j0J2J4qj7j4lJ3QNlqjJNJ0j6
1740B042j2j3j8nnKJ9J8oOJ3Poj0nmmMOJ0ROrj4KprkJ5RqrOOkj2NJ5J1oj2kQlmklJ6MJ%j1
1792B037lQKj4j1LKnjMMJNjNOj0kMqMJ3lk2k3qJjJ3K4K5Rj1plj2j7Jkj7JNNMommNJ5J3lMj3
1845B012k0JJ8%lPJ4Njj2j4%OkRmnQNLLJprjPKllplRLmmj7qJ4MqljOJ3Roklj2mMJ8Mj5j2M
1901A996%JJ0kplOJ5Lj0%Nlkj0k2qJ1J4N%qnmojMRJN%j2mJ0J0nPJ3Mj2j9rOJ2lLmp%ON%k0
1954A975j0PJ0OJLrj3J2K5oq%J0kqMK0Qqj2j2okMLmj6j7LJ1%mMMn%QNkOLjmj1oKOOlj7j1M
2007A953NjjPJ3KNkjNLLOnj4mjn%OoqmokOJ7J2lrqjJ4Mj1j3prLKqJ3jj1J3QMJ1pj0Jj3j2R
2061A942jJ4NrPOLnkNLkooj3j7MRPKQKjLk1j2Lrj1%J3J6j%J2njj0j2J0J7LPOj3k4rJ7J8No
2112A951k0j3j%KK1J1jNQjj1j4j8j6PNMJ4MmNRJKnlPOmmnONLommj0Kj0j1NNj3j3MJ6PjLRM
2165A939oMRPMkj2lLLKJJkoj1ppmKQMlJ3Rjj9k0rOJ4j0j0jJJ2KmpKK%%J4J4jPKqnlrpLKJK0
2222A934NjKl%pmKkm%rj9j0nJ1J9oj2qlJ2J2KKOLqj0J2J3qJNnpLJ1jmj1j0njnj2KQOJ5Qkr
2275A903KMKJ7J1mj1j0LPmj0Knj9rKOJ7RKomKlJJ1K%jKOKj5j5qNJ2knkllqmJ4J3kljKj0j3
2328A879PJ2n%NoNRqk6ONPNj%JLKKkJjj4qLOJ4J4p%OPkj4j6ONlMJoONlj2lKlNjrmJ1Lj3j%
2386A879mlJ2mnpmJ4J4J1mrj3JJ1QkoKmooopl%L%J2J3jnnqnKPJ4J1mj%Pmj5j4mQJ3mnmkNO
2441A879MPQrj0J0J6mj9k4j0PQnKPjj0LRJJj0j4QJ4Roqlno%NJ5Pj1rlMj0rMRoqLKJ6J8J0N
2493A891lknj6kJQJK%j1j1j5qQPJ3Mk2pPOJ1Mnj6j6jNjKQJ2NKNJ3nj1NmjnpMJmLlj3qnJ2K7
2547A860Mj4n%oMJ1qKkj3J1J0mj5pJ2Rk%KJ0rj1jLOkppjJ8Nj1k5j4RKJQJ2Krqlj0lnkQmoJ
2600A796J9J9J5mj6lJ6J4jj6kRLmrmjROoMJ1J1Qlj9k4j9o%KJ0Jllom%J1K4NlkJ0Nppj2pqk
2651A807J3KkMkNNMjlqpkrNQJoj0LJ0J7Nj2k1lKO%j%J0J2rj7oQNkORnqqPPj3pQKNJj0p%MJ2
2708A814OKPJj1%jj4rmNRnkQONnj1jJ0RQlj4njNkj6j%O%qpoJ3Nm%mqqkMLJ2ONO%%NjlpMJ0
2767A811J2jJj9j8jqrPJ1J0NNJ2nj6j2MNPjpkjlOOrj2JK%J2PJ3Nlrpkqj6j2mmNJ3KrjJ0QL
2820A784MKjKNjpKqJ0J7jk0pJomOJ9NpKj1mmmonMJ4MOoj1MmJ1K3Pj1j7NJ3krj4j1kLNokJ2
2873A779O%PLJjMRmnmLlj5qj3oPKQPjLNnj5mJj7NQNprOkJ0J3JLPJmLMmm%Knj0kJ0J7J1qj8
2930A777nqj5JR%lQK0Lk0j4nJJ0JkOJNnk3j3PJ6JKJ8J1nkpk3j0j0kJ7J5PPMPPj4j9oPmlj4
2980A736kK4J8oj4Jn%JMjrj0PNjj1lJ1kj3NJ0NOKKljj1lj1k0rJ0J9J0MO%mmprkmmJOJ3J4j
3032A750mqnnonpJkKNooNJ0Rlj0%QJ1QPKloJ%kjpmJj3%QJ1JmKmj7rMJ0J0lkjpORQloPJ0On
3091A748OMj7j6jM%j0KMlkomj%J3J5j3kkl%LJ1qmjOJ1J1Mj2qljj1j0%jjnkJJJJ5NJJ1M%%M
3145A738J4Qj0j4j0lJ0Jj5MJ2ok5k1oOMJ0J0%j0lPNJ4QpkmlrmqK%lPJ1J3lrnj8pRNOQPrj5
3196A690qPJ2J0Lk1j6KNK0J4olPP%rj1j1nQJ2QNj3j7mK1J4j6j5qoKROKkJoqJQQoqLJ5J1NJ2
3247A729Nrj1nMM%rmLOj9j6OjqKJ0LKkjLRjrnlKJJ0Llj2oRJ4mJNj4oRQj0j7JK0J2MLLj7mL
3302A698MJ9ooKj3j7lOOnqlORJRJ0nj0nnPnk6j5LJ3RlJLJ9J3n%%j1j4j1n%%lmNQ%POj1JKj
3356A667lM%oNQPmk2oJPNJ2PJLM%nnjlKlj0J%NJ4JoJ2KpkJPJj3lJ0Rqj2pRK0J7ok2k3LM%%
3412A672jk0j0J7J9%jpj3lJ5J4%ljLj5j1jjmqKRlj0jNLqOQORJ4J2Kj0j4oLOqpJ0mpmJNjNn
3465A659J0J4oj5qJjNJ2qj5LOlr%nMOKQOjlQQqpJOKnLkqkQQlj1j0mJJ0KNj3k0JQNLjlOOQJ
3523A665kLOJnOR%j2j8oJ2Pj2mnLOkrkJ2qk2j3OLj4j3QJ3J5J9J6lqqmQRjlj5k4rkJ1J1J7r
3573A633j3lKJ2%kROJ0lNKoLJ2Lj0j9j0KJ0Q%qj7MPkrrRLqLJ2%mk0qRK2J7rj5p%lnpJ1J2P
3625A636%j0LJ5J7%j1kONj1k0njoJ2mj6JMokn%M%MPOpJ6J0j4JJ2J7nokj0j1kOOj3jK5K1Lj
3675A666nj8j6ojlR%rmNknnj0J0K0NnNOj3j8J4J5j1j0lj1JJ8O%PJ7nj4j1jJ2Lj3j2lMj0j2
3722A587J7K0JoPQQnoMlpnNJ2J1mmNkj1pJplmrMJ4lnPJ0nqjmKmoJ3J1j2lMmJ1%j0LLpj4k3
3776A576%J6PL%JLjMJ1kj8j0MKMJMQj%Lj2mj2j7pJ5L0J5j0jkk1j2PKPRQNQqj6JMknjMmj4r
3829A573LQQNkkJPRj0j0Jk%%%MJqkopqNJ1rqlKJ3MJ2NpqJklrqRJ2J1M%OJ1oj2JNkpJ0QmLj
3887A607ooMJ2Rpj2qnmQRNmM%qj8LKk0kNjLo%J8J1jpljNPrj1lM%j1jLQMjpRJ4NKPkqrj0jo
3945A570no%J4J5RMlj4olj4oJ3NmnRNnnNMJ6J7%%oonlKloJKj%nJJ1lj3kNljJpj6j3j5jJ7J1
4000A552%J3NqLRJ5L%j3k0Jkkllqj3J0J5JJjJrJmkJ5ONKnkJ4Pj8qRJ5J2krMNnlkkoJj1LJ1
4054A578rq%QQnoj2j7RJ8J0jjrj0jLj4mnLJ5%j4kJ7J4j1j8KJ1J0RkjJ3J0j1j5mq%KjKL%nJ1
4104A562Pjrj1NLPJ3rj6j0kqNK2RJ2nqmLqj1LMpqOOnpj2pQROMKNklNQplNJ0RQjj3j4n%mMJ0
4161A560nlMlMjj1jopQlj7JJ3NLNj1pLq%J0J3Lj9j7%MMMJ0NJLqLPokK%PKKjrnKJ6N%J6Qk2
4217A561j5Knj7lPKOPmlkkkPJ0mpnPLj2lJJKNJMOL%jj5j6KLK0J5qj0JNj0plpj1pJ0J1PQj2
4271A526mJjKNJ4PPJKP%qkmj2j4%JJ0jpj4j6lQjjP%jJ0J4j1rOOMJ1PJj1MJ0mj4j5pRKo%RK
4325A527j3j5LRj%j2J0J3j4rnoJJ2J1ooJ0J2J4K0J2klrmjpklj0j2kQPjmlj3NJ4OkPOoqko%
4376A520kkQQj3j0KMJj2nRokJ2J0PNqqj0qqnJ0Qj4j7MK4J4nj1ml%MlMnoJlkOJ1kkknmpjnJ1
4431A483J7PKjqLJ0Jj4j5RJ0MjjNPJ2KqljMKKrmKj6j2joj1QJ6%oKMJ2Oj1j4lJQmk%kJ1J4m
4484A507omqOJ3J7Q%mj2njpkj1pkMNNJnNmj6PJ6MPjOMj5j9%J0Jj0jOpQJ0j5nRJ5pormkmjO
4539A480KoplJ9J2j5j2OJ0mk2OJ6PlnlNJ3RJmLjj2JQMJJ0NJkJ%J1kj6pOKJMj0j4llj2j6pM
4591A459%MQqMJ6Jj6qRLNJ1jrmJ0MJ1J6kJk3j8j0jMLkJ5J5PNLknJ0Qj2j7JOpj1NQ%loO%rP
4644A491%k0j0K0J1oknpJ2J2KKJNJ1Moj7qOkj6rqjLpLJ5LlKJ5J4Nnk0qp%J0N%jl%J1PQ%k0
4696A487oJ%jooMJ3J1Kkj2k1j2nMRONMOj1j4PJ3oqPOLJ5Pj6%oj0lQOnnOM%j7j1lnRPorj7p
4750A420RJ1OjKJ4Lj3j0OPMJ5J8jj5j2monmmMJ4J6J4Kj7lj0j4%%nlJ0Rko%Rjj2lJ0Jj2pJ5
4799A449J9oj4nRPjmMlmkmMjj4LOOOj1ljjNPjj1llMJ8J0OJkj1pQJ5lj5j2nRJ2Kj4jJ1RpNj
4853A465j4qKppJ2J3J4NNj5j5qJLJlj4JJ8jnolqppLPQR%ommj0PJ7PlLOLKNOrj3JqMJ5Q%j0
4908A456j2MKkLoMMJqQkKOj0kJLJ3K0kj8k0j9MJ0lpNRpLNpMJ0O%jpLJ0njnLOMomkqmmKQJq
4966A440lklpMJnlo%PJkOOJ1jj2rPJ1JPlmj2k1%KjMJ5J7kj6j6pJPJ9kmkrmQJ2J0nj5%J1J0
5019A442kpJ3J4J3oj3JKqk%LmO%nqLjloLPj0lOJ2omQoj7op%MLMJ1Nj2k0j1lJJ0J2RPokLLp
5074A420MJ4j2oKj8j1J6J7q%NJ2J3%j0pqj9mkopkNJ3J1Mpj6ljLJmMJ1PNJ3J0kqK%qj9nQMl
5125A408%mQK0ml1j1K1K6Qj7j4qol%kmkJ6K5Lp%Qj3l0qLRNoLJj2j%JRJ4LOLnrnj1RRlMmj4
5178A388RJ6PMNJkpNMqk4j7nlmMLKkJ3Rkrj0J3J3J5Mnj8nQqmJ1Jj5oJ3RKJ9J4jljom%k%O%
5232A427kJjknkmnllMPlPJ3J4mj7n%lQMj0j0LPjoLLoj3qnJ1J5ROKj2mPmkLlnkoLJ1jprjJ2
5289A406KJ2Jj3pj2jPLRQqoLjpMNmkj1j5J2J7NMNnNJ0%j5j1kmqmJ0%nJ7J6RKj3j1noLJj0R
5341A399Rnj4jJ2J7qk1nMkj%RLk2pJ6K1J2jKj3rQnj7qPNmPJ9RooNJ0Nj4j1LPQLMj3oJNJ9J5
5393A445%porkpj6j0plj1qJJ2Pj0j2j1J1J5J2PmMOMkj0llj1JPjjKKM%QJ3%%Nkj9jlkMJ0Ml
5446A400ok4pJ1RJ2OjO%j8j3pOLOKMjj0LK3J7nj9qqj1lrmJ3QPJJOj0nNRJ1lj8PK1KmLj3j4
5497A381nk%RPkQLj2rPJ5Pqj3mlj7j3J9J1ooJk%OOJj7k1mJ3J2Mj2J4J8Mj0k0j9j2MJ1J1J7
5544A372J9Jj0j3j8j1J4Nqj3%RNoj2MKmj2JJ7J3J2J2J2Nllrk0j7rpQK5J3Ojj5qnRRRJk1oJ1
5592A363nj0lJOmmoOJ5K%moLPPNmj0pK0J6%%j0k5JK6Moj1mKj0kjJ0J6ORoj1J6J0kmlkj1km
5644A374mMMok2j0QKJ1NljQjLQOonj1j7rmNJ4kmkpomJlRJ2j2qJ8J6oj1rpQRmpJ6J1lKLnj9
5698A339nJ4kj5mJ2K0J7nj4MKLMrqKNJ1Lj1qj0MJ8M%jj3rKKm%M%jNj0j0jkkJJ0pj4LJ6mnR
5750A340J3J0JmONmpJNnMKqj4PQJ0lq%%Nj0KMk5j8OQLMJJJJ2J2J6Nj3rj0kJ5%j1ommQKKJ5
5803A369jpqJ0J3jj4rO%jPJj6rJJ%Oj2j8LJ3KpNMMKOoj7pOmQOnOkrmLJ3Pmlj7lRQJ2J%kj2
5859A334pJ2R%OLnknj1noj0QMmON%o%MLLrmLLOjOJ8JlPNJj0j4qmJkKNPNrj1JklnKLJkpk1k0
5919A278NJ3J8J0LKj2%MNj%Poj0KLPJ5lj5j0okMJ3J7OlLlrnmMjrolLQ%n%nrkJ3J2Omj2mKl
5974A311lLJ3J5J0j5kNKNLj1ljpJrnmoJ0jO%j4qMK1J6jj2pjLMJ3J1RJ0qj7j3nmq%J5J1RKr
6025A338LR%ljpj0jrrJ1J0mNPKKJ1Nlk1k1j1OLJ0%k2kJ9Kq%J3J7Mokpk1nKMmMKLNNkkqJlq
6080A303nOJ2NJ8Klnj1mrj8JOj3kMLqjJ4J3kkOJ0NKlj6j6MOKJ0lj3j4qmLJ1LPJ0lnNLMpj4
6132A289OK1J3jj7j7PJ1%poJ0N%Kjrj0lPJ5Qj2kJ2QmMJrmqpMjmQMJ8Pk0k0nPJ2J4poP%qqn
6185A299MMnMMjMpnjKpkMJ3OMnl%nlpmK0Rlj9k6j0OJ2KRNKmoKRJ8jjnJkj5qRJ7Lj3%Qkmr%
6243A297RMpNPQMpj8rROLnlkj3j0LK1QJRMnj9njJORM%lqLJ9Oj9j4jPJR%LMj0j2j0nOmpJJJ6
6300A297NlKj0j2LJ2LkmKmmK1J1kqj6ppNQQOPJj5j9%NkmkLRRPJNNj2j7j4JJ7K6Qj0pj5j5k
6352A274JQJ3jLlj3J%J3NJjonNJ1lk2j3kOJqKPPJ5%j%j1mNokMQJ0kj6j6okloQK7J0n%rkjK
6407A278MJjOj0j2Kqj1PNQJ3jlOPkplJ1K0nk1qJnNjpjqLJ0J1ppQL0J3NJqnmpj0k0j3j0KQO
6460A266K6K4j6j5MOMNJkj9pJ3LJJ%nMlj0onj2KPKmRLkMJ3lkopJojR%PQJ1mPKk2j3prMJ1m
6515A268nPNKnoKlO%j9%Qlj2rJ6J7OJpj0LQnj4NOrJJ7K0NqnJRj2pmqjllQRjJpmpJnOQlq%R
6574A262OKJMKnj8MPj9j5MJ0K2J1pPNj1jONopNkj1kLOQJ4J1Kj0nnoNrj2RJ8oj0pllkkRJ4L
6627A281jLP%JmmqqR%j5j3J0J2qrJPKj2NJlPOJjmpMMnkRQMj2j1J4J4Koj0j0LJqnr%J8K4K0
6681A303Lj0j7kRoKOpj6k0%PJ0PnnlQRJ5ONkpkj3j3j0j6oJ1NjLMJ3pj0J7Nj1j3j8j0J0J0n
6729A233oLPNKJQMJ%Kr%omnoLJ3L%QRJ0N%MlqRqj3QJ1lk5j4QJ3RJkoj1LLJJlOPQ%nmpNORM
6789A285NQj2j3njM%nkkNNkk0k2nNMJ0%%J4QlonpPOlkpk3LK9Roj1jj3JJ0jolkOOMJ3Mnj2J
6844A247QNkkQJKmj9on%rQK1kj3oojJ1KNmlNpj4lj1mRJ5RjjLNRlj4J1Lj0qnJRROKRmmjMJ4
6901A269mj7j3j3kJ9J8J5jqkJ6Oj2j8LNlkkJ%%%kjjnRJ2QLnj5olk0j1LJ6kj8JJ6Kj4jPPkj0
6952A223rNJjPNL%pj2lOPNjqp%J0J2Qj2j5j2RJ2KJ3knpJORRo%roQRkkKpj5qKkknJ1J3Jj0j5
7008A209pOQNjPQjjKkj2kJ6J0rpj2rJPNNNJ0J4QkroNJ0K%qqJjrj0OKjPrLloJ1J5j1j1k1j1
7062A199ORPn%kKOLnMJ0k%%qj5QJ7J2jj5%MLkj8k1kNOQLj2qOJ2kL%pJLNoJjLOlmM%nlPRJ0
7120A235L%PPNmj3j5LJ7qk5j0J2J4j4j3rj5MJ3NMojJqJJ6J8Ml%P%kOPlKJ1Jmn%nlojJ1QPR
7173A265kmj5pJ2lrjPnj1j0LOpQRrNJqkm%Oj%J3Kk1PNjpj6qjRJ3J8J1Loj1kmmpNQJj0j3kJ0
7228A216J1OljMMj4pj4j8%QJ2J2OP%qJJ1NnKJKKKj3k4mmJ5J0k6k1j1rRK0J8J3Lpj%NPJNMj
7279A231%j2j6onJ1%j0p%J4J0j2pkJK3J6NLkprqnpmMJ0J1Nrj5jOo%J0klprNK5OqpJj7j2J%
7331A183Nkm%LJOkkJ5QJMN%rLPj3j9pKLljJ1Plpk%rj3%lJJ0K1LmkkkJ4Mj7pJ0J0kqJ0R%MM
7387A221kj4j4J1J0j0nj4qJ2%%QJ2QrrOJ1NoLNorlLPmOJ1%j3nmmMLjkONj4j4KJ2OJNJ1OqN
7440A227J2mj3kjNOqj0nl%joo%LjjlPOn%Mrnk%QQLKj0j0ROJmnkJ1Jlkk%NNKj2j5j0jNJ0J8
7497A203krkLnqJ4J5LJ1ok1jNm%mKK1J7Kj1k3j7%%mMJ1mj0KJ4K1LrkJ4J2oqL%ok4j1%lPNM
7548A196nj1LmkJ3LJ6OORlj3rMNKlmlnJRoj5j1oJ8K6jroJJjllJ3jpjJ0jq%kj3KJ9lj0j6j1
7601A167J3J0PJj0J1J1j3j2mnK5J2QMqj7qjrpOknlPj1nJNK0J0Jrk1m%kMKMnoJ1KpjllnMpj
7654A152lNJKOJ0PO%OQMJ4J7jj7nqNK%J0MLqlopJpk1roJ0K7Qj4lLJJ0J4j5j4moJ4RJLj0nn
7707A186QJ5Kj0k%rj6j0oJJ3MkNqkMJ0J1lkjj1Llm%OPnj1%%OOjNLkrNKlnj2pJkjJ3Kj3JJQ
7763A168moJPkmPMLmKklLnkMNNJ0MJkpqkpPJ4J5Rrj5j0j7KPQMj0n%Qjnn%pqJ2J3LkKNJ9Mq
7821A196QljQnorqj0j3kJmMkoKJJJ3RKRRjJmnoj0RK0%j1qj3JJjjKmkJ0J1Mj1nLqj0jNJ3J1
7876A184jNqkLoj1lJ3Lj5mN%mlJ3QlMM%J4kj7j5lKJ5KkJrlmlJOJ3J2MqmQJ0j6k6mJ1RJ0ol
7929A175JjNJ7J2pj2j0J4moj1jPQMj2oNPQLloNKj2j1%jnLJj1j1lJ0JnoqLJ9J5jjprPJ0MKn
7982A173j3OPokJ4J1jj2rpJ2J1Nrj3ooRKojnjJ2J1RoJNKrj5N%j0LPPKpmlj2mnKQLPjrlLPO
8038A165qlRJ1QJ0mj7oPLnrqrj0QJ7NopqKJ4NJ5J4Llj1j8j4ojJ3Qnqk%njlJ1J5QNlj0j1%J
8090A156J0J3PKpj4Lkj3q%rjJKjjJKrK1Qj3opJJ7K6Rpmrj0JL%pj2%OORNmrkNQmj1j5JJ5MN
8145A162qj1KJ6o%J5P%lj2rKLk%pnJ1J4Omj3kljMmkpj1MNoPLQQjlMlrJJ5Pn%Joq%NNJ4klJ
8203A174j6j0MnknOJ3klRJj6%O%j0mlLQ%qpLJ1RPOpKKlQ%j7oJ1KmQkpqkLKnnjJ1MpjkJ2K%
8261A159Qjj8NNlMJqqj3lJ7J4krj1OMmlkllJ0J4J3j0j6JKlrpK%J3Rrr%PknKj1jJ7J6kMkj1
8314A145mKJ1J1OJpj1j2j2LkpJo%RPJ1j0OJ0KKLon%LMrKQj3j9j4LJ2J0jj2j0PJ9J2%l%PKJ4
8365A170MolJj5j8pJ2K1Nn%j0rRRMmLK0J3j3j9k2j7KJ7J0Oj1qKrj0MPMJ%kPJ1KpjpNMj0j4
8415A126%QNqj5mjKJ0lj7jQRJ3Jj1j1JJ1J4J9J7Oj4qjroRMoj4k0j0JJ0Qjpj4J3J9PJ5jj6q
8463A130J0K0NkJ2qk1k0jJ2MmLj3mLoQjrKK5J2r%mkJKJJ1KoMj2k6j4JJ0J4J4jpmkJJqlOPj
8515A133KRJj1rJkOPMj0k0%J3OpkJ8Lj8nLrjJ3J7N%lonqOkqJ%jOMlml%ON%pL%KLjMjKQPkj2
8575A138rjJ3kk3%J2QJ3kj4PJ1oj4MK0RNj1k2llnL%RPjLOjkNkj4j4nMJ7K3jk9k0JJ0mj8jJ2
8625A113NOMj0LJjKnj3mJ2JkJ0Jj2o%J0Q%knjJ3J4qrrppQOKMOQj3j2kk%lnJ3J0j0MLnJ1J4
8678A139j0oPmlpj0kkpQ%%J0J2K1J3mj%nj2lpoPnnlnJ0OlKjPMKlonrJJ2J1J4Mpnj1pmKklk
8734A117MJ5nj6%OLl%KLPj2k8qOKrLJ7J6jk%MJ1LjJj3mJ4Okrj0NJQL%pmLlJLNnlJ3QJpKmr
8791A128j8mPlQLj0okMMPNoJLJ1kojoj6qPJ7JJJ4JqKJ0J3Mj0rj0jJ6PKkmk1qlnLRPKMlPPm
8847A139j2jlk0qJ2OKRjLNj3kPJ0J2nj5MKnjNj9j3RJ5Nk%olPLj0%%LopMMQln%rkJ3kj4LOJ3
8902A122oJ%kkj9OJ9K0Nj3ljlOkkKopJ0kKJ4J8jk2j7OLj0mMj%nKkKooRkJJ5MroLN%n%jjj5
8958A098mK%%P%j5nRQlJ2OpJ1knjjJ2J5Ppj6njMKnoLK0NlLJj2pLKK%PQpk4j3K%JKROrqKRm
9016A108j5njKjKMjl%NROJMJqj2pJ2Lqoppj0j1j5KJ3OJ6J6KJ1J0OJ3krok0j8NJ4%KLJj0mQ
9068A099Ooj1jmQJ4nmJJPj0lJ0MNJ8Lj2oJ6Rk0k2NNj0lQOjJJJjMNllPRppj8mJ0J3KJOKMpj9
9123A104pLKJ2%nKjOnnrj5j2j0KJ8JjJ6J4KkOJ1Jj5j8rRK4J4Nlj1k0j5OOMpj1j2JPMOkMlJ
9174A093K5QkRqK%KJj2qkmqnJ1J0Lpj0jRJj1NLJmJNOLLJoJmmJ1Lj8j1JO%j4qKJ6K4J2kLoq
9229A118mlmj1PLJpj2OPLqj3KnrMNJ9J2Kj5lRnjJklMlJ1L1Qj1j7rLLRkj4j9j0lJNNK%OKlj8
9284A075ljJRlj0%J3JrOJ4J7Pj8j4noQJ4jLJ0Npj2oJ3K0Jj4j0Mkj0j0Kj4oK2J4J1J2mnPnl
9332A111mpJMmROnKlqojJ4J0J%NKj7j6rkoLJ2%j2oLjJ6Jlrj2kJ0QqMPj2j3J3PklOOlKnNJL
9388A093KJJ0mjJ1%j8j3NLPJ2kpLoLJ1jqlkj2pQNJ2J0j1LJ4oj8pj4RJ2j0LlnJ0J2Qnk1j1M
9437A076ROnpj3NRPlkJ8J8R%rmjRRomrpj1qkq%J8J0JJoorMjmMrj6j8NJ6J0Qjj0%LjQJ1olM
9493A089nQJj6jQkk3mJ1J7QLmj4%RNJPJ2j0k8nJ4RMPkkJKj1qPPJ0J7%lj3j1nj7j3Loj4mMJ2
9544A055J4PlLJ3Rl%QQJ0jj6%Jj5oj%J1QPRj5j6qnNQnkNLJ0Prj4nOMKMPkKkj0kJ7J4nj5j2
9597A085lJ2Pjoj2%%j3j5J3K1LMoj4K%oLJ0J8%j5j2l%NLKj2oK2J4qj3j0lRJ6PlqNMMoj8rJ2
9647A079J1Pjop%oMJ2K0Rknj2qJkklkMmj1jNMmj5nPmnqJ3K0J0P%mj2Mjpj5nJ7K1nrKJjj2j1
9701A063qJ1J1j0roOJ7Qnj1lolkLMMOJ6Rpj8j3kpJ2J4QrOLqlkLJOJ4kprrm%LLQkOJ4Krj0q
9756A069LQJ1PKJj1pkompoKRQrlJ2J9J5nj6rj3jnLJ1KjkQNJK%koj3j8jPK6J5j6k0MJ1ORLq
9809A088j6%Mj1j4MJ3J1KNPJ4Pmk0j8j5MK3OPlj5j0OJ0Kjjj5rOL%oljJL2Rj5ljnOLpqQKj5
9860A067j6JMJ2JqMJ6Nj2qJ5J5kj3k5lNpQLnlMPQnNR%JNOKj2j3%QPQMKorJ0mj3oN%J1MMjm
9915A091opojRLj3j7kJ9RLPopKj3qOjlLjLkOK0K1Lj8k0qj3j1KQj4jJ4KlOQJkjkQKJJ1mj1M
9969A071K2PknrKj1j0mljmjjjj1%J4NmJJ1KMojJ1kj1%J1%Nj0j4nPJ3J0%nkPJ2pqppLJ2L%M
10022A085JkLNj0JOpkNkMJj0j9j0NRNKOMQlnJLNPpKj2nnrnRJ2L%j1j1j2pK1K2mpmj2jjjPN
10077A063jK%qj7oPJ5J0OKj6qnJJ3J2Nj%LNj0nJ2NnOJnj1j8j8mJ3K0Ppj%omQ%LJ0n%jJLnJ0
10130A076J1rkjkJnk0mRJMmqPMmj8%MjJ0J3%lorKK4J7mjjqj9Omj2MMjjL%j6KJ3MJ6J4Lj6k2
10183A051RJ2jJ0Kj1j1j5mJMKJJONjmlRJ4QJ2jj0j4qOLKqnMPJ4ROlrjnlLrkjjlL%k1k0jJ2
10237A041J0J0Lj0j5oNjLK0NmJ2OpKPooj2kkLLL%nPMj4mpJJ4RPj0j0kj2NJ3MOlj9%kj7PJ8
10288A052Rqqjj4oJ6K2J2POjpmMj5k2pp%lPJ6NOJmljmqqRNj%oj4KKRK0J2rj8QJ7OqrrmK1J6
10342A081monojMlJkLJ2QrpJ8J2qMKmrKNOPJMkj7qprKLJ3K0Kj1roqmqmJ0lmoJ0Lj2PRKmKl
10399A064lNJJ2LomK%k1j5kqJ3J2J4jnlj1QJ2Kj1nNQQJ0LojJOoj5pMJNPLppKRMMj2rJ%j6N
10453A053J0j0jmmPJJ0npJ3OPJ1j1pjplJ3%n%oplnmJ0MOJ2Mj2oj0j7kJ7K2lj7jJQOlKj3j4
10503A035qPJ8Oqj3nLOPKMONJ2Lkj8oMRNj2j5oJ0Q%Qnj2mPNkj0lj0j2J0J6R%j0j3MJLm%mK
10555A033mRRoRNmpj2%PJpjPNNjKRoj3Lrk1MMmK1K3J9Nj3npjJ0j3k3pMQpJJ5J2J2MJoj0jr
10608A050lJ5Mj0MmnOLjj5qNNNlj1LJ1JMRK3J0j5k5j1J3Poqj4nPjLjKjOJ9J4KkPj2l6k1mJ2
10658A028J0J3PknnnpoNJ6Lj4j4qLmJJ0J3NJ0PkPLj1QJ4nkm%kj3j0nkNLOkj0j0RMJK1J2%j2
10709A064j9OJ7qj2jJkj2mJ9Mj5oprlnNJ5RMPOKM%lkJ0QpnqkNrj0jMKookrOPj1J2J8OPQlo
10764A063j1ljk4qK3J1ML%jkRJ4Olj1LlojpJjk%LOmrROj6j0J6Mj8j0LJ2LK%j1j2nJJ0J7Rl
10815A056J3kk1pOqJJ1RKjrj1oOKj0LP%PMkrkKJQkjppKkNRRo%nqQOJ1J2QqrO%klj0qOO%rj3
10874A038Qj%J7MqomKjj0j4PJnJjOPNrmOJPN%J1%qKjj5j0J1OnjPj2j6JJPJ5PONprjj4J0J9
10928A061J1oj3jJj4LJ5rNK0Rrk4j2NRlj3lKKLJ1J3NOjj9j6MJ5Pqj0OPKLj0kroOLjJJ3J1m
10978A066NPmpj7j4QOrj6%J6K4J2jmj3lpj3kQO%j6oNJ3J1jmjOLPj3k9MOoMNLrrK2J1okknm
11030A035lRMjk%pKOPOkKolJpqOJ0OKnqlMOpj4opJ1n%J8J5mqooMjooKMnNJ6mOLj1pKJ5MRJ
11089A063k2j3pONJ3k%J5Qj0j0Kj0mOnORJlPkj3PK1Jj4JqqNlj3pJKJ1j1j5PK2J3ORNqMP%j3
11140A062k0njjoj1qJ3K4J6Ooj8pj2oJ0qMQJ3J4RKj5qKoj7pj%l%MJ3jojnj3jK1QJJ6K4J2J
11189A090j0j2j3mlrm%RKjj7oNnMPQJ3oj2j1j5J1L3J3lnNQJ2qj5j6mRLllpKJ4MommMjl%LJ1
11241A060kqjQJ1QmqLMlJkJpj2jJkJ5jj2qLJ5Nj3pol%RJ3Mpj1J4K5KqpNjk4j1%OJlMjqNOl
11296A045%J4oj0MJ3jpLKMkj0lnKNlkkNmjLOoj7oNQMno%J0OrnljQPmoQRj4j0qkJ3OMRK3Nn
11353A068j0k3k2J0J6nnnRQP%rl%%PMjj0j5lJ2nMPORjjm%%p%ON%prrkLNJ2P%%J0J0qrKjj0
11408A043oOkpkKoPK0Qj0j4QJL%rrj2j0LROkoMN%J5J3Nlj9j7KLqKRMLM%oqoj1OJ6QRmnjJL
11464A045jj0rMQPokJ5J2Nlj4qKJ0Opj1j2j3J9K6Qj7j4j2kJ4nojNPJ2J7kpj1j3j4LK0J5%j3
11510A047rMJ4pLJ0Pj3k7j5MJ4J4OLj0j4mmMJ2J4J4nk6pJ3J3prpPJ9nj0NJ1J4mj4pJ0J0qo
11555A054mjJ6J0j4mRJ3%jKj4j1lJNoj5j3nqjK0J3J3Okmnj5j2JMQQOOj0nOLlKLQRj3j1qpp
11606A024%nMQ%MNjnkJ1Mmj3KJ2OMJ2lrnjnjKoLP%mPQJj2j8oRnj2J1OnJ%KK6J7oqJLlkLML
11663A069J0QnoolJ0Oj0rQJj1JQJR%j1j6rnLJ2jj2j2mJ%j2%K4K3Jj4mj0j3LLNKOJ6lk1nJ4
11712A042Jm%qNjjjj0NJ8JrMj1j4kJ9J4LMpj0j0RJj%ljJ1kj8mJ3PnL%J4kjOmrNJ0lj1KP%Q
11765A060lk2JLoJ0NQJ2nkmrnr%J0Oj8lJ1J0Omj9oP%MkLooJ0K5J8kmMlqMOMJnj0qoj3j2QR
11818A045jjMj0j1JQK1Rj0rkj0j0qjKJ1J2J1J0J2nj1loMnJ2Qo%qoJOmKK0kj5pJlJ0J1j0j1
11866A046NMJ3Oqqj0lMNJ3J8RpoMr%kj2kRjmlpj1MQj0oJ3QmjmjqmQJMJ2J4%j0%NpmojPOnn
11922A057onmLPj2q%jLKqJ1J7J4%j0kJ2jk4rJ1J1mLQPJ8J1Loj0o%nj3j1lMpnPJ2oj1pk6j2
11971I99J8J9JOJ1RJKJkRrj9j0mKROMlk0j7%J2J1J6NrmQPJ0Lj6mkmKJNLqJQJ5jpJpj5KQnm
12025A045ORO%%llLJl%%lkPklJlj4nKJpKK1J2j3OJ7lqjPnrj7j1J1NKPlkKPNoj5pkPJlJ7Ok
12082A061Krj4ro%K3J4%j2qlJ2MjJ2J0J0mpJ5Rj7j4kj6pJ0RLOmlkj9qlj2j2QK0JlJ5RQJ6Q
12130A090qj3pLMqmRoj1%jMO%LMjqnQQjjoj2mjPKlLKKjNOJ2OmNNpk1lJ0J6J0jMlj8j3j0mR
12186A058J1J0mkPJ1Npj7lMLnj5JKkmJ2J0komj1korKRJ0PNKkkj3pJ4JqKmj0pNJ2OPJ2Qnj0
12238A069qKJ1NQnokkqjonJ5nj8LlJOL%KJ2JkpKOjkKnj3j5mQJLNJ0J2J1OnNj2OJ3J0nj0k5
12291A063qJ6Jj4j6pjjORJ1J1QqoJ1oJJ3%j0j4j5KJ2RJR%kMj%J3Oj4k1j3pP%kJ4J6Qopklr
12341A058p%Okj5LPkj0j3KQJ4J4oj9qJ0J5QJ5Jnkj0PN%pKMoojRP%lJ0NMJ5JmJpk1rJ%j1j0
12393A048QJmONMMQJj0j2PQojjq%ljj2q%J0NLJOmnLnlMRmj0j0JjJ7J6nMQLj2j5KP%%nnrj0
12449A030J1J4QLJ2Mqj5NJ9RLLmlJrk1nKJ4jk0j5ONPkjJ1RN%jLNj0j5j0NMQJ2J0J6Mj8qjP
12499A088ojQJqj4j3ojNJ0QjNJ5Kj7pJ2J8Qj2j1npKjNJ9J1rOLqj2oNNJKO%kjqqpoKkj2J%o
12553A051MK0J6%Mkj1j1jJ2KmoMJjnpMOPkjKMMj2j0J3J1mlmk3pJ6RlnlPplOJ2JlJ0%onj3L
12606A067OMPJ1M%j3qQnj2nNJLJ4J5qnNJkj2pJ2J2Nj2k9oK5K5%kJ4J0ok2j4MKj6oPllPQRJ0
12656A105nj4mlmLK4J6j2j5rrr%qNJ5LqnNMJL%rLNQ%Koj6rJ3J9J2Jj1j0mJ1kQKmJ0%j7j3p
12707A065mnMJ2Jjmm%Kjj0RJ1%MQPJ9%kj3k1n%%J1lmLMnoL%qrNJ2J5J0jlrkMkJqJNknJJ2l
12763A089j6OQonLNjjNnrJ3J4J1jj8j0J4OKPj9j0JrrJ1%j1kLOPMjj1nJ2Mj3oKKJ9J9j0j8j
12812A076OMPJ0J3pj3J0%j7qMJ6Nl%%j2l8k3kJ4J1lnKJ0QJ2J1MmmLmrJMKj4qMQK0J4Pjnj2
12861A094j6oLJ0JMpj5RRJKJ5Jo%Jj1j8mrPJ6%j1q%kKOkPPqMRlj1okNJ1LLjnlNRLnrmmRLo
12918A077%NooNqmLoj3j1kLQORQpnJ0J7Mj2j1ljpLJ0Lpj2nJ3J4J9J0oj1mkj4qnKmpJKNNLP
12971A065NQj6k4oLn%LPM%MQjjqJNOmj1k5%J4NnlpNJ2J5J8Lkj8j2JrJMNjKlrKOLOOqj3j1m
13026A021kNKlpnJ1K1QjmKkjnKLrkJ0j1j6Kl%LOMpqjKLLMLpnLLj%MKpkolk%J0J6Pj1pnlPO
13085A027j%j0j2LJ5PKNrrrqKJ9Oqj3%J2RJlRlj6j3LJ5jmlOJ2NJmj2j3nj0NRmnPkj2jqoQQ
13138I92jnkKLppK1Nj0P%pnmJ0%oljKRJ0%MkJpj5mKkMK3J5j1j0qo%Knmj1j3%kqMLJ1RmmMP
13194I76J1LjR%lmj1kLonKLJJ0lmpoj1nOjRRj4j2JnLJ3OLk%Knj1%Jj0prJ%KJ4jmlKOpkQKj
13252I44POmkmjKMlj8j3J0NlkjJMMmoo%RJ1Jpj2omj%QQJ2klQJmpj2MMj0pJ1J6Mnnqqj0pPR
13309I15MqqkJ4J6%oKkj0kmj2j2J4J4Nj1nOQJ1jj5rmNMKPkj3rkjMQKmopnMJ0mj3j5mNJ0Q%
13362H82nrkmj3oRJ8NjkKkKqj6pRKkJll%kLLlqNNlOLKqnJKMjqjJ3Jj0j2rkJ5J7Qjoj1pjnr
13421H23jRnrkNJ1%m%Kj0lLKpnM%j2r%QOKJPpj6oNOQJ1%j0j0LJ4J1JqnkloMOorqLKLQOpm%
13480H00PJoLmj6lMjnJQPnjj0j0NlkKKkopopQJ1nlJKLNkj2njPjj3mNNmjKLj0nJMKKnj0lL%
13540G26mkJ0oqJjjM%mMRQkonlNOnL%moj5pQJpnLOmj3kMJj0jJ4Pj4j5QOjLJqnMLmjL%opNL
13601F74roqrmMJ1J5J4Qjllj3j0n%LoKjnpOJ0jqoj%OQMK
13635F61
##ENDNTUPLES=	NMRSPECTRUM
##END=	
