# Supplementary material for: Data presenting the synthesis of three novel stimuli responsive hyperbranched polymers synthesised via RAFT polymerisation and the bio conjugation of folic acid
Source: Data Brief. 2019 Nov 21;28:104861. doi: 10.1016/j.dib.2019.104861 (PMC6909163; doi:10.1016/j.dib.2019.104861)
Supplement: Multimedia component 1 [file mmc1.zip › Data in brief raw data nmr convert/Figure 4/2017-02-08-001_colcalib.txt]

<COLUMN_CALIBRATION>
Name	2017-02-08-001
Created By	Wenxin
Creation Date	08/02/2017 16:11:23
Last Modified By	Wenxin
Last Modified	08/02/2017 16:15:32
High Limit RT (mins)	10.6833333333333
Low Limit RT (mins)	18.0833333333333
High Limit MW	968043
Low Limit MW	593
K (Input) ((10e-5) dL/g)	14.1
Alpha (Input)	0.7
Calibration Flow Marker Name
Calibration Flow Marker RT (mins)	0
Calibration Comments	GPC Column Calibration created 08 February 2017 by Wenxin
GPC Column Calibration amended 08 February 2017 by Wenxin
GPC Column Calibration amended 08 February 2017 by Wenxin
Calibration Type	GPC Narrow Standard
Curve Fit Type	Polynomial
Order Of Curve Fit	3
Number Of Points	12
Curve Fit Equation	y = - 0.004546x^3 + 0.1897x^2 - 3.008x + 22.01
Coeff a	22.0103380132929
Coeff b	-3.0078235989046
Coeff c	0.189707720676552
Coeff d	-0.00454585723984021
Residual Sum Of Squares	0.00351009742519198
Corrected Sum Of Squares	12.540758739043
Coefficient Of Determination	0.999720104859823
Standard Y Error Estimate	0.0223929115863288
Linear Correlation Coefficient	-0.998631181991846
</COLUMN_CALIBRATION>


<COLUMN_CALIBRATION_DATA_POINTS>
RT Corrected (mins)	RT Actual (mins)	MW	Log MW	Source Chromatogram	Assigned by user	User	Point in use	Percent error	Residual	Predicted MW	FRM RT (mins)	Concentration (mg/mL)
10.6666666666667	10.6666666666667	2136000	6.32960124835652	ICF_08_02_2017-0004.sample	No	Wenxin	No	53.780963175362	0.335178944910626	987239	0	0
10.6833333333333	10.6833333333333	955000	5.98000337158375	ICF_08_02_2017-0005.sample	No	Wenxin	Yes	-1.36578767731743	-0.00589127730311478	968043	0	0
11.1666666666667	11.1666666666667	569000	5.75511226639507	ICF_08_02_2017-0003.sample	No	Wenxin	Yes	1.45998326277064	0.00638713223406562	560693	0	0
11.6666666666667	11.6666666666667	332800	5.52218331761869	ICF_08_02_2017-0004.sample	No	Wenxin	Yes	0.102391631903052	0.000445223383070292	332459	0	0
12.7333333333333	12.7333333333333	121600	5.08493357493672	ICF_08_02_2017-0005.sample	No	Wenxin	Yes	0.137422357200122	0.000596850550279804	121433	0	0
13.4	13.4	67400	4.82865989653532	ICF_08_02_2017-0003.sample	No	Wenxin	Yes	-0.682717256497668	-0.00295395877377924	67860	0	0
14.3666666666667	14.3666666666667	31110	4.4929000111087	ICF_08_02_2017-0004.sample	No	Wenxin	Yes	4.25608607404119	0.0188878259388527	29786	0	0
15.2333333333333	15.2333333333333	13300	4.12385164096709	ICF_08_02_2017-0005.sample	No	Wenxin	Yes	-4.80712589315832	-0.0203799771234614	13939	0	0
15.8833333333333	15.8833333333333	7360	3.8668778143375	ICF_08_02_2017-0003.sample	No	Wenxin	Yes	-3.09240030749466	-0.0132495078791259	7588	0	0
17.1833333333333	17.1833333333333	1950	3.29003461136252	ICF_08_02_2017-0004.sample	No	Wenxin	Yes	3.14859630114305	0.0138026534406843	1889	0	0
17.75	17.75	1010	3.00432137378264	ICF_08_02_2017-0005.sample	No	Wenxin	Yes	7.77064913274435	0.0349054614286612	932	0	0
18.0833333333333	18.0833333333333	550	2.74036268949424	ICF_08_02_2017-0003.sample	No	Wenxin	Yes	-7.86473145114649	-0.0326920038700189	593	0	0
</COLUMN_CALIBRATION_DATA_POINTS>
