# Supplementary material for: Data presenting the synthesis of three novel stimuli responsive hyperbranched polymers synthesised via RAFT polymerisation and the bio conjugation of folic acid
Source: Data Brief. 2019 Nov 21;28:104861. doi: 10.1016/j.dib.2019.104861 (PMC6909163; doi:10.1016/j.dib.2019.104861)
Supplement: Multimedia component 1 [file mmc1.zip › Data in brief raw data nmr convert/Figure 4/CB019-3070.xlsx]

## Sheet: Sample Details
Administrative Information
Export date	17 October 2019 20:23:41
Culture name	en-GB
Decimal separator	.
Workspace name	MDSJan2015
Workspace path	C:\ProgramData\Agilent Technologies\GPC\Workspaces\MDSJan2015\
File name	ICF_21_06_2017-0033.sample
Creation date	01 July 2017 20:30:09
Created by	Wenxin
Comments	Collected by Agilent GPC/SEC Software Version 1.2.3182.29519
Software version	Agilent GPC/SEC Software - 1.2.3182.29519
Sample Information
Sample name	CB019-3070
Information
Sample type	Sample
Injection date	01 July 2017
Vial number	1
Injection number	1
Injection volume (µL)	100
Concentration (mg/mL)	1
dn/dc (mL/g)	0.1
UV extinction coefficient [(mg/mL)-¹][cm-¹]	1
Mark-Houwink K ((10e-5) dL/g)	14.1
Mark-Houwink Alpha	0.7
Mp	100000
Analysed	Yes
Instrument Conditions
Eluent	DMF (100.0%)
Refractive index (RIU)	1
Set flow rate (mL/min)	1
LS Wavelength (nm)	650
Set temperature (°C)	40
Actual temperature (°C)	0
Actual flow rate (mL/min)	0
Column information
Data origin	Collected by Agilent GPC/SEC Software Version 1.2.3182.29519
Instrument name	1260MDS
Collection Parameters
Collected by	Wenxin
Number of channels	5
Run length (mins)	35.0167
Delay time (secs)	0
Sampling interval (secs)	1
Number of data points	2101
DLS Parameters
Viscosity (cP)	0.0089
Correlator run time (secs)	5
Collection fraction	0
Channel Information
Channel ID	Detector type	Detector name	Detector units	Channel Information
1	RI	MDS RI Signal	mV
2	VS DP	MDS VS DP Signal	Pa
3	VS IP	MDS VS IP Signal	kPa
4	LS 90°	MDS LS 90° Signal	mV
5	LS 15°	MDS LS 15° Signal	mV

## Sheet: Raw Data
Collection Parameters
Collected by	Wenxin
Number of channels	5
Run length (mins)	35.0167
Delay time (secs)	0
Sampling interval (secs)	1
Number of data points	2101
DLS Parameters
Viscosity (cP)	0.0089
Correlator run time (secs)	5
Collection fraction	0
Channel Information
Channel ID	Detector type	Detector name	Detector units	Channel Information
1	RI	MDS RI Signal	mV
2	VS DP	MDS VS DP Signal	Pa
3	VS IP	MDS VS IP Signal	kPa
4	LS 90°	MDS LS 90° Signal	mV
5	LS 15°	MDS LS 15° Signal	mV
Raw Data
RT (mins)	Response Trace 1	Response Trace 2	Response Trace 3	Response Trace 4	Response Trace 5
0	-0.0570815	-35.0822	-105.063	188.621	67.8109
0.0166667	-0.0518036	-35.6356	-104.912	188.642	67.819
0.0333333	-0.187912	-37.6682	-104.911	188.702	67.8248
0.05	-0.758591	-39.4218	-104.985	188.795	67.8739
0.0666667	-0.714493	-38.1445	-104.943	188.793	67.8844
0.0833333	-0.559464	-37.245	-104.949	188.735	67.8599
0.1	-0.413284	-36.8766	-104.917	188.722	67.8526
0.116667	-0.297623	-36.8624	-104.855	188.696	67.8375
0.133333	-0.223618	-37.1621	-104.858	188.671	67.8254
0.15	-0.173569	-37.4715	-104.853	188.714	67.84
0.166667	-0.136795	-37.7767	-104.858	188.639	67.8188
0.183333	-0.112991	-38.2088	-104.818	188.629	67.815
0.2	-0.0978851	-38.6088	-104.862	188.637	67.8193
0.216667	-0.0887299	-39.0504	-104.913	188.643	67.8187
0.233333	-0.0774384	-39.4659	-104.937	188.632	67.8138
0.25	-0.076828	-39.8956	-104.805	188.624	67.8115
0.266667	-0.0675201	-40.2151	-104.882	188.635	67.8146
0.283333	-0.0695038	-40.5424	-104.748	188.614	67.8129
0.3	-0.0679779	-40.8111	-104.877	188.615	67.8098
0.316667	-0.0708771	-41.0633	-104.932	188.628	67.8144
0.333333	-0.0655365	-41.3326	-104.895	188.611	67.8065
0.35	-0.0627899	-41.6039	-104.753	188.619	67.8089
0.366667	-0.0627899	-41.7344	-104.872	188.631	67.8101
0.383333	-0.0623322	-42.0068	-104.873	188.623	67.8133
0.4	-0.0618744	-42.1308	-104.856	188.631	67.8222
0.416667	-0.0557709	-42.2863	-104.985	188.627	67.8165
0.433333	-0.0623322	-42.4258	-104.862	188.617	67.8124
0.45	-0.0617218	-42.5802	-104.883	188.628	67.8194
0.466667	-0.0679779	-42.6017	-104.748	188.642	67.8289
0.483333	-0.0592804	-42.6708	-104.77	188.623	67.8094
0.5	-0.0644684	-42.7071	-104.847	188.61	67.8109
0.516667	-0.061264	-42.7	-104.915	188.606	67.815
0.533333	-0.0647736	-42.7137	-104.86	188.617	67.8135
0.55	-0.0643158	-42.7656	-104.785	188.618	67.8184
0.566667	-0.0634003	-42.719	-104.862	188.658	67.8281
0.583333	-0.0641632	-42.6482	-104.785	188.624	67.8112
0.6	-0.0659943	-42.6368	-104.847	188.61	67.8172
0.616667	-0.0699616	-42.5892	-104.742	188.625	67.8187
0.633333	-0.0687408	-42.4592	-104.938	188.605	67.8098
0.65	-0.0711823	-42.4342	-104.902	188.616	67.8118
0.666667	-0.0696564	-42.3823	-104.918	188.615	67.8115
0.683333	-0.0693512	-42.2202	-104.829	188.635	67.8181
0.7	-0.0655365	-42.1296	-104.752	188.648	67.8324
0.716667	-0.0623322	-42.0855	-104.876	188.625	67.8164
0.733333	-0.0658417	-41.8632	-104.859	188.62	67.8143
0.75	-0.0662994	-41.8072	-104.813	188.613	67.815
0.766667	-0.0719452	-41.6009	-104.887	188.614	67.8172
0.783333	-0.0667572	-41.4054	-104.847	188.628	67.8194
0.8	-0.0707245	-41.2785	-104.851	188.619	67.8228
0.816667	-0.0678253	-41.1349	-104.805	188.615	67.8222
0.833333	-0.0701141	-40.9048	-104.786	188.603	67.8149
0.85	-0.0685883	-40.6734	-104.922	188.629	67.8243
0.866667	-0.0756073	-40.5065	-104.875	188.649	67.8281
0.883333	-0.074997	-40.2378	-104.906	188.652	67.8284
0.9	-0.0763702	-40.0834	-104.796	188.627	67.8187
0.916667	-0.0777435	-39.9177	-104.891	188.629	67.8135
0.933333	-0.0754547	-39.73	-104.816	188.621	67.8185
0.95	-0.0823212	-39.4408	-104.938	188.623	67.8191
0.966667	-0.0812531	-39.212	-104.861	188.621	67.8149
0.983333	-0.0809479	-39.0356	-104.91	188.686	67.83
1	-0.0780487	-38.7089	-104.795	188.617	67.815
1.01667	-0.0814056	-38.5587	-104.923	188.61	67.8121
1.03333	-0.0734711	-38.3656	-104.837	188.612	67.805
1.05	-0.0728607	-38.0711	-104.797	188.614	67.8031
1.06667	-0.0707245	-37.859	-104.831	188.608	67.8063
1.08333	-0.0666046	-37.6569	-104.873	188.601	67.806
1.1	-0.0643158	-37.409	-104.81	188.599	67.8123
1.11667	-0.0653839	-37.1967	-104.892	188.609	67.8045
1.13333	-0.0640106	-36.9588	-104.812	188.609	67.8062
1.15	-0.062027	-36.7033	-104.861	188.612	67.8126
1.16667	-0.063858	-36.4928	-104.757	188.67	67.8271
1.18333	-0.0600433	-36.3259	-104.757	188.603	67.8141
1.2	-0.0630951	-36.0595	-104.863	188.617	67.8143
1.21667	-0.05867	-35.846	-104.861	188.612	67.8094
1.23333	-0.0641632	-35.7043	-104.777	188.667	67.832
1.25	-0.0605011	-35.4545	-104.843	188.637	67.8204
1.26667	-0.0574493	-35.2309	-104.834	188.637	67.8239
1.28333	-0.0582123	-35.0127	-104.916	188.605	67.8111
1.3	-0.0588226	-34.8739	-104.801	188.622	67.8178
1.31667	-0.0608063	-34.6003	-104.896	188.627	67.8184
1.33333	-0.0598908	-34.4221	-104.849	188.633	67.8172
1.35	-0.0667572	-34.2695	-104.876	188.62	67.815
1.36667	-0.0676727	-33.9167	-104.86	188.614	67.813
1.38333	-0.0701141	-33.8232	-104.984	188.638	67.8152
1.4	-0.0661469	-33.7147	-104.791	188.625	67.8095
1.41667	-0.067215	-33.5281	-104.845	188.611	67.8155
1.43333	-0.0687408	-33.3498	-104.797	188.624	67.8149
1.45	-0.0772858	-33.2128	-104.878	188.633	67.8147
1.46667	-0.074997	-32.9803	-104.795	188.647	67.8176
1.48333	-0.0685883	-32.8188	-104.777	188.622	67.808
1.5	-0.069809	-32.7264	-104.907	188.606	67.8063
1.51667	-0.0673676	-32.5809	-104.802	188.642	67.8202
1.53333	-0.0666046	-32.4378	-104.807	188.639	67.8313
1.55	-0.0606537	-32.3502	-104.769	188.622	67.8213
1.56667	-0.0615692	-32.1857	-104.855	188.646	67.8248
1.58333	-0.0627899	-31.9944	-104.771	188.64	67.8202
1.6	-0.0576019	-31.9556	-104.862	188.616	67.8097
1.61667	-0.0533295	-31.8127	-104.834	188.621	67.8089
1.63333	-0.0536346	-31.6554	-104.871	188.604	67.7998
1.65	-0.0476837	-31.5479	-104.796	188.626	67.8181
1.66667	-0.0501251	-31.5122	-104.91	188.636	67.8263
1.68333	-0.0524139	-31.2624	-104.876	188.614	67.814
1.7	-0.0508881	-31.2762	-104.801	188.623	67.8146
1.71667	-0.0600433	-31.1785	-104.94	188.63	67.8208
1.73333	-0.059433	-31.0575	-104.789	188.621	67.8172
1.75	-0.0641632	-30.9747	-104.786	188.631	67.8313
1.76667	-0.0601959	-30.8672	-104.748	188.622	67.8254
1.78333	-0.0675201	-30.8381	-104.826	188.638	67.8214
1.8	-0.064621	-30.7565	-104.812	188.607	67.8127
1.81667	-0.0679779	-30.7433	-104.834	188.619	67.8133
1.83333	-0.0693512	-30.6342	-104.884	188.631	67.8208
1.85	-0.0667572	-30.5502	-104.853	188.601	67.8138
1.86667	-0.067215	-30.4989	-104.859	188.631	67.8332
1.88333	-0.0652313	-30.456	-104.796	188.635	67.8245
1.9	-0.0696564	-30.3654	-104.795	188.621	67.819
1.91667	-0.0614166	-30.313	-104.867	188.622	67.8237
1.93333	-0.0621796	-30.2731	-104.83	188.613	67.8175
1.95	-0.061264	-30.1038	-104.905	188.607	67.8117
1.96667	-0.0598908	-30.1502	-104.789	188.614	67.8165
1.98333	-0.0556183	-30.1109	-104.794	188.635	67.8313
2	-0.0585175	-30.015	-104.766	188.631	67.8222
2.01667	-0.0626373	-30.0304	-104.87	188.606	67.8135
2.03333	-0.0624847	-30.0292	-104.843	188.623	67.8172
2.05	-0.0647736	-29.8618	-104.908	188.619	67.8143
2.06667	-0.0643158	-29.8666	-104.873	188.652	67.8602
2.08333	-0.0667572	-29.8563	-104.907	188.623	67.8156
2.1	-0.0641632	-29.8057	-104.905	188.618	67.8194
2.11667	-0.0679779	-29.8302	-104.875	188.633	67.8231
2.13333	-0.0621796	-29.7724	-104.763	188.617	67.8167
2.15	-0.0600433	-29.6871	-104.92	188.611	67.8216
2.16667	-0.0530243	-29.6383	-104.913	188.619	67.8147
2.18333	-0.0508881	-29.6037	-104.874	188.616	67.8045
2.2	-0.0495148	-29.6352	-104.823	188.613	67.8083
2.21667	-0.0533295	-29.633	-104.751	188.592	67.7988
2.23333	-0.0482941	-29.5882	-104.857	188.618	67.8092
2.25	-0.042038	-29.5232	-104.898	188.602	67.8027
2.26667	-0.047226	-29.4183	-104.847	188.653	67.8281
2.28333	-0.0447845	-29.4535	-104.807	188.642	67.8254
2.3	-0.049057	-29.5274	-104.796	188.646	67.8222
2.31667	-0.0453949	-29.4238	-104.93	188.629	67.8107
2.33333	-0.0501251	-29.522	-104.841	188.617	67.8133
2.35	-0.0478363	-29.4517	-104.793	188.596	67.8016
2.36667	-0.0481415	-29.361	-104.921	188.61	67.8104
2.38333	-0.0457001	-29.4106	-104.897	188.61	67.8094
2.4	-0.0455475	-29.4308	-104.877	188.621	67.8136
2.41667	-0.044632	-29.4082	-104.849	188.614	67.8129
2.43333	-0.0467682	-29.3414	-104.928	188.631	67.8234
2.45	-0.0452423	-29.3665	-104.915	188.614	67.8132
2.46667	-0.0383759	-29.2896	-104.806	188.618	67.8175
2.48333	-0.0450897	-29.3069	-104.85	188.598	67.8066
2.5	-0.0460053	-29.2818	-104.805	188.619	67.8199
2.51667	-0.0502777	-29.2782	-104.875	188.617	67.8173
2.53333	-0.0458527	-29.2091	-104.888	188.612	67.8161
2.55	-0.0444794	-29.2728	-104.874	188.633	67.8065
2.56667	-0.0458527	-29.2246	-104.833	188.605	67.8069
2.58333	-0.0493622	-29.1483	-104.879	188.61	67.8106
2.6	-0.0466156	-29.1584	-104.867	188.601	67.8124
2.61667	-0.0481415	-29.1937	-104.798	188.608	67.8112
2.63333	-0.0487518	-29.119	-104.896	188.6	67.808
2.65	-0.0449371	-29.168	-104.799	188.615	67.8114
2.66667	-0.0463104	-29.1315	-104.767	188.626	67.814
2.68333	-0.0385284	-29.0499	-104.926	188.602	67.8114
2.7	-0.0440216	-29.1042	-104.841	188.623	67.8161
2.71667	-0.044632	-29.1334	-104.824	188.616	67.8109
2.73333	-0.0485992	-29.1203	-104.841	188.632	67.8167
2.75	-0.0441742	-29.0279	-104.847	188.635	67.8211
2.76667	-0.042038	-29.1024	-104.789	188.618	67.8127
2.78333	-0.046463	-29.072	-104.804	188.628	67.8176
2.8	-0.0414276	-29.0595	-104.833	188.608	67.8136
2.81667	-0.0428009	-29.0905	-104.858	188.606	67.8111
2.83333	-0.0431061	-29.0864	-104.791	188.628	67.8233
2.85	-0.0432587	-29.0107	-104.91	188.621	67.8182
2.86667	-0.0388336	-29.0368	-104.809	188.615	67.8144
2.88333	-0.0441742	-29.069	-105.013	188.625	67.8275
2.9	-0.0460053	-29.0243	-104.796	188.637	67.8207
2.91667	-0.047226	-29.0893	-104.963	188.611	67.8144
2.93333	-0.0457001	-29.087	-104.778	188.613	67.8182
2.95	-0.0411224	-29.0308	-104.936	188.608	67.8194
2.96667	-0.0405121	-28.9886	-104.762	188.602	67.817
2.98333	-0.0400543	-29.0279	-104.757	188.61	67.8207
3	-0.0443268	-29.0684	-104.878	188.61	67.8173
3.01667	-0.0431061	-29.0493	-104.844	188.635	67.8199
3.03333	-0.0444794	-29.0298	-104.846	188.605	67.8159
3.05	-0.0423431	-29.0177	-104.802	188.622	67.8289
3.06667	-0.0449371	-28.9582	-104.898	188.63	67.8269
3.08333	-0.0441742	-28.9832	-104.828	188.614	67.8208
3.1	-0.0482941	-29.0488	-104.874	188.624	67.8237
3.11667	-0.0467682	-28.9558	-104.797	188.612	67.8213
3.13333	-0.0521088	-29.0005	-104.862	188.61	67.8158
3.15	-0.0553131	-28.9726	-104.894	188.639	67.8309
3.16667	-0.0582123	-28.9558	-104.783	188.626	67.8228
3.18333	-0.0585175	-29.007	-104.804	188.62	67.8222
3.2	-0.0557709	-29.0142	-104.91	188.675	67.8417
3.21667	-0.0536346	-28.9814	-104.921	188.644	67.8329
3.23333	-0.0496674	-29.007	-104.83	188.607	67.8196
3.25	-0.0518036	-28.9726	-104.883	188.626	67.8307
3.26667	-0.0522614	-28.8908	-104.883	188.625	67.8271
3.28333	-0.0513458	-29.0107	-104.921	188.621	67.8257
3.3	-0.0522614	-28.9916	-104.848	188.617	67.8227
3.31667	-0.0484467	-28.9629	-104.841	188.638	67.8246
3.33333	-0.0475311	-28.9266	-104.751	188.615	67.8254
3.35	-0.049057	-28.9217	-104.812	188.64	67.8361
3.36667	-0.0519562	-28.9123	-104.858	188.628	67.8277
3.38333	-0.047226	-28.9414	-104.907	188.627	67.8202
3.4	-0.0511932	-28.9558	-104.771	188.657	67.833
3.41667	-0.0533295	-28.9545	-104.938	188.638	67.8335
3.43333	-0.0551605	-28.9213	-104.808	188.626	67.8298
3.45	-0.0499725	-28.9295	-104.854	188.605	67.8202
3.46667	-0.0545502	-28.9623	-104.901	188.621	67.822
3.48333	-0.0484467	-28.8694	-104.846	188.64	67.8317
3.5	-0.0501251	-28.9564	-104.731	188.617	67.8303
3.51667	-0.0501251	-28.9845	-104.869	188.621	67.8306
3.53333	-0.0466156	-28.8973	-104.826	188.656	67.8448
3.55	-0.0453949	-28.9201	-104.918	188.634	67.8313
3.56667	-0.0444794	-28.948	-104.775	188.648	67.8373
3.58333	-0.0513458	-28.9404	-104.931	188.61	67.8214
3.6	-0.0528717	-28.9272	-104.97	188.618	67.8251
3.61667	-0.0579071	-28.9927	-104.764	188.619	67.8265
3.63333	-0.0563812	-28.9057	-104.913	188.618	67.8193
3.65	-0.0621796	-28.9098	-104.889	188.611	67.8228
3.66667	-0.0656891	-28.9123	-104.749	188.63	67.8433
3.68333	-0.0667572	-28.8795	-104.896	188.603	67.8243
3.7	-0.0667572	-28.9266	-104.819	188.644	67.8333
3.71667	-0.0632477	-28.8891	-104.843	188.615	67.8188
3.73333	-0.0641632	-28.8532	-104.919	188.636	67.8278
3.75	-0.0611115	-28.8319	-104.886	188.623	67.8223
3.76667	-0.0682831	-28.9164	-104.809	188.598	67.8227
3.78333	-0.0658417	-28.9117	-104.974	188.603	67.8268
3.8	-0.0656891	-28.9207	-104.874	188.616	67.8327
3.81667	-0.0630951	-28.8641	-104.784	188.625	67.8338
3.83333	-0.0641632	-28.9391	-104.864	188.613	67.8278
3.85	-0.0679779	-28.8401	-104.84	188.61	67.8266
3.86667	-0.0704193	-28.9301	-104.817	188.609	67.8313
3.88333	-0.0685883	-28.9338	-104.858	188.618	67.8237
3.9	-0.0644684	-28.827	-104.9	188.627	67.835
3.91667	-0.0667572	-28.8575	-104.814	188.619	67.826
3.93333	-0.0640106	-28.917	-104.861	188.633	67.8339
3.95	-0.0637054	-28.8979	-104.824	188.617	67.8291
3.96667	-0.0627899	-28.8454	-104.781	188.621	67.8281
3.98333	-0.0662994	-28.9379	-104.809	188.601	67.8198
4	-0.0617218	-28.9039	-104.752	188.625	67.828
4.01667	-0.0635529	-28.8819	-104.974	188.615	67.822
4.03333	-0.0653839	-28.8401	-104.882	188.634	67.8332
4.05	-0.0679779	-28.8485	-104.939	188.628	67.824
4.06667	-0.0667572	-28.8544	-104.788	188.638	67.8336
4.08333	-0.0659943	-28.9004	-104.761	188.63	67.8317
4.1	-0.0727081	-28.9599	-104.927	188.617	67.819
4.11667	-0.0722504	-28.8682	-104.906	188.646	67.8274
4.13333	-0.0737762	-28.9314	-104.901	188.637	67.8292
4.15	-0.0736237	-28.9098	-104.899	188.61	67.8126
4.16667	-0.0798798	-28.8776	-104.835	188.614	67.8149
4.18333	-0.0728607	-28.8813	-104.755	188.618	67.8202
4.2	-0.0759125	-28.9469	-104.894	188.641	67.8336
4.21667	-0.0788117	-28.8395	-104.977	188.616	67.8097
4.23333	-0.0775909	-28.8789	-104.83	188.629	67.8251
4.25	-0.076828	-28.8831	-104.766	188.63	67.8196
4.26667	-0.0748444	-28.9213	-104.768	188.638	67.8359
4.28333	-0.0798798	-28.9051	-104.756	188.613	67.8223
4.3	-0.074997	-28.9338	-104.855	188.636	67.8266
4.31667	-0.0763702	-28.8575	-104.831	188.601	67.8152
4.33333	-0.0745392	-28.7675	-104.77	188.645	67.8303
4.35	-0.0771332	-28.7763	-104.911	188.626	67.8211
4.36667	-0.0771332	-28.7562	-104.89	188.622	67.819
4.38333	-0.0772858	-28.7865	-104.944	188.615	67.8179
4.4	-0.0812531	-28.8259	-104.782	188.624	67.8181
4.41667	-0.0858307	-28.7888	-104.816	188.634	67.8223
4.43333	-0.0862885	-28.8413	-104.871	188.635	67.8196
4.45	-0.0876617	-28.8104	-104.815	188.609	67.8114
4.46667	-0.0891876	-28.8384	-104.884	188.592	67.8115
4.48333	-0.0858307	-28.8216	-104.878	188.616	67.8158
4.5	-0.0908661	-28.82	-104.7	188.616	67.8162
4.51667	-0.0908661	-28.802	-104.83	188.624	67.822
4.53333	-0.0940704	-28.7525	-104.899	188.603	67.817
4.55	-0.0954437	-28.7954	-104.927	188.602	67.819
4.56667	-0.0998688	-28.8885	-104.83	188.634	67.8269
4.58333	-0.100327	-28.8169	-104.922	188.655	67.8288
4.6	-0.101395	-28.8187	-104.781	188.624	67.8202
4.61667	-0.099411	-28.8122	-104.801	188.621	67.8216
4.63333	-0.0983429	-28.8229	-104.881	188.605	67.8198
4.65	-0.0989533	-28.8194	-104.9	188.61	67.8213
4.66667	-0.096817	-28.8741	-104.863	188.624	67.8297
4.68333	-0.0981903	-28.9051	-104.863	188.622	67.826
4.7	-0.0910187	-28.8544	-104.877	188.638	67.8272
4.71667	-0.0966644	-28.8544	-104.872	188.625	67.8162
4.73333	-0.0930023	-28.8557	-104.796	188.61	67.8184
4.75	-0.0914764	-28.8515	-104.957	188.633	67.8246
4.76667	-0.0919342	-28.8485	-104.985	188.61	67.8213
4.78333	-0.094223	-28.8729	-104.842	188.584	67.8129
4.8	-0.0920868	-28.7656	-104.811	188.623	67.8237
4.81667	-0.0957489	-28.7853	-104.985	188.621	67.8214
4.83333	-0.09758	-28.7675	-104.914	188.605	67.8193
4.85	-0.0936127	-28.7531	-104.84	188.618	67.8266
4.86667	-0.094223	-28.8438	-104.872	188.608	67.8219
4.88333	-0.091629	-28.9457	-104.821	188.673	67.8388
4.9	-0.0891876	-28.7681	-104.8	188.605	67.8155
4.91667	-0.0826263	-28.7687	-104.791	188.61	67.8176
4.93333	-0.0867462	-28.8169	-104.838	188.644	67.8352
4.95	-0.0853729	-28.7191	-104.846	188.615	67.8143
4.96667	-0.0888825	-28.7806	-104.786	188.621	67.8271
4.98333	-0.0885773	-28.7763	-104.907	188.602	67.8158
5	-0.086441	-28.7753	-104.923	188.657	67.8468
5.01667	-0.0876617	-28.7675	-104.847	188.632	67.8271
5.03333	-0.0829315	-28.78	-104.809	188.623	67.8202
5.05	-0.0849152	-28.7572	-104.764	188.635	67.8307
5.06667	-0.0832367	-28.8194	-104.868	188.616	67.823
5.08333	-0.0884247	-28.8194	-104.77	188.614	67.8187
5.1	-0.0835419	-28.7507	-104.788	188.641	67.8304
5.11667	-0.0893402	-28.731	-104.881	188.641	67.8318
5.13333	-0.0868988	-28.7447	-104.843	188.638	67.8303
5.15	-0.0873566	-28.8569	-104.892	188.624	67.8269
5.16667	-0.0879669	-28.7197	-104.816	188.659	67.8446
5.18333	-0.0882721	-28.8062	-104.831	188.612	67.8214
5.2	-0.0814056	-28.746	-104.816	188.61	67.8251
5.21667	-0.076828	-28.6286	-104.843	188.63	67.833
5.23333	-0.0766754	-28.7144	-104.857	188.631	67.8321
5.25	-0.0717926	-28.7453	-104.899	188.644	67.8347
5.26667	-0.074997	-28.6864	-104.891	188.604	67.8143
5.28333	-0.0737762	-28.74	-104.836	188.62	67.8219
5.3	-0.0739288	-28.7931	-104.856	188.639	67.8313
5.31667	-0.0757599	-28.6733	-104.859	188.594	67.8149
5.33333	-0.0812531	-28.7388	-104.746	188.621	67.8193
5.35	-0.0745392	-28.7472	-104.897	188.609	67.8243
5.36667	-0.0797272	-28.7597	-104.805	188.622	67.8199
5.38333	-0.0780487	-28.7447	-104.913	188.613	67.822
5.4	-0.0760651	-28.7412	-104.796	188.618	67.8185
5.41667	-0.0811005	-28.7621	-104.856	188.61	67.8179
5.43333	-0.0832367	-28.7382	-104.823	188.647	67.8367
5.45	-0.0926971	-28.82	-104.925	188.628	67.8315
5.46667	-0.0870514	-28.8026	-104.876	188.616	67.8223
5.48333	-0.0902557	-28.724	-104.876	188.659	67.8391
5.5	-0.0922394	-28.718	-104.757	188.648	67.8394
5.51667	-0.089798	-28.7847	-104.825	188.628	67.8284
5.53333	-0.0882721	-28.6893	-104.87	188.614	67.8178
5.55	-0.0911713	-28.6984	-104.841	188.632	67.8295
5.56667	-0.089798	-28.7441	-104.827	188.617	67.817
5.58333	-0.0885773	-28.6662	-104.847	188.661	67.8284
5.6	-0.0931549	-28.7109	-104.842	188.646	67.8234
5.61667	-0.0926971	-28.7334	-104.96	188.61	67.8144
5.63333	-0.0969696	-28.7746	-104.83	188.646	67.831
5.65	-0.0963593	-28.7872	-104.919	188.636	67.8207
5.66667	-0.099411	-28.7644	-104.946	188.609	67.8143
5.68333	-0.0937653	-28.699	-104.755	188.608	67.814
5.7	-0.0946808	-28.7168	-104.78	188.634	67.828
5.71667	-0.0904083	-28.7579	-104.804	188.65	67.8333
5.73333	-0.0904083	-28.7728	-104.865	188.634	67.824
5.75	-0.0930023	-28.7753	-104.901	188.641	67.8249
5.76667	-0.0878143	-28.718	-104.887	188.637	67.8196
5.78333	-0.0885773	-28.7305	-104.826	188.637	67.8242
5.8	-0.0824738	-28.6762	-104.838	188.623	67.817
5.81667	-0.0829315	-28.7519	-104.862	188.618	67.8217
5.83333	-0.0827789	-28.7913	-104.85	188.64	67.8262
5.85	-0.0850678	-28.7418	-104.883	188.638	67.8387
5.86667	-0.0859833	-28.7246	-104.867	188.646	67.8284
5.88333	-0.0905609	-28.7829	-104.801	188.634	67.8263
5.9	-0.0908661	-28.6411	-104.89	188.625	67.8219
5.91667	-0.089798	-28.7234	-104.821	188.619	67.8227
5.93333	-0.0881195	-28.7501	-104.872	188.629	67.8239
5.95	-0.0868988	-28.7341	-104.79	188.613	67.8161
5.96667	-0.086441	-28.7257	-104.957	188.659	67.8326
5.98333	-0.0833893	-28.6924	-104.91	188.636	67.8333
6	-0.08461	-28.6869	-104.814	188.614	67.819
6.01667	-0.0824738	-28.7043	-104.869	188.617	67.8187
6.03333	-0.0879669	-28.7328	-104.916	188.639	67.823
6.05	-0.0867462	-28.6709	-104.875	188.619	67.8222
6.06667	-0.0847626	-28.7507	-104.85	188.616	67.8153
6.08333	-0.0827789	-28.718	-104.765	188.645	67.8292
6.1	-0.0829315	-28.78	-104.805	188.62	67.8222
6.11667	-0.0789642	-28.6738	-104.825	188.633	67.8349
6.13333	-0.0811005	-28.7644	-104.889	188.641	67.8277
6.15	-0.0891876	-28.7966	-104.837	188.648	67.8342
6.16667	-0.0913239	-28.6793	-104.858	188.679	67.8381
6.18333	-0.0884247	-28.7734	-104.922	188.675	67.8417
6.2	-0.0894928	-28.749	-104.846	188.652	67.8301
6.21667	-0.0910187	-28.6977	-104.849	188.627	67.8199
6.23333	-0.0875092	-28.765	-104.853	189.388	67.4404
6.25	-0.0865936	-28.8247	-104.911	189.659	67.4404
6.26667	-0.0798798	-28.6453	-104.823	189.677	67.4584
6.28333	-0.0814056	-28.6953	-104.764	189.647	67.4378
6.3	-0.0821686	-28.7531	-104.813	189.65	67.4355
6.31667	-0.0806427	-28.7322	-104.884	189.668	67.4442
6.33333	-0.0839996	-28.7757	-104.848	189.655	67.4424
6.35	-0.0861359	-28.8288	-104.763	189.66	67.4424
6.36667	-0.0839996	-28.7823	-104.844	189.651	67.4432
6.38333	-0.079422	-28.8181	-104.848	189.668	67.4426
6.4	-0.0809479	-28.8091	-104.775	189.651	67.4436
6.41667	-0.0722504	-28.7835	-104.896	189.676	67.4361
6.43333	-0.0737762	-28.8134	-104.761	189.673	67.448
6.45	-0.0719452	-28.7782	-104.89	189.657	67.439
6.46667	-0.0791168	-28.7681	-104.891	189.69	67.4606
6.48333	-0.0778961	-28.699	-104.931	189.644	67.4374
6.5	-0.0797272	-28.7901	-104.868	189.662	67.4409
6.51667	-0.0771332	-28.7984	-104.876	189.651	67.4358
6.53333	-0.0757599	-28.7215	-104.907	189.652	67.4355
6.55	-0.0832367	-28.8003	-104.919	189.669	67.449
6.56667	-0.08461	-28.7794	-104.808	189.654	67.4371
6.58333	-0.0876617	-28.7209	-104.981	189.655	67.4415
6.6	-0.0844574	-28.7382	-104.868	189.66	67.4455
6.61667	-0.0832367	-28.8454	-104.846	189.667	67.4438
6.63333	-0.076828	-28.802	-104.881	189.698	67.4542
6.65	-0.0782013	-28.83	-104.912	189.687	67.4563
6.66667	-0.0788117	-28.7722	-104.825	189.669	67.4538
6.68333	-0.0780487	-28.8444	-104.95	189.652	67.4503
6.7	-0.0782013	-28.8073	-104.846	189.665	67.449
6.71667	-0.0801849	-28.8741	-104.929	189.65	67.4412
6.73333	-0.08461	-28.8342	-104.811	189.655	67.4415
6.75	-0.0836945	-28.8104	-104.891	189.655	67.4426
6.76667	-0.0884247	-28.8319	-104.812	189.664	67.4455
6.78333	-0.0908661	-28.7894	-104.964	189.676	67.4586
6.8	-0.0904083	-28.839	-104.89	189.679	67.4511
6.81667	-0.087204	-28.8461	-104.784	189.658	67.4435
6.83333	-0.0940704	-28.8836	-104.806	189.662	67.4513
6.85	-0.0922394	-28.746	-104.93	189.674	67.4468
6.86667	-0.0945282	-28.8044	-104.788	189.665	67.4468
6.88333	-0.0977325	-28.7763	-104.823	189.664	67.4479
6.9	-0.0962067	-28.7566	-104.81	189.655	67.4415
6.91667	-0.0962067	-28.8306	-104.948	189.681	67.4484
6.93333	-0.0919342	-28.8479	-104.872	189.707	67.4746
6.95	-0.092392	-28.7925	-104.834	189.68	67.4551
6.96667	-0.0893402	-28.7888	-104.82	189.661	67.4429
6.98333	-0.0980377	-28.8372	-104.803	189.668	67.4461
7	-0.0965118	-28.802	-104.846	189.658	67.4406
7.01667	-0.0965118	-28.8068	-104.913	189.661	67.4427
7.03333	-0.0988007	-28.8091	-104.733	189.667	67.4488
7.05	-0.0992584	-28.7478	-104.831	189.655	67.4372
7.06667	-0.101547	-28.7228	-104.881	189.659	67.4384
7.08333	-0.0995636	-28.7943	-104.863	189.668	67.4439
7.1	-0.0983429	-28.7687	-104.884	189.663	67.4366
7.11667	-0.0952911	-28.7753	-104.87	189.656	67.4374
7.13333	-0.101547	-28.796	-104.791	189.691	67.4593
7.15	-0.103226	-28.7174	-104.981	189.669	67.44
7.16667	-0.105362	-28.7287	-104.77	189.687	67.4455
7.18333	-0.101242	-28.6953	-104.831	189.661	67.4386
7.2	-0.100784	-28.7698	-104.855	189.683	67.443
7.21667	-0.099411	-28.7484	-104.927	189.69	67.4491
7.23333	-0.103073	-28.7722	-104.883	189.657	67.44
7.25	-0.101242	-28.8097	-104.943	189.713	67.4537
7.26667	-0.0952911	-28.7228	-104.847	189.661	67.4401
7.28333	-0.0943756	-28.7627	-104.811	189.669	67.4415
7.3	-0.0926971	-28.7698	-104.79	189.696	67.4479
7.31667	-0.094223	-28.7412	-104.886	189.673	67.4473
7.33333	-0.0945282	-28.7585	-104.869	189.647	67.4438
7.35	-0.0959015	-28.7775	-104.801	189.661	67.4368
7.36667	-0.0943756	-28.7334	-104.779	189.673	67.4424
7.38333	-0.099411	-28.8479	-104.779	189.683	67.4482
7.4	-0.0988007	-28.811	-104.786	189.68	67.4451
7.41667	-0.101547	-28.802	-104.931	189.678	67.4435
7.43333	-0.101852	-28.7132	-104.903	189.666	67.4355
7.45	-0.099411	-28.7698	-104.901	189.665	67.4484
7.46667	-0.100784	-28.7812	-104.811	189.674	67.45
7.48333	-0.0998688	-28.7585	-104.756	189.659	67.4459
7.5	-0.100174	-28.8044	-104.829	189.651	67.4432
7.51667	-0.0966644	-28.8526	-104.852	189.643	67.443
7.53333	-0.0946808	-28.7853	-104.706	189.652	67.4476
7.55	-0.0926971	-28.7812	-104.909	189.659	67.4528
7.56667	-0.0917816	-28.7907	-104.762	189.664	67.4551
7.58333	-0.0896454	-28.7966	-104.804	189.687	67.4624
7.6	-0.087204	-28.8253	-104.928	189.648	67.4462
7.61667	-0.091629	-28.8204	-104.796	189.664	67.4514
7.63333	-0.089035	-28.7424	-104.866	189.652	67.4464
7.65	-0.0879669	-28.805	-104.838	189.648	67.4497
7.66667	-0.0865936	-28.7788	-104.971	189.667	67.4534
7.68333	-0.091629	-28.8003	-104.847	189.646	67.4487
7.7	-0.0887299	-28.8682	-104.918	189.651	67.452
7.71667	-0.0894928	-28.8569	-104.817	189.651	67.4435
7.73333	-0.0878143	-28.892	-104.808	189.646	67.4363
7.75	-0.0910187	-28.8175	-104.929	189.672	67.4484
7.76667	-0.0875092	-28.8235	-104.856	189.647	67.4374
7.78333	-0.0884247	-28.8706	-104.855	189.661	67.4436
7.8	-0.0852203	-28.8085	-104.794	189.658	67.4474
7.81667	-0.0839996	-28.8151	-104.915	189.67	67.4513
7.83333	-0.0888825	-28.749	-104.908	189.659	67.448
7.85	-0.0852203	-28.7185	-104.922	189.64	67.4381
7.86667	-0.0865936	-28.7698	-104.814	189.652	67.4386
7.88333	-0.0861359	-28.7823	-104.794	189.673	67.4502
7.9	-0.0862885	-28.7388	-104.868	189.672	67.4488
7.91667	-0.0847626	-28.7322	-104.904	189.645	67.443
7.93333	-0.0843048	-28.7806	-104.85	189.662	67.4488
7.95	-0.0856781	-28.6387	-104.824	189.671	67.4439
7.96667	-0.0847626	-28.7096	-104.891	189.659	67.4397
7.98333	-0.0792694	-28.7418	-104.907	189.66	67.4436
8	-0.0783539	-28.6738	-104.844	189.678	67.4509
8.01667	-0.0815582	-28.749	-104.785	189.662	67.4429
8.03333	-0.0753021	-28.7948	-104.918	189.661	67.4392
8.05	-0.0806427	-28.7788	-104.791	189.642	67.4368
8.06667	-0.0766754	-28.7513	-104.905	189.66	67.4433
8.08333	-0.0791168	-28.8319	-104.837	189.656	67.44
8.1	-0.0759125	-28.7609	-104.926	189.662	67.4508
8.11667	-0.0786591	-28.8068	-104.817	189.676	67.4549
8.13333	-0.0737762	-28.7353	-104.843	189.656	67.4453
8.15	-0.0751495	-28.7638	-104.849	189.693	67.463
8.16667	-0.0769806	-28.7632	-104.758	189.652	67.4418
8.18333	-0.0760651	-28.8169	-104.886	189.652	67.4453
8.2	-0.0765228	-28.8032	-104.88	189.642	67.4436
8.21667	-0.0705719	-28.7025	-104.779	189.652	67.4387
8.23333	-0.0730133	-28.7562	-104.842	189.674	67.4603
8.25	-0.0714874	-28.7168	-104.825	189.658	67.4374
8.26667	-0.0762177	-28.7156	-104.853	189.646	67.4375
8.28333	-0.0687408	-28.7484	-104.864	189.652	67.4357
8.3	-0.0659943	-28.8187	-104.935	189.684	67.4496
8.31667	-0.0626373	-28.6953	-104.864	189.657	67.4343
8.33333	-0.0649262	-28.765	-104.872	189.658	67.4394
8.35	-0.0609589	-28.7447	-104.781	189.655	67.4377
8.36667	-0.0615692	-28.6834	-104.777	189.657	67.4354
8.38333	-0.0713348	-28.715	-104.813	189.652	67.429
8.4	-0.0708771	-28.774	-104.83	189.675	67.4422
8.41667	-0.0684357	-28.6935	-104.842	189.653	67.4381
8.43333	-0.0635529	-28.7096	-104.826	189.654	67.441
8.45	-0.07164	-28.7656	-104.902	189.678	67.447
8.46667	-0.0746918	-28.7257	-104.884	189.656	67.4397
8.48333	-0.0754547	-28.7566	-104.863	189.668	67.4447
8.5	-0.072403	-28.7382	-104.837	189.669	67.44
8.51667	-0.072403	-28.718	-104.825	189.658	67.4427
8.53333	-0.0711823	-28.6315	-104.816	189.678	67.454
8.55	-0.0653839	-28.7287	-104.83	189.682	67.4569
8.56667	-0.0685883	-28.7501	-104.881	189.65	67.4378
8.58333	-0.0678253	-28.6864	-104.908	189.656	67.4421
8.6	-0.0760651	-28.7287	-104.814	189.676	67.4506
8.61667	-0.0691986	-28.7275	-104.835	189.667	67.4514
8.63333	-0.0722504	-28.6149	-104.771	189.727	67.4702
8.65	-0.0711823	-28.7841	-104.883	189.704	67.4622
8.66667	-0.0762177	-28.8062	-104.847	189.679	67.4537
8.68333	-0.0753021	-28.7049	-104.819	189.677	67.4497
8.7	-0.0766754	-28.7615	-104.855	189.668	67.4451
8.71667	-0.0756073	-28.7615	-104.856	189.687	67.4474
8.73333	-0.0809479	-28.7043	-104.806	189.699	67.47
8.75	-0.0856781	-28.7191	-104.824	189.687	67.4595
8.76667	-0.0795746	-28.7556	-104.815	189.715	67.4755
8.78333	-0.0844574	-28.7197	-104.877	189.694	67.4505
8.8	-0.0800324	-28.7269	-104.919	189.674	67.4485
8.81667	-0.0824738	-28.765	-104.853	189.681	67.4557
8.83333	-0.0769806	-28.706	-104.851	189.668	67.4577
8.85	-0.0769806	-28.7394	-104.88	189.675	67.4519
8.86667	-0.0736237	-28.7418	-104.845	189.693	67.4526
8.88333	-0.0751495	-28.7246	-104.891	189.688	67.4529
8.9	-0.0725555	-28.6286	-104.878	189.681	67.4511
8.91667	-0.074997	-28.6852	-104.843	189.663	67.4319
8.93333	-0.0792694	-28.715	-104.799	189.678	67.4444
8.95	-0.0759125	-28.7084	-104.933	189.696	67.4517
8.96667	-0.0830841	-28.7579	-104.779	189.676	67.4413
8.98333	-0.0812531	-28.7115	-104.845	189.696	67.4506
9	-0.0815582	-28.6584	-104.841	189.676	67.4467
9.01667	-0.0788117	-28.7006	-104.965	189.681	67.4412
9.03333	-0.0817108	-28.7716	-104.801	189.674	67.4473
9.05	-0.0780487	-28.7441	-104.893	189.673	67.4429
9.06667	-0.082016	-28.7441	-104.785	189.69	67.4511
9.08333	-0.0792694	-28.7006	-104.92	189.688	67.4563
9.1	-0.0812531	-28.6953	-104.847	189.671	67.4394
9.11667	-0.0836945	-28.6691	-104.894	189.684	67.4513
9.13333	-0.0856781	-28.7746	-104.875	189.708	67.4531
9.15	-0.0850678	-28.7806	-104.897	189.692	67.4509
9.16667	-0.0849152	-28.749	-104.915	189.66	67.4371
9.18333	-0.0891876	-28.7812	-104.764	189.713	67.4526
9.2	-0.0914764	-28.7753	-104.821	189.683	67.4522
9.21667	-0.092392	-28.6875	-104.853	189.685	67.4543
9.23333	-0.0939179	-28.7496	-104.923	189.685	67.4494
9.25	-0.0984955	-28.7585	-104.804	189.685	67.4583
9.26667	-0.0965118	-28.7359	-104.836	189.654	67.4368
9.28333	-0.0965118	-28.7769	-104.871	189.674	67.4451
9.3	-0.0997162	-28.7388	-104.954	189.672	67.4496
9.31667	-0.0983429	-28.7072	-104.832	189.7	67.4538
9.33333	-0.0977325	-28.7496	-104.905	189.673	67.4448
9.35	-0.094223	-28.7484	-104.872	189.668	67.4415
9.36667	-0.0907135	-28.7603	-104.878	189.675	67.4421
9.38333	-0.0926971	-28.6565	-104.821	189.687	67.4545
9.4	-0.0922394	-28.709	-104.89	189.693	67.4502
9.41667	-0.0905609	-28.6678	-104.831	189.68	67.4477
9.43333	-0.0893402	-28.7006	-104.905	189.686	67.4488
9.45	-0.0852203	-28.7305	-104.878	189.667	67.4403
9.46667	-0.0832367	-28.7525	-104.958	189.666	67.4366
9.48333	-0.082016	-28.7431	-104.89	189.732	67.4625
9.5	-0.0791168	-28.7632	-104.861	189.667	67.4384
9.51667	-0.0788117	-28.7931	-104.777	189.681	67.4494
9.53333	-0.0791168	-28.7675	-104.793	189.686	67.4506
9.55	-0.0818634	-28.724	-104.899	189.705	67.4531
9.56667	-0.0778961	-28.7437	-104.824	189.688	67.4465
9.58333	-0.0807953	-28.6959	-104.872	189.666	67.4363
9.6	-0.0743866	-28.6941	-104.738	189.659	67.4418
9.61667	-0.072403	-28.7012	-104.836	189.655	67.4381
9.63333	-0.0743866	-28.6387	-104.802	189.666	67.438
9.65	-0.0795746	-28.7424	-104.913	189.699	67.4435
9.66667	-0.0797272	-28.6953	-104.818	189.681	67.4339
9.68333	-0.0765228	-28.6172	-104.793	189.676	67.4358
9.7	-0.0800324	-28.6733	-104.807	189.692	67.4389
9.71667	-0.0762177	-28.6684	-104.865	189.702	67.443
9.73333	-0.0746918	-28.7197	-104.839	189.683	67.438
9.75	-0.0710297	-28.6793	-104.909	189.76	67.4685
9.76667	-0.0711823	-28.7609	-104.8	189.746	67.4644
9.78333	-0.0707245	-28.7078	-104.877	189.724	67.4642
9.8	-0.0753021	-28.6977	-104.911	189.67	67.4311
9.81667	-0.0759125	-28.7371	-104.862	189.698	67.4442
9.83333	-0.076828	-28.8145	-104.84	189.716	67.449
9.85	-0.0789642	-28.7203	-104.85	189.691	67.4458
9.86667	-0.0756073	-28.7562	-104.854	189.695	67.4563
9.88333	-0.0777435	-28.7353	-104.887	189.683	67.4415
9.9	-0.0765228	-28.6816	-104.894	189.745	67.4699
9.91667	-0.0817108	-28.7692	-104.837	189.7	67.4482
9.93333	-0.0748444	-28.7997	-104.892	189.7	67.4592
9.95	-0.0775909	-28.6977	-104.788	189.715	67.4593
9.96667	-0.0711823	-28.7109	-104.874	189.739	67.4593
9.98333	-0.0760651	-28.6965	-104.916	189.729	67.4627
10	-0.0774384	-28.6613	-104.861	189.706	67.4575
10.0167	-0.0811005	-28.7447	-104.864	189.737	67.4668
10.0333	-0.0870514	-28.7228	-104.88	189.714	67.4625
10.05	-0.0826263	-28.7006	-104.894	189.721	67.4598
10.0667	-0.0843048	-28.6375	-104.877	189.692	67.4571
10.0833	-0.0882721	-28.7096	-104.989	189.712	67.4627
10.1	-0.0939179	-28.6459	-104.792	189.714	67.4551
10.1167	-0.0928497	-28.6941	-104.981	189.728	67.4613
10.1333	-0.101089	-28.7347	-104.759	189.727	67.4574
10.15	-0.1017	-28.6584	-104.856	189.708	67.4577
10.1667	-0.0995636	-28.6631	-104.833	189.735	67.468
10.1833	-0.0969696	-28.6738	-104.891	189.719	67.4607
10.2	-0.096817	-28.7353	-104.83	189.748	67.4595
10.2167	-0.101395	-28.6947	-104.79	189.75	67.4644
10.2333	-0.101547	-28.7049	-104.814	189.75	67.4693
10.25	-0.111618	-28.6637	-104.927	189.768	67.467
10.2667	-0.11116	-28.6668	-104.919	189.753	67.4706
10.2833	-0.116043	-28.7037	-104.879	189.752	67.4714
10.3	-0.115128	-28.7412	-104.957	189.771	67.4738
10.3167	-0.1194	-28.6411	-104.959	189.762	67.4693
10.3333	-0.117416	-28.7084	-104.813	189.753	67.4729
10.35	-0.122147	-28.7376	-104.794	189.804	67.4874
10.3667	-0.121078	-28.7125	-104.791	189.797	67.4815
10.3833	-0.123062	-28.7115	-104.704	189.814	67.4868
10.4	-0.121384	-28.7119	-104.768	189.807	67.4897
10.4167	-0.127945	-28.7371	-104.86	189.81	67.4917
10.4333	-0.128708	-28.7472	-104.927	189.834	67.4996
10.45	-0.124588	-28.7882	-104.867	189.875	67.5097
10.4667	-0.127335	-28.7228	-104.829	189.874	67.5095
10.4833	-0.123978	-28.7191	-104.837	189.864	67.4987
10.5	-0.12413	-28.7609	-104.922	189.92	67.5259
10.5167	-0.12291	-28.7931	-104.942	189.906	67.5138
10.5333	-0.123825	-28.7519	-104.847	189.918	67.5256
10.55	-0.116348	-28.715	-104.844	189.941	67.5263
10.5667	-0.12001	-28.7585	-104.916	189.942	67.5269
10.5833	-0.124435	-28.7025	-104.778	189.985	67.5365
10.6	-0.122147	-28.7823	-104.956	189.976	67.533
10.6167	-0.125809	-28.8264	-104.83	190.012	67.5462
10.6333	-0.125656	-28.7388	-104.949	190.041	67.5501
10.65	-0.130081	-28.7872	-104.894	190.063	67.5604
10.6667	-0.133133	-28.8026	-104.806	190.089	67.5663
10.6833	-0.135269	-28.7513	-104.935	190.116	67.5678
10.7	-0.12886	-28.7388	-104.808	190.147	67.5808
10.7167	-0.132523	-28.8187	-104.927	190.209	67.5922
10.7333	-0.13237	-28.7525	-104.846	190.227	67.5979
10.75	-0.138168	-28.7132	-104.755	190.275	67.6136
10.7667	-0.139542	-28.7006	-104.909	190.28	67.6171
10.7833	-0.139847	-28.7174	-104.823	190.312	67.6174
10.8	-0.139847	-28.6858	-104.799	190.417	67.6528
10.8167	-0.14061	-28.7919	-104.873	190.452	67.6646
10.8333	-0.144272	-28.7853	-104.836	190.482	67.6647
10.85	-0.145187	-28.69	-104.961	190.52	67.6754
10.8667	-0.147629	-28.771	-104.845	190.608	67.7065
10.8833	-0.14473	-28.7609	-104.844	190.609	67.7006
10.9	-0.147171	-28.718	-104.869	190.657	67.7131
10.9167	-0.141373	-28.7484	-104.84	190.759	67.7418
10.9333	-0.141068	-28.749	-104.85	190.812	67.7596
10.95	-0.142593	-28.6553	-104.847	190.859	67.7741
10.9667	-0.141525	-28.675	-104.77	190.948	67.7937
10.9833	-0.136948	-28.6691	-104.949	190.992	67.8025
11	-0.138168	-28.6362	-104.748	191.121	67.8489
11.0167	-0.138016	-28.6697	-104.865	191.139	67.8431
11.0333	-0.134964	-28.6858	-104.759	191.201	67.8559
11.05	-0.131149	-28.6756	-104.833	191.307	67.8918
11.0667	-0.129318	-28.6977	-104.744	191.376	67.9115
11.0833	-0.133286	-28.7556	-104.901	191.428	67.9214
11.1	-0.129471	-28.7698	-104.856	191.52	67.9412
11.1167	-0.12886	-28.6703	-104.937	191.581	67.956
11.1333	-0.125961	-28.6405	-104.816	191.679	67.9882
11.15	-0.130539	-28.6828	-104.77	191.784	68.0186
11.1667	-0.127945	-28.5952	-104.795	191.864	68.0384
11.1833	-0.121078	-28.6935	-104.793	191.977	68.074
11.2	-0.116959	-28.6965	-104.942	192.01	68.0787
11.2167	-0.114822	-28.6488	-104.878	192.133	68.1107
11.2333	-0.116501	-28.6953	-104.834	192.197	68.1295
11.25	-0.113449	-28.7084	-104.862	192.313	68.1501
11.2667	-0.115128	-28.659	-104.943	192.394	68.1823
11.2833	-0.108871	-28.6733	-104.867	192.471	68.1944
11.3	-0.108109	-28.6709	-104.828	192.59	68.2313
11.3167	-0.102768	-28.6118	-104.874	192.671	68.2534
11.3333	-0.103073	-28.6172	-104.838	192.784	68.2855
11.35	-0.101395	-28.5987	-104.912	192.868	68.3085
11.3667	-0.0978851	-28.6112	-104.898	192.955	68.3343
11.3833	-0.0951386	-28.6237	-104.882	193.014	68.3489
11.4	-0.0911713	-28.6393	-104.778	193.146	68.3964
11.4167	-0.0908661	-28.6149	-104.875	193.207	68.4011
11.4333	-0.087204	-28.507	-104.855	193.295	68.429
11.45	-0.0891876	-28.5606	-104.979	193.364	68.4472
11.4667	-0.0821686	-28.6178	-104.919	193.457	68.4666
11.4833	-0.079422	-28.579	-104.711	193.573	68.5181
11.5	-0.069046	-28.6399	-104.88	193.617	68.52
11.5167	-0.0601959	-28.5517	-104.826	193.72	68.5433
11.5333	-0.0556183	-28.4802	-104.827	193.802	68.5683
11.55	-0.0548553	-28.4962	-104.866	193.881	68.588
11.5667	-0.0521088	-28.5398	-104.852	193.96	68.6115
11.5833	-0.0466156	-28.4676	-104.907	194.039	68.6391
11.6	-0.0499725	-28.457	-104.849	194.117	68.655
11.6167	-0.0336456	-28.4718	-104.859	194.191	68.6691
11.6333	-0.0292206	-28.4695	-104.933	194.255	68.6865
11.65	-0.0191498	-28.4533	-104.967	194.368	68.7185
11.6667	-0.0115204	-28.4051	-104.901	194.431	68.738
11.6833	-0.00236511	-28.3491	-104.819	194.494	68.7466
11.7	0.00862122	-28.2989	-104.89	194.624	68.7865
11.7167	0.016098	-28.2906	-104.824	194.684	68.8082
11.7333	0.029068	-28.2745	-104.855	194.741	68.8174
11.75	0.0370026	-28.2619	-104.859	194.838	68.8441
11.7667	0.0514984	-28.29	-104.884	194.893	68.8625
11.7833	0.0547028	-28.256	-104.898	195.008	68.8914
11.8	0.0659943	-28.1452	-104.901	195.086	68.9126
11.8167	0.0804901	-28.1715	-104.85	195.21	68.9608
11.8333	0.0946808	-28.0909	-104.882	195.267	68.9668
11.85	0.106125	-28.0546	-104.924	195.37	68.9896
11.8667	0.116653	-28.0933	-104.781	195.448	69.0089
11.8833	0.12764	-28.0349	-104.924	195.555	69.0475
11.9	0.143356	-27.8996	-104.765	195.669	69.0719
11.9167	0.156326	-27.9746	-104.787	195.77	69.0948
11.9333	0.168686	-27.9789	-104.832	195.899	69.1419
11.95	0.187149	-27.9508	-104.796	195.977	69.1604
11.9667	0.19783	-27.9104	-104.912	196.115	69.1866
11.9833	0.21019	-27.9073	-104.855	196.21	69.2091
12	0.22789	-27.7726	-104.782	196.341	69.2472
12.0167	0.248032	-27.6934	-104.951	196.457	69.28
12.0333	0.258713	-27.7	-104.845	196.596	69.3139
12.05	0.278702	-27.6487	-104.918	196.748	69.3583
12.0667	0.298538	-27.6379	-104.958	196.879	69.3914
12.0833	0.3228	-27.5616	-104.786	197.006	69.4274
12.1	0.344772	-27.4406	-104.916	197.182	69.4688
12.1167	0.369492	-27.3751	-104.92	197.318	69.5153
12.1333	0.389633	-27.3751	-104.9	197.474	69.542
12.15	0.412064	-27.3167	-104.885	197.669	69.604
12.1667	0.435562	-27.1534	-104.863	197.794	69.6348
12.1833	0.458298	-27.1503	-104.893	197.986	69.6868
12.2	0.4879	-27.1247	-104.826	198.183	69.7393
12.2167	0.509262	-26.9512	-104.795	198.316	69.7744
12.2333	0.539017	-26.8804	-104.769	198.491	69.822
12.25	0.573654	-26.8298	-104.983	198.7	69.8835
12.2667	0.606155	-26.6062	-104.843	198.885	69.9313
12.2833	0.64064	-26.5894	-104.812	199.075	69.9834
12.3	0.668259	-26.5556	-104.956	199.257	70.0301
12.3167	0.706558	-26.3952	-104.848	199.496	70.1048
12.3333	0.748825	-26.3117	-104.822	199.7	70.1609
12.35	0.785904	-26.2695	-104.841	199.882	70.2021
12.3667	0.828171	-26.1031	-104.803	200.106	70.2616
12.3833	0.872116	-25.9171	-104.921	200.327	70.3207
12.4	0.9095	-25.8874	-104.885	200.552	70.3832
12.4167	0.955429	-25.7413	-104.973	200.793	70.4392
12.4333	1.00044	-25.6286	-104.91	200.971	70.4894
12.45	1.04897	-25.5285	-104.94	201.199	70.5715
12.4667	1.09825	-25.4034	-104.898	201.431	70.6188
12.4833	1.14998	-25.1852	-104.822	201.653	70.68
12.5	1.20064	-25.0767	-104.782	201.846	70.731
12.5167	1.24763	-24.9485	-104.91	202.077	70.8006
12.5333	1.30425	-24.7465	-104.835	202.326	70.87
12.55	1.35841	-24.6571	-104.907	202.603	70.9478
12.5667	1.41975	-24.4241	-104.931	202.768	70.9943
12.5833	1.47606	-24.2434	-104.879	202.983	71.0456
12.6	1.54381	-24.0264	-104.804	203.214	71.106
12.6167	1.60789	-23.9175	-104.929	203.442	71.1659
12.6333	1.67351	-23.6636	-104.78	203.662	71.2338
12.65	1.74217	-23.5258	-104.897	203.864	71.2736
12.6667	1.80763	-23.3207	-104.863	204.141	71.3596
12.6833	1.88301	-23.1098	-104.96	204.34	71.4185
12.7	1.95869	-22.8886	-104.771	204.544	71.4709
12.7167	2.04369	-22.7116	-104.899	204.803	71.5418
12.7333	2.11952	-22.4458	-104.871	204.985	71.5939
12.75	2.20055	-22.1877	-104.876	205.17	71.6236
12.7667	2.27898	-21.9439	-104.85	205.413	71.7112
12.7833	2.3658	-21.7216	-104.938	205.581	71.7454
12.8	2.44698	-21.4367	-104.831	205.748	71.791
12.8167	2.53136	-21.1803	-104.94	205.915	71.8325
12.8333	2.62108	-20.9509	-104.93	206.056	71.8641
12.85	2.70943	-20.5671	-104.91	206.244	71.9235
12.8667	2.79976	-20.297	-104.876	206.398	71.9642
12.8833	2.89101	-20.0396	-104.962	206.557	72.011
12.9	2.98882	-19.6807	-104.899	206.686	72.0455
12.9167	3.08189	-19.5066	-104.809	206.794	72.0635
12.9333	3.18047	-19.251	-104.859	206.909	72.1026
12.95	3.26897	-18.9106	-104.84	207.028	72.1247
12.9667	3.35793	-18.5351	-104.911	207.105	72.1439
12.9833	3.44948	-18.2896	-104.957	207.212	72.1836
13	3.54378	-17.929	-104.837	207.287	72.1995
13.0167	3.64433	-17.6386	-104.861	207.331	72.2083
13.0333	3.73619	-17.3335	-104.915	207.369	72.221
13.05	3.82957	-16.9538	-104.9	207.41	72.2276
13.0667	3.93776	-16.5664	-104.898	207.429	72.2288
13.0833	4.03175	-16.2684	-104.848	207.445	72.2289
13.1	4.12117	-15.993	-104.886	207.425	72.2326
13.1167	4.21852	-15.6503	-104.959	207.389	72.2253
13.1333	4.30794	-15.3414	-104.928	207.364	72.2054
13.15	4.40086	-14.9905	-104.872	207.319	72.1899
13.1667	4.48784	-14.6197	-104.876	207.267	72.1816
13.1833	4.57878	-14.2936	-104.895	207.171	72.1627
13.2	4.66042	-13.9724	-104.843	207.069	72.1333
13.2167	4.73091	-13.5259	-104.869	206.95	72.1034
13.2333	4.81331	-13.2792	-104.845	206.839	72.0684
13.25	4.88426	-12.9443	-104.788	206.709	72.0382
13.2667	4.95842	-12.627	-104.838	206.565	71.9921
13.2833	5.0219	-12.3356	-104.85	206.351	71.9399
13.3	5.08949	-11.9875	-104.926	206.193	71.8874
13.3167	5.14229	-11.6764	-104.837	206.047	71.8658
13.3333	5.1989	-11.3075	-104.803	205.775	71.7815
13.35	5.24696	-11.0345	-104.884	205.584	71.7376
13.3667	5.29442	-10.7377	-104.89	205.36	71.6784
13.3833	5.33882	-10.4819	-104.835	205.16	71.6236
13.4	5.37605	-10.2137	-104.818	204.918	71.553
13.4167	5.40596	-9.99672	-104.768	204.649	71.4816
13.4333	5.43526	-9.67125	-104.837	204.437	71.4236
13.45	5.46165	-9.48952	-104.86	204.178	71.3659
13.4667	5.47966	-9.28322	-104.975	203.915	71.285
13.4833	5.50774	-9.10149	-104.973	203.675	71.2113
13.5	5.52254	-8.93227	-104.813	203.402	71.1485
13.5167	5.53535	-8.76106	-104.838	203.228	71.0973
13.5333	5.54146	-8.57872	-104.822	202.899	71.0128
13.55	5.54497	-8.38387	-104.836	202.674	70.9525
13.5667	5.54756	-8.27782	-104.781	202.44	70.8897
13.5833	5.55306	-8.1884	-104.871	202.224	70.8279
13.6	5.55992	-8.04771	-104.839	202.016	70.7804
13.6167	5.55901	-8.01781	-104.881	201.789	70.7156
13.6333	5.56892	-7.92305	-104.853	201.591	70.6536
13.65	5.56297	-7.87071	-104.867	201.398	70.6112
13.6667	5.56999	-7.85332	-104.859	201.198	70.5601
13.6833	5.56984	-7.82539	-104.975	201.047	70.5157
13.7	5.5854	-7.76695	-104.826	200.894	70.469
13.7167	5.59914	-7.78832	-104.887	200.731	70.4223
13.7333	5.6144	-7.74788	-104.907	200.609	70.3941
13.75	5.6382	-7.78236	-104.846	200.478	70.3434
13.7667	5.66475	-7.75261	-104.848	200.378	70.3292
13.7833	5.6913	-7.84981	-104.852	200.289	70.3019
13.8	5.71739	-7.90703	-104.881	200.23	70.2885
13.8167	5.75127	-7.86415	-104.831	200.115	70.2519
13.8333	5.78728	-7.92076	-104.857	200.125	70.2537
13.85	5.83183	-7.94457	-104.839	199.969	70.2006
13.8667	5.87959	-8.05244	-104.782	199.921	70.1864
13.8833	5.94032	-8.05595	-104.839	199.909	70.1893
13.9	5.99083	-8.09349	-104.841	199.857	70.1795
13.9167	6.05598	-8.12462	-104.921	199.811	70.1534
13.9333	6.1219	-8.16032	-104.839	199.804	70.1539
13.95	6.19225	-8.19191	-104.852	199.792	70.171
13.9667	6.26595	-8.28789	-104.808	199.755	70.1376
13.9833	6.33858	-8.28728	-104.849	199.735	70.1391
14	6.41823	-8.2885	-104.756	199.743	70.1426
14.0167	6.50002	-8.21159	-104.858	199.716	70.1334
14.0333	6.5905	-8.20259	-104.867	199.701	70.1357
14.05	6.67458	-8.15071	-104.86	199.673	70.116
14.0667	6.76872	-8.14003	-104.86	199.701	70.1197
14.0833	6.856	-8.10616	-104.826	199.663	70.1084
14.1	6.94634	-8.04344	-104.862	199.664	70.1083
14.1167	7.04002	-7.96837	-104.852	199.653	70.1141
14.1333	7.13341	-7.89925	-104.827	199.639	70.097
14.15	7.22923	-7.85164	-104.845	199.615	70.0893
14.1667	7.31895	-7.66029	-104.829	199.607	70.0961
14.1833	7.4128	-7.63695	-104.891	199.588	70.0983
14.2	7.49886	-7.48558	-104.868	199.597	70.1272
14.2167	7.59651	-7.32704	-104.84	199.518	70.079
14.2333	7.68379	-7.24007	-104.875	199.524	70.0771
14.25	7.77443	-7.12029	-104.925	199.46	70.06
14.2667	7.85744	-7.0356	-104.826	199.436	70.0584
14.2833	7.93282	-6.76323	-104.908	199.359	70.0242
14.3	8.0146	-6.71074	-104.895	199.331	70.03
14.3167	8.09181	-6.48186	-104.871	199.27	70.0051
14.3333	8.16979	-6.3578	-104.858	199.213	70.0311
14.35	8.24242	-6.19759	-104.92	199.157	69.9865
14.3667	8.31261	-6.0276	-104.823	199.074	69.961
14.3833	8.3802	-5.87929	-104.847	199.015	69.9398
14.4	8.44688	-5.66704	-104.856	198.919	69.9174
14.4167	8.50426	-5.55382	-104.894	198.841	69.8928
14.4333	8.56911	-5.39162	-104.92	198.757	69.8736
14.45	8.62907	-5.24681	-104.843	198.668	69.8542
14.4667	8.68538	-5.12642	-104.891	198.579	69.829
14.4833	8.7307	-4.98161	-104.816	198.472	69.7936
14.5	8.77403	-4.77531	-104.816	198.371	69.7752
14.5167	8.81096	-4.53697	-104.858	198.279	69.7533
14.5333	8.84346	-4.59297	-104.88	198.145	69.7211
14.55	8.87856	-4.53987	-104.791	198.056	69.6917
14.5667	8.90572	-4.33968	-104.899	197.952	69.6662
14.5833	8.92937	-4.23531	-104.971	197.816	69.6259
14.6	8.94096	-4.20311	-104.835	197.708	69.5928
14.6167	8.95577	-4.08806	-104.79	197.589	69.5654
14.6333	8.96874	-4.0255	-104.812	197.494	69.5399
14.65	8.97316	-4.00108	-104.835	197.343	69.5034
14.6667	8.97453	-4.02733	-104.83	197.244	69.4849
14.6833	8.97499	-3.92128	-104.821	197.106	69.4466
14.7	8.97057	-3.96111	-104.789	196.951	69.3946
14.7167	8.95897	-3.93669	-104.956	196.885	69.3763
14.7333	8.94753	-3.99513	-104.896	196.706	69.3255
14.75	8.9254	-3.91411	-104.888	196.57	69.2931
14.7667	8.90923	-4.00414	-104.878	196.482	69.2686
14.7833	8.88619	-4.01787	-104.914	196.339	69.2358
14.8	8.8607	-4.00536	-104.818	196.181	69.1906
14.8167	8.82744	-4.09645	-104.841	196.051	69.1595
14.8333	8.79326	-4.18175	-104.846	195.902	69.1114
14.85	8.7574	-4.24843	-104.897	195.785	69.0759
14.8667	8.71941	-4.32594	-104.83	195.696	69.0575
14.8833	8.67546	-4.43687	-104.802	195.546	69.0196
14.9	8.63289	-4.61144	-104.84	195.416	68.975
14.9167	8.5865	-4.68712	-104.864	195.285	68.9394
14.9333	8.53508	-4.84337	-104.764	195.194	68.9169
14.95	8.49144	-4.99001	-104.971	195.077	68.8905
14.9667	8.43407	-5.12825	-104.792	194.946	68.8596
14.9833	8.38066	-5.25215	-104.846	194.827	68.8345
15	8.31444	-5.46913	-104.82	194.692	68.7878
15.0167	8.25279	-5.64674	-104.878	194.577	68.7595
15.0333	8.18352	-5.8506	-104.798	194.481	68.7402
15.05	8.1237	-6.09978	-104.828	194.355	68.7058
15.0667	8.05672	-6.26793	-104.835	194.235	68.6677
15.0833	7.98485	-6.45622	-104.874	194.181	68.6617
15.1	7.91893	-6.71074	-104.848	194.03	68.6155
15.1167	7.8492	-7.01057	-104.787	193.951	68.6007
15.1333	7.78435	-7.1917	-104.864	193.823	68.558
15.15	7.7079	-7.47063	-104.895	193.736	68.5371
15.1667	7.63191	-7.64656	-104.811	193.622	68.5033
15.1833	7.55608	-7.92671	-104.977	193.531	68.4855
15.2	7.47932	-7.98332	-104.945	193.436	68.4657
15.2167	7.4015	-8.48457	-104.822	193.344	68.4414
15.2333	7.32246	-8.72719	-104.864	193.229	68.4058
15.25	7.24449	-8.93272	-104.899	193.169	68.3843
15.2667	7.16896	-9.18434	-104.82	193.092	68.3625
15.2833	7.08962	-9.45427	-104.938	192.994	68.3392
15.3	7.00722	-9.7953	-104.89	192.907	68.3199
15.3167	6.92421	-9.98543	-104.907	192.806	68.2894
15.3333	6.84197	-10.3181	-104.848	192.762	68.2926
15.35	6.77223	-10.5714	-104.813	192.671	68.2581
15.3667	6.68724	-10.8509	-104.825	192.595	68.2278
15.3833	6.60835	-11.1042	-104.807	192.534	68.2148
15.4	6.52336	-11.4034	-104.889	192.423	68.1805
15.4167	6.44264	-11.6811	-104.851	192.371	68.1666
15.4333	6.36299	-11.8571	-104.77	192.296	68.1493
15.45	6.28044	-12.1658	-104.866	192.225	68.1229
15.4667	6.20369	-12.481	-104.867	192.162	68.1144
15.4833	6.12282	-12.6539	-104.839	192.124	68.1022
15.5	6.04347	-12.9459	-104.847	192.051	68.0798
15.5167	5.96214	-13.2667	-104.869	191.973	68.0529
15.5333	5.88371	-13.5224	-104.881	191.946	68.0543
15.55	5.79628	-13.6839	-104.911	191.854	68.0286
15.5667	5.71892	-13.9431	-104.914	191.785	68.003
15.5833	5.63591	-14.3455	-104.847	191.751	67.9977
15.6	5.55641	-14.5428	-104.898	191.689	67.9774
15.6167	5.47874	-14.8658	-104.847	191.636	67.961
15.6333	5.39665	-15.0256	-104.776	191.591	67.9559
15.65	5.31517	-15.2766	-104.891	191.506	67.9237
15.6667	5.23659	-15.4733	-104.829	191.49	67.9238
15.6833	5.15739	-15.7944	-104.857	191.426	67.9028
15.7	5.07179	-16.0227	-104.835	191.388	67.897
15.7167	4.99458	-16.2707	-104.917	191.348	67.8828
15.7333	4.90639	-16.4841	-104.871	191.373	67.9101
15.75	4.83101	-16.6892	-104.876	191.258	67.8678
15.7667	4.75563	-16.9979	-104.88	191.199	67.8434
15.7833	4.67812	-17.1809	-104.864	191.178	67.8429
15.8	4.6064	-17.3747	-104.826	191.139	67.8304
15.8167	4.5295	-17.5535	-104.881	191.099	67.8246
15.8333	4.4561	-17.824	-104.84	191.108	67.8329
15.85	4.3795	-17.9545	-104.774	191.012	67.8074
15.8667	4.3055	-18.2693	-104.786	190.999	67.7973
15.8833	4.23363	-18.5203	-104.914	190.965	67.786
15.9	4.16328	-18.6704	-104.92	190.902	67.766
15.9167	4.08302	-18.8689	-104.926	190.879	67.7673
15.9333	4.00932	-19.0995	-104.826	190.849	67.758
15.95	3.93959	-19.3064	-104.886	190.829	67.7549
15.9667	3.87642	-19.444	-104.859	190.791	67.7428
15.9833	3.80653	-19.6682	-104.784	190.743	67.7277
16	3.73756	-19.8977	-104.787	190.721	67.7337
16.0167	3.67317	-20.0646	-104.828	190.691	67.7207
16.0333	3.59993	-20.1801	-104.964	190.68	67.7143
16.05	3.53127	-20.368	-104.862	190.653	67.7093
16.0667	3.46642	-20.6266	-104.862	190.637	67.7027
16.0833	3.40172	-20.7166	-104.893	190.6	67.6948
16.1	3.33504	-20.9164	-104.81	190.596	67.6952
16.1167	3.27187	-21.0969	-104.894	190.566	67.678
16.1333	3.20442	-21.2173	-104.873	190.563	67.6739
16.15	3.14522	-21.3604	-104.868	190.504	67.664
16.1667	3.08876	-21.6131	-104.818	190.494	67.6664
16.1833	3.03032	-21.7806	-104.892	190.483	67.6595
16.2	2.97295	-21.9099	-104.851	190.462	67.6537
16.2167	2.90886	-22.0571	-104.866	190.438	67.6597
16.2333	2.8524	-22.2044	-104.868	190.41	67.6443
16.25	2.78938	-22.367	-104.956	190.399	67.6426
16.2667	2.73598	-22.497	-104.715	190.384	67.6376
16.2833	2.67677	-22.6717	-104.926	190.363	67.6289
16.3	2.62215	-22.8201	-104.8	190.368	67.6359
16.3167	2.56554	-22.8719	-104.841	190.3	67.6148
16.3333	2.51595	-22.9704	-104.808	190.321	67.6127
16.35	2.46132	-23.1831	-104.757	190.303	67.6135
16.3667	2.40639	-23.2684	-104.906	190.286	67.6099
16.3833	2.35374	-23.4275	-104.936	190.272	67.6048
16.4	2.29698	-23.5419	-104.886	190.243	67.604
16.4167	2.25365	-23.682	-104.843	190.244	67.6054
16.4333	2.20299	-23.7833	-104.875	190.237	67.6023
16.45	2.15843	-23.9085	-104.91	190.235	67.5991
16.4667	2.10594	-24.1058	-104.905	190.226	67.6037
16.4833	2.06245	-24.0813	-104.783	190.198	67.5857
16.5	2.01241	-24.1534	-104.841	190.227	67.611
16.5167	1.96907	-24.2405	-104.932	190.183	67.5901
16.5333	1.92558	-24.3562	-104.822	190.19	67.5924
16.55	1.88774	-24.4526	-104.88	190.19	67.5991
16.5667	1.84837	-24.6207	-104.775	190.174	67.5892
16.5833	1.80275	-24.6702	-104.866	190.158	67.5846
16.6	1.76826	-24.7775	-104.95	190.155	67.5933
16.6167	1.72478	-24.8156	-104.85	190.148	67.5817
16.6333	1.69029	-24.9116	-104.847	190.122	67.5794
16.65	1.64436	-25.0369	-104.901	190.141	67.5852
16.6667	1.60866	-25.1273	-104.819	190.107	67.5752
16.6833	1.5699	-25.1595	-104.831	190.123	67.5811
16.7	1.53511	-25.2239	-104.805	190.095	67.568
16.7167	1.50093	-25.3759	-104.896	190.104	67.5745
16.7333	1.47255	-25.2973	-104.759	190.083	67.5663
16.75	1.43974	-25.4809	-104.854	190.062	67.5686
16.7667	1.40511	-25.5613	-104.781	190.074	67.5689
16.7833	1.37535	-25.6936	-105.038	190.045	67.5604
16.8	1.33934	-25.7223	-104.854	190.066	67.5613
16.8167	1.30684	-25.8105	-104.962	190.044	67.5541
16.8333	1.27098	-25.9272	-104.858	190.034	67.5591
16.85	1.24901	-25.9022	-104.879	190.055	67.5675
16.8667	1.22292	-26.0244	-104.844	190.056	67.5651
16.8833	1.19942	-26.0316	-104.862	189.996	67.5422
16.9	1.17485	-26.0412	-104.825	190.01	67.5538
16.9167	1.14891	-26.1132	-104.998	189.993	67.5468
16.9333	1.12495	-26.2379	-104.822	189.986	67.5478
16.95	1.09734	-26.323	-104.859	190.007	67.5552
16.9667	1.06956	-26.3296	-104.887	189.994	67.5469
16.9833	1.04988	-26.3659	-104.83	189.971	67.5407
17	1.02638	-26.4953	-104.872	190	67.551
17.0167	0.995407	-26.518	-104.866	190.004	67.5599
17.0333	0.975571	-26.5591	-104.871	189.992	67.5518
17.05	0.952683	-26.6175	-104.832	189.969	67.5404
17.0667	0.938187	-26.6842	-104.94	189.957	67.5428
17.0833	0.91835	-26.6419	-104.85	189.949	67.5382
17.1	0.898514	-26.7242	-104.915	189.935	67.5347
17.1167	0.880814	-26.832	-104.874	189.953	67.5393
17.1333	0.862351	-26.7933	-104.876	189.933	67.5321
17.15	0.848312	-26.8433	-104.921	189.945	67.5382
17.1667	0.833206	-26.8774	-104.812	189.941	67.5367
17.1833	0.817642	-26.9502	-104.825	189.921	67.5283
17.2	0.796585	-26.9424	-104.932	189.934	67.5311
17.2167	0.780716	-27.0162	-104.768	189.921	67.5347
17.2333	0.764084	-27.0991	-104.694	189.911	67.53
17.25	0.757065	-27.0956	-104.82	189.902	67.5268
17.2667	0.73967	-27.1098	-104.901	189.947	67.5382
17.2833	0.726852	-27.1622	-104.882	189.899	67.5297
17.3	0.711441	-27.2314	-104.783	189.922	67.5315
17.3167	0.69664	-27.2553	-104.882	189.915	67.5298
17.3333	0.689163	-27.2636	-104.767	189.906	67.5289
17.35	0.672989	-27.3423	-104.817	189.915	67.5315
17.3667	0.660019	-27.331	-104.828	189.917	67.5336
17.3833	0.645981	-27.2851	-104.923	189.878	67.5179
17.4	0.637741	-27.3751	-104.844	189.911	67.5344
17.4167	0.625229	-27.4311	-104.824	189.886	67.5213
17.4333	0.6147	-27.387	-104.855	189.866	67.5184
17.45	0.602341	-27.3936	-104.822	189.879	67.5219
17.4667	0.586014	-27.3757	-104.818	189.865	67.5163
17.4833	0.581589	-27.4639	-104.931	189.871	67.5237
17.5	0.565567	-27.4227	-104.805	189.872	67.5187
17.5167	0.553207	-27.4859	-104.931	189.889	67.5216
17.5333	0.54039	-27.5562	-104.817	189.868	67.5158
17.55	0.532608	-27.5474	-104.992	189.886	67.5222
17.5667	0.518112	-27.5086	-104.828	189.852	67.5195
17.5833	0.515213	-27.523	-104.941	189.87	67.5221
17.6	0.502701	-27.6075	-104.748	189.861	67.5153
17.6167	0.490036	-27.5468	-104.914	189.878	67.5172
17.6333	0.483322	-27.6409	-104.822	189.86	67.5102
17.65	0.471878	-27.6504	-104.892	189.859	67.5079
17.6667	0.462112	-27.6391	-104.932	189.889	67.5192
17.6833	0.449905	-27.6647	-104.787	189.88	67.5152
17.7	0.444412	-27.7457	-104.827	189.869	67.5112
17.7167	0.435104	-27.8144	-104.948	189.861	67.5123
17.7333	0.430069	-27.7106	-104.947	189.851	67.5074
17.75	0.418777	-27.7279	-104.942	189.893	67.5187
17.7667	0.408402	-27.812	-104.846	189.855	67.5088
17.7833	0.393143	-27.8513	-104.913	189.864	67.5153
17.8	0.391922	-27.9473	-104.808	189.866	67.5129
17.8167	0.38765	-28.0177	-104.894	189.867	67.5176
17.8333	0.382614	-27.9783	-104.807	189.864	67.515
17.85	0.377731	-27.9157	-104.885	189.928	67.5321
17.8667	0.374832	-27.9408	-104.719	189.885	67.5257
17.8833	0.367966	-28.0427	-104.774	189.88	67.5233
17.9	0.367508	-28.0367	-104.894	189.882	67.5233
17.9167	0.364609	-27.958	-104.873	189.856	67.5069
17.9333	0.355301	-28.0117	-104.882	189.854	67.5088
17.95	0.353928	-27.9998	-104.873	189.876	67.5176
17.9667	0.341263	-28.0659	-104.804	189.852	67.5105
17.9833	0.34523	-28.0521	-104.857	189.846	67.5159
18	0.332871	-28.0677	-104.884	189.854	67.5169
18.0167	0.328445	-28.0492	-104.883	189.846	67.5121
18.0333	0.3228	-28.0456	-104.855	189.864	67.5182
18.05	0.317154	-28.0665	-104.843	189.84	67.5117
18.0667	0.312271	-28.1231	-104.873	189.827	67.5137
18.0833	0.307388	-28.104	-104.861	189.853	67.5304
18.1	0.301437	-28.1118	-104.732	189.85	67.5205
18.1167	0.290146	-28.1368	-104.78	189.864	67.5291
18.1333	0.284653	-28.1422	-104.799	189.852	67.5228
18.15	0.279007	-28.0599	-104.858	189.878	67.5257
18.1667	0.282974	-28.1583	-104.957	189.884	67.5204
18.1833	0.274124	-28.1875	-104.94	189.916	67.5323
18.2	0.268173	-28.1756	-104.831	189.913	67.5329
18.2167	0.259628	-28.1077	-104.814	189.908	67.5382
18.2333	0.252609	-28.088	-104.88	189.924	67.5343
18.25	0.24559	-28.1612	-104.978	189.961	67.5512
18.2667	0.238876	-28.1422	-104.85	189.96	67.5422
18.2833	0.2314	-28.1947	-104.87	189.977	67.5485
18.3	0.222855	-28.184	-104.869	189.983	67.5521
18.3167	0.220871	-28.1612	-104.866	190.008	67.5553
18.3333	0.216293	-28.1327	-104.818	190.018	67.5591
18.35	0.2108	-28.1297	-104.911	190.044	67.5675
18.3667	0.206375	-28.2447	-104.92	190.035	67.5578
18.3833	0.20607	-28.2047	-104.863	190.064	67.5707
18.4	0.197067	-28.1928	-104.855	190.069	67.5758
18.4167	0.193558	-28.2435	-104.911	190.069	67.5788
18.4333	0.192032	-28.1965	-104.846	190.05	67.5668
18.45	0.186234	-28.2298	-104.875	190.044	67.5678
18.4667	0.182266	-28.2919	-104.876	190.06	67.5727
18.4833	0.18074	-28.2716	-104.896	190.026	67.5575
18.5	0.183945	-28.1965	-104.782	190.018	67.5564
18.5167	0.180893	-28.2685	-104.896	189.996	67.5561
18.5333	0.178909	-28.2941	-104.834	189.993	67.548
18.55	0.173569	-28.3019	-104.884	189.977	67.5491
18.5667	0.169754	-28.2966	-104.857	189.963	67.5439
18.5833	0.16655	-28.3335	-104.891	189.94	67.5343
18.6	0.159836	-28.3001	-104.943	189.955	67.5433
18.6167	0.156784	-28.2775	-104.883	189.931	67.5398
18.6333	0.151138	-28.2935	-104.867	189.928	67.5332
18.65	0.155258	-28.2912	-104.834	189.91	67.5321
18.6667	0.149155	-28.3436	-104.937	189.896	67.5185
18.6833	0.148392	-28.2929	-104.854	189.888	67.5195
18.7	0.141678	-28.271	-104.868	189.869	67.5144
18.7167	0.143967	-28.2584	-104.833	190.04	67.6313
18.7333	0.134659	-28.2954	-104.82	189.902	67.5309
18.75	0.133438	-28.3157	-104.851	189.884	67.517
18.7667	0.129929	-28.3448	-104.838	189.891	67.5336
18.7833	0.125351	-28.3872	-104.81	189.87	67.515
18.8	0.127945	-28.3573	-104.854	189.92	67.5306
18.8167	0.120621	-28.3675	-104.905	189.899	67.5259
18.8333	0.121536	-28.3801	-104.842	189.914	67.5344
18.85	0.112228	-28.3495	-104.961	189.944	67.5379
18.8667	0.111923	-28.3848	-104.852	189.895	67.5243
18.8833	0.102921	-28.4342	-104.946	189.953	67.5372
18.9	0.107498	-28.3949	-104.911	189.928	67.5352
18.9167	0.103989	-28.3091	-104.921	189.988	67.5546
18.9333	0.103683	-28.3913	-104.867	189.957	67.5398
18.95	0.104294	-28.433	-104.851	189.947	67.537
18.9667	0.10643	-28.3663	-104.911	189.959	67.5361
18.9833	0.110245	-28.3663	-104.901	189.981	67.5491
19	0.111771	-28.3723	-104.75	189.942	67.5367
19.0167	0.110855	-28.4592	-104.916	189.954	67.5442
19.0333	0.109024	-28.4014	-104.826	189.958	67.5376
19.05	0.115891	-28.4658	-104.862	189.929	67.5347
19.0667	0.110092	-28.4576	-104.889	189.922	67.5335
19.0833	0.109482	-28.4473	-104.846	189.939	67.5327
19.1	0.104599	-28.3979	-104.924	189.903	67.5231
19.1167	0.105667	-28.4385	-104.902	189.863	67.5106
19.1333	0.100327	-28.4611	-104.809	189.873	67.521
19.15	0.0952911	-28.3616	-104.806	189.873	67.5164
19.1667	0.0936127	-28.4623	-104.845	189.837	67.4975
19.1833	0.0868988	-28.4313	-104.894	189.829	67.501
19.2	0.0905609	-28.4742	-104.752	189.838	67.5031
19.2167	0.0884247	-28.4682	-104.941	189.833	67.4976
19.2333	0.0839996	-28.4902	-104.894	189.838	67.5005
19.25	0.0775909	-28.5361	-104.9	189.836	67.5102
19.2667	0.0852203	-28.4974	-104.803	189.837	67.5105
19.2833	0.076828	-28.4701	-104.873	189.833	67.504
19.3	0.0775909	-28.442	-104.921	189.812	67.4952
19.3167	0.0722504	-28.5082	-104.935	189.814	67.4931
19.3333	0.0685883	-28.4455	-104.791	189.819	67.4998
19.35	0.0679779	-28.5136	-104.927	189.802	67.4934
19.3667	0.0676727	-28.4939	-104.91	189.823	67.5005
19.3833	0.0691986	-28.4939	-104.83	189.815	67.4937
19.4	0.0702667	-28.408	-104.86	189.79	67.4906
19.4167	0.0695038	-28.4467	-104.822	189.801	67.4928
19.4333	0.0650787	-28.4945	-104.861	189.801	67.5011
19.45	0.0653839	-28.4438	-104.886	189.789	67.4926
19.4667	0.0623322	-28.4867	-104.869	189.788	67.4934
19.4833	0.0696564	-28.5171	-104.968	189.804	67.4946
19.5	0.0710297	-28.473	-104.898	189.818	67.4986
19.5167	0.0687408	-28.4324	-104.947	189.788	67.4897
19.5333	0.0725555	-28.4748	-104.791	189.798	67.4928
19.55	0.0762177	-28.5415	-104.881	189.771	67.4851
19.5667	0.0807953	-28.458	-104.918	189.791	67.5025
19.5833	0.0809479	-28.5255	-104.847	189.777	67.4879
19.6	0.0884247	-28.5374	-104.781	189.778	67.4862
19.6167	0.0904083	-28.5374	-104.894	189.774	67.4809
19.6333	0.0972748	-28.5534	-104.925	189.828	67.5292
19.65	0.100784	-28.5517	-104.848	189.775	67.4909
19.6667	0.111618	-28.5464	-104.884	189.779	67.4877
19.6833	0.1194	-28.4367	-104.857	189.794	67.4892
19.7	0.122757	-28.5374	-104.807	189.787	67.4992
19.7167	0.137558	-28.5242	-104.924	189.814	67.5022
19.7333	0.143662	-28.5511	-104.976	189.789	67.4908
19.75	0.155869	-28.5159	-104.867	189.774	67.4859
19.7667	0.160294	-28.5267	-104.91	189.757	67.4815
19.7833	0.176163	-28.5261	-104.875	189.779	67.4821
19.8	0.183487	-28.5737	-104.968	189.781	67.4918
19.8167	0.198898	-28.5017	-104.851	189.752	67.4781
19.8333	0.208206	-28.5839	-104.839	189.836	67.5279
19.85	0.216751	-28.5427	-104.837	189.781	67.4993
19.8667	0.221634	-28.4748	-104.845	189.77	67.4941
19.8833	0.230789	-28.4533	-104.96	189.758	67.49
19.9	0.234299	-28.5087	-104.794	189.761	67.4859
19.9167	0.22789	-28.4814	-104.874	189.771	67.5011
19.9333	0.224228	-28.5201	-104.787	189.766	67.4877
19.95	0.208817	-28.5255	-104.905	189.746	67.4795
19.9667	0.194016	-28.5708	-104.909	189.781	67.4954
19.9833	0.16655	-28.4557	-104.829	189.767	67.4926
20	0.1371	-28.498	-104.88	189.755	67.4892
20.0167	0.0939179	-28.5212	-104.901	189.743	67.481
20.0333	0.0434113	-28.5398	-104.919	189.754	67.4888
20.05	-0.0205231	-28.4586	-104.89	189.753	67.4871
20.0667	-0.0995636	-28.442	-104.954	189.757	67.4854
20.0833	-0.196457	-28.4283	-104.962	189.769	67.4902
20.1	-0.323715	-28.4158	-104.915	189.768	67.4911
20.1167	-0.475693	-28.4724	-104.848	189.774	67.4952
20.1333	-0.669937	-28.473	-104.916	189.765	67.4993
20.15	-0.904007	-28.483	-104.9	189.745	67.4906
20.1667	-1.20705	-28.4057	-104.873	189.785	67.5172
20.1833	-1.58424	-28.4473	-104.786	189.785	67.5135
20.2	-2.07115	-28.5212	-104.95	189.759	67.5117
20.2167	-2.68837	-28.4849	-104.742	189.757	67.5111
20.2333	-3.48976	-28.5784	-104.851	189.775	67.5268
20.25	-4.51607	-28.5648	-104.894	189.751	67.5268
20.2667	-5.84755	-28.5743	-104.891	189.764	67.5399
20.2833	-7.57057	-28.5171	-104.905	189.767	67.5434
20.3	-9.77638	-28.5911	-104.826	189.757	67.5488
20.3167	-12.6196	-28.7012	-104.883	189.746	67.5501
20.3333	-16.2441	-28.7055	-104.791	189.748	67.5362
20.35	-20.8517	-28.8038	-104.824	189.756	67.5559
20.3667	-26.6711	-28.8932	-104.84	189.819	67.6109
20.3833	-33.9816	-28.9761	-104.889	189.786	67.6197
20.4	-43.1127	-29.0559	-104.885	189.762	67.62
20.4167	-54.4723	-29.3223	-104.874	189.786	67.6417
20.4333	-68.4855	-29.5708	-104.764	189.798	67.6798
20.45	-85.6483	-29.7712	-104.926	189.835	67.7091
20.4667	-106.468	-30.1855	-104.867	189.825	67.7415
20.4833	-131.428	-30.6962	-104.78	189.865	67.7554
20.5	-160.914	-31.3381	-104.839	189.855	67.7586
20.5167	-195.135	-32.0594	-104.98	189.89	67.7898
20.5333	-234.002	-33.1245	-104.788	189.918	67.7905
20.55	-277.078	-34.3404	-104.811	189.949	67.7934
20.5667	-323.508	-35.9594	-104.828	190.013	67.7868
20.5833	-372.016	-37.9197	-104.986	190.033	67.7894
20.6	-421.049	-40.3332	-104.793	190.082	67.7654
20.6167	-468.834	-43.3062	-104.869	190.106	67.7459
20.6333	-513.575	-46.7847	-104.834	190.259	67.7351
20.65	-553.445	-51.0572	-104.942	190.209	67.6653
20.6667	-583.801	-56.1211	-104.89	190.229	67.6217
20.6833	-610.19	-61.8153	-104.819	190.239	67.584
20.7	-627.884	-68.4278	-104.906	190.266	67.5356
20.7167	-636.341	-75.8277	-104.913	190.243	67.4645
20.7333	-635.393	-83.888	-104.844	190.242	67.436
20.75	-625.34	-92.4389	-104.867	190.238	67.3931
20.7667	-606.827	-101.495	-104.866	190.2	67.3657
20.7833	-580.787	-110.835	-104.868	190.2	67.3592
20.8	-548.44	-120.064	-104.915	190.129	67.3249
20.8167	-511.151	-129.125	-104.877	190.183	67.3664
20.8333	-470.406	-137.619	-104.861	190.071	67.3113
20.85	-427.617	-145.473	-104.904	190.047	67.3344
20.8667	-384.108	-152.221	-104.96	190.019	67.3507
20.8833	-341.104	-158.024	-104.9	189.945	67.3307
20.9	-299.675	-162.501	-104.9	189.96	67.3611
20.9167	-260.634	-165.557	-104.885	189.897	67.3644
20.9333	-224.622	-167.279	-104.889	189.885	67.3542
20.95	-192.009	-167.636	-104.894	189.85	67.3869
20.9667	-162.987	-166.587	-104.805	189.861	67.4346
20.9833	-137.556	-164.3	-104.921	189.835	67.4329
21	-115.593	-160.944	-104.889	189.803	67.4155
21.0167	-96.8855	-156.531	-104.88	189.802	67.4331
21.0333	-81.1121	-151.348	-104.924	189.761	67.4374
21.05	-67.962	-145.427	-104.938	189.762	67.4592
21.0667	-57.084	-139.077	-104.858	189.742	67.4763
21.0833	-48.1579	-132.422	-104.878	189.761	67.5042
21.1	-40.8627	-125.611	-104.907	189.762	67.4989
21.1167	-34.9268	-118.691	-104.885	189.745	67.5027
21.1333	-30.0988	-111.874	-104.872	189.74	67.5039
21.15	-25.8131	-105.229	-104.866	189.739	67.5048
21.1667	-22.6667	-98.7635	-104.94	189.757	67.5117
21.1833	-20.0805	-92.7428	-104.848	189.744	67.5089
21.2	-17.9374	-87.078	-104.883	189.745	67.5127
21.2167	-16.1417	-81.7178	-104.862	189.757	67.5205
21.2333	-14.6259	-76.6895	-104.827	189.746	67.5166
21.25	-13.3225	-72.0977	-104.894	189.78	67.5315
21.2667	-12.2001	-67.9575	-104.828	189.751	67.5127
21.2833	-11.208	-64.1392	-104.912	189.741	67.5138
21.3	-10.3356	-60.7478	-104.846	189.757	67.5188
21.3167	-9.54414	-57.5756	-104.919	189.746	67.512
21.3333	-8.82866	-54.6627	-104.912	189.744	67.5135
21.35	-8.17192	-52.1551	-104.768	189.748	67.5144
21.3667	-7.56783	-49.8597	-104.793	189.747	67.5167
21.3833	-7.01119	-47.8457	-104.936	189.734	67.5098
21.4	-6.49635	-45.9086	-104.887	189.745	67.5172
21.4167	-6.0247	-44.3087	-104.942	189.732	67.5071
21.4333	-5.5883	-42.7602	-104.782	189.751	67.5109
21.45	-5.19539	-41.4526	-104.914	189.766	67.5129
21.4667	-4.8333	-40.2432	-104.916	189.774	67.5161
21.4833	-4.524	-39.2269	-104.755	189.762	67.5211
21.5	-4.24995	-38.1892	-104.829	189.739	67.5001
21.5167	-4.0287	-37.2318	-104.894	189.778	67.5202
21.5333	-3.86345	-36.4391	-104.806	189.782	67.5216
21.55	-3.76106	-35.7853	-104.93	189.763	67.515
21.5667	-3.72139	-35.0831	-104.898	189.811	67.5646
21.5833	-3.74764	-34.5515	-104.895	189.769	67.5233
21.6	-3.84682	-33.9883	-104.893	189.752	67.5155
21.6167	-4.01726	-33.5543	-104.807	189.76	67.5248
21.6333	-4.26781	-33.0155	-104.85	189.767	67.5268
21.65	-4.58611	-32.5857	-104.935	189.772	67.5321
21.6667	-4.98543	-32.2674	-104.902	189.799	67.5391
21.6833	-5.4435	-31.9228	-104.82	189.796	67.5394
21.7	-5.9626	-31.6254	-104.763	189.793	67.5365
21.7167	-6.5136	-31.3531	-104.886	189.788	67.5344
21.7333	-7.03148	-31.151	-104.86	189.8	67.5425
21.75	-7.60216	-30.7964	-104.842	189.783	67.5329
21.7667	-8.14323	-30.729	-104.951	189.787	67.5321
21.7833	-8.62953	-30.5877	-104.872	189.783	67.532
21.8	-9.03008	-30.3857	-104.905	189.775	67.5245
21.8167	-9.31923	-30.3059	-104.883	189.794	67.5344
21.8333	-9.46251	-30.2242	-104.852	189.811	67.5448
21.85	-9.4532	-30.2105	-104.833	189.805	67.5336
21.8667	-9.26125	-30.0626	-104.961	189.842	67.5506
21.8833	-8.88344	-30.0848	-104.853	189.802	67.5233
21.9	-8.30605	-30.0842	-104.822	189.808	67.521
21.9167	-7.53243	-30.0341	-104.905	189.804	67.5227
21.9333	-6.56639	-29.9578	-104.922	189.791	67.5118
21.95	-5.4232	-30.0573	-104.913	189.824	67.5195
21.9667	-4.11324	-30.043	-104.905	189.828	67.5172
21.9833	-2.65739	-29.764	-104.816	189.805	67.5068
22	-1.05812	-29.8129	-104.738	189.8	67.4935
22.0167	0.67543	-29.7294	-104.852	189.797	67.4868
22.0333	2.51595	-29.6484	-104.832	189.807	67.4848
22.05	4.47212	-29.4488	-104.924	189.834	67.4867
22.0667	6.53114	-29.5977	-104.772	189.832	67.4841
22.0833	8.69698	-29.3534	-104.809	189.853	67.4844
22.1	10.9736	-29.0411	-104.78	189.851	67.4868
22.1167	13.3727	-28.7501	-104.806	189.836	67.4801
22.1333	15.9127	-28.4254	-104.878	189.849	67.4822
22.15	18.5978	-27.9038	-104.878	189.854	67.4781
22.1667	21.4564	-27.4734	-104.903	189.889	67.4867
22.1833	24.5219	-26.8523	-104.935	189.908	67.5022
22.2	27.8458	-26.3195	-104.932	189.911	67.5031
22.2167	31.4864	-25.4481	-104.882	189.953	67.5106
22.2333	35.5528	-24.7364	-104.871	189.996	67.5161
22.25	40.1678	-23.7922	-104.838	190.001	67.5015
22.2667	45.4836	-22.7027	-104.901	190.01	67.4911
22.2833	51.5534	-21.6119	-104.916	190.051	67.5007
22.3	58.1776	-20.2702	-104.85	189.984	67.5091
22.3167	64.7271	-18.767	-104.9	189.989	67.5497
22.3333	70.0617	-17.0348	-104.878	189.919	67.5733
22.35	72.8277	-15.0959	-104.855	189.848	67.6058
22.3667	71.9044	-12.8649	-104.838	189.779	67.6087
22.3833	66.7455	-10.1958	-104.877	189.741	67.616
22.4	57.4624	-7.17506	-104.795	189.678	67.6315
22.4167	44.7668	-3.52959	-104.97	189.625	67.6296
22.4333	29.7816	0.695572	-104.856	189.604	67.6183
22.45	13.8889	5.69756	-104.99	189.545	67.5703
22.4667	-1.52901	11.2366	-104.717	189.527	67.5315
22.4833	-15.3114	17.3933	-104.875	189.5	67.4981
22.5	-26.7643	23.8126	-104.837	189.509	67.4792
22.5167	-35.6825	29.9596	-104.911	189.5	67.4557
22.5333	-42.2236	35.4696	-104.939	189.531	67.4619
22.55	-46.7733	40.1133	-104.884	189.504	67.4387
22.5667	-49.7347	43.689	-104.859	189.513	67.427
22.5833	-51.4971	45.8706	-104.87	189.508	67.4207
22.6	-52.3377	46.9309	-104.874	189.502	67.4131
22.6167	-52.5033	46.7033	-104.811	189.517	67.4203
22.6333	-52.1546	45.5558	-104.907	189.542	67.422
22.65	-51.4243	43.4327	-104.835	189.541	67.4206
22.6667	-50.4139	40.8799	-104.883	189.531	67.4221
22.6833	-49.1882	37.9395	-104.802	189.564	67.4229
22.7	-47.8062	34.5856	-104.866	189.547	67.4163
22.7167	-46.3087	31.1285	-104.927	189.576	67.4398
22.7333	-44.7277	27.6369	-104.837	189.558	67.427
22.75	-43.0804	24.0934	-104.878	189.567	67.4311
22.7667	-41.405	20.6005	-104.83	189.569	67.4386
22.7833	-39.8692	17.1857	-104.862	189.579	67.4355
22.8	-38.1658	13.9744	-104.892	189.573	67.4337
22.8167	-36.4541	10.6954	-104.736	189.592	67.4432
22.8333	-34.7431	7.58827	-104.9	189.61	67.4557
22.85	-33.052	4.69032	-104.859	189.607	67.4564
22.8667	-31.3708	1.90743	-104.777	189.626	67.476
22.8833	-29.7204	-0.656662	-105.007	189.614	67.4627
22.9	-28.095	-3.2	-104.816	189.636	67.4763
22.9167	-26.5122	-5.48348	-104.889	189.626	67.474
22.9333	-24.9633	-7.68227	-104.934	189.63	67.4714
22.95	-23.4667	-9.80904	-104.784	189.661	67.4836
22.9667	-22.0071	-11.6901	-104.851	189.659	67.4787
22.9833	-20.5996	-13.4837	-104.808	189.668	67.486
23	-19.2422	-15.1412	-104.821	189.67	67.4882
23.0167	-17.9458	-16.791	-104.945	189.672	67.4952
23.0333	-16.7066	-18.1202	-104.884	189.68	67.4845
23.05	-15.5277	-19.5544	-104.842	189.684	67.4882
23.0667	-14.4105	-20.7304	-104.893	189.684	67.4946
23.0833	-13.3501	-21.827	-104.808	189.682	67.4853
23.1	-12.3592	-22.8243	-104.836	189.694	67.4905
23.1167	-11.4286	-23.8869	-104.868	189.716	67.497
23.1333	-10.5695	-24.728	-104.986	189.697	67.4952
23.15	-9.76418	-25.4397	-104.839	189.694	67.4873
23.1667	-9.01894	-26.1938	-104.803	189.733	67.5047
23.1833	-8.3271	-26.7748	-104.917	189.7	67.4868
23.2	-7.69905	-27.2701	-104.858	189.745	67.5083
23.2167	-7.12044	-27.7654	-104.899	189.71	67.4915
23.2333	-6.59538	-28.1553	-104.917	189.713	67.4929
23.25	-6.11885	-28.532	-104.856	189.729	67.4992
23.2667	-5.68443	-28.7984	-104.894	189.725	67.4954
23.2833	-5.29289	-29.0571	-104.864	189.712	67.492
23.3	-4.92867	-29.3569	-104.852	189.722	67.5022
23.3167	-4.60609	-29.5023	-104.887	189.716	67.4928
23.3333	-4.30382	-29.6371	-104.886	189.735	67.4915
23.35	-4.03694	-29.8444	-104.791	189.718	67.4865
23.3667	-3.78365	-29.8707	-104.949	189.73	67.4979
23.3833	-3.55843	-29.9447	-104.866	189.726	67.5016
23.4	-3.3506	-30.0089	-104.894	189.725	67.4969
23.4167	-3.16673	-30.0823	-104.892	189.728	67.5011
23.4333	-2.99065	-30.0323	-104.847	189.726	67.496
23.45	-2.82707	-30.0536	-104.894	189.711	67.4914
23.4667	-2.68776	-30.0704	-104.789	189.742	67.5016
23.4833	-2.55714	-30.062	-104.944	189.72	67.4955
23.5	-2.4395	-30.0132	-104.874	189.708	67.4923
23.5167	-2.3243	-29.9804	-104.89	189.723	67.497
23.5333	-2.22694	-29.9834	-104.898	189.724	67.4976
23.55	-2.12624	-29.9059	-104.853	189.718	67.4987
23.5667	-2.03819	-29.8112	-104.838	189.738	67.4998
23.5833	-1.95396	-29.801	-104.889	189.728	67.4967
23.6	-1.8734	-29.7872	-104.864	189.709	67.4915
23.6167	-1.80229	-29.6758	-104.831	189.709	67.4955
23.6333	-1.73531	-29.7378	-104.819	189.757	67.5102
23.65	-1.66939	-29.6442	-104.789	189.763	67.5175
23.6667	-1.59996	-29.609	-104.908	189.758	67.5153
23.6833	-1.53999	-29.5702	-104.931	189.743	67.504
23.7	-1.47499	-29.5817	-104.903	189.712	67.4957
23.7167	-1.42921	-29.5745	-104.837	189.704	67.4833
23.7333	-1.37733	-29.3938	-104.79	189.717	67.4851
23.75	-1.33354	-29.4404	-104.928	189.724	67.4891
23.7667	-1.28471	-29.3719	-104.953	189.734	67.4967
23.7833	-1.24794	-29.3349	-104.818	189.722	67.4877
23.8	-1.20064	-29.2657	-104.843	189.706	67.4819
23.8167	-1.15746	-29.3188	-104.843	189.739	67.4937
23.8333	-1.12389	-29.2759	-104.929	189.716	67.4889
23.85	-1.08849	-29.2187	-104.942	189.726	67.4902
23.8667	-1.05507	-29.2193	-104.918	189.749	67.5111
23.8833	-1.02165	-29.2318	-104.89	189.71	67.485
23.9	-0.997849	-29.1656	-104.873	189.709	67.4844
23.9167	-0.963059	-29.2056	-104.81	189.734	67.4915
23.9333	-0.942154	-29.1245	-104.801	189.705	67.4848
23.95	-0.912247	-29.0708	-104.885	189.717	67.4912
23.9667	-0.886154	-28.9677	-104.869	189.724	67.4934
23.9833	-0.856705	-29.0267	-104.798	189.743	67.4996
24	-0.833817	-29.0714	-104.812	189.741	67.5074
24.0167	-0.814743	-28.9426	-104.902	189.727	67.4912
24.0333	-0.790939	-28.9344	-104.902	189.715	67.4915
24.05	-0.76973	-28.951	-104.867	189.724	67.499
24.0667	-0.74913	-28.8848	-104.766	189.754	67.5056
24.0833	-0.737991	-28.8723	-104.882	189.709	67.4834
24.1	-0.71785	-28.876	-104.811	189.729	67.4868
24.1167	-0.701675	-28.8879	-104.971	189.72	67.488
24.1333	-0.68428	-28.7466	-104.899	189.736	67.4886
24.15	-0.671921	-28.7847	-104.905	189.728	67.4932
24.1667	-0.656815	-28.8491	-104.834	189.724	67.4886
24.1833	-0.642929	-28.8122	-104.833	189.714	67.4827
24.2	-0.629654	-28.7984	-104.871	189.712	67.4868
24.2167	-0.615158	-28.802	-104.788	189.71	67.4845
24.2333	-0.602036	-28.82	-104.8	189.722	67.503
24.25	-0.582809	-28.7012	-104.956	189.713	67.4854
24.2667	-0.571976	-28.8181	-104.866	189.734	67.4975
24.2833	-0.556259	-28.8013	-104.819	189.706	67.487
24.3	-0.543442	-28.7644	-104.754	189.724	67.4937
24.3167	-0.53154	-28.7853	-104.897	189.71	67.483
24.3333	-0.518723	-28.7501	-104.806	189.704	67.4853
24.35	-0.507126	-28.7507	-104.882	189.75	67.4973
24.3667	-0.498581	-28.6674	-104.895	189.735	67.5057
24.3833	-0.493698	-28.7704	-104.875	189.705	67.4841
24.4	-0.481644	-28.8038	-104.906	189.74	67.4989
24.4167	-0.472794	-28.7293	-104.878	189.732	67.4941
24.4333	-0.464401	-28.7168	-104.886	189.709	67.4844
24.45	-0.464096	-28.7334	-104.964	189.729	67.4938
24.4667	-0.452652	-28.7579	-104.932	189.739	67.4926
24.4833	-0.445633	-28.6631	-104.969	189.772	67.5048
24.5	-0.441208	-28.6994	-104.792	189.727	67.4935
24.5167	-0.436478	-28.6596	-104.875	189.741	67.4955
24.5333	-0.429611	-28.6727	-104.867	189.765	67.5056
24.55	-0.420761	-28.6243	-104.844	189.709	67.4833
24.5667	-0.415115	-28.6947	-104.78	189.734	67.4845
24.5833	-0.410843	-28.6118	-104.919	189.725	67.4863
24.6	-0.404282	-28.6041	-104.827	189.716	67.4847
24.6167	-0.394058	-28.5868	-104.898	189.721	67.4865
24.6333	-0.392685	-28.5874	-104.787	189.746	67.4952
24.65	-0.389633	-28.5856	-104.895	189.723	67.4888
24.6667	-0.388718	-28.6602	-104.921	189.741	67.4944
24.6833	-0.377579	-28.579	-104.873	189.717	67.4896
24.7	-0.373611	-28.6036	-104.953	189.759	67.5036
24.7167	-0.362778	-28.5392	-104.863	189.748	67.4966
24.7333	-0.355606	-28.5683	-104.858	189.731	67.4978
24.75	-0.354538	-28.5665	-104.752	189.729	67.4934
24.7667	-0.347214	-28.483	-104.938	189.727	67.4867
24.7833	-0.338974	-28.5452	-104.831	189.726	67.4865
24.8	-0.32814	-28.5893	-104.815	189.727	67.4883
24.8167	-0.32341	-28.5642	-104.789	189.721	67.4867
24.8333	-0.315781	-28.4945	-104.865	189.721	67.4833
24.85	-0.311356	-28.5755	-104.879	189.727	67.4834
24.8667	-0.307236	-28.5648	-104.935	189.703	67.4749
24.8833	-0.303421	-28.5333	-104.936	189.741	67.4967
24.9	-0.30159	-28.5577	-104.885	189.723	67.485
24.9167	-0.297165	-28.5981	-104.873	189.729	67.492
24.9333	-0.292892	-28.5343	-104.929	189.738	67.4969
24.95	-0.291519	-28.5409	-104.857	189.7	67.4755
24.9667	-0.296402	-28.6178	-104.879	189.72	67.492
24.9833	-0.291977	-28.6352	-104.896	189.722	67.4825
25	-0.293198	-28.5749	-104.819	189.73	67.4815
25.0167	-0.291824	-28.6036	-104.823	189.718	67.4865
25.0333	-0.291977	-28.6655	-104.948	189.727	67.49
25.05	-0.286484	-28.597	-105.018	189.779	67.5129
25.0667	-0.287399	-28.6543	-104.888	189.726	67.4909
25.0833	-0.275955	-28.6721	-104.83	189.719	67.4851
25.1	-0.271988	-28.684	-104.842	189.737	67.4882
25.1167	-0.277634	-28.6553	-104.975	189.728	67.4911
25.1333	-0.276871	-28.6929	-104.893	189.742	67.497
25.15	-0.275803	-28.7006	-104.92	189.705	67.4836
25.1667	-0.262833	-28.6297	-104.873	189.724	67.4918
25.1833	-0.259933	-28.6662	-104.859	189.733	67.4934
25.2	-0.258102	-28.6613	-104.971	189.723	67.4944
25.2167	-0.261765	-28.7209	-104.808	189.726	67.4935
25.2333	-0.250931	-28.6118	-104.927	189.723	67.4911
25.25	-0.253067	-28.6858	-104.909	189.722	67.4879
25.2667	-0.248795	-28.6875	-104.935	189.713	67.4928
25.2833	-0.242538	-28.6178	-104.881	189.721	67.4902
25.3	-0.235367	-28.5702	-104.899	189.719	67.4947
25.3167	-0.229416	-28.6488	-104.907	189.734	67.4969
25.3333	-0.23201	-28.7246	-104.895	189.707	67.4841
25.35	-0.225601	-28.6935	-104.882	189.736	67.4967
25.3667	-0.223923	-28.6662	-104.861	189.71	67.4923
25.3833	-0.219498	-28.6703	-104.862	189.732	67.5027
25.4	-0.215988	-28.6477	-104.863	189.72	67.4955
25.4167	-0.206528	-28.6399	-104.894	189.717	67.4911
25.4333	-0.20607	-28.7049	-104.821	189.721	67.4923
25.45	-0.208511	-28.746	-104.863	189.734	67.4967
25.4667	-0.203781	-28.7019	-104.948	189.725	67.4955
25.4833	-0.204849	-28.746	-104.871	189.724	67.49
25.5	-0.20607	-28.7293	-104.867	189.722	67.494
25.5167	-0.20668	-28.6929	-104.895	189.706	67.4892
25.5333	-0.205307	-28.774	-104.831	189.71	67.497
25.55	-0.207291	-28.8569	-104.866	189.754	67.5135
25.5667	-0.201187	-28.7431	-104.891	189.749	67.505
25.5833	-0.200729	-28.7769	-104.885	189.716	67.499
25.6	-0.191422	-28.8104	-104.913	189.731	67.4987
25.6167	-0.193863	-28.8902	-104.871	189.728	67.5079
25.6333	-0.187149	-28.839	-104.826	189.707	67.4944
25.65	-0.188828	-28.9254	-104.833	189.697	67.4888
25.6667	-0.191116	-28.9123	-104.902	189.745	67.5147
25.6833	-0.187759	-28.9301	-104.9	189.716	67.4944
25.7	-0.18486	-28.9117	-104.871	189.696	67.4857
25.7167	-0.181046	-28.9266	-104.778	189.718	67.4984
25.7333	-0.180588	-28.9855	-104.899	189.718	67.4996
25.75	-0.181198	-28.979	-104.857	189.73	67.506
25.7667	-0.178452	-29.0308	-104.861	189.714	67.5018
25.7833	-0.173721	-29.0237	-104.95	189.722	67.4986
25.8	-0.174332	-29.1174	-104.968	189.713	67.5007
25.8167	-0.1754	-29.0917	-104.952	189.731	67.5103
25.8333	-0.174026	-29.1125	-104.896	189.71	67.4995
25.85	-0.16777	-29.1125	-104.922	189.718	67.5002
25.8667	-0.164108	-29.0559	-104.871	189.747	67.5135
25.8833	-0.163193	-29.1065	-104.829	189.736	67.5108
25.9	-0.163651	-29.1358	-104.872	189.73	67.51
25.9167	-0.163345	-29.1608	-104.974	189.726	67.5091
25.9333	-0.153732	-29.2353	-104.926	189.777	67.5323
25.95	-0.150986	-29.2544	-104.833	189.742	67.5109
25.9667	-0.150833	-29.2269	-104.877	189.726	67.5201
25.9833	-0.148544	-29.2478	-104.905	189.737	67.5091
26	-0.145645	-29.3081	-104.891	189.734	67.5095
26.0167	-0.143356	-29.4016	-104.872	189.753	67.5382
26.0333	-0.142441	-29.345	-104.824	189.724	67.5071
26.05	-0.144119	-29.4845	-104.921	189.73	67.5047
26.0667	-0.148239	-29.4457	-104.831	189.723	67.5044
26.0833	-0.149612	-29.4869	-104.849	189.729	67.5117
26.1	-0.148087	-29.4749	-104.921	189.714	67.5057
26.1167	-0.150223	-29.5893	-104.861	189.724	67.5057
26.1333	-0.147476	-29.6395	-104.879	189.741	67.5173
26.15	-0.141678	-29.593	-104.775	189.719	67.5053
26.1667	-0.148544	-29.6758	-104.861	189.746	67.5085
26.1833	-0.143509	-29.7509	-104.873	189.727	67.5188
26.2	-0.145035	-29.8296	-104.843	189.718	67.5033
26.2167	-0.144119	-29.8248	-104.931	189.704	67.5007
26.2333	-0.139542	-29.9076	-104.894	189.728	67.5146
26.25	-0.139999	-29.9679	-104.908	189.759	67.5256
26.2667	-0.143051	-29.9845	-104.901	189.733	67.5083
26.2833	-0.149155	-30.1014	-104.924	189.721	67.4926
26.3	-0.147324	-30.1736	-104.889	189.712	67.4944
26.3167	-0.150528	-30.1664	-104.797	189.776	67.5102
26.3333	-0.146561	-30.2689	-104.817	189.731	67.494
26.35	-0.145645	-30.3255	-104.943	189.729	67.4984
26.3667	-0.143356	-30.415	-104.935	189.742	67.4999
26.3833	-0.14473	-30.4221	-104.832	189.713	67.4831
26.4	-0.144272	-30.5376	-104.88	189.747	67.4987
26.4167	-0.14183	-30.6564	-104.896	189.739	67.496
26.4333	-0.139236	-30.5198	-104.889	189.714	67.4822
26.45	-0.137405	-30.6956	-104.788	189.713	67.4896
26.4667	-0.142136	-30.7427	-104.765	189.744	67.4925
26.4833	-0.137405	-30.7952	-104.946	189.743	67.4998
26.5	-0.14183	-30.8935	-104.85	189.732	67.4914
26.5167	-0.143509	-30.9782	-104.897	189.708	67.4851
26.5333	-0.141525	-31.0539	-104.911	189.733	67.496
26.55	-0.138016	-31.0264	-104.814	189.741	67.4938
26.5667	-0.137863	-31.1242	-104.782	189.745	67.4999
26.5833	-0.136795	-31.2589	-104.882	189.708	67.4854
26.6	-0.130844	-31.3496	-104.847	189.727	67.4876
26.6167	-0.13237	-31.415	-104.924	189.72	67.4888
26.6333	-0.128555	-31.5891	-104.961	189.71	67.4836
26.65	-0.133896	-31.6505	-104.959	189.721	67.4934
26.6667	-0.125504	-31.6261	-104.87	189.737	67.4973
26.6833	-0.126572	-31.8002	-104.846	189.744	67.499
26.7	-0.12001	-31.8818	-105.044	189.725	67.4914
26.7167	-0.127487	-31.9468	-104.901	189.748	67.5095
26.7333	-0.12352	-32.0445	-104.749	189.725	67.4954
26.75	-0.129166	-32.1363	-104.764	189.737	67.4979
26.7667	-0.128555	-32.2424	-104.94	189.764	67.508
26.7833	-0.125961	-32.3039	-104.836	189.736	67.4979
26.8	-0.125961	-32.495	-104.893	189.729	67.4954
26.8167	-0.122604	-32.5816	-104.866	189.728	67.4947
26.8333	-0.12764	-32.6281	-104.91	189.736	67.4934
26.85	-0.127029	-32.7436	-104.769	189.743	67.5034
26.8667	-0.132523	-32.9046	-104.948	189.712	67.4905
26.8833	-0.125504	-32.9708	-104.908	189.733	67.5001
26.9	-0.128708	-33.05	-104.786	189.73	67.4954
26.9167	-0.126114	-33.14	-104.858	189.74	67.4943
26.9333	-0.123215	-33.3414	-104.847	189.749	67.4982
26.95	-0.121078	-33.3486	-104.958	189.739	67.4944
26.9667	-0.123062	-33.5024	-104.753	189.752	67.4989
26.9833	-0.122757	-33.652	-104.948	189.755	67.5018
27	-0.120316	-33.7719	-104.891	189.729	67.4954
27.0167	-0.120621	-33.8422	-104.883	189.746	67.4984
27.0333	-0.115433	-33.9989	-104.924	189.734	67.4938
27.05	-0.114822	-34.1163	-104.917	189.733	67.497
27.0667	-0.109634	-34.1474	-104.868	189.772	67.5004
27.0833	-0.107498	-34.3642	-104.895	189.741	67.4897
27.1	-0.103531	-34.4549	-104.821	189.754	67.5164
27.1167	-0.107346	-34.6062	-104.87	189.708	67.4825
27.1333	-0.110397	-34.6755	-104.83	189.721	67.4944
27.15	-0.117111	-34.8476	-104.876	189.708	67.4819
27.1667	-0.116806	-35.0318	-104.819	189.74	67.4955
27.1833	-0.114059	-35.1112	-104.758	189.723	67.4882
27.2	-0.113144	-35.2428	-104.851	189.718	67.488
27.2167	-0.106888	-35.3561	-104.943	189.717	67.4929
27.2333	-0.108261	-35.4295	-104.832	189.721	67.4874
27.25	-0.105515	-35.5767	-104.891	189.719	67.4969
27.2667	-0.102463	-35.7562	-104.917	189.727	67.49
27.2833	-0.102463	-35.9414	-104.834	189.729	67.4892
27.3	-0.0988007	-36.0374	-104.96	189.727	67.4902
27.3167	-0.0951386	-36.1846	-104.75	189.71	67.4838
27.3333	-0.0930023	-36.3122	-104.839	189.728	67.4851
27.35	-0.0894928	-36.4504	-104.976	189.715	67.4838
27.3667	-0.0853729	-36.6323	-104.873	189.703	67.4818
27.3833	-0.0862885	-36.8057	-104.843	189.718	67.4812
27.4	-0.0789642	-36.9119	-104.863	189.709	67.483
27.4167	-0.0788117	-36.9488	-104.92	189.717	67.4822
27.4333	-0.0780487	-37.1449	-104.826	189.721	67.4834
27.45	-0.0823212	-37.3397	-104.865	189.721	67.4831
27.4667	-0.082016	-37.4435	-104.812	189.729	67.4825
27.4833	-0.0858307	-37.6258	-104.911	189.747	67.4961
27.5	-0.0829315	-37.7511	-104.824	189.727	67.4984
27.5167	-0.0838471	-37.9287	-104.899	189.731	67.4958
27.5333	-0.0843048	-38.0276	-104.837	189.732	67.4906
27.55	-0.0839996	-38.1516	-104.863	189.746	67.4975
27.5667	-0.0859833	-38.2999	-104.856	189.721	67.4888
27.5833	-0.0785065	-38.4538	-104.951	189.729	67.4876
27.6	-0.0746918	-38.5438	-104.865	189.719	67.4851
27.6167	-0.0737762	-38.6874	-104.864	189.754	67.5097
27.6333	-0.0795746	-38.8889	-104.97	189.717	67.4909
27.65	-0.0765228	-38.9884	-104.827	189.73	67.4882
27.6667	-0.079422	-39.1506	-104.998	189.707	67.4812
27.6833	-0.0733185	-39.2727	-104.95	189.723	67.4917
27.7	-0.0740814	-39.4427	-104.883	189.734	67.4892
27.7167	-0.0753021	-39.4509	-104.953	189.728	67.4894
27.7333	-0.0727081	-39.6685	-104.874	189.716	67.4883
27.75	-0.0754547	-39.7907	-104.915	189.714	67.4888
27.7667	-0.0763702	-39.9212	-104.787	189.747	67.5051
27.7833	-0.0811005	-40.0793	-104.872	189.708	67.4885
27.8	-0.0791168	-40.2509	-104.849	189.733	67.4912
27.8167	-0.0817108	-40.3654	-104.928	189.717	67.4944
27.8333	-0.0807953	-40.4296	-104.965	189.72	67.4912
27.85	-0.08461	-40.6646	-104.895	189.722	67.4897
27.8667	-0.0804901	-40.7706	-104.922	189.733	67.4908
27.8833	-0.0827789	-40.8952	-104.821	189.754	67.5013
27.9	-0.0839996	-40.9768	-104.734	189.734	67.4915
27.9167	-0.0815582	-41.1437	-104.969	189.717	67.4833
27.9333	-0.0807953	-41.2582	-104.868	189.722	67.4857
27.95	-0.0833893	-41.3882	-104.94	189.72	67.4847
27.9667	-0.0858307	-41.5961	-104.841	189.729	67.4888
27.9833	-0.0829315	-41.6927	-104.874	189.732	67.4891
28	-0.08461	-41.75	-104.925	189.768	67.5123
28.0167	-0.0858307	-41.8406	-104.82	189.744	67.4993
28.0333	-0.0827789	-42.0367	-104.869	189.731	67.4899
28.05	-0.0852203	-42.1719	-104.887	189.714	67.4836
28.0667	-0.0891876	-42.3454	-104.853	189.726	67.486
28.0833	-0.0881195	-42.4329	-104.806	189.73	67.4961
28.1	-0.0925446	-42.5724	-104.856	189.717	67.4844
28.1167	-0.0928497	-42.709	-105.018	189.729	67.494
28.1333	-0.089798	-42.7584	-104.736	189.735	67.4889
28.15	-0.0905609	-42.9575	-104.89	189.719	67.4819
28.1667	-0.0865936	-43.0976	-104.849	189.752	67.5008
28.1833	-0.0868988	-43.1965	-104.835	189.728	67.4932
28.2	-0.0868988	-43.2961	-104.81	189.724	67.4865
28.2167	-0.0868988	-43.4003	-104.861	189.726	67.4923
28.2333	-0.0856781	-43.5816	-104.784	189.71	67.4947
28.25	-0.0873566	-43.6698	-104.802	189.745	67.5039
28.2667	-0.0868988	-43.7408	-104.965	189.741	67.5008
28.2833	-0.0858307	-43.9315	-104.899	189.728	67.4929
28.3	-0.0858307	-43.9797	-104.927	189.719	67.4868
28.3167	-0.0859833	-44.0476	-104.98	189.722	67.4851
28.3333	-0.0914764	-44.2039	-104.835	189.713	67.4813
28.35	-0.091629	-44.2921	-104.942	189.721	67.4883
28.3667	-0.0925446	-44.3642	-104.903	189.743	67.4963
28.3833	-0.0870514	-44.4727	-104.969	189.722	67.4896
28.4	-0.089798	-44.5847	-104.894	189.712	67.4928
28.4167	-0.0879669	-44.6951	-104.859	189.727	67.4944
28.4333	-0.0882721	-44.7671	-104.844	189.712	67.4903
28.45	-0.0875092	-44.8171	-104.862	189.717	67.4894
28.4667	-0.0815582	-44.9746	-104.818	189.723	67.4871
28.4833	-0.0852203	-45.0681	-104.843	189.734	67.4931
28.5	-0.0838471	-45.1789	-104.841	189.716	67.4885
28.5167	-0.0827789	-45.2177	-104.95	189.731	67.497
28.5333	-0.0817108	-45.3436	-104.906	189.71	67.4862
28.55	-0.0833893	-45.4258	-104.893	189.719	67.4984
28.5667	-0.0829315	-45.5402	-104.824	189.707	67.4867
28.5833	-0.0814056	-45.676	-104.931	189.73	67.5025
28.6	-0.0760651	-45.6635	-104.787	189.721	67.4975
28.6167	-0.0795746	-45.7244	-104.852	189.736	67.5021
28.6333	-0.0780487	-45.8448	-104.885	189.697	67.4805
28.65	-0.0783539	-45.9747	-104.929	189.714	67.4918
28.6667	-0.0804901	-46.0253	-104.965	189.716	67.4928
28.6833	-0.0730133	-46.0802	-104.841	189.702	67.4789
28.7	-0.0727081	-46.126	-104.857	189.723	67.496
28.7167	-0.0653839	-46.228	-104.853	189.696	67.4848
28.7333	-0.0640106	-46.2763	-104.894	189.708	67.4906
28.75	-0.0658417	-46.3877	-104.85	189.707	67.4879
28.7667	-0.0669098	-46.4658	-104.838	189.745	67.5001
28.7833	-0.0656891	-46.5272	-104.838	189.723	67.4886
28.8	-0.0649262	-46.4796	-104.823	189.708	67.487
28.8167	-0.0634003	-46.6322	-104.795	189.7	67.4923
28.8333	-0.0653839	-46.6666	-104.837	189.704	67.4825
28.85	-0.0678253	-46.6972	-104.844	189.724	67.4876
28.8667	-0.0675201	-46.7078	-104.849	189.705	67.4834
28.8833	-0.0652313	-46.8127	-104.867	189.716	67.4809
28.9	-0.0699616	-46.786	-104.887	189.703	67.4776
28.9167	-0.0722504	-46.8342	-104.913	189.728	67.4902
28.9333	-0.0682831	-46.8867	-104.931	189.732	67.4834
28.95	-0.0731659	-46.9617	-104.792	189.724	67.4871
28.9667	-0.0693512	-46.9267	-104.841	189.732	67.495
28.9833	-0.0745392	-47.0112	-104.848	189.735	67.4931
29	-0.072403	-46.9843	-104.884	189.714	67.4847
29.0167	-0.0699616	-47.0583	-104.902	189.712	67.4802
29.0333	-0.069046	-47.0274	-104.887	189.726	67.4831
29.05	-0.0653839	-47.1125	-104.956	189.732	67.4914
29.0667	-0.0691986	-47.1621	-104.886	189.697	67.483
29.0833	-0.0675201	-47.1281	-104.838	189.723	67.4839
29.1	-0.0704193	-47.1114	-104.9	189.712	67.4845
29.1167	-0.0704193	-47.1072	-104.809	189.72	67.4833
29.1333	-0.0806427	-47.0911	-104.913	189.714	67.4792
29.15	-0.0748444	-47.0684	-104.925	189.712	67.4798
29.1667	-0.0759125	-47.1053	-104.808	189.712	67.4793
29.1833	-0.074997	-47.0977	-104.92	189.724	67.4828
29.2	-0.0710297	-47.0918	-104.846	189.709	67.4787
29.2167	-0.0720978	-47.0672	-104.894	189.715	67.4902
29.2333	-0.0725555	-47.0553	-104.912	189.702	67.4807
29.25	-0.0756073	-47.0965	-104.959	189.74	67.4937
29.2667	-0.0705719	-46.9958	-104.831	189.72	67.4828
29.2833	-0.0708771	-46.9862	-104.904	189.741	67.4989
29.3	-0.0720978	-46.988	-104.842	189.733	67.4896
29.3167	-0.0782013	-47.028	-104.867	189.726	67.4799
29.3333	-0.0734711	-46.923	-104.859	189.742	67.4888
29.35	-0.0705719	-46.9588	-104.897	189.728	67.4902
29.3667	-0.0746918	-46.8848	-104.873	189.721	67.4822
29.3833	-0.0691986	-46.9076	-104.863	189.718	67.4834
29.4	-0.0685883	-46.8032	-104.92	189.74	67.4906
29.4167	-0.0682831	-46.7776	-104.857	189.721	67.4824
29.4333	-0.0662994	-46.7478	-104.87	189.727	67.4798
29.45	-0.0611115	-46.6721	-104.855	189.728	67.4902
29.4667	-0.061264	-46.641	-104.914	189.726	67.4786
29.4833	-0.0566864	-46.6053	-104.786	189.722	67.4802
29.5	-0.0540924	-46.5887	-104.95	189.721	67.4783
29.5167	-0.0553131	-46.538	-104.868	189.732	67.485
29.5333	-0.0577545	-46.4855	-104.829	189.721	67.4821
29.55	-0.0577545	-46.3436	-104.8	189.756	67.4958
29.5667	-0.0536346	-46.2817	-104.871	189.714	67.4822
29.5833	-0.0530243	-46.2554	-104.896	189.713	67.4793
29.6	-0.0598908	-46.247	-105.102	189.729	67.494
29.6167	-0.0614166	-46.1684	-104.844	189.732	67.4876
29.6333	-0.0595856	-46.0313	-104.823	189.7	67.4784
29.65	-0.0597382	-46.0403	-104.871	189.709	67.4851
29.6667	-0.0603485	-45.9205	-104.847	189.722	67.4868
29.6833	-0.0591278	-45.8836	-104.927	189.712	67.4819
29.7	-0.0571442	-45.797	-104.916	189.739	67.4915
29.7167	-0.0585175	-45.7047	-104.887	189.726	67.487
29.7333	-0.0548553	-45.6576	-104.828	189.724	67.4841
29.75	-0.0527191	-45.5497	-104.961	189.738	67.4928
29.7667	-0.0539398	-45.4383	-104.812	189.723	67.4836
29.7833	-0.0557709	-45.3649	-104.951	189.707	67.4813
29.8	-0.0559235	-45.3054	-104.914	189.726	67.4867
29.8167	-0.0530243	-45.1575	-104.91	189.707	67.4868
29.8333	-0.056839	-45.1157	-104.859	189.718	67.4857
29.85	-0.0571442	-45.0359	-104.874	189.719	67.4781
29.8667	-0.0626373	-44.8678	-104.785	189.723	67.4827
29.8833	-0.0543976	-44.7939	-104.905	189.719	67.4863
29.9	-0.054245	-44.717	-104.791	189.717	67.4848
29.9167	-0.0560761	-44.6467	-104.888	189.721	67.4871
29.9333	-0.0571442	-44.49	-104.879	189.71	67.4851
29.95	-0.0591278	-44.388	-104.868	189.743	67.4966
29.9667	-0.0606537	-44.3546	-104.873	189.739	67.5092
29.9833	-0.0571442	-44.233	-104.9	189.713	67.4888
30	-0.0583649	-44.1169	-104.876	189.704	67.4816
30.0167	-0.0507355	-43.9881	-104.819	189.722	67.5025
30.0333	-0.038681	-43.8718	-104.874	189.729	67.5042
30.05	-0.0370026	-43.7806	-104.793	189.718	67.4967
30.0667	-0.0333405	-43.5554	-104.853	189.728	67.495
30.0833	-0.0353241	-43.522	-104.873	189.764	67.515
30.1	-0.0315094	-43.4231	-104.888	189.715	67.4966
30.1167	-0.0357819	-43.2455	-104.833	189.735	67.5056
30.1333	-0.0295258	-43.1113	-104.886	189.716	67.4964
30.15	-0.0251007	-43.0117	-104.861	189.72	67.4935
30.1667	-0.0203705	-42.8484	-105.03	189.737	67.5074
30.1833	-0.0157928	-42.7596	-104.912	189.719	67.4886
30.2	-0.0133514	-42.7293	-104.835	189.724	67.4943
30.2167	-0.0153351	-42.616	-104.909	189.733	67.4993
30.2333	-0.016098	-42.4003	-104.782	189.72	67.4932
30.25	-0.0148773	-42.2822	-104.924	189.734	67.5033
30.2667	-0.0208282	-42.1909	-104.831	189.715	67.4958
30.2833	-0.0150299	-42.0814	-104.908	189.722	67.4944
30.3	-0.0159454	-41.927	-104.841	189.722	67.4979
30.3167	-0.0130463	-41.84	-104.829	189.711	67.4891
30.3333	-0.0102997	-41.7124	-104.791	189.72	67.4958
30.35	-0.0130463	-41.5736	-104.792	189.72	67.4909
30.3667	-0.0113678	-41.4227	-104.896	189.708	67.4929
30.3833	-0.0102997	-41.3464	-104.968	189.71	67.4949
30.4	-0.00785828	-41.2165	-104.865	189.714	67.488
30.4167	-0.00999451	-41.0853	-104.94	189.726	67.495
30.4333	-0.00923157	-41.0018	-104.908	189.713	67.4902
30.45	-0.0133514	-40.956	-104.924	189.724	67.4896
30.4667	-0.0104523	-40.7157	-104.915	189.721	67.4949
30.4833	-0.00984192	-40.6281	-104.914	189.744	67.5048
30.5	-0.00740051	-40.5245	-104.803	189.74	67.4955
30.5167	-0.00648499	-40.3594	-104.953	189.756	67.505
30.5333	-0.0025177	-40.1305	-104.89	189.748	67.5079
30.55	0.00511169	-40.0536	-104.936	189.756	67.5074
30.5667	0.00526428	-39.9737	-104.846	189.72	67.49
30.5833	0.00862122	-39.8551	-104.796	189.738	67.4984
30.6	0.00205994	-39.7013	-104.853	189.725	67.4978
30.6167	0.00770569	-39.5785	-104.84	189.742	67.508
30.6333	0.00572205	-39.5475	-104.947	189.73	67.5028
30.65	0.00999451	-39.358	-104.939	189.714	67.4885
30.6667	0.0104523	-39.2036	-104.857	189.731	67.4928
30.6833	0.0167084	-39.1201	-104.923	189.728	67.5033
30.7	0.0177765	-38.9784	-104.884	189.747	67.5015
30.7167	0.0165558	-38.778	-104.886	189.737	67.5054
30.7333	0.0138092	-38.666	-104.933	189.716	67.4966
30.75	0.0087738	-38.6117	-104.941	189.719	67.497
30.7667	0.00709534	-38.4002	-104.815	189.717	67.4902
30.7833	0.00846863	-38.344	-104.884	189.729	67.4982
30.8	0.0150299	-38.185	-104.834	189.724	67.497
30.8167	0.0138092	-38.126	-104.953	189.71	67.4928
30.8333	0.00740051	-37.8928	-104.904	189.735	67.5127
30.85	0.00526428	-37.859	-104.845	189.732	67.5114
30.8667	0.00480652	-37.7273	-104.862	189.757	67.5068
30.8833	0.00907898	-37.636	-104.91	189.715	67.5015
30.9	0.00511169	-37.4416	-104.874	189.712	67.4931
30.9167	0.0087738	-37.3965	-104.752	189.732	67.4978
30.9333	0.011673	-37.2498	-104.861	189.729	67.4952
30.95	0.0119782	-37.1801	-104.896	189.724	67.4923
30.9667	0.0107574	-37.1282	-104.734	189.726	67.4918
30.9833	0.0139618	-36.9601	-104.819	189.713	67.4838
31	0.00923157	-36.86	-104.852	189.753	67.5021
31.0167	0.0124359	-36.6221	-104.876	189.718	67.4838
31.0333	0.0138092	-36.587	-104.881	189.725	67.4894
31.05	0.0177765	-36.4582	-104.745	189.736	67.4873
31.0667	0.0200653	-36.3825	-104.822	189.723	67.486
31.0833	0.0208282	-36.2371	-104.87	189.721	67.4874
31.1	0.0231171	-36.1381	-104.932	189.727	67.4859
31.1167	0.0185394	-36.0714	-104.975	189.751	67.4923
31.1333	0.0170136	-35.8848	-104.843	189.716	67.4883
31.15	0.0133514	-35.9153	-104.908	189.721	67.4917
31.1667	0.0170136	-35.7424	-104.781	189.735	67.4966
31.1833	0.0147247	-35.6487	-104.887	189.726	67.4998
31.2	0.016861	-35.5064	-104.797	189.711	67.4792
31.2167	0.018692	-35.4575	-104.866	189.723	67.4862
31.2333	0.0179291	-35.3877	-104.905	189.742	67.4995
31.25	0.0199127	-35.3001	-105.009	189.723	67.4862
31.2667	0.0182343	-35.1475	-104.802	189.743	67.4938
31.2833	0.0162506	-35.0825	-104.881	189.733	67.4871
31.3	0.01091	-34.9836	-104.929	189.728	67.4908
31.3167	0.01091	-34.8345	-104.961	189.71	67.4812
31.3333	0.00724793	-34.8119	-104.843	189.726	67.4906
31.35	0.00709534	-34.7703	-104.838	189.726	67.487
31.3667	0.00740051	-34.6891	-104.88	189.733	67.5005
31.3833	0.0128937	-34.4787	-104.801	189.704	67.4854
31.4	0.0101471	-34.5049	-104.926	189.723	67.4892
31.4167	0.0101471	-34.3423	-104.983	189.714	67.4909
31.4333	0.0174713	-34.2356	-104.889	189.712	67.4867
31.45	0.0151825	-34.1735	-104.921	189.71	67.4863
31.4667	0.0208282	-34.1415	-104.918	189.727	67.4885
31.4833	0.0173187	-34.0121	-104.861	189.726	67.4827
31.5	0.0196075	-33.9101	-104.829	189.718	67.4795
31.5167	0.0133514	-33.8517	-104.889	189.706	67.4839
31.5333	0.0232697	-33.7695	-104.954	189.719	67.4802
31.55	0.0188446	-33.646	-104.824	189.726	67.4853
31.5667	0.0211334	-33.5769	-104.846	189.726	67.4914
31.5833	0.0215912	-33.5412	-104.784	189.737	67.4915
31.6	0.0185394	-33.4655	-104.876	189.701	67.477
31.6167	0.0176239	-33.3451	-104.88	189.736	67.4883
31.6333	0.0138092	-33.2861	-104.973	189.739	67.4915
31.65	0.0157928	-33.2557	-104.744	189.736	67.4918
31.6667	0.0136566	-33.1394	-104.861	189.745	67.5002
31.6833	0.0119782	-33.0935	-104.977	189.719	67.486
31.7	0.00617981	-33.0256	-104.872	189.733	67.494
31.7167	0.00572205	-32.9583	-104.834	189.71	67.4859
31.7333	0.00175476	-32.8658	-104.833	189.742	67.5001
31.75	0.00831604	-32.8379	-104.853	189.717	67.4925
31.7667	0.0147247	-32.7682	-104.839	189.717	67.4935
31.7833	0.0244904	-32.6519	-104.874	189.727	67.4908
31.8	0.0226593	-32.6489	-104.879	189.715	67.4883
31.8167	0.0218964	-32.6226	-104.945	189.709	67.4831
31.8333	0.0228119	-32.5506	-104.92	189.717	67.4897
31.85	0.021286	-32.42	-104.917	189.725	67.4914
31.8667	0.0267792	-32.333	-104.892	189.706	67.4834
31.8833	0.0279999	-32.3306	-104.905	189.739	67.4952
31.9	0.0281525	-32.2727	-104.873	189.708	67.485
31.9167	0.026474	-32.197	-104.758	189.709	67.4841
31.9333	0.0356293	-32.1082	-104.847	189.708	67.4847
31.95	0.0362396	-32.0516	-104.955	189.708	67.4876
31.9667	0.0331879	-31.9515	-104.779	189.719	67.4894
31.9833	0.0305939	-31.9665	-104.844	189.724	67.4957
32	0.030899	-31.9015	-104.847	189.709	67.4863
32.0167	0.0351715	-31.9038	-104.768	189.703	67.4879
32.0333	0.0310516	-31.849	-104.944	189.723	67.4929
32.05	0.0272369	-31.7811	-104.914	189.716	67.4921
32.0667	0.0234222	-31.7632	-104.912	189.727	67.4947
32.0833	0.0305939	-31.6492	-104.78	189.723	67.4952
32.1	0.0325775	-31.5647	-104.838	189.707	67.4874
32.1167	0.0324249	-31.5926	-104.932	189.722	67.4853
32.1333	0.0276947	-31.5444	-104.898	189.707	67.4819
32.15	0.0249481	-31.4515	-104.846	189.728	67.4973
32.1667	0.0251007	-31.4532	-104.909	189.713	67.4925
32.1833	0.0263214	-31.3828	-104.967	189.73	67.5039
32.2	0.0279999	-31.3453	-104.926	189.716	67.4926
32.2167	0.0228119	-31.2714	-104.889	189.735	67.4949
32.2333	0.0289154	-31.2792	-104.932	189.723	67.4996
32.25	0.0252533	-31.2702	-104.947	189.737	67.5015
32.2667	0.029068	-31.1027	-104.829	189.703	67.4897
32.2833	0.0258636	-31.1951	-104.956	189.716	67.499
32.3	0.0298309	-31.0932	-104.935	189.717	67.497
32.3167	0.0278473	-31.1367	-104.912	189.706	67.4912
32.3333	0.0263214	-31.0073	-104.852	189.711	67.496
32.35	0.0235748	-31.0128	-104.927	189.712	67.4955
32.3667	0.0215912	-30.9454	-104.889	189.723	67.5002
32.3833	0.0229645	-30.9365	-104.892	189.721	67.495
32.4	0.0191498	-30.906	-104.794	189.72	67.4969
32.4167	0.0249481	-30.8721	-104.795	189.74	67.5036
32.4333	0.0200653	-30.8178	-104.839	189.741	67.5031
32.45	0.0266266	-30.7636	-104.857	189.731	67.5047
32.4667	0.0226593	-30.7577	-104.938	189.711	67.4998
32.4833	0.0299835	-30.754	-104.909	189.716	67.5024
32.5	0.0331879	-30.6908	-104.867	189.721	67.5022
32.5167	0.0345612	-30.5938	-104.855	189.72	67.5002
32.5333	0.0322723	-30.5764	-104.82	189.728	67.5074
32.55	0.0339508	-30.4995	-104.831	189.739	67.506
32.5667	0.0299835	-30.4572	-104.822	189.717	67.514
32.5833	0.0278473	-30.5169	-104.865	189.726	67.5068
32.6	0.0305939	-30.4728	-104.812	189.724	67.5068
32.6167	0.0272369	-30.415	-104.881	189.71	67.4955
32.6333	0.030899	-30.2891	-104.872	189.709	67.4957
32.65	0.0344086	-30.3022	-104.862	189.709	67.5011
32.6667	0.0374603	-30.3153	-104.898	189.716	67.4979
32.6833	0.0399017	-30.3082	-104.837	189.74	67.5068
32.7	0.0389862	-30.2821	-104.851	189.723	67.5045
32.7167	0.0379181	-30.2671	-104.869	189.727	67.4975
32.7333	0.0431061	-30.2117	-104.993	189.721	67.4912
32.75	0.0418854	-30.1043	-104.882	189.724	67.4938
32.7667	0.0392914	-30.142	-104.919	189.781	67.5184
32.7833	0.0408173	-30.1336	-104.832	189.749	67.4923
32.8	0.0370026	-30.1145	-104.947	189.721	67.4896
32.8167	0.0365448	-30.0173	-104.871	189.718	67.4935
32.8333	0.0351715	-30.0852	-104.932	189.727	67.5076
32.85	0.0353241	-30.0275	-104.923	189.709	67.4865
32.8667	0.0313568	-29.9726	-104.876	189.713	67.4876
32.8833	0.0272369	-29.997	-104.872	189.725	67.4947
32.9	0.026474	-29.9363	-104.885	189.705	67.4815
32.9167	0.0276947	-29.8898	-104.814	189.753	67.5033
32.9333	0.0279999	-29.8594	-104.871	189.723	67.4892
32.95	0.0229645	-29.8766	-104.921	189.72	67.4892
32.9667	0.0272369	-29.9136	-104.834	189.723	67.4857
32.9833	0.0237274	-29.8563	-104.866	189.748	67.4949
[truncated: 121 more rows]

## Sheet: MW Results
Administrative Information
File name	ICF_21_06_2017-0033.sample
Analysed by	Wenxin
Date of analysis	01 July 2017 23:24:28
Analysis comments
Analysis Module	GPC Analysis
MW Averages
Peaks	Mp	Mn	Mw	Mz	Mz+1	Mv	PD
Peak 1	46900	73548	84523	101112	123833	98157	1.14922
Peak 2	23005	10433	19354	26270	30939	25476	1.85508
Sample Parameters
Injection volume (µL)	100
Concentration options	Undefined
Entered concentration (mg/mL)	1
dn/dc (mL/g)	0.1
UV extinction coefficient [(mg/mL)-¹][cm-¹]	1
Mark-Houwink K ((10e-5) dL/g)	14.1
Mark-Houwink Alpha	0.7
Concentration Detector Used in Analysis	RI
Baseline regions	Start (mins)	End (mins)
Baseline region 1	5.11667	6.88333
Baseline region 2	29.5833	31.35
Peaks	Start (mins)	End (mins)
Peak 1	11.8333	13.85
	Trace	Peak Max RT (mins)	Peak Area (mV.s)	Peak Height (mV)
	RI	13.85	356.574	5.89411
	VS DP	13.5	1842.81	24.1488
	VS IP	11.9833	2.15432	-0.12154
	LS 90°	13.1333	1580.1	18.2475
	LS 15°	13.15	387.251	4.59597
Peak 2	13.85	17.7167
	Trace	Peak Max RT (mins)	Peak Area (mV.s)	Peak Height (mV)
	RI	14.6833	1083.56	9.03481
	VS DP	14.4833	3519.68	28.388
	VS IP	16.5167	2.70363	-0.173984
	LS 90°	13.85	910.064	11.0104
	LS 15°	13.85	185.309	2.65775
Flowrate region	Start (mins)	End (mins)
IDD
Reference detector	RI
IDD VS DP (secs)	-16
IDD VS IP (secs)	-16
IDD LS 90° (secs)	3
Last modified by	Wenxin
Last modified date	20 January 2015 19:34:58
Comments
System Calibration
Detector Constants
K (RI)	866.563	RI
K (LS 90°)	39306.7	RI
K (LS 15°)	10874.7	RI
K (VS DP)	1.58798	RI
Entered Parameters For Concentration
Concentration (mg/mL)	5
Injection volume (µL)	100
dn/dc (mL/g)	0.16
UV extinction coefficient [(mg/mL)-¹][cm-¹]	1
Refractive index (RIU)	1.43
Flow rate (mL/min)	1
Comments
Entered Parameters For LS
Mp	224900
Calculated concentration (mg/mL)	5
LS Wavelength (nm)	650
Comments
System Calibration Information
Created by	Wenxin
Creation date	08 January 2015 12:43:49
Last modified by	Wenxin
Last modified date	08 January 2015 12:43:49
Information
Sample file used for concentration calibration	ICF_18_01_2015-0054.sample
Sample file used for LS calibration	ICF_18_01_2015-0054.sample
Concentration Regions
Baseline regions	Start (mins)	End (mins)
Baseline region 1	6.91667	8.93333
Baseline region 2	33.8	35
Peaks	Start (mins)	End (mins)
Peak 1	11.1667	21.2333
Flowrate region	Start (mins)	End (mins)
LS Regions
Baseline regions	Start (mins)	End (mins)
Baseline region 1	6.91667	8.93333
Baseline region 2	33.8	35
Peaks	Start (mins)	End (mins)
Peak 1	11.1667	21.2333
Flowrate region	Start (mins)	End (mins)
Peak Information
Channel	Peak Max RT (mins)	Peak Height (mV)	Peak Area (mV.s)
Channel 1 - RI	12.3833	95.8947	4159.5
Channel 4 - LS 90°	12.3833	811.724	35654.1
Channel 5 - LS 15°	12.3833	223.477	9864.12
Channel 2 - VS DP	12.3833	514.251	25695.8
Channel 3 - VS IP	0	0	0
Flowrate Information
FRM Name
FRM RT (mins)	0
FRCF	1
Column Calibration
Name	2017-02-08-001
Created By	Wenxin
Creation Date	08/02/2017 16:11:23
Last Modified By	Wenxin
Last Modified	08/02/2017 16:15:32
High Limit RT (mins)	10.6833
Low Limit RT (mins)	18.0833
High Limit MW	968043
Low Limit MW	593
K (Input) ((10e-5) dL/g)	14.1
Alpha (Input)	0.7
Calibration Flow Marker Name
Calibration Flow Marker RT (mins)	0
Calibration Comments	GPC Column Calibration created 08 February 2017 by Wenxin GPC Column Calibration amended 08 February 2017 by Wenxin GPC Column Calibration amended 08 February 2017 by Wenxin
Calibration Type	GPC Narrow Standard
Curve Fit Type	Polynomial
Order Of Curve Fit	3
Number Of Points	12
Curve Fit Equation	y = - 0.004546x^3 + 0.1897x^2 - 3.008x + 22.01
Coeff a	22.0103
Coeff b	-3.00782
Coeff c	0.189708
Coeff d	-0.00454586
Residual Sum Of Squares	0.0035101
Corrected Sum Of Squares	12.5408
Coefficient Of Determination	0.99972
Standard Y Error Estimate	0.0223929
Linear Correlation Coefficient	-0.998631

## Sheet: Slice Table
Slice Table
RT (mins)	RI	VS DP	VS IP	LS 90°	LS 15°	Norm Ht	Cum Ht	Mw	logM	dwdlogM	Outside Calib	Peak
11.8333	0.162889	3.78183	-0.0549613	5.8504	1.24364	0.000452969	0.999764	281608	5.44964	0.0663241	No	1
11.85	0.174284	3.85408	-0.0590698	5.92786	1.26499	0.000484657	0.999275	277028	5.44252	0.0707826	No	1
11.8667	0.184763	3.86087	-0.0390694	6.05094	1.31335	0.000513799	0.998757	272533	5.43542	0.075169	No	1
11.8833	0.1957	3.9261	-0.0244096	6.10734	1.31944	0.000544214	0.998205	268120	5.42833	0.0806006	No	1
11.9	0.211368	4.09616	-0.00242555	6.21012	1.34247	0.000587783	0.997614	263788	5.42126	0.0864479	No	1
11.9167	0.224289	4.10601	-0.0315585	6.28743	1.36184	0.000623714	0.996985	259535	5.4142	0.0916513	No	1
11.9333	0.236599	4.13843	0.0345235	6.39403	1.40058	0.000657948	0.996318	255360	5.40715	0.0979702	No	1
11.95	0.255013	4.31871	0.0658154	6.50826	1.42514	0.000709154	0.995608	251260	5.40012	0.103979	No	1
11.9667	0.265646	4.3963	0.0923771	6.6083	1.44817	0.000738721	0.994862	247235	5.39311	0.10879	No	1
11.9833	0.277956	4.45375	-0.12154	6.73703	1.49546	0.000772955	0.994078	243282	5.38611	0.115027	No	1
12	0.295607	4.68409	0.017937	6.81464	1.51406	0.00082204	0.993248	239401	5.37913	0.122852	No	1
12.0167	0.3157	4.70766	0.0489237	6.95206	1.54045	0.000877914	0.992369	235589	5.37216	0.129294	No	1
12.0333	0.326332	4.74833	-0.0951079	7.046	1.56302	0.000907481	0.991447	231846	5.3652	0.135729	No	1
12.05	0.346272	4.91549	0.0127831	7.17686	1.6013	0.000962931	0.990476	228169	5.35826	0.144039	No	1
12.0667	0.366059	5.00574	0.0387345	7.2917	1.63425	0.00101796	0.989447	224559	5.35133	0.153246	No	1
12.0833	0.390272	5.0548	0.0202827	7.43096	1.66827	0.00108529	0.988354	221012	5.34442	0.162922	No	1
12.1	0.412195	5.22791	0.0584411	7.58196	1.71281	0.00114625	0.987196	217529	5.33752	0.172726	No	1
12.1167	0.436865	5.42071	-0.0596506	7.71282	1.74606	0.00121486	0.985974	214107	5.33063	0.182193	No	1
12.1333	0.456958	5.45725	-0.0243914	7.83941	1.78221	0.00127073	0.984691	210745	5.32376	0.191227	No	1
12.15	0.479339	5.61007	-0.111965	8.01499	1.82371	0.00133297	0.983346	207443	5.3169	0.20098	No	1
12.1667	0.502789	5.72962	-0.0486301	8.15012	1.87039	0.00139818	0.981936	204199	5.31005	0.210829	No	1
12.1833	0.525475	5.83651	-0.0791363	8.30524	1.89723	0.00146127	0.980458	201011	5.30322	0.221967	No	1
12.2	0.555028	5.96842	-0.036858	8.50019	1.95932	0.00154345	0.978907	197880	5.2964	0.232861	No	1
12.2167	0.576342	6.19341	0.0386844	8.62495	1.99028	0.00160272	0.977285	194803	5.2896	0.243823	No	1
12.2333	0.606047	6.30869	0.0791315	8.81609	2.04246	0.00168533	0.975582	191779	5.2828	0.257565	No	1
12.25	0.640636	6.44366	-0.0485731	9.01272	2.09509	0.00178151	0.973786	188808	5.27602	0.271922	No	1
12.2667	0.673088	6.65247	0.0265115	9.14526	2.13032	0.00187176	0.971897	185888	5.26925	0.286296	No	1
12.2833	0.707524	6.74868	-0.046109	9.31961	2.17807	0.00196752	0.969918	183019	5.2625	0.299703	No	1
12.3	0.735093	6.98847	-0.0692909	9.52814	2.23971	0.00204418	0.967849	180199	5.25575	0.313948	No	1
12.3167	0.773344	7.17593	-0.0175522	9.71241	2.28761	0.00215055	0.965677	177428	5.24902	0.331293	No	1
12.3333	0.815561	7.3997	0.0572272	9.90156	2.33993	0.00226795	0.963394	174704	5.2423	0.348439	No	1
12.35	0.852591	7.51544	-0.0680361	10.0838	2.38676	0.00237093	0.960999	172026	5.23559	0.365639	No	1
12.3667	0.894809	7.77613	0.0810537	10.3221	2.46152	0.00248833	0.958488	169395	5.2289	0.384333	No	1
12.3833	0.938705	7.92071	-0.0361224	10.5258	2.51781	0.0026104	0.95586	166808	5.22222	0.402059	No	1
12.4	0.97604	8.13258	-0.00162617	10.707	2.55915	0.00271422	0.953117	164265	5.21555	0.420257	No	1
12.4167	1.02192	8.35025	-0.0986607	10.9305	2.6188	0.00284181	0.950252	161765	5.20888	0.440117	No	1
12.4333	1.06688	8.57829	0.0905597	11.1506	2.678	0.00296685	0.947257	159307	5.20223	0.460584	No	1
12.45	1.11536	8.76208	-0.0376027	11.3755	2.7407	0.00310165	0.944129	156890	5.1956	0.482014	No	1
12.4667	1.1646	9.03468	-0.00921001	11.6154	2.79684	0.00323857	0.940861	154514	5.18897	0.504185	No	1
12.4833	1.21627	9.2995	-0.0145392	11.7934	2.84718	0.00338228	0.937451	152178	5.18235	0.526712	No	1
12.5	1.26688	9.55012	0.011107	12.0203	2.92941	0.00352302	0.9339	149881	5.17575	0.548297	No	1
12.5167	1.31383	9.77923	-0.0767723	12.2522	2.97686	0.00365357	0.930209	147622	5.16915	0.571208	No	1
12.5333	1.37039	10.0709	0.0300506	12.4741	3.03818	0.00381086	0.926368	145401	5.16257	0.59571	No	1
12.55	1.42451	10.334	-0.078428	12.666	3.08929	0.00396136	0.922367	143217	5.15599	0.621288	No	1
12.5667	1.4858	10.5703	-0.0681932	12.8967	3.15901	0.0041318	0.918204	141069	5.14943	0.647392	No	1
12.5833	1.54206	10.9609	-0.048498	13.1452	3.22858	0.00428824	0.913871	138956	5.14288	0.674936	No	1
12.6	1.60976	11.2377	-0.0146121	13.4216	3.30654	0.0044765	0.909359	136878	5.13633	0.704222	No	1
12.6167	1.6738	11.502	-0.100203	13.5859	3.35322	0.00465458	0.904664	134835	5.1298	0.733124	No	1
12.6333	1.73936	11.8676	-0.0379353	13.8007	3.40463	0.0048369	0.899784	132824	5.12328	0.763083	No	1
12.65	1.80798	12.0485	0.0527133	14.0315	3.46519	0.00502771	0.894716	130847	5.11676	0.793084	No	1
12.6667	1.87339	12.3109	0.00206555	14.2589	3.52515	0.00520961	0.889455	128902	5.11026	0.824606	No	1
12.6833	1.94872	12.6581	0.0214556	14.4778	3.59319	0.00541909	0.88399	126989	5.10377	0.858412	No	1
12.7	2.02435	13.0404	-0.0490286	14.68	3.63316	0.00562942	0.878306	125107	5.09728	0.894379	No	1
12.7167	2.10929	13.2927	-0.0957091	14.9559	3.71936	0.00586563	0.872397	123255	5.0908	0.930463	No	1
12.7333	2.18508	13.6601	0.0249993	15.1548	3.7784	0.00607639	0.866265	121433	5.08434	0.96577	No	1
12.75	2.26606	13.9572	0.000901786	15.358	3.83087	0.00630157	0.859912	119640	5.07788	1.00172	No	1
12.7667	2.34444	14.2692	-0.0535607	15.6162	3.90197	0.00651953	0.853331	117877	5.07143	1.03901	No	1
12.7833	2.43121	14.6556	-0.0387483	15.7977	3.95414	0.00676084	0.846517	116142	5.06499	1.07697	No	1
12.8	2.51234	15.0499	-0.0362955	15.9826	3.98404	0.00698644	0.839469	114434	5.05856	1.11449	No	1
12.8167	2.59667	15.3546	0.0134595	16.2251	4.07176	0.00722096	0.832183	112754	5.05213	1.15394	No	1
12.8333	2.68634	15.6369	-0.0242183	16.3929	4.10608	0.00747032	0.82465	111100	5.04571	1.19435	No	1
12.85	2.77464	15.9864	-0.0969913	16.5593	4.15185	0.00771587	0.816867	109473	5.03931	1.23497	No	1
12.8667	2.86493	16.302	-0.0661572	16.7253	4.19349	0.00796693	0.808832	107872	5.03291	1.2763	No	1
12.8833	2.95612	16.6597	-0.0102986	16.8658	4.22522	0.00822054	0.800537	106296	5.02652	1.31934	No	1
12.9	3.05388	17.0373	-0.0144071	17.0532	4.28472	0.0084924	0.791976	104745	5.02013	1.36287	No	1
12.9167	3.14691	17.3702	-0.0330114	17.2065	4.3256	0.0087511	0.783147	103219	5.01376	1.40665	No	1
12.9333	3.24544	17.6982	0.0190324	17.3658	4.37258	0.00902508	0.774052	101716	5.00739	1.44949	No	1
12.95	3.33389	18.1514	-0.00689614	17.4939	4.40721	0.00927105	0.764702	100237	5.00103	1.49029	No	1
12.9667	3.4228	18.405	0.0166138	17.6012	4.42535	0.00951829	0.755101	98781	4.99467	1.53182	No	1
12.9833	3.5143	18.7467	0.0738456	17.7158	4.46456	0.00977275	0.745243	97348	4.98833	1.57459	No	1
13	3.60855	19.0707	0.0241134	17.8338	4.48682	0.0100348	0.735119	95937	4.98199	1.61942	No	1
13.0167	3.70906	19.3689	0.0116125	17.9108	4.50619	0.0103143	0.724723	94549	4.97566	1.66378	No	1
13.0333	3.80087	19.7238	-0.0639071	18.0176	4.546	0.0105696	0.714063	93181	4.96933	1.70661	No	1
13.05	3.8942	20.0417	0.0247579	18.0914	4.56201	0.0108292	0.703131	91835	4.96301	1.75311	No	1
13.0667	4.00234	20.4174	0.0586438	18.1354	4.571	0.0111299	0.691916	90510	4.9567	1.79982	No	1
13.0833	4.09628	20.6972	-0.0222164	18.1727	4.58381	0.0113912	0.680432	89205	4.95039	1.84241	No	1
13.1	4.18565	21.0008	-0.0286137	18.2136	4.59051	0.0116397	0.668688	87920	4.94409	1.88579	No	1
13.1167	4.28295	21.2633	0.0263293	18.2312	4.59187	0.0119103	0.656682	86655	4.93779	1.92922	No	1
13.1333	4.37232	21.5384	0.0438883	18.2475	4.59217	0.0121588	0.644417	85410	4.93151	1.97171	No	1
13.15	4.4652	21.7621	0.0933382	18.2265	4.59597	0.012417	0.631899	84183	4.92522	2.01369	No	1
13.1667	4.55212	22.0944	0.0249902	18.1905	4.58879	0.0126588	0.61913	82975	4.91895	2.05526	No	1
13.1833	4.64302	22.2829	0.00211338	18.1645	4.56909	0.0129115	0.606115	81786	4.91268	2.09568	No	1
13.2	4.7246	22.496	-0.113537	18.1192	4.55367	0.0131384	0.592873	80615	4.90642	2.13154	No	1
13.2167	4.79505	22.6845	-0.111237	18.0667	4.54557	0.0133343	0.579417	79461	4.90015	2.1676	No	1
13.2333	4.8774	22.8605	0.0491446	17.9702	4.52679	0.0135633	0.565747	78325	4.8939	2.20377	No	1
13.25	4.9483	23.0385	0.0238264	17.8676	4.49748	0.0137605	0.551867	77206	4.88765	2.23811	No	1
13.2667	5.02241	23.2277	0.0403173	17.7479	4.46771	0.0139666	0.537789	76104	4.88141	2.27078	No	1
13.2833	5.08584	23.4293	0.0259854	17.6369	4.43291	0.014143	0.523523	75018	4.87517	2.30198	No	1
13.3	5.15338	23.5421	0.0812336	17.5061	4.40284	0.0143308	0.509081	73949	4.86893	2.33077	No	1
13.3167	5.20613	23.6383	-0.00893443	17.3612	4.3569	0.0144775	0.494478	72896	4.8627	2.35709	No	1
13.3333	5.26269	23.7858	0.0228152	17.1469	4.30485	0.0146348	0.479725	71858	4.85648	2.38234	No	1
13.35	5.31071	23.8225	-0.019135	16.988	4.2525	0.0147683	0.464832	70836	4.85025	2.4055	No	1
13.3667	5.35811	23.9241	0.00941028	16.8417	4.23098	0.0149001	0.449807	69829	4.84404	2.42782	No	1
13.3833	5.40247	23.9832	-0.00537936	16.5692	4.14689	0.0150235	0.434661	68837	4.83782	2.44782	No	1
13.4	5.43965	24.0074	0.00332954	16.3778	4.10308	0.0151269	0.419411	67860	4.83161	2.46451	No	1
13.4167	5.46951	24.0421	-0.112931	16.153	4.04402	0.0152099	0.404072	66897	4.82541	2.47939	No	1
13.4333	5.49876	24.1073	0.0361587	15.9524	3.98938	0.0152912	0.388653	65949	4.81921	2.49343	No	1
13.45	5.5251	24.0928	-0.0250177	15.7105	3.91887	0.0153645	0.373164	65015	4.81301	2.50489	No	1
13.4667	5.54306	24.14	-0.0445375	15.4406	3.8476	0.0154144	0.357612	64094	4.80682	2.51669	No	1
13.4833	5.57109	24.1123	0.0163564	15.2284	3.78976	0.0154924	0.341997	63187	4.80063	2.52772	No	1
13.5	5.58584	24.1488	0.0143842	14.9689	3.73222	0.0155334	0.326333	62293	4.79444	2.53526	No	1
13.5167	5.59861	24.0584	0.0102757	14.7052	3.65149	0.0155689	0.310637	61412	4.78825	2.54078	No	1
13.5333	5.60466	24.008	-0.0187046	14.4651	3.57793	0.0155857	0.29492	60544	4.78207	2.54414	No	1
13.55	5.60812	24.0577	0.0305927	14.1918	3.51521	0.0155954	0.279193	59689	4.77589	2.54665	No	1
13.5667	5.61067	24.0078	0.00527446	14.0169	3.46423	0.0156024	0.263456	58846	4.76972	2.54957	No	1
13.5833	5.61611	23.9908	0.0231386	13.6877	3.37984	0.0156176	0.247705	58016	4.76355	2.5534	No	1
13.6	5.62293	23.8897	0.0799127	13.4622	3.31971	0.0156365	0.231941	57197	4.75737	2.55574	No	1
13.6167	5.62197	23.893	0.0231614	13.2275	3.25698	0.0156339	0.216167	56390	4.7512	2.55871	No	1
13.6333	5.63183	23.8623	0.0210366	13.0106	3.19532	0.0156613	0.200384	55595	4.74504	2.56049	No	1
13.65	5.62583	23.8379	-0.0593659	12.8018	3.14801	0.0156446	0.184597	54812	4.73888	2.56155	No	1
13.6667	5.6328	23.809	0.0231956	12.5749	3.0833	0.015664	0.168805	54040	4.73272	2.56389	No	1
13.6833	5.6326	23.7842	0.0100844	12.376	3.02149	0.0156634	0.152998	53278	4.72655	2.56812	No	1
13.7	5.64812	23.695	0.0540411	12.1823	2.97921	0.0157066	0.137159	52528	4.72039	2.57546	No	1
13.7167	5.6618	23.7024	0.0136167	11.9825	2.92824	0.0157446	0.12128	51789	4.71424	2.58268	No	1
13.7333	5.67701	23.708	0.105791	11.8311	2.88397	0.0157869	0.105353	51060	4.70808	2.59215	No	1
13.75	5.70077	23.7917	0.00402643	11.6772	2.83742	0.015853	0.0893631	50342	4.70193	2.60414	No	1
13.7667	5.72727	23.8075	-0.00527004	11.5139	2.79087	0.0159267	0.0733011	49633	4.69577	2.61671	No	1
13.7833	5.75377	23.8662	0.00176039	11.3915	2.76278	0.0160004	0.0571652	48935	4.68962	2.62913	No	1
13.8	5.77981	23.8836	0.00192437	11.26	2.71226	0.0160728	0.0409504	48247	4.68347	2.64316	No	1
13.8167	5.81364	23.9243	0.0361154	11.1594	2.69821	0.0161669	0.0246447	47569	4.67732	2.65941	No	1
13.8333	5.8496	23.9938	0.000573849	11.0696	2.67104	0.0162669	0.00823372	46900	4.67117	2.67804	No	1
13.85	5.89411	24.0757	0.0101983	11.0104	2.65775	0.0054236	0.997269	46240	4.66502	0.888272	No	2
13.8667	5.94182	24.1516	0.0356918	10.8942	2.62127	0.0054675	0.991783	45590	4.65887	0.896464	No	2
13.8833	6.0025	24.206	0.0173927	10.9037	2.62325	0.00552334	0.986245	44950	4.65273	0.904845	No	2
13.9	6.05296	24.4041	0.0334258	10.7474	2.57029	0.00556977	0.980656	44318	4.64658	0.913541	No	2
13.9167	6.11806	24.4343	-0.0289713	10.699	2.55624	0.00562968	0.975009	43695	4.64043	0.923374	No	2
13.9333	6.18393	24.5924	-0.00530875	10.6869	2.55927	0.00569029	0.969301	43081	4.63429	0.933578	No	2
13.95	6.25422	24.7577	0.0221685	10.6343	2.54965	0.00575497	0.963529	42475	4.62813	0.944346	No	2
13.9667	6.32788	24.8515	-0.0126102	10.587	2.5237	0.00582274	0.957689	41878	4.62199	0.955265	No	2
13.9833	6.40046	24.9781	-0.0626476	10.5799	2.5243	0.00588953	0.951781	41289	4.61583	0.96661	No	2
14	6.48006	25.0696	0.0359355	10.5675	2.54153	0.00596278	0.9458	40709	4.60969	0.97862	No	2
14.0167	6.5618	25.3487	-0.0452298	10.5297	2.50825	0.00603799	0.939742	40136	4.60353	0.99142	No	2
14.0333	6.65223	25.408	-0.0324011	10.5095	2.50992	0.00612121	0.933604	39572	4.59739	1.00437	No	2
14.05	6.73626	25.6437	-0.00904374	10.5165	2.51357	0.00619853	0.927385	39015	4.59123	1.01757	No	2
14.0667	6.83036	25.7745	0.00485315	10.489	2.50455	0.00628511	0.921083	38467	4.58509	1.03098	No	2
14.0833	6.91759	25.9415	-0.0570862	10.4735	2.50698	0.00636538	0.914698	37925	4.57893	1.04408	No	2
14.1	7.00787	26.1183	0.0390556	10.4451	2.48744	0.00644846	0.90823	37392	4.57278	1.05763	No	2
14.1167	7.10151	26.2734	0.0149581	10.4733	2.49124	0.00653462	0.901676	36865	4.56661	1.07139	No	2
14.1333	7.19485	26.4924	0.00596681	10.434	2.48009	0.00662051	0.895036	36346	4.56046	1.08528	No	2
14.15	7.29062	26.6125	-0.0311007	10.4344	2.48008	0.00670864	0.888309	35834	4.5543	1.09886	No	2
14.1667	7.3803	26.7814	-0.0571818	10.4229	2.48602	0.00679115	0.881497	35330	4.54814	1.11226	No	2
14.1833	7.47409	26.933	0.0191235	10.4091	2.46907	0.00687746	0.874601	34832	4.54198	1.12536	No	2
14.2	7.5601	27.0602	-0.0287777	10.3839	2.46158	0.0069566	0.867621	34341	4.53581	1.13871	No	2
14.2167	7.65771	27.2118	0.0461544	10.376	2.46843	0.00704642	0.860556	33856	4.52964	1.15212	No	2
14.2333	7.74494	27.4249	0.0463183	10.3566	2.47086	0.00712668	0.853408	33379	4.52347	1.16497	No	2
14.25	7.83553	27.67	0.00482582	10.3648	2.49984	0.00721004	0.846178	32908	4.5173	1.17747	No	2
14.2667	7.91848	27.6208	-0.0169829	10.2851	2.45177	0.00728638	0.838872	32443	4.51112	1.18879	No	2
14.2833	7.99381	27.6807	0.0715295	10.2905	2.45008	0.00735569	0.831493	31985	4.50495	1.19999	No	2
14.3	8.07555	27.8877	-0.0364913	10.2265	2.43313	0.00743091	0.824042	31533	4.49877	1.21129	No	2
14.3167	8.15271	27.9989	-0.108196	10.2016	2.43159	0.00750191	0.816517	31087	4.49258	1.22227	No	2
14.3333	8.23064	28.0379	0.0279235	10.1241	2.39755	0.00757361	0.808923	30647	4.48639	1.23287	No	2
14.35	8.30322	28.1597	0.0724906	10.0954	2.40349	0.0076404	0.80126	30214	4.48021	1.24286	No	2
14.3667	8.37336	28.2291	0.0508345	10.0339	2.37876	0.00770494	0.793533	29786	4.47401	1.25243	No	2
14.3833	8.44091	28.2603	0.0274999	9.97627	2.40484	0.0077671	0.785744	29364	4.46782	1.26171	No	2
14.4	8.50754	28.2408	0.0325467	9.92021	2.36042	0.00782841	0.777894	28948	4.46162	1.27019	No	2
14.4167	8.56486	28.3536	0.0417134	9.83653	2.33508	0.00788116	0.769988	28537	4.45541	1.2785	No	2
14.4333	8.62966	28.3206	0.073463	9.77651	2.31401	0.00794079	0.762025	28132	4.4492	1.28697	No	2
14.45	8.68958	28.3518	-0.0933041	9.68063	2.29172	0.00799592	0.754007	27733	4.443	1.29476	No	2
14.4667	8.74584	28.3002	-0.0337835	9.60244	2.2673	0.00804769	0.745938	27338	4.43677	1.30143	No	2
14.4833	8.79111	28.388	-0.0252272	9.51755	2.24821	0.00808934	0.737825	26950	4.43056	1.3071	No	2
14.5	8.83439	28.3047	-0.0154501	9.42792	2.22897	0.00812917	0.729673	26566	4.42433	1.31212	No	2
14.5167	8.87127	28.2978	-0.0514495	9.33799	2.20394	0.00816311	0.721487	26188	4.4181	1.3163	No	2
14.5333	8.90372	28.3171	0.0448448	9.23127	2.16868	0.00819297	0.71327	25815	4.41187	1.32031	No	2
14.55	8.93877	28.2328	0.0221206	9.12944	2.15036	0.00822522	0.705022	25447	4.40564	1.3239	No	2
14.5667	8.96588	28.1543	0.0172492	9.03722	2.12868	0.00825016	0.696748	25083	4.39938	1.32661	No	2
14.5833	8.98948	28.0944	-0.0340089	8.90243	2.09662	0.00827188	0.688455	24725	4.39314	1.32813	No	2
14.6	9.00103	28.0237	0.0326834	8.8128	2.06731	0.00828251	0.680147	24372	4.38689	1.32898	No	2
14.6167	9.01578	27.9195	0.0604657	8.70807	2.04197	0.00829608	0.671827	24023	4.38063	1.32989	No	2
14.6333	9.0287	27.7518	0.0227879	8.57175	2.00183	0.00830797	0.663497	23679	4.37436	1.33002	No	2
14.65	9.03308	27.6829	-0.000699225	8.46366	1.96886	0.008312	0.655161	23340	4.3681	1.32926	No	2
14.6667	9.0344	27.5334	0.0986469	8.34351	1.94153	0.00831322	0.646824	23005	4.36182	1.32819	No	2
14.6833	9.03481	27.3936	-0.108251	8.24839	1.91619	0.00831359	0.638487	22675	4.35555	1.32667	No	2
14.7	9.03034	27.2621	0.0707461	8.09697	1.87986	0.00830947	0.630154	22349	4.34926	1.32424	No	2
14.7167	9.01869	27.145	0.0164362	7.99742	1.86154	0.00829876	0.621831	22027	4.34296	1.32127	No	2
14.7333	9.0072	26.9348	0.0428453	7.85836	1.82338	0.00828818	0.613521	21710	4.33666	1.31751	No	2
14.75	8.98502	26.764	-0.0151268	7.70297	1.77149	0.00826778	0.605227	21397	4.33035	1.31339	No	2
14.7667	8.9688	26.5669	0.0651459	7.63669	1.75332	0.00825285	0.596952	21089	4.32406	1.30918	No	2
14.7833	8.94571	26.3245	0.0346397	7.45688	1.70265	0.0082316	0.588697	20784	4.31773	1.30427	No	2
14.8	8.92018	26.1632	0.0274794	7.32056	1.67044	0.00820811	0.580466	20484	4.31141	1.29861	No	2
14.8167	8.88687	25.9817	-0.0114191	7.2317	1.64601	0.00817746	0.572265	20187	4.30507	1.29229	No	2
14.8333	8.85264	25.7339	0.0146848	7.08867	1.61335	0.00814596	0.564095	19895	4.29874	1.28578	No	2
14.85	8.81673	25.4409	0.0757314	6.93022	1.56832	0.00811292	0.555959	19606	4.29239	1.27897	No	2
14.8667	8.77869	25.2666	-0.00146672	6.79924	1.53734	0.00807791	0.547859	19321	4.28603	1.27157	No	2
14.8833	8.73469	24.9944	-0.0318203	6.65057	1.48941	0.00803743	0.539797	19041	4.27969	1.26383	No	2
14.9	8.69207	24.8253	0.0524196	6.5324	1.454	0.00799821	0.531776	18763	4.2733	1.2559	No	2
14.9167	8.64564	24.5519	-0.114195	6.44308	1.43583	0.00795548	0.523799	18490	4.26694	1.24733	No	2
14.9333	8.59416	24.5021	-0.0815298	6.29273	1.39797	0.00790812	0.515865	18220	4.26055	1.23895	No	2
14.95	8.55048	24.0076	0.0414674	6.16205	1.35356	0.00786792	0.507977	17954	4.25416	1.23014	No	2
14.9667	8.49305	23.7718	-0.000482865	6.03062	1.31815	0.00781508	0.500138	17692	4.24778	1.22062	No	2
14.9833	8.4396	23.5731	-0.0357193	5.93901	1.2957	0.00776589	0.492353	17433	4.24137	1.21047	No	2
15	8.37333	23.3282	0.0425697	5.82176	1.26945	0.00770491	0.484624	17177	4.23495	1.19972	No	2
15.0167	8.31163	23.0651	-0.0750642	5.69033	1.23877	0.00764814	0.476955	16925	4.22853	1.18876	No	2
15.0333	8.24231	22.7309	-0.0272928	5.57049	1.21373	0.00758435	0.469346	16676	4.22209	1.17794	No	2
15.05	8.18244	22.5475	-0.0434557	5.43539	1.16718	0.00752927	0.461796	16431	4.21566	1.16728	No	2
15.0667	8.11541	22.2217	0.0151494	5.31906	1.13909	0.00746758	0.454308	16189	4.20922	1.15577	No	2
15.0833	8.04349	21.9752	0.050256	5.22303	1.11985	0.00740141	0.446883	15950	4.20276	1.14434	No	2
15.1	7.97752	21.7024	0.0383656	5.09663	1.08566	0.0073407	0.439522	15714	4.19629	1.13308	No	2
15.1167	7.90774	21.4559	0.055772	4.97557	1.04765	0.00727649	0.432223	15482	4.18983	1.1219	No	2
15.1333	7.84284	21.1635	-0.0258512	4.92164	1.04184	0.00721677	0.424988	15252	4.18333	1.11025	No	2
15.15	7.76635	20.8926	0.0126124	4.76946	0.99575	0.00714639	0.41782	15026	4.17684	1.09782	No	2
15.1667	7.69031	20.7234	0.0927324	4.69036	0.98109	0.00707642	0.410723	14803	4.17035	1.08545	No	2
15.1833	7.61442	20.4215	-0.00262365	4.56197	0.938506	0.00700659	0.403696	14583	4.16385	1.07304	No	2
15.2	7.53762	20.1131	-0.0033752	4.47464	0.917742	0.00693592	0.39674	14365	4.15731	1.06051	No	2
15.2167	7.45976	19.947	0.0239494	4.35938	0.884161	0.00686427	0.389856	14151	4.15079	1.04783	No	2
15.2333	7.38067	19.6617	0.0160262	4.26868	0.866449	0.00679149	0.383044	13939	4.14423	1.03516	No	2
15.25	7.30264	19.3478	-0.00532468	4.17295	0.846753	0.0067197	0.376304	13731	4.1377	1.02276	No	2
15.2667	7.22706	19.0988	-0.0175203	4.08027	0.822632	0.00665015	0.369635	13525	4.13114	1.01027	No	2
15.2833	7.14767	18.9442	-0.0481791	3.9644	0.78722	0.00657709	0.363039	13322	4.12457	0.997329	No	2
15.3	7.06522	18.6917	-0.0503039	3.90422	0.765845	0.00650123	0.356519	13121	4.11797	0.984149	No	2
15.3167	6.98217	18.2961	0.015778	3.82635	0.744166	0.0064248	0.350075	12924	4.1114	0.971004	No	2
15.3333	6.89987	18.1056	-0.034412	3.72772	0.720961	0.00634908	0.343704	12729	4.10479	0.958809	No	2
15.35	6.83009	17.7894	0.0158008	3.64023	0.701875	0.00628487	0.337405	12536	4.09816	0.946445	No	2
15.3667	6.74505	17.6364	0.0870707	3.53931	0.671498	0.00620661	0.331178	12347	4.09156	0.933465	No	2
15.3833	6.66611	17.3922	-0.0273588	3.49439	0.674843	0.00613398	0.325028	12159	4.0849	0.920512	No	2
15.4	6.58107	17.2023	0.0341455	3.40354	0.640499	0.00605573	0.318953	11975	4.07828	0.907457	No	2
15.4167	6.5003	16.8879	0.0060807	3.32643	0.610275	0.00598141	0.312954	11793	4.07162	0.894799	No	2
15.4333	6.4206	16.6664	0.0280647	3.26472	0.597445	0.00590807	0.307029	11613	4.06494	0.88204	No	2
15.45	6.33801	16.4253	-0.0540162	3.15313	0.563254	0.00583206	0.301178	11436	4.05827	0.869509	No	2
15.4667	6.2612	16.2186	-0.00807582	3.10119	0.549509	0.00576139	0.295401	11261	4.05158	0.857122	No	2
15.4833	6.18028	16.0203	-0.0130998	3.0259	0.532407	0.00568693	0.289697	11088	4.04485	0.844583	No	2
15.5	6.10089	15.7184	-0.0170557	2.95367	0.50615	0.00561388	0.284067	10918	4.03814	0.832041	No	2
15.5167	6.01951	15.5422	-0.000107083	2.89075	0.497746	0.00553899	0.278511	10750	4.03141	0.819591	No	2
15.5333	5.94103	15.3552	0.0377461	2.85239	0.485679	0.00546678	0.27303	10585	4.02469	0.806753	No	2
15.55	5.85355	15.1832	-0.0176319	2.77879	0.46339	0.00538628	0.267626	10421	4.01791	0.79402	No	2
15.5667	5.77614	14.9194	0.0234256	2.70015	0.436675	0.00531505	0.262296	10260	4.01115	0.78162	No	2
15.5833	5.69308	14.7958	0.0895076	2.67293	0.438189	0.00523862	0.257042	10101	4.00436	0.769107	No	2
15.6	5.61353	14.4878	0.0773119	2.57994	0.412695	0.00516542	0.251861	9945	3.9976	0.756988	No	2
15.6167	5.53582	14.2436	-0.0506979	2.51	0.3872	0.00509391	0.246753	9790	3.99078	0.744725	No	2
15.6333	5.45368	14.1002	-0.0560271	2.47576	0.382	0.00501833	0.241719	9638	3.98399	0.732237	No	2
15.65	5.37215	13.9085	-0.0622718	2.4136	0.361847	0.0049433	0.236761	9487	3.97713	0.720019	No	2
15.6667	5.29351	13.6847	0.0370743	2.36014	0.345661	0.00487095	0.231876	9339	3.9703	0.70799	No	2
15.6833	5.21427	13.4846	-0.0221185	2.31461	0.340613	0.00479803	0.227065	9193	3.96346	0.695523	No	2
15.7	5.12862	13.3537	0.00429064	2.2288	0.308558	0.00471922	0.22233	9049	3.9566	0.683224	No	2
15.7167	5.05136	13.1364	0.0792227	2.21257	0.308851	0.00464813	0.217671	8906	3.94968	0.670787	No	2
15.7333	4.96312	12.9137	0.0767927	2.14812	0.287935	0.00456693	0.213087	8766	3.9428	0.65851	No	2
15.75	4.88769	12.7535	0.0360631	2.10976	0.282277	0.00449752	0.208577	8628	3.93591	0.647126	No	2
15.7667	4.81226	12.6448	-0.100034	2.06835	0.268227	0.00442812	0.204136	8491	3.92896	0.635632	No	2
15.7833	4.7347	12.4638	0.00114323	2.09362	0.295681	0.00435674	0.199765	8357	3.92205	0.624417	No	2
15.8	4.66293	12.2119	0.00176497	1.97791	0.253555	0.00429071	0.195463	8224	3.91508	0.613278	No	2
15.8167	4.58598	12.1287	-0.0293516	1.91773	0.229281	0.0042199	0.19123	8093	3.90811	0.602061	No	2
15.8333	4.51254	11.9357	0.0541254	1.89646	0.228964	0.00415232	0.187066	7964	3.90113	0.5909	No	2
15.85	4.43589	11.762	-0.0305495	1.85704	0.216592	0.00408179	0.182972	7837	3.89415	0.579735	No	2
15.8667	4.36183	11.6484	-0.00963357	1.81669	0.210935	0.00401364	0.178946	7711	3.88711	0.568917	No	2
15.8833	4.28992	11.5121	-0.0044342	1.82488	0.219315	0.00394747	0.174986	7588	3.88013	0.558375	No	2
15.9	4.21952	11.2662	0.045626	1.72884	0.193974	0.00388269	0.171094	7466	3.87309	0.547318	No	2
15.9167	4.13921	11.1054	-0.0286729	1.71505	0.184043	0.00380879	0.167273	7345	3.86599	0.536079	No	2
15.9333	4.06546	10.983	0.0126898	1.68036	0.172893	0.00374093	0.16352	7227	3.85896	0.525565	No	2
15.95	3.99568	10.8425	-0.00194724	1.61667	0.153044	0.00367672	0.159831	7110	3.85187	0.515773	No	2
15.9667	3.93246	10.7021	-0.00468244	1.59403	0.154406	0.00361855	0.156203	6994	3.84473	0.506003	No	2
15.9833	3.86253	10.5462	-0.0922565	1.56269	0.145238	0.0035542	0.152638	6881	3.83765	0.495892	No	2
16	3.79351	10.423	0.148996	1.5428	0.142327	0.00349069	0.149136	6769	3.83052	0.486172	No	2
16.0167	3.72907	10.2551	-0.0624791	1.50368	0.130413	0.00343139	0.145697	6658	3.82334	0.476211	No	2
16.0333	3.65578	10.1135	0.0640277	1.45525	0.115448	0.00336395	0.142322	6549	3.81617	0.46601	No	2
16.05	3.58706	10.0684	0.0229929	1.43276	0.121539	0.00330072	0.139011	6442	3.80902	0.456386	No	2
16.0667	3.52216	9.97682	0.0556581	1.40264	0.10871	0.003241	0.13576	6336	3.80182	0.447051	No	2
16.0833	3.45742	9.7709	0.106939	1.39084	0.102442	0.00318142	0.13257	6232	3.79463	0.437634	No	2
16.1	3.39069	9.6924	-0.0418228	1.36362	0.0975473	0.00312002	0.12944	6129	3.78739	0.428349	No	2
16.1167	3.32747	9.54004	-0.0720238	1.34708	0.0911267	0.00306185	0.12637	6027	3.7801	0.419051	No	2
16.1333	3.25997	9.43239	-0.0224213	1.30918	0.0833328	0.00299974	0.123359	5927	3.77283	0.41004	No	2
16.15	3.20072	9.2991	0.0204672	1.30516	0.0839312	0.00294522	0.120405	5829	3.76559	0.401759	No	2
16.1667	3.14422	9.20458	-0.0115648	1.27458	0.0668294	0.00289322	0.117504	5732	3.75831	0.393557	No	2
16.1833	3.08572	9.08624	-0.0458857	1.27086	0.0628502	0.0028394	0.114656	5636	3.75097	0.38533	No	2
16.2	3.0283	8.89574	-0.0406863	1.21114	0.0530726	0.00278656	0.111862	5542	3.74367	0.37678	No	2
16.2167	2.96417	8.92694	0.0810902	1.20132	0.0556546	0.00272755	0.109125	5449	3.73632	0.368321	No	2
16.2333	2.90766	8.86171	0.0232708	1.18906	0.0489288	0.00267555	0.106443	5357	3.72892	0.359962	No	2
16.25	2.84459	8.78137	-0.0685758	1.16764	0.0432711	0.00261752	0.103816	5267	3.72156	0.351828	No	2
16.2667	2.79114	8.6725	0.0420618	1.14301	0.0493627	0.00256833	0.101241	5178	3.71416	0.343964	No	2
16.2833	2.73188	8.58286	-0.0165205	1.11488	0.034092	0.00251381	0.0987189	5090	3.70672	0.336056	No	2
16.3	2.67721	8.4215	0.0887765	1.10368	0.0325541	0.0024635	0.0962486	5004	3.69932	0.328342	No	2
16.3167	2.62055	8.37885	-0.00215448	1.0873	0.0276594	0.00241136	0.0938285	4919	3.69188	0.32097	No	2
16.3333	2.57091	8.27837	-0.0856087	1.06588	0.0191025	0.00236568	0.091457	4835	3.6844	0.313752	No	2
16.35	2.51623	8.24701	0.0141952	1.07116	0.0262622	0.00231537	0.0891349	4752	3.67688	0.306235	No	2
16.3667	2.46125	8.15783	0.0164954	1.00198	0.00534572	0.00226478	0.086863	4671	3.66941	0.298871	No	2
16.3833	2.40856	8.03934	-0.0370516	1.02267	0.00335014	0.00221629	0.0846411	4590	3.66181	0.291427	No	2
16.4	2.35175	7.95565	0.0455099	1.00446	0.00425372	0.00216402	0.0824676	4511	3.65427	0.284584	No	2
16.4167	2.30837	7.93024	0.0327039	0.987159	0.000884842	0.0021241	0.0803389	4433	3.6467	0.278141	No	2
16.4333	2.25766	7.87264	0.0586552	0.972147	-0.0041625	0.00207744	0.078254	4357	3.63919	0.271652	No	2
16.45	2.21305	7.72745	-0.0321232	0.942335	-0.0047848	0.00203639	0.0762134	4281	3.63155	0.26508	No	2
16.4667	2.16051	7.81283	0.105522	0.943346	-0.00327087	0.00198805	0.0742174	4206	3.62387	0.258601	No	2
16.4833	2.11698	7.63605	0.0100138	0.935811	-0.00618198	0.00194799	0.0722652	4133	3.61627	0.252298	No	2
16.5	2.06688	7.56243	0.0828096	0.933007	-0.00924568	0.00190189	0.0703562	4061	3.60863	0.246032	No	2
16.5167	2.02349	7.43693	-0.173984	0.923184	-0.0045274	0.00186197	0.0684888	3990	3.60097	0.240188	No	2
16.5333	1.97996	7.41503	0.00989541	0.894898	-0.0223921	0.0018219	0.0666602	3920	3.59329	0.234698	No	2
16.55	1.94207	7.33363	-0.0978203	0.923221	0.0030781	0.00178704	0.0648683	3850	3.58546	0.229479	No	2
16.5667	1.90265	7.22369	0.00610349	0.878761	-0.0176858	0.00175077	0.0631138	3782	3.57772	0.223819	No	2
16.5833	1.85698	7.2555	-0.0144845	0.885722	-0.0152563	0.00170874	0.0613975	3715	3.56996	0.218475	No	2
16.6	1.82244	7.14007	0.0204695	0.884597	-0.00840182	0.00167696	0.0597176	3649	3.56217	0.213282	No	2
16.6167	1.77891	7.13969	0.00186519	0.86867	-0.0181794	0.0016369	0.0580738	3584	3.55437	0.208113	No	2
16.6333	1.74437	7.13686	0.0388028	0.851523	-0.0226164	0.00160513	0.0564666	3521	3.54667	0.202823	No	2
16.65	1.6984	7.07163	-0.133458	0.848261	-0.0137782	0.00156282	0.0548968	3457	3.5387	0.197486	No	2
16.6667	1.66264	6.95376	0.0421826	0.841337	-0.0252343	0.00152992	0.0533631	3395	3.53084	0.192595	No	2
16.6833	1.62383	6.87541	0.00511508	0.814729	-0.0273824	0.00149421	0.0518636	3334	3.52297	0.18778	No	2
16.7	1.589	6.87564	-0.0232549	0.832524	-0.0214435	0.00146215	0.050397	3274	3.51508	0.183254	No	2
16.7167	1.55477	6.84611	0.0345873	0.798745	-0.0313736	0.00143065	0.0489608	3215	3.50718	0.179122	No	2
16.7333	1.52634	6.72351	-0.00797332	0.813488	-0.025282	0.00140449	0.0475532	3157	3.49927	0.175088	No	2
16.75	1.49348	6.70756	-0.00216359	0.785507	-0.038264	0.00137426	0.0461753	3099	3.49122	0.170712	No	2
16.7667	1.45879	6.67331	-0.00627207	0.793994	-0.031562	0.00134234	0.0448279	3043	3.4833	0.166533	No	2
16.7833	1.42899	6.62165	0.0318863	0.772574	-0.0396611	0.00131492	0.0435105	2987	3.47524	0.162295	No	2
16.8	1.39293	6.56176	-0.0753716	0.751307	-0.0372317	0.00128174	0.0422242	2932	3.46716	0.157919	No	2
16.8167	1.36038	6.61082	0.0142089	0.762541	-0.0367859	0.00125179	0.0409695	2879	3.45924	0.153573	No	2
16.8333	1.32447	6.53537	-0.0509348	0.732881	-0.0451901	0.00121874	0.039744	2825	3.45102	0.14985	No	2
16.85	1.30245	6.43428	-0.00987725	0.753728	-0.044134	0.00119848	0.0385429	2773	3.44295	0.1467	No	2
16.8667	1.27631	6.47983	-0.0112392	0.730478	-0.051165	0.00117443	0.0373644	2722	3.43489	0.143478	No	2
16.8833	1.25276	6.43657	-0.0563938	0.719739	-0.0459889	0.00115276	0.0362085	2671	3.42667	0.140358	No	2
16.9	1.22815	6.40933	0.0525654	0.741196	-0.0374559	0.00113011	0.0350754	2622	3.41863	0.137115	No	2
16.9167	1.20216	6.34334	0.0389964	0.740833	-0.0397567	0.00110619	0.0339655	2573	3.41044	0.133923	No	2
16.9333	1.17815	6.35791	-0.0679563	0.680656	-0.0625042	0.0010841	0.0328791	2524	3.40209	0.130652	No	2
16.95	1.15048	6.29085	0.09685	0.694637	-0.0507669	0.00105865	0.0318173	2477	3.39393	0.127183	No	2
16.9667	1.12266	6.21478	0.170714	0.676574	-0.0576453	0.00103305	0.0307794	2430	3.38561	0.124175	No	2
16.9833	1.10293	6.22508	0.0439248	0.668887	-0.0564366	0.00101489	0.0297624	2384	3.37731	0.12142	No	2
17	1.07938	6.21768	-0.0366302	0.689581	-0.0489717	0.000993221	0.028768	2339	3.36903	0.118051	No	2
17.0167	1.04836	6.17198	-0.0175454	0.676096	-0.0570708	0.000964673	0.0277979	2295	3.36078	0.114902	No	2
17.0333	1.02847	6.10965	0.0818008	0.65254	-0.0631863	0.000946375	0.0268494	2251	3.35238	0.112216	No	2
17.05	1.00554	6.09248	-0.0178278	0.681169	-0.0526696	0.000925269	0.0259195	2208	3.344	0.109836	No	2
17.0667	0.990992	6.09103	0.0975401	0.684926	-0.0436789	0.000911885	0.0250062	2166	3.33566	0.107636	No	2
17.0833	0.971107	6.01909	0.0478078	0.671746	-0.0516254	0.000893587	0.0241099	2124	3.32715	0.105155	No	2
17.1	0.951221	6.03717	0.0363751	0.648953	-0.0629289	0.000875289	0.0232316	2083	3.31869	0.102802	No	2
17.1167	0.933472	6.08989	-0.0586758	0.63562	-0.0603468	0.000858956	0.0223703	2043	3.31027	0.100536	No	2
17.1333	0.91496	6.00665	0.020071	0.62717	-0.0647838	0.000841922	0.0215248	2003	3.30168	0.0984806	No	2
17.15	0.900873	5.95745	0.0408343	0.613227	-0.0681527	0.000828959	0.0206937	1965	3.29336	0.0966166	No	2
17.1667	0.885718	6.00833	0.00971778	0.63087	-0.0634344	0.000815014	0.0198764	1926	3.28466	0.0946797	No	2
17.1833	0.870105	6.00856	0.0425356	0.610365	-0.0704654	0.000800647	0.0190747	1889	3.27623	0.0924325	No	2
17.2	0.848998	6.03321	0.046972	0.621599	-0.0642212	0.000781226	0.0182899	1852	3.26764	0.0901806	No	2
17.2167	0.83308	5.9518	-0.0659317	0.616812	-0.0656065	0.000766578	0.0175213	1815	3.25888	0.0881769	No	2
17.2333	0.816399	5.99979	0.0599647	0.596155	-0.0738582	0.000751229	0.0167656	1779	3.25018	0.0866553	No	2
17.25	0.809331	5.94341	-0.0662141	0.608609	-0.0709709	0.000744725	0.0160211	1744	3.24155	0.0851006	No	2
17.2667	0.791887	5.87986	0.0474753	0.595277	-0.0671682	0.000728673	0.0152892	1710	3.233	0.0832465	No	2
17.2833	0.779021	5.8955	-0.127532	0.585148	-0.0717578	0.000716834	0.0145709	1676	3.22427	0.0815068	No	2
17.3	0.76356	5.94104	0.0371221	0.574867	-0.0748215	0.000702608	0.0138661	1642	3.21537	0.0796716	No	2
17.3167	0.74871	5.93349	-0.0760867	0.619671	-0.0632367	0.000688943	0.0131734	1609	3.20656	0.0782627	No	2
17.3333	0.741184	5.85575	0.116643	0.571395	-0.071641	0.000682018	0.0124914	1577	3.19783	0.076789	No	2
17.35	0.724961	5.92327	-0.0496662	0.593768	-0.0696693	0.00066709	0.0118216	1545	3.18893	0.0750361	No	2
17.3667	0.711942	5.83591	0.0426608	0.586081	-0.0712071	0.00065511	0.0111648	1514	3.18013	0.0734036	No	2
17.3833	0.697855	5.83324	-0.0276708	0.577021	-0.071982	0.000642147	0.0105194	1484	3.17143	0.0720252	No	2
17.4	0.689566	5.85133	-0.0676375	0.585203	-0.0692474	0.00063452	0.00988401	1454	3.16256	0.070733	No	2
17.4167	0.677005	5.83248	0.0779428	0.586824	-0.0669705	0.000622962	0.00925875	1424	3.15351	0.0693293	No	2
17.4333	0.666427	5.75825	0.0379761	0.546788	-0.0825464	0.000613228	0.00864414	1395	3.14457	0.0679407	No	2
17.45	0.654018	5.69637	-0.0834724	0.579537	-0.0659263	0.00060181	0.00804148	1366	3.13545	0.066262	No	2
17.4667	0.637642	5.80692	-0.0826981	0.553845	-0.0789082	0.000586741	0.00745026	1338	3.12646	0.0649982	No	2
17.4833	0.633168	5.79647	-0.0771936	0.534104	-0.0816667	0.000582624	0.0068686	1311	3.1176	0.0637565	No	2
17.5	0.617097	5.71919	0.0192534	0.546253	-0.0780166	0.000567837	0.00629824	1284	3.10857	0.062118	No	2
17.5167	0.604689	5.68661	-0.0481791	0.531242	-0.0835217	0.000556418	0.00574029	1257	3.09934	0.0606508	No	2
17.5333	0.591822	5.59742	0.056355	0.537135	-0.0759042	0.000544579	0.00519295	1231	3.09026	0.0594229	No	2
17.55	0.583991	5.53387	-0.0295406	0.53723	-0.080799	0.000537373	0.00465554	1205	3.08099	0.058117	No	2
17.5667	0.569446	5.58003	0.0577511	0.553652	-0.0777592	0.000523989	0.00412734	1180	3.07188	0.0570634	No	2
17.5833	0.566498	5.64938	-0.0206677	0.532538	-0.0834169	0.000521276	0.00360674	1155	3.06258	0.0561147	No	2
17.6	0.553937	5.63114	0.146275	0.550028	-0.0768675	0.000509718	0.00309556	1131	3.05346	0.0546833	No	2
17.6167	0.541223	5.53601	0.0907442	0.515485	-0.0794735	0.000498019	0.0025947	1107	3.04415	0.0535484	No	2
17.6333	0.53446	5.54875	-0.0293311	0.533128	-0.0767388	0.000491796	0.00210255	1084	3.03503	0.0524803	No	2
17.65	0.522967	5.63427	-0.00765219	0.523457	-0.0833121	0.00048122	0.00161952	1061	3.02572	0.0512669	No	2
17.6667	0.513152	5.58735	-0.0167961	0.540337	-0.0813404	0.000472189	0.00114651	1038	3.0162	0.0500226	No	2
17.6833	0.500896	5.60604	-0.00793459	0.521358	-0.0882188	0.000460911	0.000682691	1016	3.00689	0.0489952	No	2
17.7	0.495354	5.54676	0.0610465	0.520233	-0.0903669	0.000455812	0.000226418	994	2.99739	0.0481156	No	2
