# Supplementary material for: Data presenting the synthesis of three novel stimuli responsive hyperbranched polymers synthesised via RAFT polymerisation and the bio conjugation of folic acid
Source: Data Brief. 2019 Nov 21;28:104861. doi: 10.1016/j.dib.2019.104861 (PMC6909163; doi:10.1016/j.dib.2019.104861)
Supplement: Multimedia component 1 [file mmc1.zip › Data in brief raw data nmr convert/Figure 4/CB019-4060.xlsx]

## Sheet: Sample Details
Administrative Information
Export date	17 October 2019 20:24:38
Culture name	en-GB
Decimal separator	.
Workspace name	MDSJan2015
Workspace path	C:\ProgramData\Agilent Technologies\GPC\Workspaces\MDSJan2015\
File name	ICF_21_06_2017-0034.sample
Creation date	01 July 2017 21:07:06
Created by	Wenxin
Comments	Collected by Agilent GPC/SEC Software Version 1.2.3182.29519
Software version	Agilent GPC/SEC Software - 1.2.3182.29519
Sample Information
Sample name	CB019-4060
Information
Sample type	Sample
Injection date	01 July 2017
Vial number	1
Injection number	1
Injection volume (µL)	100
Concentration (mg/mL)	1
dn/dc (mL/g)	0.1
UV extinction coefficient [(mg/mL)-¹][cm-¹]	1
Mark-Houwink K ((10e-5) dL/g)	14.1
Mark-Houwink Alpha	0.7
Mp	100000
Analysed	Yes
Instrument Conditions
Eluent	DMF (100.0%)
Refractive index (RIU)	1
Set flow rate (mL/min)	1
LS Wavelength (nm)	650
Set temperature (°C)	40
Actual temperature (°C)	0
Actual flow rate (mL/min)	0
Column information
Data origin	Collected by Agilent GPC/SEC Software Version 1.2.3182.29519
Instrument name	1260MDS
Collection Parameters
Collected by	Wenxin
Number of channels	5
Run length (mins)	35.0167
Delay time (secs)	0
Sampling interval (secs)	1
Number of data points	2101
DLS Parameters
Viscosity (cP)	0.0089
Correlator run time (secs)	5
Collection fraction	0
Channel Information
Channel ID	Detector type	Detector name	Detector units	Channel Information
1	RI	MDS RI Signal	mV
2	VS DP	MDS VS DP Signal	Pa
3	VS IP	MDS VS IP Signal	kPa
4	LS 90°	MDS LS 90° Signal	mV
5	LS 15°	MDS LS 15° Signal	mV

## Sheet: Raw Data
Collection Parameters
Collected by	Wenxin
Number of channels	5
Run length (mins)	35.0167
Delay time (secs)	0
Sampling interval (secs)	1
Number of data points	2101
DLS Parameters
Viscosity (cP)	0.0089
Correlator run time (secs)	5
Collection fraction	0
Channel Information
Channel ID	Detector type	Detector name	Detector units	Channel Information
1	RI	MDS RI Signal	mV
2	VS DP	MDS VS DP Signal	Pa
3	VS IP	MDS VS IP Signal	kPa
4	LS 90°	MDS LS 90° Signal	mV
5	LS 15°	MDS LS 15° Signal	mV
Raw Data
RT (mins)	Response Trace 1	Response Trace 2	Response Trace 3	Response Trace 4	Response Trace 5
0	-0.0315841	-37.2572	-105.026	189.758	67.4948
0.0166667	-0.0261688	-37.7642	-104.871	189.706	67.4772
0.0333333	-0.160904	-39.7633	-104.901	189.798	67.5719
0.05	-0.737686	-41.7052	-104.96	189.852	67.6769
0.0666667	-0.697708	-40.4398	-104.957	189.856	67.6424
0.0833333	-0.541458	-39.5869	-104.963	189.835	67.5941
0.1	-0.396194	-39.1332	-104.926	189.8	67.5559
0.116667	-0.281601	-39.0838	-104.958	189.777	67.5448
0.133333	-0.209732	-39.2889	-104.803	189.749	67.5275
0.15	-0.1577	-39.6006	-104.786	189.744	67.5176
0.166667	-0.1194	-39.9511	-104.843	189.737	67.5047
0.183333	-0.0940704	-40.3939	-104.829	189.729	67.4979
0.2	-0.0769806	-40.8732	-104.926	189.731	67.494
0.216667	-0.0678253	-41.2225	-104.862	189.712	67.488
0.233333	-0.0493622	-41.5974	-104.854	189.75	67.5016
0.25	-0.0499725	-41.9973	-104.883	189.696	67.4824
0.266667	-0.0440216	-42.3191	-104.89	189.722	67.4937
0.283333	-0.0428009	-42.5987	-104.855	189.747	67.5105
0.3	-0.0409699	-42.9157	-104.884	189.719	67.4851
0.316667	-0.0461578	-43.2323	-104.826	189.706	67.483
0.333333	-0.0426483	-43.3843	-104.892	189.716	67.4909
0.35	-0.0432587	-43.5798	-104.89	189.7	67.4825
0.366667	-0.0467682	-43.82	-104.802	189.71	67.4825
0.383333	-0.044632	-44.0029	-104.789	189.73	67.4892
0.4	-0.0409699	-44.0864	-104.891	189.707	67.4793
0.416667	-0.0418854	-44.2158	-104.927	189.704	67.4798
0.433333	-0.0383759	-44.3093	-104.977	189.721	67.4821
0.45	-0.03685	-44.4137	-104.858	189.719	67.483
0.466667	-0.0399017	-44.4393	-104.919	189.757	67.4979
0.483333	-0.0380707	-44.5144	-104.919	189.704	67.4821
0.5	-0.0357819	-44.5347	-104.878	189.738	67.4937
0.516667	-0.0339508	-44.5078	-104.862	189.736	67.4809
0.533333	-0.0333405	-44.5013	-104.902	189.717	67.4822
0.55	-0.034256	-44.5304	-104.82	189.718	67.4772
0.566667	-0.0298309	-44.5728	-104.894	189.723	67.4834
0.583333	-0.0330353	-44.4852	-104.851	189.742	67.4876
0.6	-0.0341034	-44.3761	-104.824	189.713	67.4775
0.616667	-0.0377655	-44.258	-104.887	189.72	67.4793
0.633333	-0.0382233	-44.1764	-104.815	189.713	67.4827
0.65	-0.0460053	-44.0823	-104.836	189.722	67.4842
0.666667	-0.0453949	-44.0232	-104.923	189.709	67.4807
0.683333	-0.0421906	-43.8384	-104.897	189.722	67.4838
0.7	-0.0391388	-43.597	-104.822	189.721	67.4838
0.716667	-0.0400543	-43.4844	-104.86	189.723	67.4844
0.733333	-0.0408173	-43.3456	-104.94	189.705	67.4834
0.75	-0.0362396	-43.1214	-104.872	189.723	67.4885
0.766667	-0.038681	-42.9629	-104.915	189.702	67.4775
0.783333	-0.0354767	-42.7686	-104.889	189.723	67.4906
0.8	-0.0339508	-42.5748	-104.852	189.74	67.5062
0.816667	-0.0273895	-42.3072	-104.862	189.722	67.4857
0.833333	-0.0295258	-42.1767	-104.87	189.712	67.479
0.85	-0.0301361	-41.8983	-104.844	189.733	67.4925
0.866667	-0.0302887	-41.7094	-105.009	189.73	67.4928
0.883333	-0.0289154	-41.3876	-104.848	189.734	67.49
0.9	-0.019455	-41.1991	-104.879	189.731	67.4862
0.916667	-0.0189972	-40.9524	-104.843	189.719	67.4863
0.933333	-0.0122833	-40.7104	-104.934	189.714	67.4862
0.95	-0.016861	-40.4881	-104.802	189.734	67.4999
0.966667	-0.0106049	-40.2444	-104.8	189.731	67.4915
0.983333	-0.0102997	-40.0381	-104.821	189.708	67.4865
1	-0.00831604	-39.696	-104.901	189.696	67.4738
1.01667	-0.0122833	-39.5112	-104.887	189.727	67.4838
1.03333	-0.0101471	-39.271	-104.832	189.706	67.4773
1.05	-0.0138092	-38.9784	-104.997	189.722	67.4839
1.06667	-0.00938416	-38.6576	-104.891	189.73	67.4757
1.08333	-0.00801086	-38.4335	-104.898	189.726	67.4763
1.1	7.62939e-05	-38.2273	-104.949	189.711	67.4799
1.11667	0.00404358	-37.9305	-104.844	189.699	67.4714
1.13333	0.00038147	-37.7457	-104.951	189.726	67.4802
1.15	0.00846863	-37.5282	-104.782	189.721	67.4793
1.16667	0.000228882	-37.288	-104.858	189.71	67.4749
1.18333	0.00190735	-36.981	-104.866	189.721	67.478
1.2	0.000686646	-36.8194	-104.846	189.725	67.4821
1.21667	0.00816345	-36.5839	-104.936	189.736	67.4923
1.23333	0.01091	-36.3175	-104.936	189.7	67.4743
1.25	0.0119782	-36.103	-104.869	189.737	67.4815
1.26667	0.0127411	-35.8913	-104.877	189.71	67.4726
1.28333	0.0121307	-35.6631	-104.92	189.743	67.4802
1.3	0.0110626	-35.4086	-104.883	189.742	67.485
1.31667	0.00831604	-35.2393	-104.971	189.718	67.4761
1.33333	0.0148773	-35.0515	-104.857	189.705	67.4726
1.35	0.00572205	-34.8292	-104.844	189.694	67.4598
1.36667	0.00846863	-34.5646	-104.827	189.701	67.4598
1.38333	0.0118256	-34.4108	-104.844	189.721	67.4728
1.4	0.0125885	-34.1866	-104.929	189.701	67.4581
1.41667	0.00968933	-34.0109	-104.861	189.728	67.4661
1.43333	0.0115204	-33.8445	-104.816	189.707	67.4628
1.45	0.0130463	-33.7009	-104.854	189.727	67.477
1.46667	0.01091	-33.5656	-104.795	189.708	67.463
1.48333	0.00694275	-33.4052	-104.881	189.737	67.4661
1.5	0.00831604	-33.3302	-104.943	189.722	67.4662
1.51667	0.0113678	-33.1794	-104.879	189.719	67.4732
1.53333	0.01091	-33.0328	-104.934	189.699	67.4567
1.55	0.0087738	-32.8974	-104.891	189.712	67.4722
1.56667	0.00602722	-32.7097	-104.924	189.719	67.4661
1.58333	0.00770569	-32.5225	-104.886	189.715	67.4664
1.6	0.0125885	-32.429	-104.914	189.703	67.4633
1.61667	0.0154877	-32.3055	-104.869	189.731	67.486
1.63333	0.0180817	-32.2698	-104.823	189.689	67.4615
1.65	0.0174713	-32.0356	-104.904	189.719	67.467
1.66667	0.0150299	-31.9975	-104.842	189.729	67.47
1.68333	0.0180817	-31.8478	-104.867	189.701	67.4599
1.7	0.0222015	-31.7512	-104.814	189.705	67.4664
1.71667	0.019455	-31.6851	-104.954	189.716	67.4632
1.73333	0.0162506	-31.5569	-104.894	189.707	67.4656
1.75	0.0159454	-31.56	-104.859	189.71	67.4621
1.76667	0.0225067	-31.319	-104.921	189.701	67.4583
1.78333	0.0244904	-31.3233	-104.881	189.695	67.4589
1.8	0.0211334	-31.2618	-104.908	189.714	67.4657
1.81667	0.0228119	-31.2064	-104.862	189.713	67.461
1.83333	0.0234222	-31.0616	-104.841	189.701	67.4677
1.85	0.0229645	-31.0348	-104.755	189.711	67.4693
1.86667	0.0182343	-30.9722	-104.849	189.708	67.463
1.88333	0.0260162	-30.8613	-104.959	189.761	67.49
1.9	0.0183868	-30.8262	-104.88	189.706	67.4627
1.91667	0.0295258	-30.785	-104.908	189.714	67.4668
1.93333	0.0298309	-30.7343	-104.945	189.719	67.4772
1.95	0.0356293	-30.5782	-104.922	189.715	67.4612
1.96667	0.0348663	-30.561	-104.843	189.716	67.4641
1.98333	0.0304413	-30.5114	-104.842	189.705	67.4586
2	0.0275421	-30.4256	-104.852	189.705	67.4664
2.01667	0.031662	-30.4018	-104.907	189.688	67.4584
2.03333	0.031662	-30.4018	-104.944	189.779	67.4999
2.05	0.0260162	-30.3494	-104.82	189.71	67.4749
2.06667	0.0356293	-30.2831	-104.941	189.719	67.4638
2.08333	0.0359345	-30.2421	-104.88	189.714	67.4679
2.1	0.0385284	-30.1765	-104.954	189.681	67.4534
2.11667	0.0395966	-30.1395	-104.921	189.706	67.4621
2.13333	0.0391388	-30.1032	-104.829	189.711	67.4613
2.15	0.0382233	-30.1086	-104.934	189.724	67.4677
2.16667	0.0402069	-30.0411	-104.873	189.768	67.4802
2.18333	0.0371552	-30.1414	-104.906	189.702	67.4543
2.2	0.030899	-30.093	-104.857	189.745	67.4726
2.21667	0.0313568	-30.1789	-104.897	189.709	67.4561
2.23333	0.030899	-30.0526	-104.877	189.705	67.4528
2.25	0.0322723	-29.9989	-104.885	189.735	67.4723
2.26667	0.0275421	-29.9595	-104.847	189.718	67.4645
2.28333	0.0283051	-30.012	-104.964	189.707	67.4583
2.3	0.0267792	-29.9541	-104.817	189.731	67.4636
2.31667	0.0322723	-29.9583	-104.878	189.698	67.4554
2.33333	0.0315094	-29.9548	-104.86	189.71	67.4642
2.35	0.031662	-29.894	-104.82	189.719	67.4581
2.36667	0.0325775	-29.8487	-104.899	189.696	67.4551
2.38333	0.030899	-29.857	-104.783	189.735	67.4694
2.4	0.0321198	-29.9029	-104.806	189.71	67.4532
2.41667	0.0328827	-29.8368	-104.884	189.718	67.472
2.43333	0.0385284	-29.8081	-104.92	189.705	67.4513
2.45	0.0365448	-29.8063	-104.857	189.711	67.4543
2.46667	0.0441742	-29.7819	-104.851	189.708	67.4601
2.48333	0.0421906	-29.6912	-104.903	189.703	67.4537
2.5	0.0525665	-29.6401	-104.909	189.708	67.4484
2.51667	0.0437164	-29.6836	-104.929	189.686	67.4513
2.53333	0.0460053	-29.6149	-104.878	189.703	67.4496
2.55	0.0443268	-29.6305	-104.866	189.701	67.447
2.56667	0.0431061	-29.5768	-104.935	189.71	67.4549
2.58333	0.0449371	-29.6281	-104.93	189.711	67.4529
2.6	0.0406647	-29.5721	-104.893	189.717	67.4572
2.61667	0.042038	-29.5983	-104.959	189.725	67.4593
2.63333	0.0347137	-29.6055	-104.902	189.72	67.465
2.65	0.0362396	-29.5387	-104.889	189.735	67.4647
2.66667	0.0296783	-29.6323	-104.819	189.738	67.4673
2.68333	0.0324249	-29.6621	-104.905	189.726	67.4656
2.7	0.0273895	-29.6574	-104.818	189.728	67.465
2.71667	0.0339508	-29.5774	-104.946	189.717	67.4542
2.73333	0.0293732	-29.5911	-104.833	189.706	67.4534
2.75	0.0286102	-29.5643	-104.934	189.724	67.459
2.76667	0.0298309	-29.5161	-104.929	189.726	67.4622
2.78333	0.0328827	-29.5876	-104.897	189.719	67.4552
2.8	0.0400543	-29.5918	-104.877	189.712	67.4552
2.81667	0.0363922	-29.5226	-104.855	189.709	67.4612
2.83333	0.036087	-29.4648	-104.807	189.725	67.4644
2.85	0.0295258	-29.4804	-104.81	189.702	67.4656
2.86667	0.0344086	-29.5083	-104.912	189.721	67.4665
2.88333	0.030899	-29.4517	-104.897	189.708	67.4628
2.9	0.0333405	-29.4785	-105.006	189.75	67.4766
2.91667	0.0284576	-29.5054	-104.842	189.716	67.469
2.93333	0.0298309	-29.5029	-104.912	189.708	67.477
2.95	0.0296783	-29.463	-104.933	189.722	67.4717
2.96667	0.0247955	-29.4494	-104.846	189.704	67.4693
2.98333	0.0249481	-29.4939	-104.808	189.698	67.4722
3	0.0208282	-29.4798	-104.804	189.703	67.4719
3.01667	0.0226593	-29.4433	-104.869	189.707	67.4674
3.03333	0.0131989	-29.4672	-104.768	189.695	67.4653
3.05	0.0165558	-29.4273	-104.857	189.717	67.4719
3.06667	0.014267	-29.5029	-104.904	189.708	67.4657
3.08333	0.0148773	-29.4344	-104.867	189.693	67.4603
3.1	0.0130463	-29.4553	-104.905	189.708	67.4731
3.11667	0.0145721	-29.4517	-104.856	189.681	67.4625
3.13333	0.0164032	-29.3653	-104.916	189.732	67.4766
3.15	0.00770569	-29.4482	-104.853	189.716	67.477
3.16667	0.0112152	-29.4607	-104.961	189.705	67.4659
3.18333	0.00968933	-29.4363	-104.851	189.7	67.4647
3.2	0.016098	-29.3909	-104.924	189.711	67.4702
3.21667	0.0118256	-29.482	-104.853	189.727	67.4693
3.23333	0.0102997	-29.4094	-104.843	189.714	67.4679
3.25	0.00694275	-29.4076	-104.92	189.7	67.4668
3.26667	0.00724793	-29.4148	-104.948	189.714	67.4699
3.28333	0.00801086	-29.4714	-104.872	189.732	67.4755
3.3	0.00968933	-29.4035	-104.914	189.695	67.4571
3.31667	0.00770569	-29.3932	-104.822	189.714	67.4635
3.33333	0.00511169	-29.4201	-104.891	189.714	67.4714
3.35	0.00679016	-29.4964	-104.927	189.712	67.4685
3.36667	0.00526428	-29.4195	-104.893	189.716	67.4725
3.38333	0.0128937	-29.4685	-104.93	189.726	67.4776
3.4	0.00495911	-29.4642	-104.888	189.705	67.4685
3.41667	0.0119782	-29.3516	-104.969	189.711	67.4641
3.43333	0.0167084	-29.3569	-104.912	189.697	67.4661
3.45	0.0180817	-29.3719	-104.808	189.708	67.4677
3.46667	0.0150299	-29.4082	-104.887	189.699	67.4657
3.48333	0.0183868	-29.3169	-104.84	189.73	67.4784
3.5	0.0251007	-29.4242	-104.957	189.7	67.4679
3.51667	0.02388	-29.3725	-104.844	189.699	67.4661
3.53333	0.0251007	-29.3861	-104.815	189.742	67.488
3.55	0.0211334	-29.4344	-104.886	189.718	67.4758
3.56667	0.0228119	-29.4463	-104.883	189.687	67.4639
3.58333	0.0173187	-29.4523	-104.924	189.707	67.468
3.6	0.0214386	-29.3104	-104.848	189.757	67.4862
3.61667	0.021286	-29.3665	-104.813	189.707	67.467
3.63333	0.0189972	-29.4076	-104.858	189.782	67.5228
3.65	0.0199127	-29.4219	-104.896	189.717	67.4764
3.66667	0.019455	-29.3456	-104.855	189.701	67.468
3.68333	0.0188446	-29.4166	-104.887	189.727	67.4793
3.7	0.016098	-29.3897	-104.916	189.711	67.4748
3.71667	0.0206757	-29.3176	-104.842	189.703	67.4709
3.73333	0.018692	-29.385	-104.766	189.737	67.5092
3.75	0.0243378	-29.4154	-104.928	189.674	67.4671
3.76667	0.0206757	-29.4129	-104.793	189.724	67.4772
3.78333	0.0243378	-29.3218	-104.838	189.702	67.4584
3.8	0.0203705	-29.3313	-104.813	189.71	67.4638
3.81667	0.0222015	-29.3784	-104.878	189.768	67.4917
3.83333	0.0188446	-29.3575	-105.038	189.697	67.4622
3.85	0.013504	-29.4082	-104.897	189.751	67.4778
3.86667	0.01091	-29.4177	-104.842	189.7	67.4621
3.88333	0.00968933	-29.342	-104.83	189.706	67.4636
3.9	0.0107574	-29.3259	-104.791	189.702	67.4564
3.91667	0.00862122	-29.3354	-104.892	189.74	67.4709
3.93333	0.011673	-29.3916	-104.842	189.701	67.4563
3.95	0.0131989	-29.3522	-104.72	189.703	67.4529
3.96667	0.0162506	-29.3349	-104.868	189.717	67.4571
3.98333	0.0121307	-29.4291	-104.895	189.722	67.4653
4	0.0165558	-29.4022	-104.878	189.715	67.4612
4.01667	0.0136566	-29.3557	-104.891	189.726	67.4612
4.03333	0.0138092	-29.3545	-104.937	189.701	67.4525
4.05	0.0150299	-29.3957	-105.006	189.712	67.4543
4.06667	0.0156403	-29.3594	-104.821	189.721	67.4621
4.08333	0.0174713	-29.3581	-104.835	189.736	67.4633
4.1	0.0113678	-29.3247	-104.884	189.714	67.4595
4.11667	0.0191498	-29.3795	-104.867	189.697	67.4571
4.13333	0.0101471	-29.2919	-104.966	189.725	67.4686
4.15	0.0162506	-29.3682	-104.968	189.705	67.4612
4.16667	0.00831604	-29.361	-104.838	189.715	67.4603
4.18333	0.0133514	-29.3426	-104.947	189.751	67.4844
4.2	0.00816345	-29.32	-104.912	189.704	67.454
4.21667	0.0124359	-29.3021	-104.954	189.72	67.461
4.23333	0.00785828	-29.5071	-104.977	189.729	67.467
4.25	0.0087738	-29.3116	-104.886	189.708	67.4564
4.26667	0.00938416	-29.3414	-105.023	189.709	67.4651
4.28333	0.00846863	-29.3432	-105.023	189.687	67.4558
4.3	0.00938416	-29.3313	-104.829	189.713	67.4633
4.31667	0.00617981	-29.3288	-104.868	189.713	67.4674
4.33333	0.0144196	-29.342	-104.854	189.714	67.4571
4.35	0.00938416	-29.3551	-104.845	189.715	67.461
4.36667	0.00465393	-29.2162	-104.843	189.716	67.4648
4.38333	0.00160217	-29.3528	-104.971	189.707	67.4662
4.4	0.00862122	-29.3325	-104.911	189.715	67.4632
4.41667	0.00846863	-29.3343	-104.935	189.701	67.4598
4.43333	0.0104523	-29.3343	-104.934	189.708	67.4586
4.45	0.0125885	-29.3182	-104.839	189.73	67.4673
4.46667	0.0124359	-29.3128	-104.631	189.704	67.4638
4.48333	0.0171661	-29.2449	-105.026	189.694	67.4563
4.5	0.0148773	-29.3015	-104.829	189.688	67.4499
4.51667	0.0154877	-29.3676	-104.951	189.735	67.4606
4.53333	0.0147247	-29.3986	-105.141	189.733	67.4679
4.55	0.0164032	-29.3253	-104.676	189.709	67.461
4.56667	0.0110626	-29.3134	-104.949	189.705	67.4596
4.58333	0.0144196	-29.3253	-104.829	189.722	67.4609
4.6	0.0199127	-29.3081	-104.92	189.715	67.4601
4.61667	0.0205231	-29.3153	-104.866	189.727	67.4599
4.63333	0.0244904	-29.3581	-104.94	189.712	67.4583
4.65	0.021286	-29.3372	-104.722	189.703	67.4534
4.66667	0.0251007	-29.2777	-104.762	189.717	67.469
4.68333	0.0263214	-29.3569	-104.905	189.735	67.4706
4.7	0.0304413	-29.3998	-104.899	189.705	67.4522
4.71667	0.0269318	-29.3903	-104.749	189.716	67.4593
4.73333	0.0283051	-29.3719	-104.864	189.697	67.4583
4.75	0.0229645	-29.3391	-104.903	189.69	67.4569
4.76667	0.0278473	-29.2806	-104.694	189.717	67.4665
4.78333	0.0281525	-29.3075	-104.643	189.693	67.458
4.8	0.0260162	-29.3604	-104.968	189.704	67.4633
4.81667	0.0217438	-29.457	-104.879	189.699	67.4638
4.83333	0.0228119	-29.4106	-104.948	189.693	67.4555
4.85	0.021286	-29.342	-104.931	189.693	67.4703
4.86667	0.0191498	-29.3516	-104.757	189.698	67.4641
4.88333	0.022049	-29.3331	-104.864	189.714	67.4754
4.9	0.022049	-29.2788	-104.753	189.712	67.4686
4.91667	0.0203705	-29.2985	-105.128	189.702	67.4734
4.93333	0.0159454	-29.4428	-105.21	189.708	67.4778
4.95	0.0196075	-29.2919	-104.86	189.732	67.4802
4.96667	0.019455	-29.264	-104.838	189.721	67.47
4.98333	0.0243378	-29.2884	-104.509	189.705	67.4683
5	0.0231171	-29.3468	-104.853	189.722	67.4723
5.01667	0.022049	-29.4386	-104.696	189.696	67.4703
5.03333	0.02388	-29.3569	-104.647	189.693	67.4676
5.05	0.0196075	-29.3075	-104.944	189.7	67.4677
5.06667	0.0260162	-29.2818	-105.189	189.703	67.4708
5.08333	0.0263214	-29.3104	-105.048	189.693	67.4679
5.1	0.0319672	-29.3736	-104.582	189.718	67.4937
5.11667	0.0269318	-29.4482	-105.191	189.737	67.4834
5.13333	0.0251007	-29.3206	-105.077	189.732	67.488
5.15	0.0263214	-29.3319	-104.471	189.703	67.4656
5.16667	0.0325775	-29.472	-104.57	189.69	67.4601
5.18333	0.038681	-29.3873	-105.086	189.71	67.4731
5.2	0.0330353	-29.3438	-104.905	189.681	67.4574
5.21667	0.0312042	-29.4189	-105.005	189.708	67.4719
5.23333	0.0354767	-29.2587	-104.794	189.709	67.4693
5.25	0.0432587	-29.2562	-104.85	189.739	67.4819
5.26667	0.038681	-29.2854	-105.053	189.69	67.4615
5.28333	0.0470734	-29.3504	-104.808	189.703	67.4688
5.3	0.0382233	-29.4523	-104.871	189.695	67.4715
5.31667	0.0389862	-29.3694	-104.717	189.693	67.468
5.33333	0.0379181	-29.4106	-105.081	189.697	67.47
5.35	0.0411224	-29.3694	-104.874	189.706	67.4746
5.36667	0.0426483	-29.3963	-105.033	189.696	67.467
5.38333	0.0463104	-29.4135	-104.664	189.68	67.4635
5.4	0.0527191	-29.3284	-104.817	189.698	67.4636
5.41667	0.0469208	-29.3259	-105.317	189.706	67.468
5.43333	0.0502777	-29.2181	-104.844	189.697	67.4674
5.45	0.0443268	-29.3688	-104.433	189.699	67.4671
5.46667	0.0493622	-29.3725	-104.83	189.697	67.4683
5.48333	0.0450897	-29.2455	-105.13	189.707	67.4751
5.5	0.0457001	-29.3432	-105.014	189.709	67.4841
5.51667	0.041275	-29.3414	-104.485	189.717	67.4813
5.53333	0.0366974	-29.3659	-104.752	189.705	67.4682
5.55	0.0362396	-29.295	-105.216	189.711	67.4641
5.56667	0.0345612	-29.246	-104.964	189.698	67.4668
5.58333	0.0347137	-29.407	-104.69	189.703	67.4731
5.6	0.030899	-29.286	-104.805	189.728	67.4844
5.61667	0.0356293	-29.32	-104.852	189.735	67.4886
5.63333	0.0284576	-29.4379	-104.676	189.726	67.4853
5.65	0.0258636	-29.2693	-104.605	189.697	67.4661
5.66667	0.02388	-29.3807	-104.356	189.707	67.4697
5.68333	0.0244904	-29.3832	-104.828	189.716	67.474
5.7	0.02388	-29.407	-104.327	189.712	67.4697
5.71667	0.0261688	-29.2091	-104.937	189.691	67.4586
5.73333	0.0267792	-29.3366	-104.764	189.704	67.4734
5.75	0.0267792	-29.4314	-104.761	189.701	67.4654
5.76667	0.0299835	-29.3038	-105.384	189.729	67.477
5.78333	0.029068	-29.2603	-104.928	189.721	67.4776
5.8	0.0318146	-29.2312	-104.082	189.698	67.469
5.81667	0.029068	-29.1972	-104.635	189.7	67.4683
5.83333	0.031662	-29.2377	-105.613	189.718	67.4906
5.85	0.0269318	-29.3432	-105.163	189.699	67.4682
5.86667	0.0313568	-29.4082	-103.901	189.707	67.4656
5.88333	0.0263214	-29.3534	-104.637	189.723	67.4752
5.9	0.0258636	-29.2872	-105.106	189.699	67.4705
5.91667	0.0241852	-29.3182	-105.352	189.695	67.4691
5.93333	0.0170136	-29.3343	-104.948	189.7	67.4706
5.95	0.0223541	-29.3266	-104.74	189.703	67.4679
5.96667	0.0164032	-29.314	-104.829	189.727	67.4867
5.98333	0.0153351	-29.3223	-105.098	189.691	67.4705
6	0.0150299	-29.2622	-104.701	189.7	67.4706
6.01667	0.0170136	-29.416	-104.801	189.716	67.4834
6.03333	0.0144196	-29.3069	-105.244	189.725	67.4966
6.05	0.0127411	-29.2913	-104.519	189.693	67.4725
6.06667	0.00968933	-29.2205	-104.821	189.705	67.4767
6.08333	0.0110626	-29.3069	-104.919	189.697	67.4819
6.1	0.0165558	-29.3075	-105.041	189.71	67.4863
6.11667	0.0131989	-29.2991	-104.421	189.708	67.4694
6.13333	0.00419617	-29.1196	-104.624	189.708	67.4685
6.15	0.00221252	-29.5316	-104.706	189.708	67.4664
6.16667	0.00648499	-29.2712	-105.375	189.695	67.4656
6.18333	0.00160217	-29.2318	-104.992	189.707	67.4737
6.2	0.00190735	-29.2377	-104.977	189.719	67.4706
6.21667	-0.00358582	-29.2449	-104.757	189.693	67.4639
6.23333	0.00404358	-29.2258	-104.857	189.712	67.4882
6.25	0.00144959	-29.435	-104.485	189.715	67.4706
6.26667	7.62939e-05	-29.2365	-104.968	189.723	67.4734
6.28333	0.000686646	-29.4106	-105.81	189.71	67.4699
6.3	0.00221252	-29.2866	-104.824	189.716	67.4737
6.31667	-0.00114441	-29.2532	-104.455	189.716	67.4784
6.33333	-0.00267029	-29.3147	-105.679	189.699	67.468
6.35	-0.0025177	-29.3807	-105.341	189.704	67.4671
6.36667	-0.00511169	-29.4308	-104.799	189.685	67.465
6.38333	-0.00175476	-29.3719	-104.41	189.693	67.4657
6.4	-0.00419617	-29.314	-104.701	189.685	67.454
6.41667	0.000839233	-29.1918	-104.907	189.719	67.4714
6.43333	-0.001297	-29.2699	-104.602	189.715	67.4825
6.45	-0.000839233	-29.3676	-104.914	189.686	67.4583
6.46667	-0.00144959	-29.4201	-104.754	189.683	67.4551
6.48333	-0.00267029	-29.2806	-105.336	189.706	67.4598
6.5	-0.00038147	-29.2591	-104.57	189.703	67.4587
6.51667	-0.00328064	-29.4845	-104.776	189.724	67.4725
6.53333	-0.000686646	-29.3659	-104.491	189.702	67.4653
6.55	-0.00328064	-29.24	-105.26	189.697	67.4549
6.56667	0.00038147	-29.4016	-104.89	189.693	67.4584
6.58333	-0.000228882	-29.2979	-105.178	189.7	67.4776
6.6	-7.62939e-05	-29.3938	-105.576	189.689	67.4607
6.61667	0.00190735	-29.3867	-105.594	189.691	67.4557
6.63333	0.00389099	-29.2681	-105.183	189.695	67.4528
6.65	0.00205994	-29.174	-105.316	189.683	67.4564
6.66667	0.00160217	-29.289	-105.11	189.701	67.4639
6.68333	0.00221252	-29.2919	-105.073	189.695	67.4627
6.7	-7.62939e-05	-29.3169	-105.138	189.692	67.4628
6.71667	0.000228882	-29.3479	-104.301	189.702	67.4618
6.73333	-0.00389099	-29.165	-105.051	189.699	67.4691
6.75	0.00267029	-29.4166	-104.798	189.72	67.4865
6.76667	-0.00404358	-29.2587	-105.919	189.705	67.4688
6.78333	-0.0037384	-29.3409	-105.179	189.682	67.4537
6.8	-0.0087738	-29.2831	-104.841	189.703	67.4612
6.81667	-0.00221252	-29.3926	-104.623	189.693	67.459
6.83333	-0.00480652	-29.0636	-104.701	189.699	67.4584
6.85	-0.00236511	-29.2841	-104.597	189.712	67.4694
6.86667	-0.00450134	-29.401	-105.424	189.721	67.4705
6.88333	-0.00434876	-29.2043	-105.156	189.702	67.458
6.9	0.00267029	-29.2216	-105.319	189.718	67.472
6.91667	0.00404358	-29.3588	-104.188	189.708	67.4632
6.93333	0.00740051	-29.4314	-105.187	189.705	67.4651
6.95	0.0063324	-29.2687	-104.769	189.7	67.4709
6.96667	0.00816345	-29.3801	-105.385	189.736	67.4731
6.98333	0.00434876	-29.2431	-104.594	189.676	67.4596
7	0.00450134	-29.3176	-105.242	189.71	67.4709
7.01667	0.00328064	-29.3128	-104.797	189.691	67.4691
7.03333	0.00434876	-29.2597	-105.086	189.721	67.4876
7.05	0.00541687	-29.2562	-105.068	189.699	67.4682
7.06667	0.00282288	-29.2443	-104.859	189.692	67.463
7.08333	0.00923157	-29.4373	-104.593	189.696	67.472
7.1	0.00938416	-29.2663	-105.007	189.694	67.4697
7.11667	0.0148773	-29.4129	-105.428	189.699	67.4685
7.13333	0.014267	-29.0833	-105.334	189.69	67.4653
7.15	0.0139618	-29.3736	-104.974	189.746	67.4892
7.16667	0.0208282	-29.3992	-104.856	189.702	67.4744
7.18333	0.0252533	-29.2728	-105.042	189.708	67.4667
7.2	0.0284576	-29.3093	-104.625	189.726	67.478
7.21667	0.0283051	-29.2931	-105.144	189.69	67.4642
7.23333	0.02388	-29.3938	-105.274	189.702	67.4757
7.25	0.0232697	-29.4123	-104.859	189.72	67.4776
7.26667	0.0279999	-29.2574	-105.234	189.684	67.4628
7.28333	0.0331879	-29.3278	-104.85	189.697	67.4578
7.3	0.0365448	-29.2753	-104.736	189.699	67.4648
7.31667	0.038681	-29.3153	-104.779	189.694	67.4668
7.33333	0.0423431	-29.3707	-104.925	189.711	67.476
7.35	0.041275	-29.4297	-104.859	189.717	67.4841
7.36667	0.0453949	-29.264	-104.824	189.71	67.4751
7.38333	0.0487518	-29.2962	-104.856	189.698	67.4749
7.4	0.0481415	-29.3057	-104.935	189.717	67.4732
7.41667	0.0496674	-29.351	-104.928	189.71	67.4773
7.43333	0.0493622	-29.4051	-104.853	189.716	67.4815
7.45	0.0499725	-29.3778	-104.792	189.705	67.4775
7.46667	0.046463	-29.3957	-104.934	189.703	67.4783
7.48333	0.0434113	-29.3444	-104.981	189.716	67.4752
7.5	0.0411224	-29.3163	-104.764	189.706	67.4796
7.51667	0.0443268	-29.3468	-104.938	189.684	67.4654
7.53333	0.0467682	-29.3307	-104.935	189.696	67.4712
7.55	0.0504303	-29.3087	-104.951	189.694	67.4828
7.56667	0.0466156	-29.3319	-104.894	189.696	67.4691
7.58333	0.0527191	-29.2919	-104.947	189.682	67.4752
7.6	0.0576019	-29.2228	-104.791	189.688	67.468
7.61667	0.0574493	-29.2907	-104.847	189.696	67.4755
7.63333	0.0600433	-29.3319	-104.927	189.705	67.4789
7.65	0.0588226	-29.2837	-104.893	189.692	67.4674
7.66667	0.0679779	-29.2765	-104.832	189.694	67.4686
7.68333	0.0635529	-29.2919	-104.856	189.723	67.4761
7.7	0.0656891	-29.3295	-104.861	189.699	67.4714
7.71667	0.0579071	-29.2741	-104.806	189.689	67.4662
7.73333	0.0623322	-29.3325	-104.864	189.702	67.4711
7.75	0.0603485	-29.3932	-104.812	189.696	67.4741
7.76667	0.0615692	-29.2979	-104.86	189.697	67.4738
7.78333	0.0621796	-29.3325	-104.994	189.71	67.4737
7.8	0.0656891	-29.3206	-104.765	189.706	67.4723
7.81667	0.0707245	-29.3713	-104.856	189.693	67.4763
7.83333	0.0675201	-29.3015	-104.867	189.716	67.4789
7.85	0.0714874	-29.3295	-104.767	189.709	67.4909
7.86667	0.0675201	-29.3159	-104.851	189.702	67.4834
7.88333	0.0719452	-29.336	-104.764	189.718	67.4897
7.9	0.0675201	-29.3409	-104.952	189.696	67.4822
7.91667	0.064621	-29.351	-104.876	189.715	67.4796
7.93333	0.0637054	-29.3719	-104.851	189.695	67.4715
7.95	0.0615692	-29.3081	-104.838	189.698	67.4728
7.96667	0.0600433	-29.3397	-104.814	189.681	67.469
7.98333	0.0598908	-29.3778	-104.935	189.698	67.47
8	0.0632477	-29.3981	-104.813	189.72	67.4793
8.01667	0.0577545	-29.3969	-104.876	189.742	67.4892
8.03333	0.0606537	-29.3998	-104.878	189.712	67.4842
8.05	0.0560761	-29.4238	-104.899	189.688	67.4654
8.06667	0.0614166	-29.3325	-104.884	189.689	67.4654
8.08333	0.0591278	-29.3288	-104.809	189.693	67.4685
8.1	0.0595856	-29.3867	-104.868	189.711	67.476
8.11667	0.0554657	-29.3784	-104.882	189.712	67.4717
8.13333	0.0554657	-29.3176	-104.914	189.707	67.4723
8.15	0.0534821	-29.3659	-104.903	189.705	67.472
8.16667	0.051651	-29.3475	-104.891	189.69	67.4651
8.18333	0.0482941	-29.239	-104.828	189.694	67.4772
8.2	0.0415802	-29.3563	-104.882	189.695	67.474
8.21667	0.0414276	-29.3885	-104.84	189.7	67.4723
8.23333	0.0414276	-29.361	-104.959	189.721	67.4801
8.25	0.0473785	-29.3028	-104.87	189.698	67.4638
8.26667	0.0423431	-29.3032	-104.838	189.706	67.4714
8.28333	0.0437164	-29.3485	-104.903	189.707	67.4757
8.3	0.0452423	-29.3147	-104.861	189.694	67.4677
8.31667	0.0460053	-29.3588	-104.992	189.725	67.4746
8.33333	0.0443268	-29.4469	-104.855	189.7	67.4722
8.35	0.0452423	-29.354	-104.984	189.691	67.4662
8.36667	0.0496674	-29.3688	-104.855	189.68	67.4651
8.38333	0.0498199	-29.36	-104.975	189.681	67.4699
8.4	0.0496674	-29.3278	-104.894	189.719	67.4708
8.41667	0.049057	-29.3003	-104.97	189.692	67.4735
8.43333	0.0528717	-29.2902	-104.885	189.714	67.4776
8.45	0.049057	-29.3403	-104.849	189.709	67.4816
8.46667	0.0522614	-29.2747	-104.795	189.71	67.4822
8.48333	0.0501251	-29.3349	-104.916	189.689	67.4741
8.5	0.0547028	-29.3241	-104.861	189.686	67.4764
8.51667	0.0545502	-29.3951	-104.829	189.729	67.494
8.53333	0.0514984	-29.2722	-104.956	189.729	67.4845
8.55	0.0502777	-29.314	-104.864	189.703	67.4809
8.56667	0.0498199	-29.3247	-104.779	189.696	67.4764
8.58333	0.0563812	-29.3819	-104.851	189.687	67.4714
8.6	0.0545502	-29.3719	-104.844	189.705	67.4772
8.61667	0.0606537	-29.4357	-104.859	189.705	67.4801
8.63333	0.0559235	-29.426	-104.904	189.707	67.478
8.65	0.0635529	-29.3569	-105.024	189.7	67.4857
8.66667	0.0606537	-29.407	-104.829	189.693	67.4734
8.68333	0.0615692	-29.3986	-104.876	189.682	67.472
8.7	0.0577545	-29.4689	-104.907	189.734	67.4938
8.71667	0.0582123	-29.3801	-104.825	189.725	67.4929
8.73333	0.051651	-29.401	-104.84	189.712	67.4792
8.75	0.0522614	-29.3588	-104.914	189.705	67.4766
8.76667	0.0547028	-29.286	-104.865	189.719	67.4792
8.78333	0.0487518	-29.3754	-104.898	189.706	67.4802
8.8	0.0501251	-29.3813	-104.837	189.722	67.4819
8.81667	0.0450897	-29.3742	-104.901	189.688	67.4691
8.83333	0.0502777	-29.2997	-104.836	189.7	67.4773
8.85	0.0467682	-29.3534	-104.912	189.722	67.4903
8.86667	0.0463104	-29.385	-104.834	189.683	67.4717
8.88333	0.0444794	-29.351	-104.922	189.702	67.4766
8.9	0.0444794	-29.3235	-104.889	189.722	67.4813
8.91667	0.0417328	-29.401	-104.885	189.721	67.4831
8.93333	0.0405121	-29.3659	-104.87	189.699	67.4749
8.95	0.0400543	-29.2765	-104.915	189.697	67.4831
8.96667	0.0402069	-29.3253	-104.888	189.723	67.4834
8.98333	0.0405121	-29.3516	-104.86	189.697	67.4763
9	0.0371552	-29.3278	-104.97	189.713	67.4773
9.01667	0.0424957	-29.2937	-104.802	189.721	67.4807
9.03333	0.0374603	-29.2997	-104.783	189.715	67.4842
9.05	0.0380707	-29.3218	-104.935	189.739	67.4871
9.06667	0.0402069	-29.3468	-104.866	189.718	67.4894
9.08333	0.0406647	-29.3581	-104.907	189.69	67.4795
9.1	0.0406647	-29.3647	-104.918	189.716	67.4795
9.11667	0.0382233	-29.2854	-104.901	189.703	67.4833
9.13333	0.0443268	-29.3391	-104.895	189.701	67.4763
9.15	0.0388336	-29.354	-104.941	189.699	67.4781
9.16667	0.0429535	-29.3504	-104.94	189.696	67.479
9.18333	0.0377655	-29.3569	-104.888	189.687	67.4783
9.2	0.043869	-29.4088	-104.84	189.707	67.4812
9.21667	0.0432587	-29.3659	-104.862	189.707	67.4834
9.23333	0.0447845	-29.2973	-104.99	189.722	67.4914
9.25	0.0426483	-29.2991	-104.836	189.711	67.4821
9.26667	0.0424957	-29.3885	-104.766	189.726	67.4882
9.28333	0.0417328	-29.426	-104.983	189.699	67.4775
9.3	0.038681	-29.4172	-104.826	189.728	67.4886
9.31667	0.0347137	-29.3754	-104.865	189.706	67.4752
9.33333	0.0357819	-29.3635	-104.827	189.729	67.4824
9.35	0.0339508	-29.3313	-104.875	189.697	67.4763
9.36667	0.0261688	-29.3957	-104.887	189.725	67.4798
9.38333	0.0275421	-29.3951	-104.857	189.705	67.4702
9.4	0.0287628	-29.3676	-104.756	189.707	67.495
9.41667	0.029068	-29.3349	-104.887	189.693	67.4719
9.43333	0.0217438	-29.457	-104.816	189.696	67.4748
9.45	0.0249481	-29.4726	-104.749	189.717	67.4758
9.46667	0.0286102	-29.3307	-104.856	189.703	67.4821
9.48333	0.0234222	-29.3951	-104.837	189.705	67.4902
9.5	0.0232697	-29.3885	-104.925	189.717	67.4844
9.51667	0.0189972	-29.3754	-104.772	189.717	67.4871
9.53333	0.0167084	-29.3813	-104.866	189.722	67.4831
9.55	0.00785828	-29.4123	-104.862	189.688	67.4725
9.56667	0.0141144	-29.4679	-104.844	189.692	67.4645
9.58333	0.0102997	-29.3832	-104.923	189.704	67.478
9.6	0.0112152	-29.3819	-104.797	189.711	67.4789
9.61667	0.0113678	-29.4022	-104.946	189.723	67.4853
9.63333	0.00587463	-29.336	-104.894	189.703	67.4682
9.65	0.00923157	-29.3604	-104.92	189.731	67.4767
9.66667	0.00312805	-29.3891	-104.936	189.742	67.4845
9.68333	0.00465393	-29.4064	-104.96	189.705	67.4653
9.7	0.00221252	-29.3032	-104.868	189.721	67.4755
9.71667	0.00358582	-29.3163	-104.902	189.725	67.4764
9.73333	-0.00312805	-29.3659	-104.889	189.724	67.4822
9.75	-0.00205994	-29.3885	-104.923	189.728	67.4825
9.76667	-0.00236511	-29.3826	-104.981	189.73	67.476
9.78333	-0.00114441	-29.3784	-104.826	189.737	67.481
9.8	-0.00236511	-29.4082	-104.833	189.737	67.4789
9.81667	0.00114441	-29.2831	-104.905	189.752	67.4854
9.83333	-0.00328064	-29.3682	-104.815	189.757	67.4886
9.85	-0.00862122	-29.41	-104.91	189.772	67.4954
9.86667	-0.0107574	-29.4076	-104.915	189.771	67.4891
9.88333	-0.00831604	-29.3707	-104.887	189.774	67.495
9.9	-0.01091	-29.3665	-104.909	189.785	67.4954
9.91667	-0.0110626	-29.3748	-104.988	189.782	67.4964
9.93333	-0.00419617	-29.3247	-104.858	189.799	67.5004
9.95	-0.00328064	-29.3986	-105.001	189.812	67.5098
9.96667	0.00282288	-29.3867	-104.857	189.826	67.5106
9.98333	0.00907898	-29.3688	-104.842	189.85	67.5188
10	0.0130463	-29.2991	-104.791	189.814	67.5054
10.0167	0.0106049	-29.3676	-104.893	189.817	67.5083
10.0333	0.00999451	-29.36	-104.885	189.814	67.5021
10.05	0.0113678	-29.3147	-104.874	189.834	67.5155
10.0667	0.00999451	-29.3641	-104.877	189.88	67.5309
10.0833	0.00389099	-29.3766	-104.89	189.831	67.5097
10.1	0.00175476	-29.342	-104.942	189.866	67.5227
10.1167	0.00495911	-29.3403	-104.965	189.852	67.5138
10.1333	-0.00144959	-29.4303	-104.909	189.865	67.5214
10.15	0.00236511	-29.4004	-104.877	189.835	67.5098
10.1667	0.00175476	-29.3604	-104.906	189.87	67.5217
10.1833	0.00221252	-29.37	-104.871	189.847	67.51
10.2	0.001297	-29.367	-104.94	189.842	67.5068
10.2167	-0.0025177	-29.3485	-104.943	189.841	67.5112
10.2333	-0.00663757	-29.3867	-104.911	189.839	67.503
10.25	-0.00801086	-29.4273	-104.989	189.855	67.5091
10.2667	-0.00556946	-29.3891	-104.893	189.865	67.512
10.2833	-0.00602722	-29.3104	-104.779	189.84	67.5004
10.3	-0.00434876	-29.2913	-104.882	189.877	67.523
10.3167	-0.00450134	-29.367	-104.922	189.86	67.517
10.3333	0.00190735	-29.2997	-104.836	189.865	67.5214
10.35	-0.00190735	-29.3832	-104.895	189.857	67.5143
10.3667	7.62939e-05	-29.3604	-104.997	189.886	67.5201
10.3833	0.00144959	-29.4051	-104.895	189.913	67.5413
10.4	0.000839233	-29.3284	-104.883	189.879	67.5202
10.4167	0.0075531	-29.3938	-104.92	189.913	67.5304
10.4333	0.00587463	-29.3867	-104.899	189.882	67.5163
10.45	0.00785828	-29.3688	-104.953	189.921	67.5414
10.4667	0.00526428	-29.3938	-104.839	189.91	67.5332
10.4833	0.0102997	-29.3301	-104.901	189.923	67.5365
10.5	0.00190735	-29.4047	-104.879	189.918	67.5274
10.5167	0.00801086	-29.3063	-104.936	189.915	67.5265
10.5333	0.00572205	-29.3861	-104.902	189.948	67.5393
10.55	0.00923157	-29.3569	-104.91	189.994	67.5707
10.5667	0.00846863	-29.345	-104.863	189.978	67.5485
10.5833	0.00480652	-29.3354	-104.947	189.935	67.5312
10.6	0.00724793	-29.3635	-104.888	189.95	67.5393
10.6167	0.0037384	-29.3873	-104.989	189.975	67.5481
10.6333	0.00724793	-29.3272	-104.891	190.036	67.5727
10.65	0.00724793	-29.3456	-104.969	190.005	67.5614
10.6667	0.0107574	-29.3819	-104.876	190.004	67.5513
10.6833	0.00541687	-29.3813	-105.007	190.024	67.5561
10.7	0.0063324	-29.3694	-104.883	190.04	67.564
10.7167	0.00495911	-29.4357	-104.911	190.052	67.5684
10.7333	0.00648499	-29.4129	-104.847	190.091	67.5886
10.75	0.00328064	-29.3349	-104.96	190.102	67.6179
10.7667	0.00587463	-29.2884	-104.932	190.114	67.59
10.7833	0.00648499	-29.3784	-104.98	190.149	67.5942
10.8	0.00465393	-29.3504	-104.986	190.133	67.5947
10.8167	0.00648499	-29.3385	-104.935	190.183	67.6026
10.8333	0.00038147	-29.41	-104.911	190.184	67.6078
10.85	0.00297546	-29.4291	-104.905	190.239	67.6264
10.8667	0.00434876	-29.3575	-104.838	190.275	67.6246
10.8833	0.00831604	-29.3688	-104.848	190.293	67.6403
10.9	0.00114441	-29.4297	-104.808	190.303	67.6354
10.9167	0.00312805	-29.4041	-104.843	190.331	67.646
10.9333	0.00587463	-29.4505	-104.871	190.339	67.6487
10.95	0.00450134	-29.4213	-104.896	190.365	67.6536
10.9667	0.00358582	-29.4028	-104.832	190.416	67.6739
10.9833	0.00328064	-29.3372	-104.83	190.435	67.674
11	0.00328064	-29.3545	-104.85	190.462	67.681
11.0167	0.00114441	-29.4047	-104.83	190.493	67.6919
11.0333	0.00038147	-29.3307	-104.943	190.523	67.7018
11.05	-0.00343323	-29.3659	-104.92	190.572	67.7168
11.0667	-0.00175476	-29.3504	-104.858	190.595	67.7224
11.0833	-0.00404358	-29.4094	-104.874	190.664	67.7427
11.1	0.000228882	-29.3545	-104.903	190.695	67.7531
11.1167	0.0110626	-29.3784	-104.894	190.698	67.7479
11.1333	0.00556946	-29.3545	-104.831	190.734	67.7621
11.15	0.00434876	-29.3235	-104.908	190.811	67.7779
11.1667	0.00480652	-29.2973	-104.926	190.851	67.7918
11.1833	0.0110626	-29.3432	-104.883	190.88	67.7923
11.2	0.00511169	-29.3932	-104.909	190.962	67.8193
11.2167	0.00572205	-29.3409	-104.914	190.99	67.8433
11.2333	0.00679016	-29.4047	-104.933	191.016	67.841
11.25	0.00846863	-29.3826	-104.811	191.102	67.8638
11.2667	0.00343323	-29.3169	-104.858	191.138	67.8701
11.2833	0.0063324	-29.3307	-104.871	191.176	67.8788
11.3	0.00679016	-29.4601	-104.878	191.212	67.8936
11.3167	0.00343323	-29.3998	-104.85	191.259	67.902
11.3333	0.00556946	-29.3456	-104.823	191.323	67.922
11.35	0.00434876	-29.2956	-104.763	191.338	67.9311
11.3667	0.0087738	-29.2937	-104.888	191.416	67.9493
11.3833	0.00846863	-29.3223	-104.898	191.463	67.9652
11.4	0.0147247	-29.314	-104.889	191.488	67.9723
11.4167	0.0138092	-29.351	-104.829	191.545	67.9838
11.4333	0.0139618	-29.32	-104.928	191.566	67.9882
11.45	0.0131989	-29.2234	-104.92	191.611	68.0015
11.4667	0.0157928	-29.3284	-104.855	191.648	68.0068
11.4833	0.0203705	-29.3009	-104.909	191.681	68.0227
11.5	0.0237274	-29.3432	-104.898	191.75	68.0473
11.5167	0.0235748	-29.3194	-104.992	191.782	68.0549
11.5333	0.026474	-29.2847	-104.833	191.845	68.077
11.55	0.0365448	-29.3694	-104.956	191.887	68.083
11.5667	0.0345612	-29.2706	-104.784	191.936	68.1001
11.5833	0.0414276	-29.2956	-104.902	191.911	68.088
11.6	0.0380707	-29.36	-104.865	192.035	68.1271
11.6167	0.0415802	-29.2854	-104.935	192.031	68.1281
11.6333	0.0399017	-29.3153	-104.827	192.03	68.1178
11.65	0.0489044	-29.3253	-104.863	192.067	68.1269
11.6667	0.0521088	-29.2937	-104.872	192.108	68.14
11.6833	0.0566864	-29.2634	-104.918	192.127	68.1435
11.7	0.0624847	-29.2634	-104.819	192.183	68.1603
11.7167	0.0704193	-29.2722	-104.96	192.204	68.1696
11.7333	0.0791168	-29.2175	-104.913	192.256	68.1876
11.75	0.0746918	-29.2693	-104.945	192.254	68.1818
11.7667	0.0876617	-29.2854	-104.797	192.282	68.191
11.7833	0.0876617	-29.3278	-105.003	192.299	68.1982
11.8	0.0995636	-29.2741	-104.806	192.349	68.2098
11.8167	0.0960541	-29.2722	-104.923	192.382	68.2148
11.8333	0.100327	-29.2907	-104.905	192.409	68.2261
11.85	0.103683	-29.2193	-104.919	192.424	68.2259
11.8667	0.11055	-29.2181	-104.791	192.503	68.2449
11.8833	0.111618	-29.3063	-104.911	192.51	68.2462
11.9	0.116348	-29.3426	-104.888	192.532	68.2482
11.9167	0.123978	-29.2693	-104.985	192.566	68.2595
11.9333	0.126572	-29.2962	-104.996	192.641	68.3195
11.95	0.132065	-29.2509	-104.785	192.664	68.2829
11.9667	0.134659	-29.3343	-104.86	192.709	68.2966
11.9833	0.145798	-29.2765	-104.94	192.733	68.3021
12	0.148849	-29.2956	-104.785	192.786	68.318
12.0167	0.157242	-29.2335	-104.852	192.803	68.3201
12.0333	0.16304	-29.2597	-104.885	192.878	68.3425
12.05	0.172958	-29.1949	-104.898	192.907	68.3434
12.0667	0.177994	-29.2078	-104.866	193.004	68.3823
12.0833	0.183182	-29.137	-104.942	193.011	68.3747
12.1	0.190201	-29.2246	-104.772	193.059	68.3901
12.1167	0.200729	-29.1621	-104.908	193.124	68.4089
12.1333	0.212326	-29.1387	-104.903	193.205	68.4319
12.15	0.222549	-29.0971	-104.96	193.27	68.4586
12.1667	0.233841	-29.1102	-104.846	193.317	68.4603
12.1833	0.239334	-29.1959	-104.881	193.363	68.4736
12.2	0.250015	-29.1012	-104.814	193.438	68.4957
12.2167	0.257645	-29.0649	-104.943	193.505	68.5137
12.2333	0.269547	-28.9976	-104.921	193.591	68.5412
12.25	0.27626	-28.9904	-104.891	193.673	68.5554
12.2667	0.285263	-28.9344	-104.897	193.762	68.576
12.2833	0.296097	-28.9736	-104.884	193.851	68.6037
12.3	0.30632	-29.016	-104.87	193.89	68.6149
12.3167	0.322647	-28.9075	-104.876	194.004	68.6433
12.3333	0.33699	-28.8026	-104.789	194.106	68.6707
12.35	0.354691	-28.8354	-104.845	194.189	68.693
12.3667	0.368118	-28.8247	-104.947	194.304	68.7296
12.3833	0.385056	-28.7376	-104.934	194.406	68.7626
12.4	0.39711	-28.8181	-104.928	194.547	68.7988
12.4167	0.418472	-28.7878	-105.002	194.629	68.8102
12.4333	0.429459	-28.6697	-104.807	194.743	68.8505
12.45	0.451279	-28.6668	-104.906	194.887	68.8778
12.4667	0.462875	-28.6237	-104.942	194.983	68.9088
12.4833	0.481796	-28.6828	-104.923	195.142	68.9449
12.5	0.510483	-28.6059	-104.974	195.275	68.9773
12.5167	0.535202	-28.5355	-104.898	195.37	69.0093
12.5333	0.564804	-28.4592	-104.789	195.524	69.0499
12.55	0.592117	-28.3276	-104.897	195.668	69.0846
12.5667	0.619888	-28.3395	-104.758	195.807	69.1244
12.5833	0.650406	-28.3913	-104.73	195.982	69.17
12.6	0.685959	-28.2423	-104.859	196.132	69.2109
12.6167	0.717087	-28.2363	-104.914	196.29	69.2518
12.6333	0.750809	-28.184	-104.883	196.455	69.2959
12.65	0.78392	-28.1213	-104.848	196.608	69.3427
12.6667	0.824814	-27.9795	-105.027	196.888	69.4242
12.6833	0.86937	-27.9514	-104.952	197.009	69.4399
12.7	0.907974	-27.8632	-104.831	197.159	69.4799
12.7167	0.953903	-27.7738	-104.903	197.336	69.5264
12.7333	0.991745	-27.7119	-104.919	197.538	69.5797
12.75	1.04164	-27.6022	-104.86	197.701	69.6183
12.7667	1.0891	-27.5515	-104.923	197.927	69.6795
12.7833	1.14006	-27.3595	-104.84	198.118	69.7344
12.8	1.19118	-27.3327	-104.814	198.284	69.7784
12.8167	1.25603	-27.226	-104.87	198.475	69.829
12.8333	1.31615	-27.0896	-104.904	198.696	69.8852
12.85	1.37383	-26.9411	-104.902	198.847	69.9322
12.8667	1.4431	-26.9161	-104.994	199.058	69.996
12.8833	1.50566	-26.7683	-104.81	199.306	70.0643
12.9	1.57326	-26.5697	-104.811	199.463	70.0985
12.9167	1.63902	-26.5037	-104.735	199.662	70.1473
12.9333	1.71623	-26.3642	-104.795	199.871	70.2213
12.95	1.78856	-26.1317	-104.921	200.052	70.2555
12.9667	1.87263	-26.0304	-104.872	200.265	70.312
12.9833	1.95519	-25.8158	-104.736	200.435	70.3577
13	2.03682	-25.6573	-104.926	200.683	70.4586
13.0167	2.11983	-25.4362	-105.032	200.778	70.4476
13.0333	2.20634	-25.2245	-104.905	200.938	70.4861
13.05	2.29622	-25.057	-104.817	201.12	70.5322
13.0667	2.38411	-24.8287	-104.78	201.261	70.5775
13.0833	2.48024	-24.7746	-104.77	201.414	70.6126
13.1	2.57317	-24.5344	-104.883	201.552	70.6506
13.1167	2.67311	-24.2655	-104.819	201.703	70.6962
13.1333	2.76558	-23.9675	-104.894	201.843	70.7323
13.15	2.86675	-23.7005	-104.944	201.987	70.7717
13.1667	2.96059	-23.5914	-104.746	202.007	70.7752
13.1833	3.06114	-23.2713	-105.018	202.112	70.7987
13.2	3.15132	-23.0889	-104.723	202.185	70.8242
13.2167	3.24684	-22.8606	-104.79	202.27	70.8482
13.2333	3.34251	-22.5864	-105.179	202.343	70.8704
13.25	3.43407	-22.2425	-105.033	202.355	70.874
13.2667	3.52867	-22.0643	-104.785	202.395	70.8785
13.2833	3.61473	-21.8253	-104.822	202.388	70.8889
13.3	3.70689	-21.4867	-104.998	202.413	70.89
13.3167	3.7925	-21.2025	-104.822	202.407	70.8884
13.3333	3.88023	-20.967	-104.887	202.346	70.8648
13.35	3.95393	-20.694	-104.664	202.345	70.8735
13.3667	4.03099	-20.3286	-104.949	202.264	70.8427
13.3833	4.10591	-20.1176	-104.816	202.238	70.8346
13.4	4.17366	-19.7945	-104.857	202.16	70.8178
13.4167	4.24782	-19.4959	-104.734	202.093	70.8073
13.4333	4.30855	-19.2217	-104.609	201.984	70.77
13.45	4.37492	-19.0316	-104.933	201.892	70.7536
13.4667	4.43382	-18.7443	-104.886	201.792	70.7133
13.4833	4.49745	-18.4499	-104.913	201.704	70.6893
13.5	4.54781	-18.2836	-104.844	201.551	70.6403
13.5167	4.60259	-18.0291	-104.842	201.45	70.6211
13.5333	4.64973	-17.8353	-104.843	201.319	70.5846
13.55	4.70177	-17.6214	-105.127	201.21	70.5619
13.5667	4.748	-17.3734	-104.764	201.119	70.5325
13.5833	4.79073	-17.163	-104.836	201.034	70.507
13.6	4.83711	-16.8084	-104.773	200.898	70.4719
13.6167	4.87892	-16.7678	-104.851	200.752	70.4292
13.6333	4.92806	-16.6271	-104.811	200.654	70.4012
13.65	4.97017	-16.4835	-104.594	200.556	70.3758
13.6667	5.02235	-16.1968	-104.367	200.491	70.3622
13.6833	5.06401	-16.043	-104.821	200.403	70.332
13.7	5.11818	-15.9	-104.856	200.35	70.3199
13.7167	5.16441	-15.7491	-105.018	200.275	70.3056
13.7333	5.21187	-15.5912	-104.793	200.2	70.2734
13.75	5.27199	-15.565	-105.085	200.176	70.2605
13.7667	5.32692	-15.512	-105.044	200.116	70.247
13.7833	5.38872	-15.3219	-104.683	200.093	70.2526
13.8	5.45387	-15.1066	-104.895	200.072	70.2311
13.8167	5.52681	-15.1012	-104.875	200.032	70.2259
13.8333	5.59731	-14.9398	-104.899	200.025	70.2239
13.85	5.67467	-14.8069	-104.722	200.054	70.2328
13.8667	5.75707	-14.7948	-105.06	200.045	70.2262
13.8833	5.85167	-14.6066	-104.889	200.075	70.2317
13.9	5.94673	-14.5202	-104.9	200.084	70.234
13.9167	6.045	-14.4164	-104.818	200.086	70.2302
13.9333	6.15242	-14.4521	-105.021	200.154	70.2563
13.95	6.25816	-14.3085	-104.552	200.158	70.2471
13.9667	6.37428	-14.1959	-105.027	200.236	70.2807
13.9833	6.48811	-14.0266	-104.828	200.316	70.3272
14	6.61583	-13.9121	-104.783	200.333	70.2917
14.0167	6.73744	-13.6886	-104.731	200.394	70.3043
14.0333	6.86684	-13.514	-105	200.4	70.3075
14.05	6.99287	-13.5307	-105.071	200.464	70.3251
14.0667	7.13402	-13.3317	-105.36	200.495	70.3281
14.0833	7.27058	-13.1213	-104.983	200.548	70.3468
14.1	7.4131	-12.9371	-104.74	200.602	70.3635
14.1167	7.5547	-12.8637	-105.147	200.664	70.3787
14.1333	7.6992	-12.5782	-104.688	200.698	70.386
14.15	7.84477	-12.5288	-105.177	200.729	70.3947
14.1667	7.98744	-12.0895	-105.053	200.803	70.4209
14.1833	8.13911	-11.9285	-104.8	200.868	70.4412
14.2	8.29063	-11.7098	-104.731	200.838	70.422
14.2167	8.44765	-11.5691	-104.763	200.864	70.427
14.2333	8.59551	-11.264	-104.664	200.921	70.4458
14.25	8.74733	-11.0804	-104.879	200.895	70.4336
14.2667	8.89244	-10.6071	-104.72	200.919	70.4351
14.2833	9.04381	-10.4348	-104.765	200.935	70.443
14.3	9.19701	-10.2071	-104.948	200.939	70.4479
14.3167	9.34731	-9.84291	-104.859	200.915	70.4302
14.3333	9.49562	-9.63844	-104.918	200.912	70.4357
14.35	9.63661	-9.37691	-104.911	200.895	70.433
14.3667	9.7802	-9.12834	-104.76	200.891	70.4256
14.3833	9.92073	-8.76534	-104.686	200.846	70.4226
14.4	10.0668	-8.49114	-104.794	200.833	70.4176
14.4167	10.1913	-8.19374	-104.995	200.79	70.4063
14.4333	10.3286	-7.90459	-104.514	200.742	70.3935
14.45	10.4571	-7.60963	-105.043	200.718	70.3841
14.4667	10.5877	-7.39143	-105.086	200.657	70.3626
14.4833	10.7175	-7.10594	-104.752	200.59	70.3513
14.5	10.8385	-6.73225	-105.051	200.518	70.33
14.5167	10.9632	-6.56822	-105.028	200.455	70.3132
14.5333	11.0754	-6.28212	-104.785	200.375	70.2882
14.55	11.1883	-6.0479	-104.75	200.297	70.2673
14.5667	11.2913	-5.76424	-104.868	200.212	70.2415
14.5833	11.3992	-5.64262	-105.123	200.123	70.2262
14.6	11.491	-5.25398	-104.847	200.039	70.193
14.6167	11.5868	-4.8481	-104.674	199.956	70.1736
14.6333	11.6691	-4.78249	-104.982	199.844	70.1501
14.65	11.7609	-4.61327	-104.606	199.723	70.1106
14.6667	11.8404	-4.41597	-104.708	199.632	70.0842
14.6833	11.9228	-4.09233	-104.619	199.513	70.0536
14.7	11.9939	-3.98262	-105.135	199.382	70.0275
14.7167	12.0579	-3.80562	-104.428	199.291	69.9918
14.7333	12.1207	-3.64937	-104.501	199.168	69.9722
14.75	12.1795	-3.63869	-105.135	199.03	69.9213
14.7667	12.2407	-3.29781	-104.782	198.897	69.8939
14.7833	12.2829	-3.16368	-104.936	198.788	69.857
14.8	12.3356	-3.16246	-105.521	198.659	69.8315
14.8167	12.3696	-3.06831	-104.468	198.549	69.7933
14.8333	12.4039	-2.90138	-104.808	198.39	69.7602
14.85	12.4317	-2.83882	-105.184	198.268	69.7271
14.8667	12.4595	-2.9258	-104.93	198.138	69.6845
14.8833	12.4865	-2.78511	-104.405	197.962	69.6325
14.9	12.4984	-2.69279	-105.712	197.883	69.6078
14.9167	12.5076	-2.5164	-105.168	197.723	69.5702
14.9333	12.5094	-2.55455	-104.737	197.596	69.5414
14.95	12.5163	-2.4305	-105	197.433	69.4938
14.9667	12.5115	-2.58019	-104.501	197.335	69.4694
14.9833	12.5019	-2.40669	-104.593	197.16	69.414
15	12.485	-2.6046	-105.01	197.049	69.3853
15.0167	12.472	-2.6075	-105.168	196.922	69.3559
15.0333	12.4567	-2.58247	-104.677	196.805	69.3162
15.05	12.4345	-2.67067	-104.327	196.629	69.2738
15.0667	12.4119	-2.76009	-105.107	196.542	69.2545
15.0833	12.3821	-2.9586	-105.068	196.406	69.2074
15.1	12.3518	-3.01582	-105.786	196.261	69.1743
15.1167	12.3106	-3.08205	-105.023	196.117	69.143
15.1333	12.2697	-3.26256	-105.161	196.015	69.1131
15.15	12.2228	-3.26378	-104.639	195.882	69.0742
15.1667	12.1758	-3.25661	-105.186	195.749	69.0365
15.1833	12.1197	-3.50288	-104.802	195.628	69.0034
15.2	12.0652	-3.56483	-105.593	195.541	68.9817
15.2167	12.0042	-3.78899	-104.946	195.395	68.9449
15.2333	11.9396	-4.0374	-104.829	195.254	68.9028
15.25	11.8816	-4.19548	-104.483	195.131	68.8628
15.2667	11.8137	-4.29497	-104.714	195.008	68.8313
15.2833	11.744	-4.36531	-104.869	194.905	68.8026
15.3	11.6644	-4.73122	-106.052	194.826	68.7913
15.3167	11.5974	-4.92729	-104.763	194.702	68.7568
15.3333	11.5153	-5.11986	-105.003	194.57	68.7196
15.35	11.4384	-5.3524	-105.075	194.443	68.6805
15.3667	11.35	-5.50606	-104.464	194.356	68.6599
15.3833	11.2701	-5.69023	-105.046	194.273	68.6495
15.4	11.1803	-5.77309	-104.759	194.133	68.6024
15.4167	11.0955	-6.22078	-104.721	194.041	68.5807
15.4333	11.0075	-6.44066	-104.8	193.959	68.5606
15.45	10.9113	-6.68572	-105.028	193.847	68.5433
15.4667	10.8149	-6.72142	-104.913	193.73	68.5038
15.4833	10.7246	-6.94084	-105.534	193.648	68.487
15.5	10.6329	-7.24724	-104.8	193.548	68.4551
15.5167	10.5216	-7.59468	-104.651	193.475	68.4359
15.5333	10.427	-7.7401	-104.986	193.371	68.4014
15.55	10.3225	-8.12874	-105.312	193.278	68.3788
15.5667	10.2212	-8.35945	-104.86	193.187	68.3553
15.5833	10.1167	-8.57582	-104.683	193.078	68.3257
15.6	10.0059	-8.72948	-105.213	193.024	68.3126
15.6167	9.90013	-9.07402	-104.491	192.922	68.2926
15.6333	9.7892	-9.34166	-104.782	192.822	68.2575
15.65	9.67812	-9.87755	-104.928	192.751	68.241
15.6667	9.56596	-9.85252	-104.756	192.682	68.2281
15.6833	9.45992	-10.3013	-104.574	192.603	68.1994
15.7	9.34685	-10.5332	-104.975	192.554	68.1866
15.7167	9.22966	-10.9611	-104.677	192.474	68.1701
15.7333	9.11385	-10.9319	-104.823	192.395	68.1516
15.75	9.002	-11.314	-105.024	192.31	68.1323
15.7667	8.88649	-11.5076	-105.065	192.254	68.1222
15.7833	8.7748	-11.7486	-105.247	192.205	68.1069
15.8	8.66493	-12.2152	-104.601	192.11	68.0849
15.8167	8.54775	-12.4172	-104.714	192.054	68.0668
15.8333	8.43468	-12.6139	-104.283	191.993	68.0494
15.85	8.31886	-12.8381	-104.896	191.957	68.0419
15.8667	8.20717	-13.2815	-104.66	191.897	68.0241
15.8833	8.08922	-13.4872	-104.954	191.815	68.0006
15.9	7.98103	-13.7649	-104.838	191.782	67.9937
15.9167	7.85667	-14.0815	-104.944	191.737	67.9888
15.9333	7.743	-14.3711	-104.894	191.651	67.9632
15.95	7.63084	-14.5834	-104.856	191.594	67.9496
15.9667	7.51488	-14.8301	-104.928	191.527	67.9264
15.9833	7.4012	-15.053	-104.78	191.495	67.9267
16	7.28676	-15.3307	-104.936	191.462	67.9128
16.0167	7.16988	-15.5155	-104.801	191.417	67.9084
16.0333	7.05925	-15.857	-104.887	191.384	67.898
16.05	6.95152	-16.0889	-104.872	191.334	67.8825
16.0667	6.83388	-16.3375	-104.889	191.253	67.8584
16.0833	6.72142	-16.552	-104.875	191.229	67.861
16.1	6.60896	-16.831	-104.888	191.21	67.8555
16.1167	6.49803	-17.1284	-104.919	191.161	67.8478
16.1333	6.37642	-17.3043	-104.871	191.074	67.8172
16.15	6.27052	-17.5105	-104.856	191.072	67.817
16.1667	6.16295	-17.7471	-104.937	191.014	67.7987
16.1833	6.05339	-17.9278	-104.877	191.007	67.8017
16.2	5.9478	-18.1846	-104.838	190.961	67.795
16.2167	5.83595	-18.4934	-104.882	190.913	67.7796
16.2333	5.73601	-18.6764	-104.777	190.902	67.7692
16.25	5.63179	-18.8509	-104.808	190.862	67.7576
16.2667	5.53597	-19.056	-104.84	190.823	67.7497
16.2833	5.43037	-19.3314	-104.869	190.8	67.7465
16.3	5.33272	-19.4709	-104.828	190.773	67.7409
16.3167	5.22865	-19.723	-104.878	190.746	67.7358
16.3333	5.12886	-19.949	-104.932	190.726	67.7313
16.35	5.03136	-20.1611	-104.974	190.706	67.727
16.3667	4.94133	-20.2523	-104.862	190.661	67.7117
16.3833	4.85039	-20.4783	-104.818	190.65	67.7076
16.4	4.75853	-20.7113	-104.825	190.611	67.7065
16.4167	4.67278	-20.8949	-104.89	190.589	67.6948
16.4333	4.57817	-21.0558	-104.845	190.588	67.6992
16.45	4.49059	-21.2066	-104.861	190.568	67.6925
16.4667	4.40575	-21.4355	-104.923	190.52	67.6803
16.4833	4.32549	-21.5374	-104.845	190.519	67.6852
16.5	4.23592	-21.7507	-104.889	190.486	67.6667
16.5167	4.1526	-21.9671	-104.837	190.461	67.6637
16.5333	4.07906	-22.1931	-104.871	190.476	67.6669
16.55	3.98979	-22.1787	-104.843	190.428	67.6444
16.5667	3.91457	-22.4303	-104.73	190.427	67.6449
16.5833	3.83766	-22.618	-104.771	190.384	67.631
16.6	3.76305	-22.7778	-104.832	190.379	67.6266
16.6167	3.68492	-22.8504	-104.944	190.379	67.6406
16.6333	3.61275	-23.0323	-104.892	190.379	67.6345
16.65	3.53569	-23.2284	-104.978	190.347	67.6283
16.6667	3.4684	-23.263	-104.921	190.343	67.6333
16.6833	3.39806	-23.3691	-104.845	190.319	67.6226
16.7	3.3355	-23.5651	-104.926	190.302	67.6154
16.7167	3.27339	-23.7374	-104.87	190.276	67.6049
16.7333	3.20122	-23.7887	-104.848	190.293	67.6199
16.75	3.14064	-23.9191	-104.974	190.258	67.6016
16.7667	3.07549	-24.0849	-104.844	190.251	67.5973
16.7833	3.01094	-24.1409	-104.867	190.271	67.611
16.8	2.94456	-24.2542	-104.983	190.233	67.5996
16.8167	2.88582	-24.3668	-104.855	190.225	67.5965
16.8333	2.82707	-24.5206	-104.959	190.204	67.5935
16.85	2.77336	-24.5504	-104.928	190.2	67.5887
16.8667	2.71492	-24.6952	-104.943	190.172	67.58
16.8833	2.66014	-24.7948	-104.93	190.165	67.5753
16.9	2.60216	-25.0314	-104.863	190.143	67.5677
16.9167	2.5489	-24.9885	-104.867	190.141	67.5724
16.9333	2.49626	-25.1739	-104.89	190.139	67.564
16.95	2.44743	-25.2424	-104.888	190.12	67.5567
16.9667	2.40318	-25.339	-104.909	190.129	67.5697
16.9833	2.35558	-25.4516	-104.826	190.14	67.5732
17	2.30919	-25.5547	-104.896	190.119	67.5616
17.0167	2.2596	-25.6876	-104.854	190.09	67.5546
17.0333	2.21352	-25.6745	-104.731	190.096	67.5614
17.05	2.16621	-25.7998	-104.95	190.078	67.553
17.0667	2.1241	-25.8981	-104.865	190.089	67.5544
17.0833	2.08504	-25.9344	-104.915	190.077	67.5526
17.1	2.04613	-26.0363	-104.88	190.059	67.5434
17.1167	2.01134	-26.1472	-104.929	190.036	67.5372
17.1333	1.97609	-26.1967	-104.952	190.025	67.5294
17.15	1.94084	-26.2229	-104.949	190.035	67.5361
17.1667	1.90605	-26.2545	-104.871	190.036	67.5365
17.1833	1.87798	-26.3868	-104.947	190.031	67.5295
17.2	1.84044	-26.5131	-104.913	190.017	67.5324
17.2167	1.80992	-26.5215	-104.92	190.022	67.5225
17.2333	1.7791	-26.54	-104.903	190.008	67.5266
17.25	1.75011	-26.5931	-104.877	190.002	67.5254
17.2667	1.72203	-26.6879	-104.871	189.982	67.5132
17.2833	1.68724	-26.7432	-104.862	189.994	67.5236
17.3	1.66008	-26.8542	-104.884	189.956	67.517
17.3167	1.63231	-26.9262	-104.892	189.968	67.5181
17.3333	1.61034	-26.8833	-104.832	189.988	67.5222
17.35	1.57921	-26.9758	-104.832	189.99	67.5192
17.3667	1.55357	-27.0347	-104.784	189.952	67.5103
17.3833	1.52473	-27.12	-104.873	189.95	67.5047
17.4	1.50093	-27.0968	-104.803	189.962	67.512
17.4167	1.47163	-27.1981	-104.929	189.961	67.5204
17.4333	1.44859	-27.2379	-104.793	189.949	67.5129
17.45	1.4196	-27.2028	-104.774	189.957	67.5086
17.4667	1.39763	-27.2189	-105.284	189.929	67.5027
17.4833	1.3723	-27.3066	-104.979	189.931	67.5039
17.5	1.34773	-27.3692	-104.793	189.943	67.5149
17.5167	1.32576	-27.3154	-104.902	189.944	67.5149
17.5333	1.29692	-27.4168	-104.83	189.938	67.5118
17.55	1.27953	-27.4592	-104.908	189.941	67.5205
17.5667	1.25221	-27.4514	-104.847	189.924	67.5144
17.5833	1.2368	-27.4924	-104.83	189.922	67.5074
17.6	1.21788	-27.6344	-104.837	189.902	67.501
17.6167	1.20659	-27.6069	-104.948	189.921	67.5085
17.6333	1.19072	-27.6504	-104.939	189.948	67.5214
17.65	1.16936	-27.6325	-104.819	189.904	67.4993
17.6667	1.15227	-27.6981	-104.831	189.907	67.5053
17.6833	1.13335	-27.7804	-104.893	189.921	67.5042
17.7	1.11916	-27.8036	-104.857	189.894	67.5111
17.7167	1.10069	-27.8226	-104.981	189.897	67.4954
17.7333	1.08574	-27.7959	-104.912	189.912	67.5178
17.75	1.07414	-27.797	-104.909	189.888	67.4973
17.7667	1.06209	-27.8025	-104.868	189.887	67.4976
17.7833	1.04454	-27.9133	-104.841	189.9	67.5025
17.8	1.03065	-27.9276	-104.938	189.886	67.5091
17.8167	1.01784	-27.9437	-104.903	189.903	67.5054
17.8333	1.00761	-27.992	-104.825	189.891	67.5091
17.85	0.99556	-28.0128	-104.922	189.902	67.5124
17.8667	0.978317	-28.0486	-104.861	189.875	67.4947
17.8833	0.966263	-27.9896	-104.88	189.909	67.512
17.9	0.954208	-28.0868	-104.84	189.89	67.5027
17.9167	0.9478	-28.1219	-104.84	189.886	67.5011
17.9333	0.935135	-28.1052	-104.921	189.866	67.4976
17.95	0.930557	-28.0634	-104.867	189.867	67.4957
17.9667	0.915451	-28.2018	-104.919	189.866	67.4944
17.9833	0.907974	-28.1422	-104.857	189.857	67.4947
18	0.898819	-28.1452	-104.85	189.878	67.499
18.0167	0.891953	-28.1434	-104.815	189.842	67.4874
18.0333	0.880508	-28.2018	-104.768	189.874	67.5013
18.05	0.863419	-28.1493	-104.897	189.849	67.4914
18.0667	0.859757	-28.1715	-104.81	189.87	67.5013
18.0833	0.84877	-28.2613	-104.93	189.887	67.5088
18.1	0.847549	-28.2679	-104.952	189.867	67.5018
18.1167	0.83519	-28.209	-104.895	189.859	67.4984
18.1333	0.830154	-28.2298	-105.045	189.854	67.4955
18.15	0.82283	-28.3067	-104.8	189.88	67.5069
18.1667	0.815201	-28.2978	-104.869	189.878	67.5079
18.1833	0.806809	-28.3347	-104.912	189.893	67.5044
18.2	0.801773	-28.346	-104.786	189.875	67.499
18.2167	0.797043	-28.3758	-104.946	189.91	67.5121
18.2333	0.783157	-28.3228	-104.859	189.905	67.5117
18.25	0.771713	-28.3376	-104.9	189.918	67.5138
18.2667	0.76149	-28.4051	-104.884	189.929	67.5207
18.2833	0.761032	-28.3866	-104.898	189.951	67.5304
18.3	0.747757	-28.4551	-104.872	189.949	67.5221
18.3167	0.745468	-28.4039	-104.908	189.958	67.5185
18.3333	0.737991	-28.4051	-104.952	189.95	67.5173
18.35	0.733261	-28.3622	-104.818	189.961	67.5208
18.3667	0.720139	-28.5033	-104.907	189.96	67.5242
18.3833	0.71022	-28.5343	-104.927	189.978	67.5303
18.4	0.701218	-28.5827	-104.834	189.963	67.5259
18.4167	0.692673	-28.4814	-104.884	189.967	67.5231
18.4333	0.686722	-28.4557	-104.803	189.989	67.5329
18.45	0.677872	-28.4766	-104.908	189.957	67.5202
18.4667	0.672226	-28.532	-104.923	189.954	67.5199
18.4833	0.661545	-28.5148	-104.913	189.951	67.5259
18.5	0.660324	-28.5349	-104.894	189.957	67.5216
18.5167	0.647354	-28.5696	-104.884	189.92	67.5115
18.5333	0.643539	-28.5249	-104.882	189.969	67.5333
18.55	0.638351	-28.5212	-104.759	189.926	67.5146
18.5667	0.6353	-28.5183	-104.903	189.93	67.5207
18.5833	0.628586	-28.6047	-104.959	189.877	67.499
18.6	0.615616	-28.5702	-104.956	189.863	67.4905
18.6167	0.608749	-28.5749	-104.92	189.91	67.5094
18.6333	0.600662	-28.6471	-104.842	189.868	67.4935
18.65	0.591812	-28.5683	-104.907	189.893	67.5015
18.6667	0.580063	-28.5964	-104.926	189.883	67.4999
18.6833	0.583572	-28.6309	-104.934	189.898	67.5074
18.7	0.57518	-28.7441	-104.926	189.85	67.4885
18.7167	0.571213	-28.6102	-104.905	189.869	67.4957
18.7333	0.562058	-28.5839	-104.841	189.861	67.4986
18.75	0.558548	-28.578	-104.913	189.87	67.4949
18.7667	0.554428	-28.6422	-104.821	189.86	67.4975
18.7833	0.542374	-28.6321	-104.791	189.899	67.5054
18.8	0.539932	-28.6536	-104.813	189.884	67.5034
18.8167	0.536728	-28.6483	-104.897	189.869	67.4992
18.8333	0.538559	-28.6393	-104.852	189.89	67.5083
18.85	0.535355	-28.634	-104.886	189.884	67.5036
18.8667	0.530014	-28.6822	-104.905	189.923	67.5123
18.8833	0.519943	-28.7716	-104.875	189.898	67.5098
18.9	0.516434	-28.6649	-104.765	189.93	67.5134
18.9167	0.515518	-28.7376	-104.924	189.946	67.523
18.9333	0.517044	-28.7222	-104.911	189.939	67.5176
18.95	0.512466	-28.749	-104.882	189.94	67.5131
18.9667	0.505753	-28.7257	-104.822	189.968	67.5315
18.9833	0.503159	-28.7865	-104.861	189.92	67.5108
19	0.499496	-28.7621	-104.861	189.914	67.5137
19.0167	0.501175	-28.6417	-104.872	189.927	67.5152
19.0333	0.496445	-28.7353	-104.901	189.943	67.5156
19.05	0.495071	-28.749	-104.85	189.937	67.5239
19.0667	0.490799	-28.7537	-104.879	189.899	67.5056
19.0833	0.491562	-28.6912	-104.854	189.883	67.5044
19.1	0.486069	-28.7769	-104.897	189.879	67.5025
19.1167	0.481491	-28.774	-104.961	189.892	67.5077
19.1333	0.474014	-28.7322	-104.855	189.878	67.5007
19.15	0.470963	-28.7466	-104.896	189.882	67.51
19.1667	0.475388	-28.8163	-104.908	189.857	67.4946
19.1833	0.471573	-28.8194	-104.963	189.84	67.4894
19.2	0.470047	-28.7621	-104.881	189.853	67.4905
19.2167	0.461197	-28.7692	-104.899	189.833	67.4909
19.2333	0.458756	-28.7954	-104.939	189.819	67.4818
19.25	0.45433	-28.8515	-104.783	189.83	67.4853
19.2667	0.459824	-28.8003	-104.839	189.828	67.4845
19.2833	0.456467	-28.9217	-104.852	189.827	67.4867
19.3	0.451279	-28.8557	-104.847	189.827	67.4891
19.3167	0.449295	-28.836	-104.922	189.836	67.4998
19.3333	0.443649	-28.8223	-104.894	189.815	67.488
19.35	0.443802	-28.8366	-104.869	189.829	67.4946
19.3667	0.436935	-28.8616	-104.899	189.792	67.4885
19.3833	0.438156	-28.8187	-104.988	189.829	67.4914
19.4	0.429764	-28.8438	-104.828	189.778	67.4787
19.4167	0.428543	-28.8544	-104.88	189.791	67.4821
19.4333	0.422592	-28.8592	-104.926	189.788	67.4827
19.45	0.421829	-28.8544	-104.911	189.781	67.4841
19.4667	0.421371	-28.8706	-104.811	189.785	67.4804
19.4833	0.421066	-28.8813	-104.859	189.793	67.4838
19.5	0.418777	-28.8795	-104.87	189.785	67.4809
19.5167	0.411301	-28.8963	-104.874	189.802	67.4851
19.5333	0.415726	-28.9098	-104.876	189.775	67.4821
19.55	0.41069	-28.9736	-104.954	189.779	67.4807
19.5667	0.409622	-28.9266	-104.826	189.797	67.4853
19.5833	0.408249	-28.9457	-104.85	189.787	67.4822
19.6	0.409622	-28.9874	-104.903	189.759	67.4682
19.6167	0.413284	-28.9217	-104.977	189.758	67.4699
19.6333	0.417709	-28.8902	-104.919	189.765	67.4725
19.65	0.424118	-28.9349	-104.83	189.757	67.4725
19.6667	0.431137	-28.9576	-104.836	189.746	67.4653
19.6833	0.433121	-28.9135	-104.923	189.764	67.4787
19.7	0.438614	-28.9344	-104.924	189.751	67.4714
19.7167	0.443954	-28.9414	-104.943	189.766	67.4766
19.7333	0.450516	-28.9671	-104.728	189.76	67.4773
19.75	0.463638	-28.9164	-104.886	189.769	67.4822
19.7667	0.467148	-29.0089	-104.819	189.746	67.4699
19.7833	0.479202	-29.0226	-104.875	189.77	67.4761
19.8	0.49324	-28.9951	-104.845	189.763	67.4737
19.8167	0.500412	-28.9629	-104.853	189.752	67.4624
19.8333	0.50499	-28.9814	-104.928	189.76	67.4752
19.85	0.514908	-28.9986	-104.95	189.739	67.4645
19.8667	0.521469	-28.997	-104.862	189.829	67.4998
19.8833	0.524063	-29.0166	-104.889	189.774	67.4744
19.9	0.524521	-28.9838	-104.882	189.806	67.497
19.9167	0.516892	-28.9498	-104.891	189.747	67.4706
19.9333	0.508499	-28.9213	-104.864	189.759	67.4715
19.95	0.48851	-28.9726	-104.869	189.773	67.4766
19.9667	0.469131	-29.0374	-104.857	189.766	67.4801
19.9833	0.437851	-28.9523	-104.931	189.762	67.4783
20	0.398636	-28.9307	-104.936	189.763	67.4772
20.0167	0.345078	-28.9529	-104.969	189.75	67.4722
20.0333	0.290909	-28.942	-104.908	189.73	67.4703
20.05	0.222549	-28.8795	-104.995	189.768	67.4834
20.0667	0.132828	-28.9623	-104.811	189.74	67.4734
20.0833	0.0278473	-28.9796	-104.88	189.768	67.486
20.1	-0.100784	-28.9088	-104.931	189.727	67.4719
20.1167	-0.247879	-28.9349	-104.935	189.741	67.4766
20.1333	-0.428696	-28.9588	-104.804	189.734	67.4725
20.15	-0.638351	-28.9677	-104.806	189.755	67.4877
20.1667	-0.928726	-28.9373	-104.931	189.737	67.4795
20.1833	-1.24947	-28.9545	-104.856	189.77	67.5298
20.2	-1.64696	-28.9933	-104.95	189.761	67.4883
20.2167	-2.14012	-28.9272	-104.943	189.785	67.5216
20.2333	-2.75703	-28.9921	-104.794	189.749	67.5059
20.25	-3.54515	-29.0255	-104.886	189.731	67.5018
20.2667	-4.5562	-29.0971	-104.863	189.738	67.5082
20.2833	-5.85823	-29.0374	-104.942	189.743	67.5257
20.3	-7.51823	-29.0839	-104.81	189.741	67.5251
20.3167	-9.65752	-29.1412	-104.905	189.742	67.5394
20.3333	-12.3835	-29.199	-104.939	189.713	67.5336
20.35	-15.8631	-29.258	-104.841	189.729	67.5402
20.3667	-20.2634	-29.3075	-104.854	189.751	67.5401
20.3833	-25.8193	-29.3826	-104.871	189.758	67.5558
20.4	-32.7642	-29.4749	-104.938	189.775	67.5932
20.4167	-41.4054	-29.5858	-104.724	189.748	67.6029
20.4333	-52.0878	-29.8415	-104.804	189.764	67.609
20.45	-65.1992	-30.1485	-104.807	189.801	67.6463
20.4667	-81.1468	-30.4012	-104.875	189.78	67.6763
20.4833	-100.351	-30.8018	-104.967	189.813	67.7021
20.5	-123.179	-31.3084	-104.85	189.802	67.7178
20.5167	-149.891	-31.8842	-105.011	189.834	67.7436
20.5333	-180.568	-32.6298	-104.945	189.864	67.7525
20.55	-215.043	-33.6127	-104.904	189.879	67.77
20.5667	-252.844	-34.8275	-104.909	189.945	67.7697
20.5833	-293.119	-36.2627	-105.009	189.947	67.7557
20.6	-334.702	-38.1278	-104.949	189.974	67.7456
20.6167	-376.158	-40.4046	-104.919	190.023	67.7331
20.6333	-415.895	-43.1411	-105.059	190.078	67.687
20.65	-452.304	-46.3801	-104.855	190.109	67.658
20.6667	-483.859	-50.2764	-104.801	190.115	67.6197
20.6833	-509.209	-54.8231	-104.978	190.119	67.5575
20.7	-527.322	-59.9407	-104.902	190.128	67.5077
20.7167	-537.491	-65.8088	-104.831	190.15	67.4957
20.7333	-539.407	-72.3135	-104.823	190.139	67.4578
20.75	-533.212	-79.4254	-104.869	190.138	67.4133
20.7667	-519.345	-86.8581	-104.847	190.109	67.3834
20.7833	-500.981	-94.7248	-104.896	190.116	67.3766
20.8	-474.977	-102.561	-104.894	190.082	67.3486
20.8167	-444.227	-110.359	-104.873	190.051	67.3461
20.8333	-410.015	-117.879	-104.837	190.038	67.3399
20.85	-373.623	-124.94	-104.916	189.979	67.3321
20.8667	-336.308	-131.219	-104.863	189.924	67.3246
20.8833	-299.173	-136.435	-104.949	189.947	67.3544
20.9	-263.222	-140.737	-104.853	189.914	67.3646
20.9167	-229.217	-143.931	-104.807	189.862	67.3434
20.9333	-197.745	-145.925	-104.75	189.841	67.373
20.95	-169.156	-146.653	-104.886	189.833	67.4046
20.9667	-143.641	-146.289	-104.82	189.819	67.4014
20.9833	-121.237	-144.742	-104.937	189.788	67.3989
21	-101.854	-142.256	-104.893	189.746	67.3916
21.0167	-85.3048	-138.685	-104.844	189.769	67.4284
21.0333	-71.3368	-134.548	-104.894	189.752	67.4508
21.05	-59.678	-129.724	-104.935	189.737	67.4558
21.0667	-50.0303	-124.409	-104.787	189.75	67.4719
21.0833	-42.112	-118.829	-104.788	189.746	67.4766
21.1	-35.6442	-113.054	-104.881	189.73	67.4825
21.1167	-30.3759	-107.211	-104.816	189.745	67.4813
21.1333	-26.0918	-101.377	-104.924	189.741	67.4874
21.15	-22.6098	-95.6939	-104.842	189.746	67.4873
21.1667	-19.7669	-90.221	-104.912	189.759	67.4786
21.1833	-17.4305	-85.0109	-104.736	189.721	67.4697
21.2	-15.5003	-80.0514	-104.7	189.785	67.5201
21.2167	-13.8885	-75.46	-104.943	189.718	67.4709
21.2333	-12.5442	-71.2066	-104.84	189.716	67.4697
21.25	-11.3935	-67.1928	-104.799	189.715	67.4683
21.2667	-10.398	-63.5313	-104.965	189.731	67.4697
21.2833	-9.52705	-60.2053	-104.999	189.699	67.4616
21.3	-8.75694	-57.0957	-104.753	189.73	67.4686
21.3167	-8.05946	-54.3653	-104.866	189.716	67.4592
21.3333	-7.44423	-51.993	-104.984	189.706	67.4561
21.35	-6.87996	-49.7674	-104.89	189.723	67.4607
21.3667	-6.35597	-47.7557	-104.929	189.723	67.4619
21.3833	-5.87441	-45.9425	-104.737	189.728	67.4635
21.4	-5.43266	-44.3212	-104.857	189.725	67.4616
21.4167	-5.02815	-42.8318	-104.928	189.712	67.4581
21.4333	-4.64958	-41.5545	-104.777	189.736	67.4595
21.45	-4.30717	-40.4118	-104.881	189.728	67.4717
21.4667	-4.00093	-39.3664	-104.852	189.714	67.45
21.4833	-3.73619	-38.3959	-104.875	189.71	67.4532
21.5	-3.50243	-37.5192	-104.832	189.726	67.463
21.5167	-3.31993	-36.7515	-104.933	189.746	67.4738
21.5333	-3.1852	-36.0714	-104.788	189.71	67.4574
21.55	-3.10143	-35.4188	-104.894	189.714	67.4613
21.5667	-3.0793	-34.936	-104.946	189.753	67.4728
21.5833	-3.11806	-34.3536	-105.072	189.734	67.4633
21.6	-3.22609	-33.906	-104.866	189.717	67.4578
21.6167	-3.40141	-33.3964	-104.922	189.737	67.4648
21.6333	-3.65212	-33.1025	-104.847	189.755	67.4729
21.65	-3.97255	-32.6983	-104.934	189.718	67.4661
21.6667	-4.36195	-32.3968	-104.82	189.735	67.4705
21.6833	-4.81117	-32.0319	-104.914	189.755	67.4743
21.7	-5.32753	-31.8728	-104.928	189.738	67.4807
21.7167	-5.88463	-31.6392	-104.831	189.738	67.4754
21.7333	-6.46996	-31.3578	-105.044	189.742	67.4764
21.75	-7.05727	-31.3125	-104.974	189.74	67.469
21.7667	-7.62383	-31.1045	-105.064	189.746	67.4751
21.7833	-8.144	-30.9084	-104.884	189.771	67.4859
21.8	-8.58238	-30.6968	-104.915	189.769	67.4764
21.8167	-8.91899	-30.6939	-104.996	189.749	67.4679
21.8333	-9.11934	-30.5872	-104.834	189.776	67.476
21.85	-9.17	-30.5669	-104.932	189.769	67.485
21.8667	-9.05357	-30.4084	-105.062	189.766	67.4632
21.8833	-8.75969	-30.552	-104.685	189.758	67.4552
21.9	-8.26546	-30.5479	-104.978	189.781	67.4682
21.9167	-7.58247	-30.5276	-104.86	189.747	67.4487
21.9333	-6.70952	-30.5991	-104.988	189.759	67.4532
21.95	-5.65926	-30.6123	-104.783	189.753	67.4418
21.9667	-4.44511	-30.543	-105.107	189.739	67.4294
21.9833	-3.07701	-30.4942	-104.844	189.761	67.4398
22	-1.56837	-30.4226	-104.982	189.731	67.4288
22.0167	0.0603485	-30.462	-104.72	189.762	67.4371
22.0333	1.79024	-30.3184	-104.947	189.768	67.438
22.05	3.62801	-30.3654	-104.885	189.755	67.4297
22.0667	5.55931	-30.2164	-104.811	189.77	67.4361
22.0833	7.59071	-29.9447	-104.727	189.786	67.4464
22.1	9.71443	-29.7796	-104.908	189.778	67.4462
22.1167	11.9427	-29.5245	-104.649	189.792	67.4485
22.1333	14.2817	-29.1674	-104.965	189.807	67.4613
22.15	16.7406	-28.8598	-105.048	189.824	67.4686
22.1667	19.3415	-28.3508	-104.76	189.832	67.4679
22.1833	22.1011	-27.8454	-105.031	189.878	67.4802
22.2	25.0607	-27.3161	-104.961	189.889	67.4804
22.2167	28.243	-26.6503	-104.816	189.887	67.4653
22.2333	31.732	-25.9118	-104.894	189.925	67.461
22.25	35.5953	-25.0129	-104.865	189.912	67.4384
22.2667	39.9656	-24.0372	-104.837	189.922	67.4345
22.2833	44.9346	-22.9667	-105.006	189.949	67.4331
22.3	50.5041	-21.8641	-104.785	189.94	67.4526
22.3167	56.4158	-20.5128	-104.777	189.92	67.4528
22.3333	61.9811	-18.9344	-104.825	189.881	67.4937
22.35	66.1179	-17.3687	-104.91	189.829	67.5361
22.3667	67.5762	-15.3773	-104.884	189.795	67.568
22.3833	65.3994	-13.1617	-104.893	189.725	67.5846
22.4	59.1917	-10.5743	-104.841	189.682	67.5799
22.4167	49.2417	-7.52739	-105.047	189.626	67.5802
22.4333	36.3384	-4.06303	-104.719	189.595	67.5869
22.45	21.7133	0.0452423	-104.995	189.55	67.5777
22.4667	6.71318	4.85237	-104.754	189.519	67.546
22.4833	-7.37129	10.115	-104.959	189.515	67.5251
22.5	-19.6119	15.7648	-104.774	189.47	67.4812
22.5167	-29.5306	21.7057	-105.006	189.482	67.4566
22.5333	-37.0937	27.0092	-104.826	189.457	67.4329
22.55	-42.5506	31.8157	-104.793	189.459	67.4247
22.5667	-46.2687	35.7383	-105.01	189.45	67.4139
22.5833	-48.6349	38.6102	-104.974	189.451	67.4079
22.6	-49.9506	40.2576	-104.872	189.466	67.4101
22.6167	-50.4859	40.7117	-104.889	189.475	67.4041
22.6333	-50.4375	40.2522	-105.506	189.483	67.4111
22.65	-49.9453	38.8963	-104.996	189.525	67.4146
22.6667	-49.1184	36.9149	-105.178	189.518	67.4184
22.6833	-48.0515	34.2893	-105.102	189.509	67.4169
22.7	-46.7916	31.4927	-104.918	189.511	67.4191
22.7167	-45.391	28.364	-104.95	189.549	67.4415
22.7333	-43.8963	25.2396	-104.893	189.534	67.4339
22.75	-42.3258	21.8201	-104.876	189.536	67.4308
22.7667	-40.7099	18.5972	-105.216	189.531	67.4279
22.7833	-39.0563	15.2439	-104.945	189.549	67.4337
22.8	-37.3904	12.1618	-104.998	189.579	67.461
22.8167	-35.7133	9.20952	-104.632	189.571	67.441
22.8333	-34.0455	6.15059	-104.976	189.573	67.438
22.85	-32.3861	3.36891	-104.909	189.584	67.4361
22.8667	-30.7391	0.748673	-105.018	189.588	67.4352
22.8833	-29.1172	-1.86546	-104.789	189.597	67.4497
22.9	-27.6829	-4.35036	-105.365	189.629	67.4508
22.9167	-26.121	-6.51695	-104.963	189.615	67.4438
22.9333	-24.5919	-8.65151	-104.867	189.618	67.4374
22.95	-23.1084	-10.715	-104.576	189.631	67.4487
22.9667	-21.6607	-12.645	-104.359	189.621	67.4384
22.9833	-20.2625	-14.262	-105.084	189.616	67.4397
23	-18.9138	-15.9721	-104.65	189.651	67.4442
23.0167	-17.6252	-17.548	-104.632	189.641	67.4433
23.0333	-16.3938	-19.0257	-104.864	189.631	67.4307
23.05	-15.2187	-20.2892	-104.976	189.7	67.4593
23.0667	-14.1084	-21.4396	-104.82	189.632	67.4325
23.0833	-13.0553	-22.6293	-104.694	189.665	67.4397
23.1	-12.0698	-23.7869	-104.534	189.648	67.4352
23.1167	-11.1422	-24.4651	-104.851	189.625	67.4183
23.1333	-10.2818	-25.3527	-105.018	189.66	67.4279
23.15	-9.48021	-26.137	-104.767	189.653	67.4265
23.1667	-8.74397	-26.8667	-104.542	189.675	67.432
23.1833	-8.06358	-27.434	-104.595	189.67	67.4223
23.2	-7.43843	-28.0634	-104.944	189.669	67.4389
23.2167	-6.86623	-28.3883	-104.494	189.648	67.4226
23.2333	-6.33995	-28.7954	-105.432	189.674	67.434
23.25	-5.86433	-29.3295	-104.569	189.698	67.4422
23.2667	-5.43022	-29.3981	-104.234	189.67	67.4377
23.2833	-5.03578	-29.602	-105.655	189.664	67.4311
23.3	-4.67049	-29.8284	-105.031	189.667	67.4273
23.3167	-4.34288	-30.0101	-105.043	189.648	67.4307
23.3333	-4.04518	-30.53	-104.721	189.663	67.4326
23.35	-3.78212	-30.5633	-104.574	189.691	67.4581
23.3667	-3.5392	-30.527	-105.137	189.672	67.4381
23.3833	-3.31505	-30.5085	-104.878	189.668	67.4345
23.4	-3.11317	-30.6915	-104.717	189.665	67.4401
23.4167	-2.92793	-30.6277	-104.998	189.686	67.445
23.4333	-2.75475	-30.7146	-104.986	189.673	67.4404
23.45	-2.60094	-30.7845	-104.606	189.677	67.4398
23.4667	-2.45873	-30.6939	-105.007	189.689	67.4447
23.4833	-2.3214	-30.8935	-105.077	189.666	67.4375
23.5	-2.20451	-30.5997	-104.577	189.669	67.4325
23.5167	-2.08412	-30.7052	-105.408	189.675	67.4374
23.5333	-1.98235	-30.6164	-105.332	189.664	67.436
23.55	-1.88271	-30.6777	-104.945	189.656	67.4265
23.5667	-1.79039	-30.6133	-104.581	189.695	67.4455
23.5833	-1.70494	-30.5038	-105.006	189.666	67.4348
23.6	-1.62514	-30.5169	-105.352	189.682	67.4468
23.6167	-1.54396	-30.3094	-104.097	189.694	67.438
23.6333	-1.47118	-30.3268	-103.909	189.649	67.4235
23.65	-1.40083	-30.2146	-104.947	189.662	67.4276
23.6667	-1.33827	-30.1521	-104.822	189.67	67.4303
23.6833	-1.28578	-30.1843	-104.663	189.701	67.438
23.7	-1.23024	-30.3005	-105.278	189.68	67.4345
23.7167	-1.17744	-30.1521	-105.173	189.642	67.4212
23.7333	-1.12419	-30.0025	-104.9	189.666	67.4352
23.75	-1.08116	-30.0901	-105.207	189.646	67.4316
23.7667	-1.03935	-29.9131	-105.084	189.686	67.44
23.7833	-0.998154	-30.0364	-104.812	189.67	67.4519
23.8	-0.960312	-29.9769	-104.875	189.651	67.4288
23.8167	-0.918503	-30.052	-103.863	189.67	67.4337
23.8333	-0.87944	-30.0567	-104.848	189.699	67.4403
23.85	-0.838852	-29.7956	-105.537	189.694	67.4412
23.8667	-0.811539	-29.9316	-104.598	189.678	67.427
23.8833	-0.776291	-29.8534	-104.597	189.672	67.4325
23.9	-0.745621	-29.7831	-104.524	189.699	67.4442
23.9167	-0.716171	-29.7915	-104.039	189.651	67.4244
23.9333	-0.692215	-29.7796	-105.091	189.669	67.4311
23.95	-0.666122	-29.7497	-104.939	189.648	67.427
23.9667	-0.644302	-29.8206	-104.901	189.673	67.4276
23.9833	-0.622025	-29.6955	-105.039	189.67	67.4259
24	-0.600357	-29.7044	-105.147	189.658	67.423
24.0167	-0.584793	-29.5614	-104.988	189.663	67.4291
24.0333	-0.564957	-29.851	-104.814	189.677	67.431
24.05	-0.547714	-29.7337	-104.953	189.684	67.4616
24.0667	-0.525894	-29.7146	-105.049	189.674	67.4284
24.0833	-0.512619	-29.5191	-104.663	189.671	67.4264
24.1	-0.495834	-29.6734	-105.415	189.671	67.4204
24.1167	-0.481491	-29.7903	-104.972	189.664	67.4252
24.1333	-0.46257	-29.7981	-105.003	189.678	67.4247
24.15	-0.443192	-29.6656	-104.481	189.66	67.4285
24.1667	-0.423965	-29.755	-104.842	189.684	67.4404
24.1833	-0.410843	-29.531	-104.545	189.681	67.432
24.2	-0.402451	-29.407	-104.808	189.678	67.4291
24.2167	-0.389175	-29.6418	-104.839	189.676	67.4227
24.2333	-0.378189	-29.2913	-104.641	189.66	67.4198
24.25	-0.362625	-29.6168	-104.856	189.667	67.4206
24.2667	-0.353317	-29.5602	-105.126	189.66	67.4224
24.2833	-0.340195	-29.6728	-104.544	189.664	67.4247
24.3	-0.328598	-29.4851	-104.99	189.722	67.4546
24.3167	-0.314407	-29.4935	-104.556	189.662	67.4274
24.3333	-0.303116	-29.5452	-105.037	189.651	67.4247
24.35	-0.295639	-29.5745	-105.063	189.667	67.4311
24.3667	-0.28511	-29.4392	-104.901	189.666	67.4276
24.3833	-0.278549	-29.5054	-105.27	189.667	67.4252
24.4	-0.270157	-29.4367	-105.203	189.677	67.4386
24.4167	-0.264206	-29.4404	-104.673	189.658	67.4232
24.4333	-0.253983	-29.6526	-104.412	189.656	67.4224
24.45	-0.247726	-29.4505	-105.063	189.673	67.4274
24.4667	-0.23262	-29.4238	-105.206	189.649	67.4217
24.4833	-0.2285	-29.4946	-104.796	189.679	67.4316
24.5	-0.215073	-29.376	-104.816	189.685	67.4361
24.5167	-0.216599	-29.3938	-104.791	189.665	67.4217
24.5333	-0.203934	-29.4177	-104.915	189.683	67.4332
24.55	-0.194778	-29.4798	-104.873	189.675	67.4252
24.5667	-0.185623	-29.3438	-104.917	189.69	67.4392
24.5833	-0.174332	-29.3534	-104.939	189.668	67.4224
24.6	-0.172043	-29.3957	-104.828	189.645	67.411
24.6167	-0.163345	-29.4057	-104.742	189.672	67.4249
24.6333	-0.156479	-29.3742	-104.966	189.676	67.4226
24.65	-0.144577	-29.41	-104.831	189.665	67.4188
24.6667	-0.139389	-29.4117	-104.887	189.658	67.4191
24.6833	-0.125198	-29.2925	-104.915	189.649	67.4203
24.7	-0.118942	-29.3081	-105.06	189.662	67.4262
24.7167	-0.116043	-29.3838	-104.885	189.66	67.4247
24.7333	-0.107651	-29.4112	-104.79	189.644	67.4198
24.75	-0.100479	-29.3266	-104.878	189.652	67.4212
24.7667	-0.0945282	-29.3772	-104.843	189.661	67.4212
24.7833	-0.0905609	-29.3772	-104.892	189.671	67.4265
24.8	-0.0836945	-29.3153	-104.899	189.679	67.4361
24.8167	-0.0839996	-29.37	-104.917	189.648	67.4157
24.8333	-0.0751495	-29.37	-104.846	189.647	67.4177
24.85	-0.07164	-29.3784	-104.922	189.669	67.4281
24.8667	-0.0644684	-29.3169	-104.802	189.672	67.4247
24.8833	-0.0629425	-29.3391	-105.001	189.673	67.4279
24.9	-0.0571442	-29.3635	-104.897	189.643	67.4207
24.9167	-0.0508881	-29.3986	-104.984	189.671	67.4288
24.9333	-0.0463104	-29.3742	-104.897	189.643	67.4233
24.95	-0.041275	-29.3903	-104.867	189.656	67.4233
24.9667	-0.0357819	-29.3581	-104.895	189.668	67.4326
24.9833	-0.0330353	-29.3218	-104.955	189.656	67.4207
25	-0.0319672	-29.3229	-104.822	189.661	67.4252
25.0167	-0.0315094	-29.3903	-104.983	189.659	67.4239
25.0333	-0.0298309	-29.4582	-104.914	189.684	67.4299
25.05	-0.0214386	-29.3426	-104.98	189.66	67.4252
25.0667	-0.0211334	-29.3337	-104.831	189.644	67.422
25.0833	-0.0174713	-29.4297	-104.874	189.647	67.4262
25.1	-0.016098	-29.37	-104.862	189.653	67.4273
25.1167	-0.0226593	-29.3569	-104.897	189.672	67.4281
25.1333	-0.0244904	-29.3916	-104.758	189.653	67.4184
25.15	-0.0310516	-29.3742	-104.811	189.66	67.4239
25.1667	-0.0261688	-29.4041	-104.981	189.648	67.4166
25.1833	-0.0223541	-29.4004	-104.94	189.661	67.4235
25.2	-0.0177765	-29.3922	-104.937	189.709	67.4503
25.2167	-0.0193024	-29.4422	-104.894	189.661	67.4273
25.2333	-0.0180817	-29.3844	-104.763	189.676	67.4252
25.25	-0.0183868	-29.4392	-104.762	189.676	67.4244
25.2667	-0.0170136	-29.4051	-104.905	189.669	67.4232
25.2833	-0.00984192	-29.3784	-104.77	189.655	67.4197
25.3	-0.00511169	-29.3581	-104.78	189.652	67.4253
25.3167	-0.00297546	-29.4613	-104.844	189.645	67.4165
25.3333	-0.001297	-29.4386	-104.844	189.63	67.4119
25.35	0.00221252	-29.3647	-104.954	189.649	67.4123
25.3667	0.00160217	-29.4607	-104.777	189.653	67.4253
25.3833	0.00846863	-29.3879	-104.82	189.676	67.4249
25.4	0.00419617	-29.5023	-104.888	189.643	67.4133
25.4167	0.00617981	-29.4254	-104.915	189.675	67.4247
25.4333	0.00602722	-29.4857	-104.881	189.636	67.4165
25.45	0.00984192	-29.4106	-104.859	189.655	67.4247
25.4667	0.0112152	-29.4404	-104.934	189.669	67.4293
25.4833	0.0118256	-29.3981	-104.938	189.672	67.4267
25.5	0.00953674	-29.4488	-104.84	189.662	67.4235
25.5167	0.00785828	-29.4689	-104.884	189.679	67.4268
25.5333	0.0144196	-29.4285	-104.905	189.648	67.4165
25.55	0.016098	-29.432	-104.867	189.677	67.4308
25.5667	0.0125885	-29.4231	-104.855	189.652	67.427
25.5833	0.0122833	-29.4541	-104.806	189.668	67.432
25.6	0.0139618	-29.4273	-104.985	189.638	67.4171
25.6167	0.013504	-29.5042	-104.855	189.659	67.4181
25.6333	0.0133514	-29.4648	-104.901	189.651	67.4146
25.65	0.0151825	-29.4326	-104.89	189.652	67.4154
25.6667	0.018692	-29.4422	-104.847	189.657	67.4171
25.6833	0.0244904	-29.4469	-104.936	189.638	67.416
25.7	0.0229645	-29.5226	-105.013	189.65	67.4215
25.7167	0.0270844	-29.4814	-104.825	189.653	67.4297
25.7333	0.026474	-29.5	-104.888	189.659	67.4302
25.75	0.0287628	-29.5304	-104.926	189.671	67.4323
25.7667	0.0267792	-29.5512	-104.856	189.655	67.425
25.7833	0.0310516	-29.4749	-104.896	189.666	67.4293
25.8	0.0296783	-29.5417	-104.988	189.656	67.4213
25.8167	0.0319672	-29.5339	-104.853	189.647	67.4215
25.8333	0.0279999	-29.4679	-104.829	189.653	67.4285
25.85	0.0336456	-29.553	-104.856	189.66	67.4329
25.8667	0.0359345	-29.5649	-104.884	189.663	67.4264
25.8833	0.0363922	-29.5876	-104.856	189.668	67.4328
25.9	0.0353241	-29.5679	-104.916	189.652	67.4268
25.9167	0.0336456	-29.6149	-104.986	189.645	67.4209
25.9333	0.0351715	-29.6073	-104.983	189.688	67.4326
25.95	0.0365448	-29.5464	-105.011	189.658	67.4267
25.9667	0.0418854	-29.5358	-104.761	189.653	67.4264
25.9833	0.0418854	-29.6377	-104.951	189.697	67.4584
26	0.0418854	-29.6711	-104.893	189.679	67.4404
26.0167	0.0476837	-29.587	-104.841	189.652	67.4274
26.0333	0.0467682	-29.6371	-105.051	189.649	67.4212
26.05	0.0499725	-29.6836	-104.863	189.656	67.4223
26.0667	0.0511932	-29.6096	-104.882	189.648	67.4224
26.0833	0.0528717	-29.6662	-104.999	189.647	67.4157
26.1	0.051651	-29.7468	-104.879	189.66	67.4239
26.1167	0.0589752	-29.7205	-104.922	189.652	67.4148
26.1333	0.0634003	-29.6836	-104.86	189.67	67.4282
26.15	0.0705719	-29.6783	-104.965	189.65	67.4242
26.1667	0.069046	-29.7277	-104.868	189.68	67.4284
26.1833	0.0720978	-29.8003	-104.951	189.637	67.4174
26.2	0.0780487	-29.804	-104.938	189.68	67.4343
26.2167	0.0804901	-29.8182	-104.832	189.645	67.4232
26.2333	0.0841522	-29.8385	-104.859	189.692	67.4365
26.25	0.0815582	-29.8553	-104.827	189.691	67.4455
26.2667	0.0774384	-29.8444	-104.864	189.662	67.4271
26.2833	0.074234	-29.9339	-104.846	189.665	67.4319
26.3	0.0714874	-29.9023	-104.863	189.661	67.4282
26.3167	0.0691986	-29.8815	-104.813	189.666	67.4281
26.3333	0.0711823	-29.9041	-104.864	189.663	67.4307
26.35	0.0719452	-29.9648	-104.929	189.649	67.4278
26.3667	0.0679779	-29.9166	-104.937	189.661	67.432
26.3833	0.072403	-29.9375	-105.041	189.682	67.4394
26.4	0.0720978	-30.0423	-104.831	189.667	67.4403
26.4167	0.074234	-30.0526	-104.931	189.655	67.4351
26.4333	0.0713348	-29.9726	-104.922	189.659	67.4354
26.45	0.0730133	-30.0298	-104.839	189.667	67.4464
26.4667	0.0644684	-30.1252	-104.896	189.656	67.4358
26.4833	0.0710297	-30.1551	-104.908	189.651	67.4368
26.5	0.07164	-30.1431	-104.868	189.655	67.4337
26.5167	0.07164	-30.2271	-104.996	189.647	67.4276
26.5333	0.0731659	-30.2987	-104.862	189.692	67.4427
26.55	0.0766754	-30.3762	-104.798	189.666	67.4332
26.5667	0.0782013	-30.4179	-105.008	189.646	67.4325
26.5833	0.0775909	-30.4537	-104.869	189.655	67.4365
26.6	0.0763702	-30.4728	-104.803	189.669	67.445
26.6167	0.0722504	-30.5257	-104.955	189.672	67.4368
26.6333	0.0748444	-30.5354	-104.916	189.65	67.4305
26.65	0.0714874	-30.5901	-104.858	189.669	67.4406
26.6667	0.07164	-30.6283	-104.781	189.678	67.449
26.6833	0.0684357	-30.7165	-104.864	189.669	67.44
26.7	0.0757599	-30.7409	-104.984	189.648	67.4299
26.7167	0.0766754	-30.7821	-104.936	189.657	67.4274
26.7333	0.0783539	-30.7589	-104.871	189.665	67.4357
26.75	0.0817108	-30.8608	-104.978	189.66	67.4307
26.7667	0.0835419	-30.9281	-104.879	189.665	67.4403
26.7833	0.0771332	-30.98	-104.921	189.665	67.4313
26.8	0.0788117	-30.9734	-104.869	189.649	67.4288
26.8167	0.0780487	-31.067	-104.895	189.659	67.4265
26.8333	0.0800324	-31.0532	-104.889	189.664	67.4299
26.85	0.0835419	-31.0575	-104.912	189.671	67.4307
26.8667	0.0838471	-31.1611	-104.851	189.652	67.4242
26.8833	0.0870514	-31.2774	-104.877	189.649	67.4285
26.9	0.0797272	-31.3531	-104.933	189.662	67.4329
26.9167	0.0817108	-31.2743	-104.878	189.656	67.4281
26.9333	0.0815582	-31.4246	-104.931	189.67	67.4397
26.95	0.0788117	-31.4491	-104.797	189.649	67.4307
26.9667	0.0797272	-31.5719	-104.931	189.671	67.4406
26.9833	0.0826263	-31.601	-104.864	189.684	67.4387
27	0.0803375	-31.7107	-104.904	189.655	67.4293
27.0167	0.0795746	-31.7196	-104.878	189.669	67.4351
27.0333	0.0823212	-31.8031	-104.9	189.642	67.4281
27.05	0.0795746	-31.8324	-104.914	189.668	67.4325
27.0667	0.0785065	-31.9491	-104.862	189.672	67.4345
27.0833	0.0815582	-32.0588	-104.882	189.64	67.4256
27.1	0.0855255	-32.0403	-104.874	189.645	67.4229
27.1167	0.0879669	-32.1816	-104.863	189.663	67.4346
27.1333	0.0907135	-32.299	-104.897	189.638	67.4332
27.15	0.0960541	-32.2895	-104.928	189.642	67.4276
27.1667	0.0974274	-32.383	-104.951	189.654	67.429
27.1833	0.102768	-32.4825	-104.848	189.648	67.4238
27.2	0.103683	-32.5619	-104.958	189.668	67.4316
27.2167	0.103836	-32.6	-104.976	189.67	67.427
27.2333	0.10231	-32.7145	-104.863	189.634	67.416
27.25	0.103226	-32.8671	-104.921	189.636	67.414
27.2667	0.106583	-32.9702	-104.792	189.655	67.422
27.2833	0.112991	-32.9821	-104.956	189.662	67.4293
27.3	0.114059	-33.0793	-104.832	189.662	67.4345
27.3167	0.115433	-33.1728	-104.873	189.662	67.4224
27.3333	0.11467	-33.2533	-104.852	189.678	67.4258
27.35	0.117111	-33.373	-104.875	189.68	67.4331
27.3667	0.115738	-33.4893	-104.806	189.662	67.4223
27.3833	0.116959	-33.6259	-104.898	189.642	67.4126
27.4	0.123825	-33.6294	-104.887	189.645	67.4174
27.4167	0.121994	-33.8154	-104.931	189.633	67.4166
27.4333	0.123062	-33.8648	-104.969	189.654	67.4186
27.45	0.118637	-34.0008	-104.922	189.653	67.418
27.4667	0.116959	-34.1503	-104.863	189.682	67.4337
27.4833	0.11879	-34.2803	-104.825	189.639	67.4169
27.5	0.118027	-34.3601	-104.835	189.661	67.4238
27.5167	0.12413	-34.477	-105.029	189.669	67.4348
27.5333	0.127335	-34.5217	-104.923	189.636	67.4189
27.55	0.129776	-34.6825	-104.866	189.645	67.4166
27.5667	0.125351	-34.7887	-104.855	189.642	67.4249
27.5833	0.132828	-34.8507	-104.956	189.653	67.4218
27.6	0.136948	-34.9979	-104.964	189.666	67.4258
27.6167	0.142899	-35.1052	-104.835	189.652	67.4249
27.6333	0.142593	-35.1659	-104.912	189.663	67.4226
27.65	0.149918	-35.2912	-104.908	189.646	67.4204
27.6667	0.148239	-35.5051	-104.829	189.641	67.4152
27.6833	0.146561	-35.5605	-104.886	189.648	67.4172
27.7	0.147934	-35.6493	-104.843	189.651	67.4253
27.7167	0.147934	-35.8031	-104.798	189.659	67.4233
27.7333	0.146561	-36.0261	-104.941	189.642	67.4151
27.75	0.150375	-36.0958	-104.887	189.652	67.4163
27.7667	0.154343	-36.1828	-104.889	189.646	67.4125
27.7833	0.147781	-36.3819	-104.851	189.652	67.4113
27.8	0.152054	-36.5304	-104.875	189.65	67.4175
27.8167	0.147934	-36.618	-104.973	189.646	67.4267
27.8333	0.150681	-36.7593	-104.802	189.655	67.4238
27.85	0.151138	-36.9238	-104.928	189.644	67.4189
27.8667	0.148392	-37.1001	-104.864	189.64	67.4175
27.8833	0.14595	-37.112	-104.924	189.667	67.421
27.9	0.144272	-37.2712	-104.818	189.639	67.4154
27.9167	0.148392	-37.4172	-104.888	189.653	67.4186
27.9333	0.149918	-37.5942	-104.814	189.635	67.4195
27.95	0.141678	-37.7171	-104.863	189.668	67.4323
27.9667	0.138321	-37.8869	-104.821	189.666	67.429
27.9833	0.141373	-37.9853	-104.903	189.638	67.4143
28	0.138168	-38.0634	-104.777	189.651	67.4223
28.0167	0.137253	-38.2476	-104.949	189.649	67.4175
28.0333	0.135269	-38.4377	-104.878	189.649	67.4241
28.05	0.13649	-38.586	-104.775	189.649	67.4249
28.0667	0.137863	-38.6481	-104.889	189.672	67.4337
28.0833	0.135422	-38.7827	-104.838	189.66	67.4224
28.1	0.137863	-38.9593	-104.894	189.652	67.4274
28.1167	0.139236	-39.0897	-104.886	189.662	67.4288
28.1333	0.14122	-39.2323	-104.896	189.648	67.429
28.15	0.138168	-39.3943	-104.99	189.656	67.427
28.1667	0.142899	-39.5625	-104.776	189.669	67.4368
28.1833	0.136795	-39.6226	-104.867	189.645	67.4172
28.2	0.139999	-39.7746	-104.8	189.642	67.4201
28.2167	0.132217	-39.979	-104.832	189.638	67.4226
28.2333	0.134964	-40.0965	-104.863	189.637	67.4282
28.25	0.134964	-40.2306	-104.905	189.646	67.4241
28.2667	0.136032	-40.3611	-104.862	189.629	67.4189
28.2833	0.132065	-40.5381	-104.905	189.66	67.4285
28.3	0.129166	-40.6384	-104.902	189.668	67.4378
28.3167	0.134964	-40.8129	-104.836	189.661	67.4371
28.3333	0.132065	-41.009	-104.87	189.65	67.4316
28.35	0.127487	-41.204	-104.92	189.658	67.4354
28.3667	0.12291	-41.2415	-105.002	189.669	67.4426
28.3833	0.122147	-41.3863	-104.972	189.655	67.4427
28.4	0.117722	-41.5556	-104.912	189.633	67.4245
28.4167	0.117722	-41.7071	-104.918	189.641	67.42
28.4333	0.117416	-41.8972	-104.852	189.65	67.4303
28.45	0.121689	-42.0354	-104.934	189.666	67.4346
28.4667	0.122147	-42.2375	-104.819	189.654	67.4322
28.4833	0.118942	-42.3019	-104.904	189.663	67.4351
28.5	0.120163	-42.4711	-104.977	189.665	67.4444
28.5167	0.1194	-42.7024	-104.82	189.66	67.4328
28.5333	0.120926	-42.8687	-104.947	189.658	67.4319
28.55	0.115891	-42.8841	-104.907	189.638	67.4274
28.5667	0.118027	-43.1036	-104.906	189.627	67.4287
28.5833	0.118179	-43.2264	-104.836	189.643	67.434
28.6	0.120773	-43.3497	-104.872	189.625	67.4296
28.6167	0.118942	-43.5232	-104.89	189.653	67.4358
28.6333	0.118027	-43.7067	-104.782	189.62	67.4274
28.65	0.11467	-43.8749	-104.915	189.637	67.4303
28.6667	0.111618	-43.845	-104.865	189.66	67.4404
28.6833	0.117416	-44.0888	-104.953	189.653	67.4377
28.7	0.116196	-44.2127	-104.859	189.661	67.4349
28.7167	0.119553	-44.3356	-104.833	189.659	67.4378
28.7333	0.115891	-44.5025	-104.892	189.641	67.4345
28.75	0.120621	-44.6444	-104.899	189.643	67.4319
28.7667	0.120163	-44.7361	-104.823	189.679	67.4413
28.7833	0.124588	-44.8196	-104.874	189.65	67.4293
28.8	0.122452	-45.0134	-104.969	189.649	67.4358
28.8167	0.124435	-45.1551	-104.897	189.673	67.4444
28.8333	0.119858	-45.3298	-104.998	189.676	67.4508
28.85	0.122299	-45.3692	-104.801	189.648	67.4355
28.8667	0.120316	-45.4955	-104.895	189.656	67.4386
28.8833	0.117111	-45.5932	-104.819	189.648	67.4377
28.9	0.119705	-45.676	-104.822	189.644	67.4308
28.9167	0.11879	-45.9271	-104.909	189.648	67.4329
28.9333	0.120468	-45.967	-104.846	189.655	67.4407
28.95	0.122147	-46.1285	-104.951	189.658	67.4416
28.9667	0.116501	-46.0987	-104.809	189.675	67.4458
28.9833	0.115433	-46.312	-104.888	189.651	67.445
29	0.116196	-46.4074	-104.89	189.639	67.4406
29.0167	0.114212	-46.5356	-104.89	189.673	67.4509
29.0333	0.115891	-46.6334	-104.869	189.698	67.4586
29.05	0.115585	-46.7245	-104.888	189.682	67.4525
29.0667	0.115128	-46.8342	-104.818	189.641	67.4342
29.0833	0.118485	-46.9468	-104.95	189.692	67.4538
29.1	0.118485	-47.0339	-104.865	189.64	67.4307
29.1167	0.122147	-47.1566	-104.899	189.651	67.4387
29.1333	0.12413	-47.2985	-104.896	189.644	67.434
29.15	0.132217	-47.2694	-104.828	189.717	67.4621
29.1667	0.130081	-47.4046	-104.796	189.653	67.4374
29.1833	0.133743	-47.4851	-104.91	189.643	67.4345
29.2	0.134659	-47.5781	-104.799	189.649	67.441
29.2167	0.138931	-47.6275	-104.882	189.665	67.4464
29.2333	0.145798	-47.6716	-104.796	189.643	67.4404
29.25	0.142288	-47.7872	-104.833	189.694	67.4677
29.2667	0.142288	-47.7628	-104.892	189.668	67.4535
29.2833	0.14122	-47.8957	-104.988	189.659	67.4467
29.3	0.145035	-48.012	-104.868	189.647	67.4383
29.3167	0.144577	-48.0615	-104.905	189.656	67.4354
29.3333	0.146561	-47.9768	-104.828	189.64	67.4363
29.35	0.144272	-48.1014	-104.906	189.64	67.4337
29.3667	0.144272	-48.1515	-104.942	189.653	67.4352
29.3833	0.144577	-48.1849	-104.956	189.684	67.4473
29.4	0.145035	-48.2421	-104.804	189.663	67.4415
29.4167	0.151138	-48.2706	-104.903	189.634	67.4273
29.4333	0.147934	-48.3213	-104.871	189.621	67.4278
29.45	0.153275	-48.2684	-104.902	189.632	67.4317
29.4667	0.147781	-48.3785	-104.777	189.65	67.4549
29.4833	0.149307	-48.4119	-104.885	189.648	67.4508
29.5	0.144577	-48.4954	-104.822	189.653	67.4421
29.5167	0.149307	-48.4364	-104.934	189.64	67.4416
29.5333	0.147476	-48.558	-104.917	189.633	67.4271
29.55	0.146256	-48.4721	-104.895	189.636	67.4284
29.5667	0.145187	-48.4751	-104.864	189.663	67.4461
29.5833	0.149155	-48.496	-104.889	189.66	67.4419
29.6	0.149155	-48.5061	-104.917	189.674	67.4374
29.6167	0.146713	-48.5217	-104.961	189.643	67.4307
29.6333	0.151291	-48.4573	-104.834	189.649	67.434
29.65	0.151443	-48.4733	-104.833	189.665	67.4372
29.6667	0.149612	-48.4739	-104.853	189.643	67.4245
29.6833	0.141373	-48.4716	-104.896	189.649	67.4331
29.7	0.148087	-48.3845	-104.937	189.642	67.4389
29.7167	0.150528	-48.4167	-104.886	189.644	67.4253
29.7333	0.152512	-48.3697	-104.834	189.634	67.4212
29.75	0.150375	-48.3022	-104.817	189.644	67.4271
29.7667	0.154953	-48.2862	-104.849	189.662	67.4366
29.7833	0.151596	-48.3219	-104.917	189.636	67.429
29.8	0.148544	-48.2253	-104.908	189.652	67.4339
29.8167	0.156326	-48.1127	-104.893	189.652	67.4325
29.8333	0.151596	-48.1265	-104.866	189.64	67.4278
29.85	0.158768	-48.0329	-104.952	189.658	67.4392
29.8667	0.156784	-48.0204	-104.844	189.649	67.4352
29.8833	0.160294	-47.938	-104.888	189.624	67.4241
29.9	0.161819	-47.9726	-104.953	189.627	67.4221
29.9167	0.160446	-47.9208	-104.899	189.651	67.4314
29.9333	0.164108	-47.7784	-104.883	189.639	67.418
29.95	0.163803	-47.7844	-104.954	189.64	67.4313
29.9667	0.165939	-47.7235	-104.923	189.649	67.4284
29.9833	0.160751	-47.6746	-104.918	189.631	67.4192
30	0.161362	-47.5501	-104.718	189.641	67.4268
30.0167	0.159378	-47.5834	-104.955	189.658	67.4297
30.0333	0.168228	-47.4535	-104.958	189.631	67.4267
30.05	0.165176	-47.3766	-104.886	189.67	67.4392
30.0667	0.16716	-47.2872	-104.781	189.646	67.4245
30.0833	0.162735	-47.2819	-104.922	189.666	67.4354
30.1	0.164566	-47.1728	-104.853	189.699	67.4589
30.1167	0.161972	-46.9868	-104.864	189.645	67.4238
30.1333	0.160446	-46.9332	-104.882	189.665	67.4343
30.15	0.157089	-46.8742	-104.902	189.629	67.4215
30.1667	0.155258	-46.7066	-104.965	189.66	67.4473
30.1833	0.158463	-46.6285	-104.817	189.638	67.4252
30.2	0.156479	-46.5594	-104.867	189.638	67.4218
30.2167	0.157089	-46.4777	-104.81	189.659	67.4302
30.2333	0.151443	-46.3592	-104.871	189.661	67.4355
30.25	0.1548	-46.2519	-104.77	189.642	67.4328
30.2667	0.155258	-46.1697	-104.916	189.666	67.4334
30.2833	0.152817	-46.1469	-104.919	189.64	67.4215
30.3	0.152817	-46.0194	-104.878	189.651	67.4288
30.3167	0.153275	-45.8257	-104.972	189.665	67.4383
30.3333	0.15831	-45.7351	-104.956	189.656	67.4352
30.35	0.150375	-45.6159	-105.103	189.627	67.4261
30.3667	0.151901	-45.5044	-104.855	189.653	67.4468
30.3833	0.147171	-45.4209	-104.872	189.636	67.4265
30.4	0.146713	-45.3339	-104.866	189.642	67.4397
30.4167	0.140915	-45.1141	-104.891	189.657	67.4416
30.4333	0.146103	-45.0491	-104.86	189.654	67.4427
30.45	0.144119	-44.9697	-104.93	189.646	67.4357
30.4667	0.139999	-44.8321	-104.703	189.643	67.4297
30.4833	0.138779	-44.7337	-104.956	189.663	67.4351
30.5	0.136642	-44.6169	-104.798	189.648	67.4323
30.5167	0.14061	-44.4923	-104.95	189.655	67.4372
30.5333	0.140305	-44.3093	-104.905	189.666	67.4413
30.55	0.147476	-44.264	-104.791	189.65	67.431
30.5667	0.141525	-44.2295	-104.641	189.648	67.4377
30.5833	0.149765	-44.1186	-104.864	189.654	67.4406
30.6	0.15419	-43.8825	-104.948	189.636	67.4311
30.6167	0.15892	-43.8515	-104.811	189.647	67.4363
30.6333	0.158768	-43.7246	-104.926	189.638	67.4348
30.65	0.153732	-43.525	-104.997	189.633	67.4262
30.6667	0.156937	-43.4432	-104.866	189.667	67.4369
30.6833	0.156021	-43.2978	-104.897	189.668	67.4351
30.7	0.159836	-43.2871	-104.987	189.628	67.4229
30.7167	0.158615	-43.0207	-104.898	189.64	67.4201
30.7333	0.156326	-42.9153	-104.913	189.647	67.4302
30.75	0.156631	-42.7953	-104.671	189.653	67.4372
30.7667	0.159531	-42.6798	-104.945	189.643	67.43
30.7833	0.159225	-42.5021	-105.169	189.677	67.4429
30.8	0.157394	-42.4169	-104.924	189.656	67.4372
30.8167	0.161057	-42.3412	-105.171	189.675	67.4392
30.8333	0.166397	-42.0235	-104.978	189.636	67.4261
30.85	0.162888	-41.8835	-104.819	189.679	67.4441
30.8667	0.166855	-41.9091	-104.917	189.659	67.4451
30.8833	0.16777	-41.744	-104.993	189.629	67.4217
30.9	0.163956	-41.5383	-104.777	189.652	67.4311
30.9167	0.165329	-41.4835	-105.043	189.634	67.4224
30.9333	0.16304	-41.285	-104.715	189.635	67.4278
30.95	0.161667	-41.307	-104.977	189.663	67.4342
30.9667	0.163498	-41.1819	-104.783	189.676	67.4389
30.9833	0.161514	-41.0073	-104.772	189.64	67.4247
31	0.162735	-40.8773	-104.974	189.628	67.4195
31.0167	0.166702	-40.7157	-105.13	189.636	67.4242
31.0333	0.165024	-40.5239	-104.933	189.639	67.4262
31.05	0.16304	-40.4279	-104.685	189.641	67.4223
31.0667	0.161819	-40.3767	-104.781	189.639	67.4316
31.0833	0.163803	-40.2598	-104.901	189.658	67.4325
31.1	0.165482	-39.9981	-104.75	189.653	67.4255
31.1167	0.163498	-40.0602	-104.936	189.639	67.4284
31.1333	0.170822	-39.857	-104.57	189.653	67.4296
31.15	0.168991	-39.7126	-104.692	189.659	67.4384
31.1667	0.166092	-39.7144	-104.854	189.648	67.4249
31.1833	0.163193	-39.5058	-104.678	189.681	67.4416
31.2	0.163498	-39.2889	-104.483	189.632	67.4206
31.2167	0.166245	-39.1714	-104.872	189.649	67.4288
31.2333	0.173416	-39.1375	-105.241	189.641	67.4259
31.25	0.175705	-39.0093	-104.859	189.645	67.4203
31.2667	0.177536	-38.8871	-104.81	189.633	67.4264
31.2833	0.181503	-38.691	-104.828	189.66	67.4331
31.3	0.177536	-38.6219	-104.931	189.666	67.4365
31.3167	0.18364	-38.4425	-105.162	189.658	67.4336
31.3333	0.185928	-38.3859	-104.874	189.658	67.4313
31.35	0.189285	-38.2296	-105.201	189.646	67.4303
31.3667	0.181808	-38.3376	-104.9	189.648	67.4336
31.3833	0.183792	-38.0318	-104.586	189.654	67.4262
31.4	0.182877	-37.9919	-104.894	189.649	67.4264
31.4167	0.182114	-37.859	-105.028	189.643	67.4242
31.4333	0.186081	-37.611	-104.274	189.651	67.4332
31.45	0.184402	-37.515	-104.817	189.636	67.4249
31.4667	0.184402	-37.4966	-104.764	189.667	67.4406
31.4833	0.179977	-37.4406	-104.905	189.647	67.43
31.5	0.188065	-37.2634	-104.91	189.663	67.4398
31.5167	0.18486	-37.071	-104.999	189.658	67.4371
31.5333	0.18959	-37.0644	-104.503	189.671	67.4438
31.55	0.188065	-37.0292	-104.876	189.657	67.4447
31.5667	0.19249	-36.8754	-104.891	189.628	67.4334
31.5833	0.194016	-36.7449	-105.068	189.66	67.4407
31.6	0.199356	-36.6274	-104.831	189.654	67.4355
31.6167	0.199204	-36.6108	-104.816	189.643	67.4326
31.6333	0.195236	-36.4648	-105.311	189.658	67.4407
31.65	0.195541	-36.3027	-104.809	189.662	67.4413
31.6667	0.195541	-36.4075	-105.025	189.647	67.4331
31.6833	0.195541	-36.0839	-105.099	189.645	67.4366
31.7	0.194931	-35.9802	-105.016	189.66	67.4392
31.7167	0.198288	-36.0482	-104.878	189.655	67.4387
31.7333	0.195694	-35.9457	-105.047	189.634	67.4375
31.75	0.20195	-35.7525	-104.722	189.654	67.4397
31.7667	0.20134	-35.8437	-105.014	189.652	67.4374
31.7833	0.201035	-35.4957	-104.948	189.672	67.4503
31.8	0.195541	-35.4736	-104.828	189.67	67.4453
31.8167	0.191422	-35.3991	-104.842	189.704	67.4584
31.8333	0.19722	-35.2972	-105.061	189.657	67.4413
31.85	0.192337	-35.3431	-105.049	189.661	67.448
31.8667	0.198441	-35.1505	-104.373	189.65	67.4368
31.8833	0.195236	-35.048	-105.322	189.642	67.4407
31.9	0.199051	-35.1028	-104.597	189.655	67.4477
31.9167	0.19661	-35.0314	-105.004	189.657	67.4493
31.9333	0.203934	-34.8441	-104.742	189.662	67.4476
31.95	0.203018	-34.8388	-104.589	189.636	67.4365
31.9667	0.202103	-34.8901	-104.606	189.651	67.4468
31.9833	0.200729	-34.5502	-105.758	189.672	67.4496
32	0.194473	-34.5103	-104.688	189.665	67.4476
32.0167	0.194931	-34.4633	-104.203	189.639	67.4351
32.0333	0.195541	-34.3148	-105.561	189.649	67.448
32.05	0.195389	-34.3768	-104.623	189.652	67.4445
32.0667	0.194321	-34.3191	-104.863	189.655	67.4477
32.0833	0.196762	-34.1897	-104.982	189.662	67.4538
32.1	0.196152	-34.1468	-104.607	189.671	67.4601
32.1167	0.199356	-34.0896	-105.112	189.658	67.4482
32.1333	0.19371	-34.0562	-104.647	189.646	67.4458
32.15	0.195999	-34.0084	-105.783	189.658	67.4574
32.1667	0.194016	-33.785	-104.86	189.653	67.4381
32.1833	0.201035	-33.7092	-104.737	189.682	67.4516
32.2	0.201187	-33.9758	-105.711	189.635	67.4424
32.2167	0.200272	-33.6997	-104.484	189.659	67.443
32.2333	0.199051	-33.8648	-105.616	189.662	67.4451
32.25	0.195236	-33.5387	-104.175	189.659	67.4447
32.2667	0.203629	-33.534	-104.588	189.665	67.4537
32.2833	0.204391	-33.5531	-104.741	189.674	67.4529
32.3	0.20607	-33.2217	-105.173	189.673	67.4557
32.3167	0.205154	-33.4434	-104.61	189.651	67.4438
32.3333	0.208511	-33.326	-104.199	189.708	67.4784
32.35	0.202255	-33.2473	-104.895	189.65	67.452
32.3667	0.198288	-33.1728	-105.246	189.65	67.4471
32.3833	0.198746	-33.2259	-104.755	189.658	67.4445
32.4	0.198746	-32.96	-105.239	189.642	67.4372
32.4167	0.199509	-32.904	-104.844	189.642	67.4398
32.4333	0.198593	-33.034	-105.729	189.668	67.4479
32.45	0.197678	-32.7782	-105.191	189.64	67.4403
32.4667	0.194321	-32.7551	-105.358	189.653	67.45
32.4833	0.192642	-32.8802	-104.283	189.648	67.4438
32.5	0.19661	-32.7627	-104.452	189.662	67.4538
32.5167	0.194473	-32.7097	-104.029	189.656	67.4464
32.5333	0.193405	-32.6125	-104.799	189.668	67.4444
32.55	0.193558	-32.5506	-104.654	189.645	67.4386
32.5667	0.197678	-32.5822	-105.294	189.667	67.4422
32.5833	0.188828	-32.597	-105.041	189.65	67.4398
32.6	0.190659	-32.2924	-104.404	189.649	67.4404
32.6167	0.182571	-32.3158	-104.661	189.67	67.4482
32.6333	0.184708	-32.3837	-104.566	189.684	67.4619
32.65	0.181808	-32.3872	-104.966	189.651	67.4461
32.6667	0.182724	-32.0368	-104.945	189.664	67.4473
32.6833	0.179977	-32.3795	-104.664	189.639	67.4413
32.7	0.181351	-32.1232	-105.017	189.663	67.4496
32.7167	0.181808	-32.1392	-104.713	189.681	67.4534
32.7333	0.173874	-32.2483	-104.412	189.66	67.4442
32.75	0.171585	-32.2036	-104.99	189.667	67.445
32.7667	0.17067	-32.0582	-105.017	189.663	67.4442
32.7833	0.17189	-32.001	-104.872	189.638	67.447
32.8	0.166245	-31.8609	-104.996	189.638	67.4343
32.8167	0.169601	-31.8896	-105.415	189.655	67.434
32.8333	0.164108	-31.9593	-104.734	189.654	67.4398
32.85	0.165939	-31.9331	-104.741	189.638	67.4302
32.8667	0.160904	-31.8853	-104.75	189.625	67.431
32.8833	0.158768	-31.5629	-105.254	189.635	67.4329
32.9	0.1577	-31.7327	-104.345	189.636	67.4311
32.9167	0.157852	-31.8621	-104.902	189.659	67.4381
32.9333	0.158005	-31.5754	-105.14	189.651	67.436
32.95	0.155411	-31.6291	-104.982	189.661	67.4368
32.9667	0.159683	-31.526	-103.824	189.67	67.4421
32.9833	0.158768	-31.6798	-104.597	189.65	67.4339
[truncated: 121 more rows]

## Sheet: MW Results
Administrative Information
File name	ICF_21_06_2017-0034.sample
Analysed by	Wenxin
Date of analysis	01 July 2017 23:12:35
Analysis comments
Analysis Module	GPC Analysis
MW Averages
Peaks	Mp	Mn	Mw	Mz	Mz+1	Mv	PD
Peak 1	17954	9063	24202	48278	78148	44347	2.67042
Sample Parameters
Injection volume (µL)	100
Concentration options	Undefined
Entered concentration (mg/mL)	1
dn/dc (mL/g)	0.1
UV extinction coefficient [(mg/mL)-¹][cm-¹]	1
Mark-Houwink K ((10e-5) dL/g)	14.1
Mark-Houwink Alpha	0.7
Concentration Detector Used in Analysis	RI
Baseline regions	Start (mins)	End (mins)
Baseline region 1	5.11667	6.88333
Baseline region 2	28.45	30.2167
Peaks	Start (mins)	End (mins)
Peak 1	12.1	18
	Trace	Peak Max RT (mins)	Peak Area (mV.s)	Peak Height (mV)
	RI	14.95	1878.38	12.4524
	VS DP	14.7167	6349.89	33.5371
	VS IP	15.0333	10.8111	-1.15121
	LS 90°	13.35	1972.9	12.7251
	LS 15°	13.35	525.489	3.43053
Flowrate region	Start (mins)	End (mins)
IDD
Reference detector	RI
IDD VS DP (secs)	-16
IDD VS IP (secs)	-16
IDD LS 90° (secs)	3
Last modified by	Wenxin
Last modified date	20 January 2015 19:34:58
Comments
System Calibration
Detector Constants
K (RI)	866.563	RI
K (LS 90°)	39306.7	RI
K (LS 15°)	10874.7	RI
K (VS DP)	1.58798	RI
Entered Parameters For Concentration
Concentration (mg/mL)	5
Injection volume (µL)	100
dn/dc (mL/g)	0.16
UV extinction coefficient [(mg/mL)-¹][cm-¹]	1
Refractive index (RIU)	1.43
Flow rate (mL/min)	1
Comments
Entered Parameters For LS
Mp	224900
Calculated concentration (mg/mL)	5
LS Wavelength (nm)	650
Comments
System Calibration Information
Created by	Wenxin
Creation date	08 January 2015 12:43:49
Last modified by	Wenxin
Last modified date	08 January 2015 12:43:49
Information
Sample file used for concentration calibration	ICF_18_01_2015-0054.sample
Sample file used for LS calibration	ICF_18_01_2015-0054.sample
Concentration Regions
Baseline regions	Start (mins)	End (mins)
Baseline region 1	6.91667	8.93333
Baseline region 2	33.8	35
Peaks	Start (mins)	End (mins)
Peak 1	11.1667	21.2333
Flowrate region	Start (mins)	End (mins)
LS Regions
Baseline regions	Start (mins)	End (mins)
Baseline region 1	6.91667	8.93333
Baseline region 2	33.8	35
Peaks	Start (mins)	End (mins)
Peak 1	11.1667	21.2333
Flowrate region	Start (mins)	End (mins)
Peak Information
Channel	Peak Max RT (mins)	Peak Height (mV)	Peak Area (mV.s)
Channel 1 - RI	12.3833	95.8947	4159.5
Channel 4 - LS 90°	12.3833	811.724	35654.1
Channel 5 - LS 15°	12.3833	223.477	9864.12
Channel 2 - VS DP	12.3833	514.251	25695.8
Channel 3 - VS IP	0	0	0
Flowrate Information
FRM Name
FRM RT (mins)	0
FRCF	1
Column Calibration
Name	2017-02-08-001
Created By	Wenxin
Creation Date	08/02/2017 16:11:23
Last Modified By	Wenxin
Last Modified	08/02/2017 16:15:32
High Limit RT (mins)	10.6833
Low Limit RT (mins)	18.0833
High Limit MW	968043
Low Limit MW	593
K (Input) ((10e-5) dL/g)	14.1
Alpha (Input)	0.7
Calibration Flow Marker Name
Calibration Flow Marker RT (mins)	0
Calibration Comments	GPC Column Calibration created 08 February 2017 by Wenxin GPC Column Calibration amended 08 February 2017 by Wenxin GPC Column Calibration amended 08 February 2017 by Wenxin
Calibration Type	GPC Narrow Standard
Curve Fit Type	Polynomial
Order Of Curve Fit	3
Number Of Points	12
Curve Fit Equation	y = - 0.004546x^3 + 0.1897x^2 - 3.008x + 22.01
Coeff a	22.0103
Coeff b	-3.00782
Coeff c	0.189708
Coeff d	-0.00454586
Residual Sum Of Squares	0.0035101
Corrected Sum Of Squares	12.5408
Coefficient Of Determination	0.99972
Standard Y Error Estimate	0.0223929
Linear Correlation Coefficient	-0.998631

## Sheet: Slice Table
Slice Table
RT (mins)	RI	VS DP	VS IP	LS 90°	LS 15°	Norm Ht	Cum Ht	Mw	logM	dwdlogM	Outside Calib	Peak
12.1	0.141125	5.13312	-0.0422017	3.21626	0.882158	7.51121e-05	0.999961	217529	5.33752	0.0113031	No	1
12.1167	0.151567	5.23289	-0.0295569	3.31304	0.921092	8.06697e-05	0.99988	214107	5.33063	0.0121749	No	1
12.1333	0.163077	5.16498	-0.0236259	3.32055	0.913487	8.67958e-05	0.999794	210745	5.32376	0.0130382	No	1
12.15	0.173214	5.20799	-0.0974985	3.36789	0.928923	9.2191e-05	0.999701	207443	5.3169	0.0138927	No	1
12.1667	0.184419	5.33874	0.0979467	3.43385	0.947716	9.81547e-05	0.999604	204199	5.31005	0.0145662	No	1
12.1833	0.189825	5.35429	-0.00125542	3.51445	0.970781	0.000101032	0.999502	201011	5.30322	0.0152183	No	1
12.2	0.20042	5.40997	-0.036981	3.57934	0.997508	0.000106671	0.999396	197880	5.2964	0.015956	No	1
12.2167	0.207963	5.36357	-0.0186904	3.62622	0.999211	0.000110686	0.999284	194803	5.2896	0.0167441	No	1
12.2333	0.219778	5.45312	-0.0695221	3.67249	1.01251	0.000116974	0.999168	191779	5.2828	0.0174989	No	1
12.25	0.226405	5.53612	0.00629411	3.74745	1.03466	0.000120502	0.999047	188808	5.27602	0.0181423	No	1
12.2667	0.235321	5.62506	0.115985	3.81493	1.05269	0.000125247	0.998922	185888	5.26925	0.0189499	No	1
12.2833	0.246068	5.76939	0.00762747	3.90042	1.08018	0.000130967	0.998791	183019	5.2625	0.0198083	No	1
12.3	0.256205	5.77014	0.146768	3.98255	1.0944	0.000136362	0.998654	180199	5.25575	0.0208865	No	1
12.3167	0.272445	5.73091	0.174519	4.07155	1.11502	0.000145006	0.998509	177428	5.24902	0.0221313	No	1
12.3333	0.286702	5.89264	0.0454094	4.16039	1.14281	0.000152594	0.998356	174704	5.2423	0.0234346	No	1
12.35	0.304316	5.91124	-0.00923706	4.19949	1.15398	0.000161969	0.998194	172026	5.23559	0.0247058	No	1
12.3667	0.317657	5.97623	0.0218709	4.31366	1.18238	0.000169069	0.998025	169395	5.2289	0.0259506	No	1
12.3833	0.334508	6.05159	0.0563358	4.41563	1.20987	0.000178038	0.997847	166808	5.22222	0.0271445	No	1
12.4	0.346475	6.206	-0.122365	4.49867	1.23218	0.000184408	0.997662	164265	5.21555	0.0285188	No	1
12.4167	0.367751	6.24672	-0.0474639	4.61407	1.26882	0.000195731	0.997467	161765	5.20888	0.0298545	No	1
12.4333	0.378651	6.34757	0.0735183	4.71558	1.30181	0.000201533	0.997264	159307	5.20223	0.0312126	No	1
12.45	0.400384	6.44963	0.00162948	4.85661	1.33799	0.0002131	0.997052	156890	5.1956	0.0325991	No	1
12.4667	0.411895	6.52423	-0.0147174	4.93889	1.34946	0.000219226	0.996832	154514	5.18897	0.0338731	No	1
12.4833	0.430729	6.64659	0.0443142	5.0526	1.38977	0.000229251	0.996602	152178	5.18235	0.0358388	No	1
12.5	0.459329	6.7099	-0.0191824	5.19699	1.41711	0.000244473	0.996358	149881	5.17575	0.0380441	No	1
12.5167	0.483961	6.91451	0.0645684	5.29316	1.44811	0.000257583	0.996099	147622	5.16915	0.0402929	No	1
12.5333	0.513477	6.95401	0.090641	5.45204	1.48429	0.000273292	0.995826	145401	5.16257	0.042653	No	1
12.55	0.540704	7.07332	0.0341635	5.58498	1.51667	0.000287783	0.995538	143217	5.15599	0.0449456	No	1
12.5667	0.568388	7.22238	-0.000188749	5.68069	1.54873	0.000302518	0.995235	141069	5.14943	0.0473746	No	1
12.5833	0.598819	7.3835	0.00192752	5.83454	1.58935	0.000318715	0.994916	138956	5.14288	0.0501266	No	1
12.6	0.634285	7.42118	-0.0897978	5.97801	1.62401	0.000337591	0.994579	136878	5.13633	0.0529109	No	1
12.6167	0.665327	7.58168	0.0940507	6.11736	1.66386	0.000354113	0.994224	134835	5.1298	0.055628	No	1
12.6333	0.698962	7.79285	0.0935729	6.29195	1.70951	0.000372015	0.993852	132824	5.12328	0.0584333	No	1
12.65	0.731987	7.87157	0.169389	6.4429	1.75043	0.000389592	0.993461	130847	5.11676	0.061539	No	1
12.6667	0.772794	8.02369	0.109555	6.60056	1.79134	0.000411311	0.99305	128902	5.11026	0.0651213	No	1
12.6833	0.817263	8.26888	-0.0171132	6.76585	1.83547	0.000434979	0.992615	126989	5.10377	0.0686189	No	1
12.7	0.855781	8.38285	0.0324579	6.91878	1.88233	0.00045548	0.992159	125107	5.09728	0.0721817	No	1
12.7167	0.901624	8.61004	0.168089	7.19897	1.96384	0.000479879	0.99168	123255	5.0908	0.0757217	No	1
12.7333	0.939379	8.78122	-0.0222085	7.31955	1.97958	0.000499974	0.991178	121433	5.08434	0.0794335	No	1
12.75	0.989189	9.01497	-0.127514	7.46989	2.01958	0.000526484	0.990652	119640	5.07788	0.0835506	No	1
12.7667	1.03656	9.23926	-0.000886098	7.64632	2.06615	0.000551696	0.990099	117877	5.07143	0.0877214	No	1
12.7833	1.08743	9.41945	0.0872897	7.84915	2.11943	0.000578775	0.989521	116142	5.06499	0.0920531	No	1
12.8	1.13846	9.66038	0.123738	8.01154	2.15805	0.000605935	0.988913	114434	5.05856	0.0969695	No	1
12.8167	1.20323	9.72719	0.133789	8.23832	2.21927	0.000640405	0.988273	112754	5.05213	0.10227	No	1
12.8333	1.26326	9.98002	0.0211593	8.42848	2.27422	0.000672357	0.9876	111100	5.04571	0.107285	No	1
12.85	1.32085	10.2615	0.0846159	8.59453	2.31819	0.000703009	0.986896	109473	5.03931	0.112691	No	1
12.8667	1.39004	10.5722	0.0102856	8.78576	2.36888	0.000739834	0.986157	107872	5.03291	0.118311	No	1
12.8833	1.45252	10.8519	-0.0405461	9.00721	2.42505	0.000773085	0.985383	106296	5.02652	0.123873	No	1
12.9	1.52003	10.9736	0.157798	9.1577	2.47207	0.000809016	0.984574	104745	5.02013	0.12958	No	1
12.9167	1.5857	11.3064	-0.114439	9.36861	2.53588	0.000843973	0.983728	103219	5.01376	0.1357	No	1
12.9333	1.66283	11.5014	0.180952	9.6166	2.60426	0.000885021	0.982843	101716	5.00739	0.142106	No	1
12.95	1.73507	11.7423	0.113793	9.77426	2.63847	0.00092347	0.981918	100237	5.00103	0.148811	No	1
12.9667	1.81906	12.0292	-0.274868	9.97328	2.68732	0.000968172	0.98095	98781	4.99467	0.155957	No	1
12.9833	1.90152	12.3857	-0.128862	10.1825	2.76135	0.00101206	0.979938	97348	4.98833	0.163014	No	1
13	1.98307	12.5766	0.118311	10.3635	2.79555	0.00105547	0.978882	95937	4.98199	0.170103	No	1
13.0167	2.06599	12.8282	0.0821274	10.5758	2.85204	0.0010996	0.977781	94549	4.97566	0.177409	No	1
13.0333	2.15242	13.1795	-0.0944368	10.7458	2.89784	0.0011456	0.976635	93181	4.96933	0.185016	No	1
13.05	2.24221	13.4764	0.081172	10.9941	2.99872	0.00119339	0.975442	91835	4.96301	0.192694	No	1
13.0667	2.33001	13.7245	0.0170651	11.0895	2.98776	0.00124012	0.9742	90510	4.9567	0.200647	No	1
13.0833	2.42606	14.0101	0.239518	11.2495	3.02624	0.00129124	0.972909	89205	4.95039	0.208825	No	1
13.1	2.5189	14.3882	-0.0449255	11.4319	3.07234	0.00134065	0.971567	87920	4.94409	0.217176	No	1
13.1167	2.61875	14.6119	0.0875008	11.5724	3.11769	0.0013938	0.970174	86655	4.93779	0.22552	No	1
13.1333	2.71114	14.9475	0.0468924	11.7251	3.15281	0.00144297	0.968729	85410	4.93151	0.233927	No	1
13.15	2.81221	15.2588	0.170011	11.8638	3.19082	0.00149677	0.967233	84183	4.92522	0.242404	No	1
13.1667	2.90597	15.5457	0.294655	12.0146	3.23647	0.00154667	0.965685	82975	4.91895	0.250865	No	1
13.1833	3.00644	15.7484	-0.0294614	12.1549	3.27266	0.00160014	0.964086	81786	4.91268	0.259181	No	1
13.2	3.09653	16.0484	0.0170579	12.2991	3.31205	0.00164809	0.962437	80615	4.90642	0.267292	No	1
13.2167	3.19196	16.3554	-0.00997009	12.319	3.31559	0.00169889	0.960738	79461	4.90015	0.275646	No	1
13.2333	3.28755	16.5344	0.0592849	12.4241	3.33911	0.00174976	0.958988	78325	4.8939	0.283839	No	1
13.25	3.37902	16.8015	0.0617063	12.4966	3.36462	0.00179844	0.957189	77206	4.88765	0.291994	No	1
13.2667	3.47353	17.008	0.0601605	12.582	3.3886	0.00184875	0.95534	76104	4.88141	0.299922	No	1
13.2833	3.55951	17.2346	-0.223368	12.655	3.4109	0.00189451	0.953445	75018	4.87517	0.307752	No	1
13.3	3.65158	17.4952	0.138856	12.6674	3.41443	0.00194351	0.951502	73949	4.86893	0.315569	No	1
13.3167	3.7371	17.7182	0.0672722	12.7066	3.41903	0.00198903	0.949512	72896	4.8627	0.323201	No	1
13.3333	3.82475	18.0855	0.130118	12.6998	3.42943	0.00203568	0.947477	71858	4.85648	0.330329	No	1
13.35	3.89836	18.1387	0.0524312	12.7251	3.43053	0.00207486	0.945402	70836	4.85025	0.337004	No	1
13.3667	3.97533	18.2921	0.0920841	12.7195	3.42903	0.00211583	0.943285	69829	4.84404	0.343732	No	1
13.3833	4.05017	18.4483	0.309502	12.6578	3.4054	0.00215566	0.94113	68837	4.83782	0.350064	No	1
13.4	4.11783	18.7477	0.53577	12.6571	3.41412	0.00219167	0.938937	67860	4.83161	0.356364	No	1
13.4167	4.1919	18.9141	0.082106	12.5758	3.38332	0.00223109	0.936707	66897	4.82541	0.362364	No	1
13.4333	4.25255	19.0697	0.047296	12.5506	3.37526	0.00226337	0.934443	65949	4.81921	0.368029	No	1
13.45	4.31883	19.2333	-0.114772	12.4724	3.3585	0.00229865	0.932144	65015	4.81301	0.373614	No	1
13.4667	4.37765	19.4039	0.110427	12.4057	3.348	0.00232995	0.929813	64094	4.80682	0.379081	No	1
13.4833	4.44119	19.4428	-0.181798	12.2961	3.31079	0.00236377	0.92745	63187	4.80063	0.384177	No	1
13.5	4.49146	19.5084	-0.141383	12.2044	3.29433	0.00239053	0.925059	62293	4.79444	0.388891	No	1
13.5167	4.54615	19.7111	0.220536	12.1045	3.25407	0.00241964	0.92264	61412	4.78825	0.393464	No	1
13.5333	4.59321	19.9391	0.00796112	12.016	3.23014	0.00244469	0.920194	60544	4.78207	0.397914	No	1
13.55	4.64516	19.9571	0.0283879	11.8635	3.18119	0.00247233	0.917721	59689	4.77589	0.402321	No	1
13.5667	4.69131	20.1312	0.00364873	11.7625	3.16198	0.00249689	0.915224	58846	4.76972	0.406323	No	1
13.5833	4.73394	20.2767	0.180783	11.6319	3.12554	0.00251959	0.912704	58016	4.76355	0.410326	No	1
13.6	4.78024	20.3014	-0.156914	11.5226	3.10283	0.00254423	0.910159	57197	4.75737	0.414284	No	1
13.6167	4.82197	20.5024	0.0136596	11.4318	3.0734	0.00256644	0.907591	56390	4.7512	0.418356	No	1
13.6333	4.87101	20.6014	0.00265334	11.3467	3.04795	0.00259254	0.904999	55595	4.74504	0.422435	No	1
13.65	4.91304	20.7178	0.0851834	11.2106	3.01288	0.00261491	0.902382	54812	4.73888	0.42664	No	1
13.6667	4.96514	20.6947	-0.117778	11.0645	2.97018	0.00264264	0.89974	54040	4.73272	0.430819	No	1
13.6833	5.00671	20.851	0.350494	10.967	2.94228	0.00266476	0.897073	53278	4.72655	0.435078	No	1
13.7	5.06079	20.9762	-0.124532	10.8691	2.91682	0.00269355	0.89438	52528	4.72039	0.439528	No	1
13.7167	5.10694	21.1583	0.074575	10.8038	2.90326	0.00271811	0.891661	51789	4.71424	0.44368	No	1
13.7333	5.15431	21.2854	0.120026	10.7157	2.87307	0.00274332	0.888915	51060	4.70808	0.448427	No	1
13.75	5.21434	21.5215	0.172191	10.6631	2.86104	0.00277527	0.88614	50342	4.70193	0.453489	No	1
13.7667	5.26919	21.7088	-0.0974515	10.588	2.84673	0.00280446	0.883334	49633	4.69577	0.458617	No	1
13.7833	5.3309	21.7048	-0.167814	10.513	2.81455	0.00283731	0.880495	48935	4.68962	0.46418	No	1
13.8	5.39597	21.9164	-0.456988	10.4892	2.80176	0.00287194	0.877622	48247	4.68347	0.470217	No	1
13.8167	5.46882	22.1395	-0.0807267	10.4288	2.78821	0.00291072	0.87471	47569	4.67732	0.476477	No	1
13.8333	5.53923	22.3363	0.162478	10.4061	2.79388	0.00294819	0.871761	46900	4.67117	0.482921	No	1
13.85	5.6165	22.4223	-0.244799	10.3851	2.77238	0.00298932	0.86877	46240	4.66502	0.489871	No	1
13.8667	5.69881	22.7205	0.214166	10.3456	2.76722	0.00303313	0.865734	45590	4.65887	0.497558	No	1
13.8833	5.79333	22.7826	-0.274288	10.3379	2.76526	0.00308343	0.86265	44950	4.65273	0.505785	No	1
13.9	5.8883	23.2345	-0.149949	10.3677	2.77414	0.00313398	0.859515	44318	4.64658	0.51416	No	1
13.9167	5.98649	23.4081	0.102869	10.3581	2.7676	0.00318624	0.856327	43695	4.64043	0.52306	No	1
13.9333	6.09382	23.6395	0.171972	10.3879	2.77312	0.00324337	0.853083	43081	4.63429	0.532273	No	1
13.95	6.19948	23.7928	0.140061	10.3974	2.77543	0.0032996	0.849781	42475	4.62813	0.541851	No	1
13.9667	6.31551	24.1106	0.238765	10.3996	2.77164	0.00336136	0.846419	41878	4.62199	0.551767	No	1
13.9833	6.42925	24.3068	0.023749	10.4677	2.79776	0.0034219	0.842994	41289	4.61583	0.562172	No	1
14	6.55688	24.7928	0.182726	10.4714	2.78863	0.00348983	0.839504	40709	4.60969	0.572901	No	1
14.0167	6.67841	24.9777	0.137387	10.5494	2.82222	0.00355451	0.835948	40136	4.60353	0.583688	No	1
14.0333	6.80772	25.218	-0.0457384	10.6292	2.86878	0.00362333	0.832324	39572	4.59739	0.594652	No	1
14.05	6.93367	25.5949	0.0438107	10.6471	2.83325	0.00369037	0.828631	39015	4.59123	0.606109	No	1
14.0667	7.07473	25.812	-0.0157185	10.7076	2.84594	0.00376544	0.824865	38467	4.58509	0.618005	No	1
14.0833	7.21121	26.0862	-0.00871947	10.7137	2.84917	0.00383808	0.821025	37925	4.57893	0.629943	No	1
14.1	7.35364	26.3474	0.142323	10.7778	2.86674	0.00391389	0.81711	37392	4.57278	0.642081	No	1
14.1167	7.49515	26.7231	0.21646	10.8087	2.86982	0.00398921	0.81312	36865	4.56661	0.654286	No	1
14.1333	7.63956	27.0099	0.108713	10.8621	2.88846	0.00406607	0.809052	36346	4.56046	0.666642	No	1
14.15	7.78505	27.32	-0.0925701	10.9157	2.90527	0.0041435	0.804908	35834	4.5543	0.678899	No	1
14.1667	7.92763	27.6218	0.388672	10.9782	2.9204	0.00421939	0.800687	35330	4.54814	0.691399	No	1
14.1833	8.07922	27.9294	-0.140523	11.0118	2.92775	0.00430007	0.796385	34832	4.54198	0.704259	No	1
14.2	8.23065	28.1602	-0.183572	11.0426	2.93647	0.00438067	0.792003	34341	4.53581	0.717326	No	1
14.2167	8.38758	28.4584	0.149965	11.1168	2.96274	0.00446419	0.787539	33856	4.52964	0.730211	No	1
14.2333	8.53535	28.8447	-0.14867	11.1822	2.98306	0.00454284	0.782994	33379	4.52347	0.742848	No	1
14.25	8.68709	29.0214	-0.125801	11.1523	2.96386	0.0046236	0.77837	32908	4.5173	0.755341	No	1
14.2667	8.83211	29.3202	0.117556	11.1777	2.96892	0.00470079	0.773668	32443	4.51112	0.767789	No	1
14.2833	8.98339	29.567	0.152174	11.2351	2.98771	0.00478131	0.768885	31985	4.50495	0.780558	No	1
14.3	9.1365	29.8633	0.0343559	11.2092	2.97553	0.0048628	0.764021	31533	4.49877	0.793254	No	1
14.3167	9.28671	29.9976	-0.220791	11.2333	2.97708	0.00494275	0.759077	31087	4.49258	0.805712	No	1
14.3333	9.43494	30.3989	0.0553731	11.2492	2.98504	0.00502164	0.754055	30647	4.48639	0.81774	No	1
14.35	9.57585	30.8174	0.228083	11.2531	2.98994	0.00509664	0.748957	30214	4.48021	0.829536	No	1
14.3667	9.71935	30.8957	-0.0801648	11.2289	2.97227	0.00517301	0.743783	29786	4.47401	0.841282	No	1
14.3833	9.85979	31.0776	0.29625	11.226	2.97779	0.00524776	0.738533	29364	4.46782	0.853103	No	1
14.4	10.0057	31.2875	0.193538	11.2096	2.97506	0.00532544	0.733209	28948	4.46162	0.864206	No	1
14.4167	10.1302	31.6238	0.282629	11.2052	2.96776	0.00539166	0.727815	28537	4.45541	0.874904	No	1
14.4333	10.2674	31.7461	-0.232527	11.16	2.96474	0.00546471	0.72235	28132	4.4492	0.885742	No	1
14.45	10.3958	31.9358	0.473935	11.1474	2.95973	0.00553304	0.716815	27733	4.443	0.89626	No	1
14.4667	10.5263	32.1047	0.401435	11.1043	2.94846	0.00560252	0.711211	27338	4.43677	0.906805	No	1
14.4833	10.6561	32.128	-0.233503	11.0562	2.93567	0.00567158	0.705539	26950	4.43056	0.916906	No	1
14.5	10.777	32.4816	0.119566	11.0331	2.92638	0.00573594	0.699801	26566	4.42433	0.926753	No	1
14.5167	10.9016	32.6283	-0.0339578	10.9715	2.90489	0.00580224	0.693999	26188	4.4181	0.936188	No	1
14.5333	11.0136	32.6422	-0.618695	10.905	2.89362	0.00586189	0.688136	25815	4.41187	0.945089	No	1
14.55	11.1265	32.749	0.433379	10.8332	2.87229	0.00592194	0.682214	25447	4.40564	0.953567	No	1
14.5667	11.2294	32.9286	0.0941561	10.7699	2.85553	0.00597671	0.676235	25083	4.39938	0.961799	No	1
14.5833	11.3372	33.0038	-0.28184	10.69	2.83053	0.00603409	0.670201	24725	4.39314	0.969523	No	1
14.6	11.4289	32.9295	-0.0285645	10.6122	2.80965	0.00608293	0.664116	24372	4.38689	0.976702	No	1
14.6167	11.5247	33.0828	0.496318	10.5265	2.78388	0.00613389	0.657983	24023	4.38063	0.983441	No	1
14.6333	11.6068	33.1878	-0.810312	10.4378	2.76865	0.00617761	0.651802	23679	4.37436	0.989979	No	1
14.65	11.6986	33.3768	-0.265899	10.3541	2.73541	0.00622646	0.645576	23340	4.3681	0.99637	No	1
14.6667	11.778	33.3513	0.165142	10.2711	2.71605	0.00626872	0.639305	23005	4.36182	1.00233	No	1
14.6833	11.8603	33.488	-0.0979392	10.1586	2.69258	0.00631253	0.632992	22675	4.35555	1.0079	No	1
14.7	11.9314	33.351	0.400851	10.0384	2.65308	0.00635033	0.626641	22349	4.34926	1.01266	No	1
14.7167	11.9952	33.5371	0.30821	9.94746	2.62671	0.00638431	0.620256	22027	4.34296	1.01704	No	1
14.7333	12.058	33.3519	-0.10868	9.82771	2.59622	0.00641773	0.613837	21710	4.33666	1.02118	No	1
14.75	12.1166	33.3616	-0.266171	9.69729	2.57015	0.00644895	0.607386	21397	4.33035	1.02521	No	1
14.7667	12.1777	33.3993	0.224532	9.60654	2.53447	0.00648147	0.600905	21089	4.32406	1.02852	No	1
14.7833	12.2199	33.3237	0.574243	9.48359	2.51481	0.00650392	0.594398	20784	4.31773	1.03145	No	1
14.8	12.2725	33.247	-0.205043	9.34492	2.46402	0.00653189	0.587867	20484	4.31141	1.034	No	1
14.8167	12.3064	33.0611	-0.166306	9.21236	2.43658	0.00654996	0.581316	20187	4.30507	1.03575	No	1
14.8333	12.3407	33.0165	-0.884557	9.10345	2.39968	0.00656818	0.574747	19895	4.29874	1.03722	No	1
14.85	12.3684	32.963	-0.121332	8.9747	2.37422	0.00658292	0.568162	19606	4.29239	1.03839	No	1
14.8667	12.396	32.7951	-0.259902	8.86427	2.3361	0.00659765	0.561563	19321	4.28603	1.0395	No	1
14.8833	12.423	32.8065	0.262234	8.70531	2.30301	0.00661198	0.554951	19041	4.27969	1.03993	No	1
14.9	12.4348	32.8264	-0.284661	8.58389	2.26992	0.00661827	0.548332	18763	4.2733	1.03959	No	1
14.9167	12.4438	32.5927	0.0995352	8.45361	2.22738	0.0066231	0.541708	18490	4.26694	1.03881	No	1
14.9333	12.4456	32.5434	-0.691195	8.27772	2.17537	0.00662403	0.535081	18220	4.26055	1.03791	No	1
14.95	12.4524	32.3319	-0.0443951	8.19856	2.15067	0.00662763	0.528454	17954	4.25416	1.03673	No	1
14.9667	12.4476	32.0962	0.0724672	8.03838	2.11316	0.00662507	0.521827	17692	4.24778	1.03484	No	1
14.9833	12.4379	31.9507	0.418211	7.91162	2.08435	0.00661991	0.515207	17433	4.24137	1.03243	No	1
15	12.4208	31.8639	0.187021	7.749	2.03676	0.00661085	0.508594	17177	4.23495	1.02986	No	1
15.0167	12.4078	31.8062	0.031819	7.65031	2.01237	0.0066039	0.501988	16925	4.22853	1.02735	No	1
15.0333	12.3924	31.4529	-1.15121	7.47624	1.95701	0.00659573	0.495392	16676	4.22209	1.02444	No	1
15.05	12.3701	31.2695	0.13798	7.36489	1.92835	0.00658383	0.488806	16431	4.21566	1.02122	No	1
15.0667	12.3474	31.0896	-0.101755	7.23767	1.89892	0.00657176	0.482234	16189	4.20922	1.01768	No	1
15.0833	12.3176	30.8697	-0.173339	7.12113	1.85927	0.00655588	0.475677	15950	4.20276	1.0138	No	1
15.1	12.2871	30.7287	0.437145	6.94524	1.81688	0.00653967	0.469137	15714	4.19629	1.00945	No	1
15.1167	12.2458	30.5572	-0.14454	6.85784	1.79768	0.0065177	0.462617	15482	4.18983	1.00466	No	1
15.1333	12.2048	30.487	0.142	6.72208	1.75055	0.00649589	0.45612	15252	4.18333	0.999624	No	1
15.15	12.1579	30.0519	0.18028	6.577	1.71746	0.00647091	0.449648	15026	4.17684	0.994337	No	1
15.1667	12.1108	29.8447	0.100914	6.43269	1.68621	0.00644585	0.443202	14803	4.17035	0.988665	No	1
15.1833	12.0546	29.6123	-0.126462	6.3308	1.65633	0.00641592	0.436784	14583	4.16385	0.982685	No	1
15.2	12	29.5892	-0.0121934	6.19793	1.61744	0.00638688	0.430396	14365	4.15731	0.976505	No	1
15.2167	11.9389	29.3825	-0.633246	6.06552	1.57977	0.00635434	0.424041	14151	4.15079	0.969914	No	1
15.2333	11.8743	29.0887	0.101445	5.94441	1.54669	0.00631995	0.417718	13939	4.14423	0.963448	No	1
15.25	11.8162	28.7539	0.249893	5.85716	1.52504	0.00628904	0.411429	13731	4.1377	0.956848	No	1
15.2667	11.7482	28.6212	-0.0850577	5.71148	1.4883	0.00625285	0.405175	13525	4.13114	0.949772	No	1
15.2833	11.6784	28.2452	-0.411158	5.57053	1.44621	0.00621569	0.398959	13322	4.12457	0.942226	No	1
15.3	11.5987	28.0271	0.0412452	5.44697	1.40625	0.00617325	0.392782	13121	4.11797	0.934796	No	1
15.3167	11.5316	27.8234	0.217617	5.32432	1.37469	0.00613755	0.386645	12924	4.1114	0.927273	No	1
15.3333	11.4494	27.6824	-0.311731	5.22152	1.34603	0.00609382	0.380549	12729	4.10479	0.919357	No	1
15.35	11.3724	27.3505	0.410143	5.14267	1.33476	0.00605284	0.374496	12536	4.09816	0.911198	No	1
15.3667	11.284	27.0955	0.118527	5.0185	1.3003	0.00600577	0.368488	12347	4.09156	0.902926	No	1
15.3833	11.2039	26.5723	-0.0275192	4.887	1.26309	0.00596317	0.362524	12159	4.0849	0.894609	No	1
15.4	11.1141	26.6099	0.14519	4.75948	1.22406	0.00591537	0.356607	11975	4.07828	0.886108	No	1
15.4167	11.0292	26.1738	0.32675	4.67239	1.20348	0.00587017	0.350736	11793	4.07162	0.877685	No	1
15.4333	10.9411	25.9545	-0.074271	4.58988	1.19313	0.00582326	0.344912	11613	4.06494	0.868825	No	1
15.45	10.8449	25.5393	0.224171	4.45014	1.146	0.00577205	0.339139	11436	4.05827	0.859644	No	1
15.4667	10.7483	25.5811	0.0773614	4.35771	1.12436	0.00572068	0.333416	11261	4.05158	0.85071	No	1
15.4833	10.6579	25.2117	-0.123312	4.27581	1.10424	0.00567255	0.327742	11088	4.04485	0.841979	No	1
15.5	10.5661	25.0307	-0.164073	4.1637	1.08703	0.0056237	0.322119	10918	4.03814	0.832435	No	1
15.5167	10.4548	24.8024	-0.345977	4.04685	1.04753	0.00556445	0.316551	10750	4.03141	0.822795	No	1
15.5333	10.3601	24.3485	0.299755	3.96449	1.03077	0.00551405	0.311037	10585	4.02469	0.81344	No	1
15.55	10.2555	24.1591	0.186972	3.86474	0.998903	0.00545837	0.305577	10421	4.01791	0.803839	No	1
15.5667	10.1541	23.975	0.618013	3.79153	0.979701	0.0054044	0.300171	10260	4.01115	0.794258	No	1
15.5833	10.0495	23.7635	0.00489502	3.68827	0.945241	0.00534872	0.294822	10101	4.00436	0.784326	No	1
15.6	9.93862	23.3328	0.240166	3.59538	0.922682	0.00528972	0.28953	9945	3.9976	0.774369	No	1
15.6167	9.83279	23.1397	-0.0529757	3.50402	0.899208	0.00523339	0.284296	9790	3.99078	0.764429	No	1
15.6333	9.72177	22.8747	0.0620556	3.39541	0.86963	0.0051743	0.279121	9638	3.98399	0.754305	No	1
15.65	9.6106	22.5707	-0.0434026	3.34097	0.856532	0.00511513	0.274004	9487	3.97713	0.744157	No	1
15.6667	9.49836	22.2937	0.00647366	3.23923	0.836567	0.00505539	0.268947	9339	3.9703	0.734231	No	1
15.6833	9.39222	22.0941	0.0446007	3.13948	0.801497	0.00499891	0.263948	9193	3.96346	0.724294	No	1
15.7	9.27907	21.8601	-0.0274408	3.06811	0.785042	0.00493868	0.259008	9049	3.9566	0.713951	No	1
15.7167	9.1618	21.6498	0.120244	2.99948	0.772096	0.00487626	0.254131	8906	3.94968	0.70353	No	1
15.7333	9.0459	21.3847	-0.0351101	2.92078	0.743434	0.00481458	0.249314	8766	3.9428	0.693343	No	1
15.75	8.93396	21.2126	0.0997576	2.87123	0.730641	0.004755	0.244559	8628	3.93591	0.683196	No	1
15.7667	8.81837	20.8837	0.0132203	2.79146	0.714186	0.00469348	0.239863	8491	3.92896	0.673083	No	1
15.7833	8.70659	20.6644	0.0287643	2.71231	0.695747	0.00463398	0.235228	8357	3.92205	0.663216	No	1
15.8	8.59664	20.4285	0.0118071	2.62735	0.676393	0.00457546	0.230652	8224	3.91508	0.653166	No	1
15.8167	8.47936	20.2266	0.0253675	2.57169	0.666346	0.00451304	0.226138	8093	3.90811	0.643023	No	1
15.8333	8.36621	19.9604	0.0126827	2.52214	0.651112	0.00445282	0.221684	7964	3.90113	0.632964	No	1
15.85	8.25031	19.6756	-0.0187704	2.42803	0.629164	0.00439113	0.217291	7837	3.89415	0.622986	No	1
15.8667	8.13853	19.5123	0.0291223	2.37161	0.61103	0.00433164	0.212959	7711	3.88711	0.612959	No	1
15.8833	8.02049	19.3188	0.0439033	2.31046	0.593659	0.00426881	0.208688	7588	3.88013	0.603095	No	1
15.9	7.91222	19.0948	-0.0363779	2.27495	0.586207	0.00421119	0.204478	7466	3.87309	0.59302	No	1
15.9167	7.78777	18.9268	0.0229588	2.21441	0.568379	0.00414495	0.200331	7345	3.86599	0.582771	No	1
15.9333	7.67401	18.6827	0.0618488	2.1325	0.544905	0.0040844	0.196245	7227	3.85896	0.573015	No	1
15.95	7.56177	18.3865	0.0181887	2.10004	0.538062	0.00402467	0.19222	7110	3.85187	0.563204	No	1
15.9667	7.44571	18.2162	0.122997	2.05506	0.533204	0.0039629	0.188255	6994	3.84473	0.553369	No	1
15.9833	7.33195	18.0543	0.0921539	1.96935	0.507594	0.00390235	0.184352	6881	3.83765	0.543624	No	1
16	7.21742	17.8618	0.0599379	1.91155	0.494038	0.00384139	0.18051	6769	3.83052	0.533793	No	1
16.0167	7.10045	17.5991	0.0310788	1.84522	0.470869	0.00377914	0.176729	6658	3.82334	0.524138	No	1
16.0333	6.98974	17.4722	0.0722576	1.81275	0.471198	0.00372021	0.173008	6549	3.81617	0.514857	No	1
16.05	6.88193	17.2328	0.0215784	1.77998	0.457337	0.00366283	0.169345	6442	3.80902	0.505348	No	1
16.0667	6.7642	17.0195	-0.0323051	1.73562	0.452937	0.00360017	0.165743	6336	3.80182	0.495698	No	1
16.0833	6.65165	16.82	-0.0742867	1.70178	0.442585	0.00354027	0.162202	6232	3.79463	0.486274	No	1
16.1	6.53911	16.7414	0.0381506	1.65253	0.427045	0.00348037	0.158721	6129	3.78739	0.476941	No	1
16.1167	6.42809	16.5281	0.082076	1.5717	0.402961	0.00342128	0.1553	6027	3.7801	0.467307	No	1
16.1333	6.30639	16.3077	0.0753421	1.54747	0.405579	0.00335651	0.151941	5927	3.77283	0.457893	No	1
16.15	6.20041	16.1368	0.0103197	1.52874	0.400111	0.0033001	0.14864	5829	3.76559	0.449027	No	1
16.1667	6.09275	15.9885	0.055008	1.47888	0.392506	0.0032428	0.145397	5732	3.75831	0.440061	No	1
16.1833	5.9831	15.8504	0.0392715	1.3921	0.36186	0.00318444	0.142211	5636	3.75097	0.431202	No	1
16.2	5.87742	15.6342	-0.0230044	1.39031	0.361732	0.00312819	0.139083	5542	3.74367	0.422294	No	1
16.2167	5.76549	15.5449	0.0544903	1.33282	0.343446	0.00306862	0.136012	5449	3.73632	0.413624	No	1
16.2333	5.66546	15.3442	0.0103725	1.32599	0.346522	0.00301538	0.132996	5357	3.72892	0.405265	No	1
16.25	5.56116	15.1405	0.062385	1.27949	0.339832	0.00295986	0.130034	5267	3.72156	0.397086	No	1
16.2667	5.46524	14.9272	0.0292534	1.23146	0.324445	0.00290881	0.127126	5178	3.71416	0.388891	No	1
16.2833	5.35957	14.9542	0.0566993	1.22066	0.314094	0.00285257	0.124272	5090	3.70672	0.380662	No	1
16.3	5.26182	14.7152	0.169289	1.18087	0.302521	0.00280055	0.121471	5004	3.69932	0.372522	No	1
16.3167	5.15767	14.5402	0.128681	1.1417	0.294611	0.00274511	0.118725	4919	3.69188	0.364338	No	1
16.3333	5.05779	14.393	0.0679309	1.11839	0.291431	0.00269195	0.116032	4835	3.6844	0.356422	No	1
16.35	4.9602	14.3331	-0.043936	1.09203	0.28581	0.00264001	0.11339	4752	3.67688	0.348885	No	1
16.3667	4.87009	14.1638	0.00746616	1.06506	0.280799	0.00259205	0.110798	4671	3.66941	0.341611	No	1
16.3833	4.77906	13.9804	-0.078003	1.0445	0.276246	0.0025436	0.108254	4590	3.66181	0.334303	No	1
16.4	4.68712	13.9584	-0.0217181	1.0247	0.271998	0.00249466	0.105757	4511	3.65427	0.327209	No	1
16.4167	4.60127	13.865	0.0542508	0.980332	0.256763	0.00244898	0.103309	4433	3.6467	0.320047	No	1
16.4333	4.50658	13.6816	-0.0264882	0.969383	0.252668	0.00239858	0.100909	4357	3.63919	0.312853	No	1
16.45	4.41891	13.522	0.0291864	0.929595	0.251624	0.00235192	0.098556	4281	3.63155	0.30603	No	1
16.4667	4.33399	13.4833	0.051902	0.90827	0.239899	0.00230672	0.0962481	4206	3.62387	0.299492	No	1
16.4833	4.25364	13.3655	-0.0747659	0.907544	0.244349	0.00226395	0.0939848	4133	3.61627	0.292818	No	1
16.5	4.16398	13.2125	0.0553716	0.887593	0.237659	0.00221623	0.0917672	4061	3.60863	0.286067	No	1
16.5167	4.08058	13.1691	0.0321583	0.839413	0.225476	0.00217184	0.0895935	3990	3.60097	0.2799	No	1
16.5333	4.00695	13.0684	-0.0833707	0.838229	0.230384	0.00213265	0.0874624	3920	3.59329	0.273555	No	1
16.55	3.9176	12.9684	0.0446306	0.805308	0.211945	0.0020851	0.0853749	3850	3.58546	0.26718	No	1
16.5667	3.84229	12.8273	-0.0596069	0.779863	0.208918	0.00204501	0.0833296	3782	3.57772	0.261258	No	1
16.5833	3.7653	12.8102	-0.028499	0.795617	0.212146	0.00200404	0.0813247	3715	3.56996	0.255384	No	1
16.6	3.69059	12.678	-0.0436251	0.747284	0.18974	0.00196428	0.0793604	3649	3.56217	0.249494	No	1
16.6167	3.61238	12.591	-0.0305225	0.746559	0.190222	0.00192265	0.0774365	3584	3.55437	0.243714	No	1
16.6333	3.54012	12.3672	0.0364436	0.702956	0.176361	0.00188419	0.0755525	3521	3.54667	0.237997	No	1
16.65	3.46298	12.4227	0.0319986	0.697958	0.171961	0.00184313	0.0737076	3457	3.5387	0.232471	No	1
16.6667	3.3956	12.25	0.00970078	0.698606	0.186023	0.00180727	0.0719002	3395	3.53084	0.227198	No	1
16.6833	3.32517	12.1941	0.0109015	0.698644	0.179944	0.00176978	0.070129	3334	3.52297	0.222108	No	1
16.7	3.26252	12.1102	-0.00941264	0.666485	0.173712	0.00173644	0.068392	3274	3.51508	0.217319	No	1
16.7167	3.20033	12.0102	0.0728123	0.662708	0.178772	0.00170334	0.0666896	3215	3.50718	0.21223	No	1
16.7333	3.12807	11.9197	0.00321223	0.638331	0.168115	0.00166488	0.0650227	3157	3.49927	0.207216	No	1
16.75	3.06741	11.7994	0.0450013	0.622042	0.160968	0.00163259	0.0633903	3099	3.49122	0.202459	No	1
16.7667	3.00217	11.8252	0.16812	0.595376	0.150464	0.00159787	0.061792	3043	3.4833	0.197593	No	1
16.7833	2.93754	11.7126	-0.051169	0.613114	0.165442	0.00156347	0.0602284	2987	3.47524	0.192709	No	1
16.8	2.87107	11.627	0.0345655	0.577904	0.147156	0.0015281	0.0586989	2932	3.46716	0.188041	No	1
16.8167	2.81224	11.6033	-0.0155033	0.570464	0.142908	0.00149678	0.0572017	2879	3.45924	0.183646	No	1
16.8333	2.75341	11.514	0.018809	0.590491	0.156665	0.00146547	0.0557352	2825	3.45102	0.179439	No	1
16.85	2.69961	11.4157	-0.0298865	0.552534	0.145245	0.00143684	0.0542986	2773	3.44295	0.175262	No	1
16.8667	2.64108	11.379	-0.053405	0.544637	0.142218	0.00140569	0.0528921	2722	3.43489	0.171069	No	1
16.8833	2.58622	11.3654	-0.0496103	0.52438	0.139191	0.00137648	0.0515157	2671	3.42667	0.166913	No	1
16.9	2.52815	11.3464	0.0284948	0.520145	0.134485	0.00134558	0.0501691	2622	3.41863	0.162826	No	1
16.9167	2.47481	11.2268	-0.0482769	0.491954	0.125812	0.00131719	0.0488515	2573	3.41044	0.158932	No	1
16.9333	2.42208	11.1131	-0.0141172	0.484972	0.121106	0.00128912	0.0475615	2524	3.40209	0.155201	No	1
16.95	2.37316	11.1173	-0.0214614	0.463342	0.113501	0.00126309	0.0462975	2477	3.39393	0.151759	No	1
16.9667	2.32883	11.1115	-0.00378116	0.461396	0.118256	0.00123949	0.0450582	2430	3.38561	0.148373	No	1
16.9833	2.28113	11.0711	0.0221388	0.45884	0.109888	0.00121411	0.0438436	2384	3.37731	0.144936	No	1
17	2.23466	10.989	0.0277646	0.440719	0.102588	0.00118937	0.0426543	2339	3.36903	0.141452	No	1
17.0167	2.18498	10.9462	0.0373577	0.449302	0.115582	0.00116293	0.0414906	2295	3.36078	0.137995	No	1
17.0333	2.13881	10.8479	0.0146021	0.460325	0.119116	0.00113836	0.0403522	2251	3.35238	0.134628	No	1
17.05	2.09142	10.7886	0.00649499	0.439611	0.107544	0.00111314	0.039238	2208	3.344	0.131404	No	1
17.0667	2.04922	10.8441	0.0665947	0.409894	0.100549	0.00109068	0.0381467	2166	3.33566	0.128457	No	1
17.0833	2.01007	10.7643	0.0668799	0.416645	0.10744	0.00106984	0.0370765	2124	3.32715	0.125626	No	1
17.1	1.97108	10.718	0.114925	0.398677	0.0990721	0.00104908	0.0360266	2083	3.31869	0.122944	No	1
17.1167	1.9362	10.6454	0.0254886	0.409091	0.10047	0.00103052	0.0349959	2043	3.31027	0.12039	No	1
17.1333	1.90087	10.6812	0.0953539	0.397837	0.0986631	0.00101171	0.0339839	2003	3.30168	0.117834	No	1
17.15	1.86553	10.5926	-0.0299407	0.380021	0.0895322	0.000992908	0.0329907	1965	3.29336	0.115306	No	1
17.1667	1.83065	10.5654	0.105995	0.356865	0.0833005	0.000974345	0.0320152	1926	3.28466	0.113014	No	1
17.1833	1.80249	10.6131	0.124591	0.346069	0.0755429	0.000959356	0.0310569	1889	3.27623	0.110647	No	1
17.2	1.76487	10.6098	-0.38553	0.355872	0.0822812	0.000939332	0.0301164	1852	3.26764	0.108218	No	1
17.2167	1.73426	10.5347	-0.0800694	0.35713	0.0827634	0.000923043	0.0291932	1815	3.25888	0.106008	No	1
17.2333	1.70336	10.4848	0.105305	0.35137	0.0757687	0.000906592	0.0282861	1779	3.25018	0.103856	No	1
17.25	1.67428	10.5511	-0.00335763	0.337979	0.0786923	0.000891115	0.0273946	1744	3.24155	0.101799	No	1
17.2667	1.64611	10.4625	0.0686439	0.342594	0.0687985	0.000876126	0.0265192	1710	3.233	0.0995752	No	1
17.2833	1.61124	10.4327	-0.00950108	0.329204	0.0729427	0.000857563	0.0256604	1676	3.22427	0.097391	No	1
17.3	1.58399	10.4531	0.0513615	0.322528	0.0717464	0.000843061	0.0248172	1642	3.21537	0.0954315	No	1
17.3167	1.55613	10.4247	0.0681262	0.302729	0.0595638	0.000828234	0.023988	1609	3.20656	0.0936393	No	1
17.3333	1.53407	10.2955	0.0612398	0.315279	0.0699642	0.000816493	0.0231725	1577	3.19783	0.0917548	No	1
17.35	1.50286	10.3356	-0.0491012	0.276711	0.0634273	0.00079988	0.0223717	1545	3.18893	0.0897697	No	1
17.3667	1.47714	10.3047	-0.0407288	0.288803	0.0645198	0.00078619	0.0215857	1514	3.18013	0.0878638	No	1
17.3833	1.44821	10.3352	0.0793379	0.309135	0.0686641	0.000770795	0.020814	1484	3.17143	0.0860227	No	1
17.4	1.42432	10.2823	0.0675686	0.311614	0.0656367	0.000758079	0.0200565	1454	3.16256	0.0841775	No	1
17.4167	1.39494	10.2127	0.00575058	0.272741	0.056811	0.00074244	0.019313	1424	3.15351	0.0823649	No	1
17.4333	1.37181	10.2021	0.0409784	0.271253	0.0511896	0.000730131	0.0185835	1395	3.14457	0.0805708	No	1
17.45	1.34273	10.1957	-0.08218	0.283497	0.0585383	0.000714654	0.0178677	1366	3.13545	0.0788179	No	1
17.4667	1.32067	10.2351	-0.0132302	0.282772	0.066955	0.000702914	0.0171651	1338	3.12646	0.0771823	No	1
17.4833	1.29526	10.2466	-0.0105036	0.270145	0.0595026	0.000689386	0.0164754	1311	3.1176	0.0754791	No	1
17.5	1.2706	10.2538	0.0299122	0.278727	0.0552545	0.000676265	0.0157986	1284	3.10857	0.0738834	No	1
17.5167	1.24854	10.1557	0.0570529	0.250383	0.049328	0.000664524	0.0151349	1257	3.09934	0.0721714	No	1
17.5333	1.21962	10.154	-0.0398604	0.252252	0.0505731	0.000649128	0.014484	1231	3.09026	0.070602	No	1
17.55	1.20214	10.1506	-0.0050903	0.264038	0.0615838	0.000639824	0.0138454	1205	3.08099	0.0690854	No	1
17.5667	1.17474	10.1149	0.0733199	0.265449	0.0616082	0.000625241	0.0132184	1180	3.07188	0.0676344	No	1
17.5833	1.15924	10.1068	-0.0234408	0.259078	0.0585809	0.000616992	0.0126017	1155	3.06258	0.0664338	No	1
17.6	1.14023	10.0836	0.0368115	0.262778	0.0673028	0.000606876	0.0119937	1131	3.05346	0.0653581	No	1
17.6167	1.12885	10.1553	0.0183284	0.24603	0.0612236	0.00060082	0.0113933	1107	3.04415	0.0643756	No	1
17.6333	1.1129	10.0707	0.0581339	0.243626	0.054229	0.000592328	0.0108015	1084	3.03503	0.0631099	No	1
17.65	1.09145	10.0483	0.0581139	0.223522	0.0478447	0.000580912	0.0102199	1061	3.02572	0.0618161	No	1
17.6667	1.07427	10.0776	-0.0224725	0.242633	0.0553459	0.00057177	0.00964824	1038	3.0162	0.0605988	No	1
17.6833	1.05527	10.132	0.0309133	0.270137	0.0683403	0.000561653	0.00908582	1016	3.00689	0.0594703	No	1
17.7	1.04099	10.0063	-0.0209865	0.225466	0.0462394	0.000554054	0.00853219	994	2.99739	0.0583608	No	1
17.7167	1.02244	10.0786	0.0414019	0.229013	0.0522148	0.000544181	0.0079874	973	2.98811	0.0572358	No	1
17.7333	1.0074	10.0882	0.0480958	0.242783	0.051171	0.000536176	0.00745064	952	2.97864	0.0563099	No	1
17.75	0.995715	10.1027	0.0828659	0.216118	0.0580619	0.000529958	0.00692061	932	2.96942	0.0554701	No	1
17.7667	0.983574	10.0569	0.129843	0.21936	0.0423697	0.000523496	0.00639771	911	2.95952	0.0544685	No	1
17.7833	0.96594	10.122	0.00119146	0.234351	0.0648246	0.000514111	0.00588298	892	2.95036	0.0534213	No	1
17.8	0.951968	10.1125	0.0876888	0.209974	0.0444022	0.000506674	0.00537604	872	2.94052	0.0525111	No	1
17.8167	0.939064	10.0353	-0.03196	0.209249	0.0447318	0.000499806	0.00487576	853	2.93095	0.0517072	No	1
17.8333	0.928754	10.0414	-0.0538001	0.222561	0.049639	0.000494319	0.00438156	834	2.92117	0.0509286	No	1
17.85	0.916613	10.113	0.00309525	0.208408	0.0562246	0.000487857	0.00389426	816	2.91169	0.049961	No	1
17.8667	0.899284	10.1049	-0.147529	0.225078	0.0525869	0.000478634	0.00341482	798	2.902	0.0489987	No	1
17.8833	0.887143	10.0406	0.0973546	0.212908	0.0562734	0.000472172	0.00294253	780	2.89209	0.0481836	No	1
17.9	0.875002	10.0621	0.0289753	0.224237	0.0596548	0.00046571	0.00247594	763	2.88252	0.0475267	No	1
17.9167	0.868506	10.0378	-0.0146848	0.196961	0.041979	0.000462253	0.00201441	746	2.87274	0.0468568	No	1
17.9333	0.855755	10.0392	0.111791	0.231331	0.0592458	0.000455466	0.00155775	729	2.86273	0.0462399	No	1
17.95	0.851091	10.0221	-0.0479889	0.2126	0.0499623	0.000452984	0.00110605	713	2.85309	0.0455604	No	1
17.9667	0.835898	10.0877	0.0386611	0.208213	0.0484608	0.000444897	0.000660023	697	2.84323	0.0448064	No	1
17.9833	0.828335	10.0855	-0.00225247	0.188566	0.0449757	0.000440872	0.000219262	681	2.83315	0.0442162	No	1
