# Supplementary material for: Data presenting the synthesis of three novel stimuli responsive hyperbranched polymers synthesised via RAFT polymerisation and the bio conjugation of folic acid
Source: Data Brief. 2019 Nov 21;28:104861. doi: 10.1016/j.dib.2019.104861 (PMC6909163; doi:10.1016/j.dib.2019.104861)
Supplement: Multimedia component 1 [file mmc1.zip › Data in brief raw data nmr convert/Figure 4/CB019-5050.xlsx]

## Sheet: Sample Details
Administrative Information
Export date	17 October 2019 20:25:30
Culture name	en-GB
Decimal separator	.
Workspace name	MDSJan2015
Workspace path	C:\ProgramData\Agilent Technologies\GPC\Workspaces\MDSJan2015\
File name	ICF_21_06_2017-0035.sample
Creation date	01 July 2017 21:44:11
Created by	Wenxin
Comments	Collected by Agilent GPC/SEC Software Version 1.2.3182.29519
Software version	Agilent GPC/SEC Software - 1.2.3182.29519
Sample Information
Sample name	CB019-5050
Information
Sample type	Sample
Injection date	01 July 2017
Vial number	1
Injection number	1
Injection volume (µL)	100
Concentration (mg/mL)	1
dn/dc (mL/g)	0.1
UV extinction coefficient [(mg/mL)-¹][cm-¹]	1
Mark-Houwink K ((10e-5) dL/g)	14.1
Mark-Houwink Alpha	0.7
Mp	100000
Analysed	Yes
Instrument Conditions
Eluent	DMF (100.0%)
Refractive index (RIU)	1
Set flow rate (mL/min)	1
LS Wavelength (nm)	650
Set temperature (°C)	40
Actual temperature (°C)	0
Actual flow rate (mL/min)	0
Column information
Data origin	Collected by Agilent GPC/SEC Software Version 1.2.3182.29519
Instrument name	1260MDS
Collection Parameters
Collected by	Wenxin
Number of channels	5
Run length (mins)	35.0167
Delay time (secs)	0
Sampling interval (secs)	1
Number of data points	2101
DLS Parameters
Viscosity (cP)	0.0089
Correlator run time (secs)	5
Collection fraction	0
Channel Information
Channel ID	Detector type	Detector name	Detector units	Channel Information
1	RI	MDS RI Signal	mV
2	VS DP	MDS VS DP Signal	Pa
3	VS IP	MDS VS IP Signal	kPa
4	LS 90°	MDS LS 90° Signal	mV
5	LS 15°	MDS LS 15° Signal	mV

## Sheet: Raw Data
Collection Parameters
Collected by	Wenxin
Number of channels	5
Run length (mins)	35.0167
Delay time (secs)	0
Sampling interval (secs)	1
Number of data points	2101
DLS Parameters
Viscosity (cP)	0.0089
Correlator run time (secs)	5
Collection fraction	0
Channel Information
Channel ID	Detector type	Detector name	Detector units	Channel Information
1	RI	MDS RI Signal	mV
2	VS DP	MDS VS DP Signal	Pa
3	VS IP	MDS VS IP Signal	kPa
4	LS 90°	MDS LS 90° Signal	mV
5	LS 15°	MDS LS 15° Signal	mV
Raw Data
RT (mins)	Response Trace 1	Response Trace 2	Response Trace 3	Response Trace 4	Response Trace 5
0	-0.0289607	-35.1442	-104.912	189.62	67.4015
0.0166667	-0.0330353	-35.3835	-104.883	189.628	67.3936
0.0333333	-0.150986	-36.8903	-104.936	189.679	67.4435
0.05	-0.527573	-37.949	-105	189.786	67.5587
0.0666667	-0.490036	-37.2117	-104.92	189.778	67.5324
0.0833333	-0.383835	-36.5995	-104.921	189.723	67.4812
0.1	-0.28389	-36.4547	-104.945	189.716	67.4683
0.116667	-0.208206	-36.5136	-104.838	189.686	67.4432
0.133333	-0.159988	-36.6543	-104.928	189.652	67.4238
0.15	-0.121384	-36.7675	-104.96	189.65	67.4174
0.166667	-0.100021	-37.1139	-104.831	189.616	67.3963
0.183333	-0.0818634	-37.4238	-104.946	189.615	67.3898
0.2	-0.0705719	-37.7612	-104.992	189.642	67.409
0.216667	-0.0560761	-38.0389	-104.866	189.629	67.3989
0.233333	-0.0565338	-38.2851	-104.891	189.64	67.398
0.25	-0.047226	-38.4972	-104.911	189.621	67.3956
0.266667	-0.0469208	-38.6916	-104.921	189.618	67.3939
0.283333	-0.0501251	-38.924	-104.822	189.607	67.3942
0.3	-0.047226	-39.1094	-104.87	189.633	67.4003
0.316667	-0.0498199	-39.2704	-104.898	189.626	67.3914
0.333333	-0.0493622	-39.2507	-104.902	189.639	67.4065
0.35	-0.0511932	-39.4408	-104.908	189.605	67.3859
0.366667	-0.0476837	-39.5368	-104.903	189.599	67.3852
0.383333	-0.0534821	-39.5988	-104.913	189.617	67.3875
0.4	-0.0505829	-39.5815	-104.825	189.623	67.3936
0.416667	-0.0504303	-39.6888	-104.934	189.635	67.4001
0.433333	-0.0443268	-39.6191	-104.843	189.622	67.3904
0.45	-0.0428009	-39.5403	-104.86	189.616	67.3898
0.466667	-0.0399017	-39.544	-104.804	189.621	67.3866
0.483333	-0.0348663	-39.622	-104.854	189.637	67.3946
0.5	-0.0402069	-39.5922	-104.838	189.649	67.3997
0.516667	-0.0304413	-39.3795	-104.882	189.626	67.3904
0.533333	-0.0295258	-39.293	-104.89	189.589	67.3776
0.55	-0.0296783	-39.2805	-104.818	189.621	67.3855
0.566667	-0.0357819	-39.1184	-104.772	189.629	67.3887
0.583333	-0.0357819	-38.9861	-104.833	189.604	67.3821
0.6	-0.036087	-38.924	-104.922	189.593	67.3838
0.616667	-0.0333405	-38.8126	-104.834	189.627	67.3884
0.633333	-0.0341034	-38.6172	-104.819	189.631	67.3994
0.65	-0.0351715	-38.4449	-104.895	189.603	67.3876
0.666667	-0.0337982	-38.3299	-104.962	189.629	67.3858
0.683333	-0.0357819	-38.1104	-104.936	189.609	67.3862
0.7	-0.0307465	-37.949	-104.832	189.613	67.3867
0.716667	-0.0328827	-37.788	-104.882	189.64	67.4004
0.733333	-0.0304413	-37.5954	-104.912	189.616	67.3834
0.75	-0.0295258	-37.3219	-104.913	189.609	67.3766
0.766667	-0.0287628	-37.1551	-104.809	189.614	67.3783
0.783333	-0.0330353	-37.0232	-104.774	189.631	67.3878
0.8	-0.0286102	-36.7437	-104.765	189.631	67.3873
0.816667	-0.0278473	-36.4678	-104.943	189.622	67.3872
0.833333	-0.0289154	-36.2412	-104.909	189.649	67.4017
0.85	-0.0240326	-36.0404	-105.062	189.608	67.3806
0.866667	-0.0228119	-35.7697	-104.921	189.629	67.3925
0.883333	-0.021286	-35.5981	-104.948	189.609	67.3832
0.9	-0.0293732	-35.4073	-104.866	189.607	67.3914
0.916667	-0.0246429	-35.1643	-104.804	189.639	67.4007
0.933333	-0.0235748	-34.8394	-104.979	189.621	67.4099
0.95	-0.0251007	-34.6081	-104.881	189.617	67.3873
0.966667	-0.0231171	-34.4405	-104.844	189.605	67.3794
0.983333	-0.0162506	-34.185	-104.857	189.639	67.393
1	-0.0150299	-33.9477	-104.84	189.639	67.394
1.01667	-0.0139618	-33.7719	-104.942	189.619	67.3843
1.03333	-0.0107574	-33.5615	-104.907	189.616	67.3881
1.05	-0.013504	-33.2319	-104.879	189.63	67.3945
1.06667	-0.00770569	-33.0161	-104.861	189.627	67.4119
1.08333	-0.0122833	-32.8283	-104.89	189.647	67.4154
1.1	-0.00404358	-32.5965	-104.875	189.605	67.3812
1.11667	-0.00434876	-32.2948	-104.938	189.634	67.3949
1.13333	-0.00526428	-32.0582	-104.839	189.612	67.3849
1.15	-0.00846863	-31.9224	-104.873	189.595	67.3789
1.16667	-0.0087738	-31.6839	-104.898	189.604	67.375
1.18333	-0.0102997	-31.5194	-104.851	189.602	67.3774
1.2	-0.00587463	-31.318	-104.951	189.593	67.3765
1.21667	-0.000839233	-31.1051	-104.905	189.618	67.3817
1.23333	-0.00144959	-30.8859	-104.954	189.606	67.3771
1.25	0.00297546	-30.6408	-104.9	189.613	67.3826
1.26667	0.000686646	-30.5103	-104.891	189.633	67.3864
1.28333	0.0025177	-30.3469	-104.826	189.612	67.3818
1.3	0.00770569	-30.1145	-104.789	189.595	67.3771
1.31667	0.0106049	-29.9566	-104.934	189.616	67.3888
1.33333	0.0104523	-29.764	-104.824	189.629	67.3985
1.35	0.0150299	-29.5554	-104.938	189.615	67.3805
1.36667	0.0153351	-29.4547	-104.815	189.611	67.3801
1.38333	0.0125885	-29.3653	-104.805	189.614	67.3786
1.4	0.0206757	-29.1758	-104.871	189.598	67.3771
1.41667	0.0214386	-28.9295	-104.947	189.627	67.3824
1.43333	0.0243378	-28.8372	-105.006	189.628	67.3879
1.45	0.0234222	-28.7316	-104.85	189.583	67.3763
1.46667	0.029068	-28.6124	-104.828	189.601	67.3724
1.48333	0.0328827	-28.4754	-104.888	189.605	67.3734
1.5	0.0350189	-28.3228	-104.907	189.606	67.3814
1.51667	0.03685	-28.2757	-104.889	189.594	67.3742
1.53333	0.038681	-28.0647	-104.868	189.609	67.3745
1.55	0.039444	-27.943	-104.981	189.614	67.3808
1.56667	0.038681	-27.8907	-104.905	189.618	67.3817
1.58333	0.0414276	-27.8585	-104.944	189.595	67.375
1.6	0.041275	-27.7309	-104.798	189.62	67.3864
1.61667	0.0478363	-27.5997	-104.786	189.575	67.3696
1.63333	0.0458527	-27.4776	-104.874	189.632	67.3885
1.65	0.0481415	-27.3954	-104.791	189.592	67.3776
1.66667	0.0405121	-27.3023	-104.943	189.61	67.3896
1.68333	0.0411224	-27.2398	-105.03	189.603	67.3783
1.7	0.0362396	-27.1897	-104.737	189.577	67.3748
1.71667	0.0379181	-27.0205	-104.92	189.583	67.3708
1.73333	0.0397491	-26.943	-104.901	189.588	67.3792
1.75	0.0423431	-26.9871	-104.926	189.627	67.3867
1.76667	0.0374603	-26.9131	-104.805	189.598	67.3765
1.78333	0.0382233	-26.7045	-104.971	189.616	67.3953
1.8	0.0434113	-26.6325	-104.904	189.598	67.3772
1.81667	0.0388336	-26.59	-104.925	189.584	67.3791
1.83333	0.0434113	-26.5209	-104.843	189.596	67.3797
1.85	0.0434113	-26.5907	-104.914	189.592	67.3718
1.86667	0.0534821	-26.4846	-104.844	189.604	67.382
1.88333	0.0487518	-26.4674	-104.948	189.587	67.3768
1.9	0.0473785	-26.2974	-104.806	189.635	67.3916
1.91667	0.0431061	-26.2498	-104.835	189.613	67.3824
1.93333	0.0424957	-26.267	-104.847	189.576	67.3618
1.95	0.0429535	-26.2843	-105.011	189.582	67.3657
1.96667	0.0452423	-26.161	-104.844	189.608	67.3783
1.98333	0.0495148	-26.1913	-104.879	189.581	67.3692
2	0.0417328	-26.1436	-104.925	189.588	67.3727
2.01667	0.0482941	-26.087	-104.929	189.581	67.3745
2.03333	0.0458527	-26.0709	-104.86	189.578	67.3739
2.05	0.046463	-26.0578	-104.857	189.601	67.3777
2.06667	0.0415802	-26.0578	-104.886	189.587	67.3701
2.08333	0.0418854	-25.9106	-104.881	189.599	67.3899
2.1	0.0351715	-25.9315	-104.901	189.605	67.3837
2.11667	0.0325775	-25.9093	-104.94	189.609	67.3765
2.13333	0.0347137	-25.9028	-104.897	189.583	67.3673
2.15	0.0357819	-25.8974	-104.97	189.591	67.3707
2.16667	0.0350189	-25.9058	-104.827	189.602	67.3763
2.18333	0.0339508	-25.8862	-104.863	189.597	67.3689
2.2	0.0339508	-25.7496	-104.85	189.586	67.3701
2.21667	0.0370026	-25.7961	-104.87	189.592	67.3721
2.23333	0.0383759	-25.8331	-104.871	189.581	67.3608
2.25	0.0377655	-25.854	-104.903	189.575	67.3606
2.26667	0.0313568	-25.7301	-104.851	189.573	67.3612
2.28333	0.0272369	-25.7746	-104.932	189.578	67.3653
2.3	0.0255585	-25.6995	-104.951	189.593	67.3661
2.31667	0.021286	-25.7044	-104.957	189.587	67.3652
2.33333	0.0174713	-25.6733	-104.739	189.581	67.3623
2.35	0.0196075	-25.7311	-104.786	189.576	67.3611
2.36667	0.0131989	-25.7145	-104.89	189.613	67.3757
2.38333	0.0185394	-25.5935	-104.912	189.601	67.3708
2.4	0.00984192	-25.612	-104.88	189.598	67.3724
2.41667	0.0130463	-25.5994	-104.876	189.581	67.3594
2.43333	0.0145721	-25.6245	-104.875	189.594	67.369
2.45	0.0156403	-25.5947	-104.903	189.59	67.3647
2.46667	0.0121307	-25.6435	-104.914	189.586	67.3652
2.48333	0.00984192	-25.6316	-104.875	189.587	67.3624
2.5	0.0115204	-25.6167	-104.805	189.582	67.3649
2.51667	0.0127411	-25.5494	-104.967	189.593	67.3792
2.53333	0.0148773	-25.6216	-105.025	189.569	67.3637
2.55	0.0106049	-25.6281	-104.915	189.606	67.3885
2.56667	0.00907898	-25.5256	-104.972	189.575	67.3666
2.58333	0.00236511	-25.5607	-104.938	189.578	67.3678
2.6	0.0025177	-25.5779	-104.795	189.6	67.3701
2.61667	-0.00190735	-25.5332	-104.868	189.599	67.3711
2.63333	-0.00328064	-25.5732	-104.856	189.584	67.3673
2.65	-0.00709534	-25.6185	-104.893	189.581	67.3675
2.66667	-0.000839233	-25.5529	-104.907	189.59	67.3748
2.68333	-0.00267029	-25.379	-104.824	189.587	67.3687
2.7	-0.0025177	-25.4147	-104.911	189.574	67.3614
2.71667	-0.000686646	-25.5303	-104.865	189.605	67.3771
2.73333	0.00114441	-25.4881	-104.849	189.59	67.3608
2.75	0.00556946	-25.485	-104.874	189.604	67.3786
2.76667	0.00038147	-25.4975	-104.803	189.602	67.3756
2.78333	0.00343323	-25.4737	-104.908	189.593	67.3655
2.8	-0.000991821	-25.4665	-104.878	189.594	67.3685
2.81667	0.000534058	-25.3724	-104.798	189.587	67.3557
2.83333	0.00160217	-25.5041	-104.815	189.578	67.3553
2.85	0.000991821	-25.4784	-104.88	189.581	67.3576
2.86667	-0.00038147	-25.4111	-104.81	189.59	67.3632
2.88333	-0.000686646	-25.4058	-104.879	189.649	67.3965
2.9	0.00480652	-25.398	-104.862	189.605	67.3684
2.91667	7.62939e-05	-25.3616	-104.819	189.595	67.3687
2.93333	-0.00205994	-25.3693	-104.915	189.591	67.3663
2.95	-0.00694275	-25.3927	-104.961	189.583	67.3585
2.96667	-0.00343323	-25.3968	-104.894	189.593	67.3635
2.98333	-0.00587463	-25.3359	-104.86	189.576	67.3576
3	-0.0037384	-25.3425	-104.777	189.594	67.3707
3.01667	-0.00541687	-25.3605	-104.93	189.586	67.3661
3.03333	-0.00602722	-25.4034	-104.88	189.584	67.3617
3.05	-0.0102997	-25.3712	-104.904	189.576	67.3634
3.06667	-0.00679016	-25.3593	-104.898	189.603	67.3745
3.08333	-0.0075531	-25.3927	-104.914	189.597	67.3699
3.1	-0.0136566	-25.342	-104.85	189.575	67.3611
3.11667	-0.0173187	-25.5022	-104.925	189.591	67.3682
3.13333	-0.0228119	-25.4635	-104.782	189.617	67.3762
3.15	-0.0252533	-25.4015	-104.811	189.588	67.3623
3.16667	-0.0258636	-25.3342	-104.775	189.574	67.3574
3.18333	-0.0211334	-25.3074	-104.939	189.585	67.3638
3.2	-0.0225067	-25.3283	-104.757	189.584	67.3617
3.21667	-0.0235748	-25.3259	-104.971	189.63	67.3827
3.23333	-0.0222015	-25.3265	-104.833	189.616	67.3835
3.25	-0.0179291	-25.2824	-104.802	189.568	67.3682
3.26667	-0.0167084	-25.3527	-104.869	189.586	67.3713
3.28333	-0.0183868	-25.3086	-104.879	189.611	67.3745
3.3	-0.0150299	-25.3527	-104.887	189.593	67.373
3.31667	-0.0179291	-25.3527	-104.808	189.583	67.3719
3.33333	-0.0138092	-25.3605	-104.883	189.584	67.3782
3.35	-0.0141144	-25.2602	-104.897	189.602	67.3869
3.36667	-0.00892639	-25.274	-104.904	189.595	67.3803
3.38333	-0.0167084	-25.3062	-104.869	189.61	67.3805
3.4	-0.0122833	-25.3474	-104.917	189.608	67.3757
3.41667	-0.0148773	-25.3324	-104.958	189.605	67.3795
3.43333	-0.0193024	-25.3056	-104.88	189.587	67.375
3.45	-0.022049	-25.3521	-104.874	189.594	67.3801
3.46667	-0.0226593	-25.2895	-104.885	189.61	67.3818
3.48333	-0.0183868	-25.2543	-104.982	189.59	67.3704
3.5	-0.0214386	-25.2918	-104.83	189.598	67.3786
3.51667	-0.0154877	-25.3539	-104.892	189.587	67.3731
3.53333	-0.016861	-25.2776	-104.796	189.587	67.374
3.55	-0.0115204	-25.2377	-104.843	189.592	67.3776
3.56667	-0.0133514	-25.2699	-104.873	189.603	67.3829
3.58333	-0.0157928	-25.212	-104.957	189.595	67.3734
3.6	-0.0176239	-25.3008	-104.869	189.59	67.3736
3.61667	-0.0171661	-25.2955	-104.889	189.582	67.378
3.63333	-0.0141144	-25.3193	-104.872	189.609	67.4078
3.65	-0.0183868	-25.1936	-104.935	189.636	67.3916
3.66667	-0.0125885	-25.228	-104.892	189.616	67.3878
3.68333	-0.0136566	-25.2859	-104.858	189.588	67.3743
3.7	-0.00724793	-25.2901	-104.952	189.581	67.3707
3.71667	-0.00541687	-25.2883	-104.891	189.598	67.3812
3.73333	-0.00236511	-25.2746	-104.896	189.612	67.3937
3.75	-0.00358582	-25.2686	-104.967	189.587	67.3747
3.76667	-0.00114441	-25.1888	-104.841	189.598	67.3782
3.78333	-0.00480652	-25.2848	-104.833	189.581	67.371
3.8	-0.00541687	-25.2662	-104.938	189.583	67.3742
3.81667	-0.00236511	-25.2621	-104.846	189.593	67.3733
3.83333	-0.00785828	-25.2668	-104.871	189.607	67.3815
3.85	-0.00343323	-25.2204	-104.806	189.605	67.3949
3.86667	-0.00968933	-25.221	-104.874	189.585	67.3759
3.88333	-0.00663757	-25.2412	-104.883	189.594	67.375
3.9	-0.00724793	-25.2746	-105.039	189.581	67.3754
3.91667	-0.00419617	-25.2079	-104.89	189.568	67.366
3.93333	-0.00404358	-25.3092	-104.865	189.598	67.3847
3.95	-0.00328064	-25.2853	-104.898	189.57	67.3689
3.96667	-0.00556946	-25.2418	-104.83	189.581	67.3776
3.98333	-0.00312805	-25.209	-104.877	189.609	67.38
4	0.00328064	-25.2567	-104.828	189.597	67.382
4.01667	0.0063324	-25.221	-104.988	189.574	67.3722
4.03333	0.00556946	-25.2717	-104.752	189.595	67.3739
4.05	-0.00511169	-25.2161	-104.926	189.607	67.3861
4.06667	-0.00144959	-25.2215	-104.862	189.581	67.3721
4.08333	-0.00785828	-25.228	-104.994	189.593	67.3843
4.1	-0.00511169	-25.2853	-104.918	189.588	67.3812
4.11667	-0.00831604	-25.3349	-104.868	189.587	67.3882
4.13333	-0.00556946	-25.2317	-104.815	189.611	67.3893
4.15	-0.00526428	-25.2412	-104.859	189.573	67.367
4.16667	-0.00495911	-25.2705	-104.784	189.617	67.3893
4.18333	0.000534058	-25.2889	-104.827	189.589	67.3768
4.2	-0.00343323	-25.2496	-104.917	189.585	67.3733
4.21667	0.000839233	-25.1823	-104.912	189.578	67.371
4.23333	-0.00389099	-25.2221	-104.865	189.61	67.3806
4.25	-0.000534058	-25.2889	-104.779	189.574	67.3649
4.26667	-0.00495911	-25.2508	-104.789	189.575	67.3653
4.28333	-0.000991821	-25.2145	-104.915	189.581	67.3725
4.3	-0.00038147	-25.2943	-104.944	189.578	67.3687
4.31667	7.62939e-05	-25.246	-104.868	189.583	67.374
4.33333	-0.0025177	-25.3027	-104.835	189.596	67.383
4.35	-0.000839233	-25.2412	-104.889	189.584	67.3718
4.36667	-0.00343323	-25.2609	-104.882	189.596	67.3821
4.38333	0.000228882	-25.209	-104.868	189.58	67.378
4.4	0.0025177	-25.2883	-104.791	189.583	67.3779
4.41667	0.00419617	-25.2955	-104.891	189.589	67.3734
4.43333	0.00480652	-25.2686	-104.755	189.6	67.3895
4.45	0.00236511	-25.2049	-104.826	189.587	67.3733
4.46667	0.00404358	-25.237	-104.855	189.58	67.3736
4.48333	-0.000839233	-25.2602	-104.882	189.585	67.3788
4.5	0.00312805	-25.237	-104.883	189.566	67.3684
4.51667	-0.000839233	-25.268	-104.974	189.595	67.3834
4.53333	0.0037384	-25.2055	-104.914	189.585	67.374
4.55	0.0075531	-25.2221	-104.879	189.602	67.3827
4.56667	0.00511169	-25.1232	-104.953	189.588	67.3765
4.58333	0.00785828	-25.2412	-104.896	189.584	67.3687
4.6	0.00205994	-25.2799	-104.847	189.588	67.3743
4.61667	0.00175476	-25.2621	-104.804	189.605	67.3837
4.63333	-0.00114441	-25.2161	-104.914	189.592	67.384
4.65	0.00175476	-25.1745	-104.868	189.591	67.3792
4.66667	0.00343323	-25.2496	-104.988	189.576	67.3896
4.68333	0.00480652	-25.2502	-104.878	189.61	67.4024
4.7	0.00328064	-25.2699	-104.895	189.612	67.3887
4.71667	0.00328064	-25.2811	-104.867	189.584	67.3769
4.73333	0.00160217	-25.2865	-104.919	189.623	67.3968
4.75	0.00312805	-25.1757	-104.868	189.59	67.3795
4.76667	0.00343323	-25.2406	-104.925	189.609	67.3844
4.78333	0.00434876	-25.2984	-104.79	189.584	67.384
4.8	0.00648499	-25.196	-104.8	189.581	67.371
4.81667	-0.00175476	-25.2483	-104.944	189.601	67.3797
4.83333	0.0037384	-25.246	-104.884	189.602	67.3867
4.85	0.00160217	-25.2799	-104.874	189.577	67.38
4.86667	-0.00114441	-25.187	-104.867	189.584	67.3757
4.88333	-0.0106049	-25.2662	-104.884	189.571	67.3739
4.9	-0.0102997	-25.258	-104.916	189.582	67.3673
4.91667	-0.011673	-25.2549	-104.882	189.586	67.3745
4.93333	-0.014267	-25.1983	-104.769	189.584	67.3721
4.95	-0.00892639	-25.2198	-104.957	189.608	67.3939
4.96667	-0.00617981	-25.2621	-104.811	189.579	67.3728
4.98333	-0.0063324	-25.2686	-104.887	189.58	67.3649
5	-0.00862122	-25.1786	-104.894	189.594	67.373
5.01667	-0.00801086	-25.1942	-104.888	189.581	67.3713
5.03333	-0.0115204	-25.2514	-104.861	189.587	67.3769
5.05	-0.0122833	-25.1054	-104.906	189.578	67.3774
5.06667	-0.0107574	-25.1566	-104.918	189.604	67.3785
5.08333	-0.0138092	-25.1167	-104.865	189.608	67.3832
5.1	-0.0102997	-25.1595	-104.818	189.596	67.3759
5.11667	-0.0151825	-25.1429	-104.885	189.591	67.3743
5.13333	-0.00999451	-25.1489	-104.788	189.591	67.3727
5.15	-0.00968933	-25.1524	-104.992	189.6	67.3776
5.16667	-0.00694275	-25.1423	-104.944	189.601	67.3753
5.18333	-0.00984192	-25.1846	-104.836	189.577	67.3718
5.2	-0.0107574	-25.2061	-104.929	189.596	67.3805
5.21667	-0.0124359	-25.2079	-104.894	189.593	67.3745
5.23333	-0.00892639	-25.122	-104.807	189.594	67.3792
5.25	-0.01091	-25.1948	-104.9	189.594	67.3719
5.26667	-0.00663757	-25.1936	-104.91	189.615	67.3754
5.28333	-0.00572205	-25.2335	-104.905	189.582	67.3682
5.3	-0.00694275	-25.1411	-104.879	189.609	67.3737
5.31667	-0.0063324	-25.2001	-104.887	189.59	67.3737
5.33333	-0.00480652	-25.2442	-104.818	189.62	67.3866
5.35	-0.00175476	-25.209	-104.873	189.597	67.3803
5.36667	-0.00175476	-25.3104	-104.879	189.611	67.3818
5.38333	-0.00205994	-25.283	-104.883	189.605	67.3835
5.4	-0.00785828	-25.3425	-104.806	189.598	67.3841
5.41667	-0.00862122	-25.2776	-104.833	189.601	67.3834
5.43333	-0.0141144	-25.2746	-104.756	189.592	67.3769
5.45	-0.0167084	-25.2842	-105.047	189.607	67.3997
5.46667	-0.0185394	-25.2317	-104.813	189.587	67.3826
5.48333	-0.0196075	-25.2811	-104.948	189.602	67.384
5.5	-0.0208282	-25.2865	-104.854	189.601	67.3914
5.51667	-0.0267792	-25.2061	-104.809	189.595	67.3838
5.53333	-0.0205231	-25.1411	-104.93	189.581	67.3844
5.55	-0.0193024	-25.2151	-104.863	189.59	67.3846
5.56667	-0.0147247	-25.2412	-104.839	189.628	67.3913
5.58333	-0.0199127	-25.2596	-104.841	189.601	67.3869
5.6	-0.016098	-25.1846	-104.973	189.607	67.3861
5.61667	-0.018692	-25.2287	-104.863	189.605	67.3823
5.63333	-0.018692	-25.1839	-104.842	189.587	67.3753
5.65	-0.016098	-25.2602	-104.863	189.605	67.38
5.66667	-0.0133514	-25.2001	-104.854	189.593	67.3705
5.68333	-0.0150299	-25.2471	-104.869	189.595	67.38
5.7	-0.0222015	-25.2602	-104.888	189.596	67.3806
5.71667	-0.018692	-25.1876	-104.822	189.59	67.3792
5.73333	-0.0251007	-25.1917	-104.918	189.586	67.3814
5.75	-0.0185394	-25.2477	-104.834	189.592	67.3805
5.76667	-0.0228119	-25.2406	-104.88	189.604	67.3882
5.78333	-0.0215912	-25.2454	-104.952	189.59	67.3817
5.8	-0.0255585	-25.2358	-104.916	189.6	67.3786
5.81667	-0.0202179	-25.2508	-104.908	189.606	67.385
5.83333	-0.0249481	-25.172	-104.773	189.599	67.3835
5.85	-0.0293732	-25.1917	-104.959	189.596	67.3856
5.86667	-0.0287628	-25.2299	-104.799	189.589	67.3805
5.88333	-0.0296783	-25.2645	-104.919	189.588	67.3795
5.9	-0.0318146	-25.221	-104.861	189.581	67.3841
5.91667	-0.034256	-25.2251	-104.867	189.599	67.3872
5.93333	-0.030899	-25.2537	-104.896	189.591	67.3881
5.95	-0.0301361	-25.2311	-104.871	189.604	67.3948
5.96667	-0.0272369	-25.2335	-104.835	189.595	67.3963
5.98333	-0.0244904	-25.2836	-104.902	189.597	67.3881
6	-0.0231171	-25.2978	-104.787	189.587	67.3846
6.01667	-0.026474	-25.2502	-104.955	189.597	67.3891
6.03333	-0.0266266	-25.2102	-104.809	189.597	67.3913
6.05	-0.0243378	-25.2668	-104.928	189.617	67.3975
6.06667	-0.0244904	-25.2723	-104.889	189.582	67.384
6.08333	-0.0215912	-25.1995	-104.952	189.594	67.3927
6.1	-0.0231171	-25.2036	-104.766	189.61	67.3951
6.11667	-0.0241852	-25.228	-104.884	189.613	67.3899
6.13333	-0.0226593	-25.203	-104.896	189.607	67.3881
6.15	-0.0206757	-25.2073	-104.962	189.58	67.376
6.16667	-0.0182343	-25.2543	-104.752	189.621	67.4032
6.18333	-0.0193024	-25.228	-104.866	189.595	67.3844
6.2	-0.0177765	-25.2132	-104.843	189.61	67.3835
6.21667	-0.0167084	-25.1708	-104.915	189.598	67.3803
6.23333	-0.0167084	-25.2467	-104.964	189.594	67.3768
6.25	-0.0101471	-25.2561	-104.88	189.597	67.3821
6.26667	-0.00617981	-25.2126	-104.835	189.597	67.3809
6.28333	-0.0133514	-25.2895	-104.883	189.585	67.371
6.3	-0.0113678	-25.2805	-104.765	189.601	67.3777
6.31667	-0.0101471	-25.2711	-104.808	189.603	67.3771
6.33333	-0.0122833	-25.1948	-104.834	189.626	67.3917
6.35	-0.0231171	-25.2621	-104.883	189.593	67.3751
6.36667	-0.0191498	-25.2161	-104.912	189.615	67.3797
6.38333	-0.0249481	-25.2204	-104.876	189.593	67.3818
6.4	-0.0267792	-25.1727	-104.845	189.597	67.3849
6.41667	-0.0296783	-25.2395	-104.816	189.6	67.3858
6.43333	-0.0319672	-25.2299	-104.891	189.609	67.3919
6.45	-0.0289154	-25.203	-104.848	189.605	67.3927
6.46667	-0.0319672	-25.2811	-104.814	189.602	67.3844
6.48333	-0.0244904	-25.2651	-104.865	189.607	67.3953
6.5	-0.0272369	-25.1954	-104.883	189.6	67.3827
6.51667	-0.0284576	-25.2174	-104.857	189.577	67.3745
6.53333	-0.031662	-25.2889	-104.915	189.602	67.3882
6.55	-0.0312042	-25.2436	-104.826	189.612	67.3841
6.56667	-0.0263214	-25.2227	-104.788	189.598	67.3934
6.58333	-0.022049	-25.1638	-104.906	189.579	67.3779
6.6	-0.0223541	-25.2233	-104.917	189.586	67.3783
6.61667	-0.0254059	-25.2258	-104.94	189.596	67.3733
6.63333	-0.0211334	-25.1852	-104.722	189.604	67.3847
6.65	-0.0226593	-25.2139	-104.732	189.592	67.3809
6.66667	-0.0232697	-25.3002	-104.835	189.593	67.3881
6.68333	-0.0217438	-25.2586	-104.802	189.603	67.3858
6.7	-0.0228119	-25.1649	-104.857	189.603	67.3852
6.71667	-0.0215912	-25.2299	-104.863	189.632	67.4299
6.73333	-0.0199127	-25.2401	-104.819	189.597	67.3837
6.75	-0.026474	-25.1989	-104.927	189.629	67.4052
6.76667	-0.0261688	-25.2602	-104.752	189.602	67.3847
6.78333	-0.0279999	-25.2609	-104.836	189.6	67.3864
6.8	-0.0244904	-25.2192	-104.731	189.576	67.3809
6.81667	-0.0252533	-25.2258	-104.836	189.62	67.3962
6.83333	-0.0255585	-25.2293	-104.883	189.596	67.3821
6.85	-0.0226593	-25.2645	-104.834	189.607	67.3885
6.86667	-0.0258636	-25.2233	-104.747	189.613	67.393
6.88333	-0.0228119	-25.2061	-104.927	189.595	67.3803
6.9	-0.0225067	-25.202	-104.821	189.6	67.3803
6.91667	-0.016098	-25.2705	-104.9	189.608	67.3853
6.93333	-0.0205231	-25.2264	-104.968	189.627	67.3949
6.95	-0.0179291	-25.2734	-104.972	189.609	67.3934
6.96667	-0.0133514	-25.299	-104.902	189.586	67.384
6.98333	-0.00984192	-25.1839	-104.934	189.617	67.3945
7	-0.00404358	-25.2424	-104.765	189.592	67.3794
7.01667	-0.00236511	-25.3104	-104.919	189.596	67.3794
7.03333	-0.000686646	-25.302	-104.874	189.609	67.3943
7.05	-0.00205994	-25.2717	-104.956	189.614	67.3872
7.06667	-0.000991821	-25.299	-104.931	189.607	67.3811
7.08333	7.62939e-05	-25.3336	-105.03	189.6	67.3762
7.1	0.00221252	-25.2853	-104.923	189.599	67.38
7.11667	0.0063324	-25.2734	-104.924	189.607	67.3847
7.13333	0.0136566	-25.2996	-104.92	189.603	67.383
7.15	0.013504	-25.3342	-104.848	189.605	67.3818
7.16667	0.0127411	-25.2651	-104.992	189.598	67.3803
7.18333	0.00892639	-25.2537	-104.798	189.618	67.3846
7.2	0.0113678	-25.2448	-104.892	189.605	67.3855
7.21667	0.013504	-25.2746	-104.834	189.616	67.3949
7.23333	0.0119782	-25.2389	-104.822	189.609	67.3859
7.25	0.0159454	-25.3033	-104.836	189.602	67.3843
7.26667	0.0124359	-25.3158	-104.864	189.603	67.3876
7.28333	0.0148773	-25.2842	-104.885	189.597	67.385
7.3	0.0159454	-25.2317	-104.769	189.616	67.3867
7.31667	0.0156403	-25.252	-104.885	189.619	67.389
7.33333	0.0156403	-25.2889	-104.864	189.628	67.4044
7.35	0.013504	-25.3318	-104.895	189.611	67.3862
7.36667	0.0144196	-25.2836	-104.885	189.611	67.3876
7.38333	0.0121307	-25.2651	-104.874	189.604	67.387
7.4	0.0128937	-25.3068	-104.889	189.626	67.3917
7.41667	0.0153351	-25.2567	-104.956	189.622	67.3884
7.43333	0.0206757	-25.2264	-104.916	189.623	67.3933
7.45	0.0209808	-25.2943	-104.92	189.593	67.3882
7.46667	0.0298309	-25.2424	-104.925	189.604	67.3882
7.48333	0.0260162	-25.2102	-104.88	189.638	67.4038
7.5	0.0330353	-25.1626	-104.882	189.607	67.3907
7.51667	0.0347137	-25.2496	-104.886	189.598	67.3835
7.53333	0.0374603	-25.2555	-104.902	189.588	67.382
7.55	0.0426483	-25.2848	-104.979	189.632	67.3891
7.56667	0.038681	-25.2145	-104.821	189.593	67.3823
7.58333	0.039444	-25.2662	-104.804	189.626	67.3936
7.6	0.0402069	-25.2102	-104.828	189.604	67.3862
7.61667	0.0467682	-25.2489	-104.956	189.617	67.3933
7.63333	0.0428009	-25.3378	-104.894	189.604	67.387
7.65	0.0485992	-25.243	-104.843	189.597	67.3837
7.66667	0.0470734	-25.277	-104.905	189.661	67.3971
7.68333	0.0501251	-25.2102	-104.907	189.605	67.383
7.7	0.0447845	-25.2389	-104.944	189.616	67.3806
7.71667	0.0440216	-25.2346	-104.836	189.595	67.3769
7.73333	0.0435638	-25.3455	-104.851	189.602	67.3808
7.75	0.0409699	-25.348	-104.893	189.611	67.3885
7.76667	0.0450897	-25.3365	-104.796	189.609	67.3844
7.78333	0.0450897	-25.2341	-104.915	189.605	67.3814
7.8	0.0496674	-25.2728	-104.793	189.579	67.3739
7.81667	0.0441742	-25.3098	-104.871	189.609	67.3817
7.83333	0.0478363	-25.2937	-104.927	189.602	67.3815
7.85	0.0409699	-25.3336	-104.845	189.597	67.3751
7.86667	0.0440216	-25.2978	-104.857	189.595	67.3745
7.88333	0.0426483	-25.2937	-104.908	189.599	67.3835
7.9	0.041275	-25.1804	-104.721	189.593	67.3719
7.91667	0.0388336	-25.2734	-104.877	189.614	67.3809
7.93333	0.0325775	-25.323	-104.81	189.614	67.3805
7.95	0.0345612	-25.2842	-104.947	189.616	67.3795
7.96667	0.0336456	-25.2549	-104.835	189.61	67.3805
7.98333	0.0347137	-25.2651	-104.864	189.603	67.3788
8	0.0313568	-25.3152	-104.802	189.598	67.3834
8.01667	0.031662	-25.2586	-104.84	189.6	67.3766
8.03333	0.0370026	-25.3187	-104.94	189.605	67.3798
8.05	0.0389862	-25.3217	-104.931	189.591	67.3742
8.06667	0.0359345	-25.3474	-104.779	189.575	67.3743
8.08333	0.0385284	-25.268	-104.895	189.596	67.3789
8.1	0.0347137	-25.3861	-104.731	189.613	67.3904
8.11667	0.0327301	-25.3443	-104.841	189.619	67.3823
8.13333	0.0402069	-25.3802	-104.846	189.585	67.3762
8.15	0.0408173	-25.2752	-104.846	189.583	67.3751
8.16667	0.041275	-25.324	-104.808	189.586	67.3762
8.18333	0.0402069	-25.3062	-104.822	189.606	67.3838
8.2	0.0397491	-25.258	-104.837	189.597	67.3835
8.21667	0.0383759	-25.3068	-104.805	189.606	67.3949
8.23333	0.0418854	-25.2871	-104.8	189.578	67.3747
8.25	0.043869	-25.3039	-104.857	189.59	67.3772
8.26667	0.044632	-25.2418	-104.83	189.606	67.3818
8.28333	0.0428009	-25.2943	-104.974	189.615	67.3862
8.3	0.0444794	-25.3312	-104.837	189.602	67.3827
8.31667	0.0431061	-25.3115	-104.863	189.609	67.3858
8.33333	0.0415802	-25.2699	-104.81	189.607	67.3852
8.35	0.0428009	-25.3086	-104.767	189.614	67.3811
8.36667	0.0379181	-25.2883	-104.879	189.601	67.3785
8.38333	0.0432587	-25.1727	-104.921	189.575	67.3747
8.4	0.0373077	-25.2204	-104.915	189.598	67.3789
8.41667	0.036087	-25.277	-104.842	189.607	67.3815
8.43333	0.0373077	-25.2859	-104.822	189.62	67.3974
8.45	0.0409699	-25.2448	-104.898	189.6	67.3908
8.46667	0.0409699	-25.2633	-104.975	189.598	67.3847
8.48333	0.0373077	-25.274	-104.939	189.624	67.3956
8.5	0.0385284	-25.252	-104.853	189.603	67.3852
8.51667	0.0373077	-25.2436	-104.905	189.601	67.3891
8.53333	0.0366974	-25.3283	-104.936	189.601	67.384
8.55	0.034256	-25.2895	-104.863	189.601	67.3974
8.56667	0.0362396	-25.2358	-104.892	189.608	67.3899
8.58333	0.0336456	-25.2901	-104.947	189.609	67.3862
8.6	0.0373077	-25.2955	-104.907	189.631	67.3896
8.61667	0.0350189	-25.3056	-104.992	189.621	67.3978
8.63333	0.0370026	-25.2717	-104.882	189.603	67.3827
8.65	0.0379181	-25.2586	-104.87	189.591	67.3789
8.66667	0.0373077	-25.3217	-104.792	189.596	67.3832
8.68333	0.044632	-25.2102	-104.846	189.647	67.4119
8.7	0.0473785	-25.2627	-104.869	189.601	67.3866
8.71667	0.0476837	-25.3002	-104.848	189.597	67.3881
8.73333	0.0467682	-25.3039	-104.938	189.613	67.3925
8.75	0.0437164	-25.2609	-104.853	189.593	67.3834
8.76667	0.0461578	-25.2901	-104.853	189.605	67.3902
8.78333	0.0531769	-25.2955	-104.852	189.602	67.3891
8.8	0.0461578	-25.3246	-104.902	189.601	67.3864
8.81667	0.0521088	-25.2811	-104.836	189.62	67.3966
8.83333	0.0521088	-25.3259	-104.934	189.597	67.3806
8.85	0.0492096	-25.2943	-104.829	189.609	67.3867
8.86667	0.0485992	-25.2454	-104.796	189.599	67.3827
8.88333	0.0453949	-25.2717	-104.924	189.57	67.3708
8.9	0.0453949	-25.3133	-104.853	189.625	67.3879
8.91667	0.0447845	-25.2984	-104.883	189.618	67.3823
8.93333	0.0533295	-25.2692	-104.941	189.609	67.3806
8.95	0.0470734	-25.2776	-104.882	189.591	67.3711
8.96667	0.0452423	-25.2711	-104.831	189.594	67.3743
8.98333	0.0447845	-25.2592	-104.852	189.612	67.3832
9	0.041275	-25.2526	-104.923	189.61	67.382
9.01667	0.0376129	-25.3265	-104.887	189.603	67.3785
9.03333	0.0429535	-25.358	-104.871	189.605	67.3814
9.05	0.0429535	-25.2651	-104.816	189.577	67.3757
9.06667	0.0405121	-25.228	-104.918	189.599	67.3818
9.08333	0.0458527	-25.2955	-104.91	189.578	67.3707
9.1	0.0463104	-25.2908	-104.85	189.584	67.3771
9.11667	0.0553131	-25.2746	-104.926	189.579	67.3754
9.13333	0.0533295	-25.2978	-104.845	189.608	67.3792
9.15	0.0545502	-25.3175	-104.918	189.577	67.3657
9.16667	0.0511932	-25.2233	-104.871	189.592	67.3763
9.18333	0.0495148	-25.3002	-104.876	189.599	67.3801
9.2	0.043869	-25.3622	-104.902	189.598	67.3867
9.21667	0.046463	-25.3098	-104.902	189.591	67.3844
9.23333	0.0492096	-25.2984	-104.87	189.603	67.3837
9.25	0.041275	-25.2901	-104.888	189.594	67.3733
9.26667	0.0447845	-25.339	-104.856	189.602	67.3852
9.28333	0.0388336	-25.333	-104.862	189.578	67.376
9.3	0.0429535	-25.3217	-104.868	189.596	67.3803
9.31667	0.0371552	-25.3664	-104.886	189.62	67.3882
9.33333	0.0348663	-25.339	-104.884	189.587	67.3803
9.35	0.0301361	-25.2967	-104.941	189.573	67.3734
9.36667	0.031662	-25.2853	-104.82	189.608	67.3916
9.38333	0.0359345	-25.3187	-104.811	189.613	67.3936
9.4	0.0383759	-25.2937	-104.769	189.638	67.3971
9.41667	0.0371552	-25.314	-104.978	189.579	67.3736
9.43333	0.03685	-25.2978	-104.801	189.59	67.3756
9.45	0.041275	-25.2996	-104.897	189.58	67.3701
9.46667	0.0443268	-25.2532	-104.908	189.595	67.3708
9.48333	0.0469208	-25.2871	-104.826	189.598	67.3733
9.5	0.0482941	-25.3718	-104.873	189.618	67.3914
9.51667	0.0507355	-25.3587	-104.988	189.59	67.3713
9.53333	0.0455475	-25.2615	-104.767	189.601	67.3814
9.55	0.051651	-25.2114	-104.871	189.604	67.3747
9.56667	0.0519562	-25.2364	-104.781	189.66	67.436
9.58333	0.0476837	-25.2621	-104.716	189.608	67.3803
9.6	0.0524139	-25.2967	-104.869	189.604	67.3769
9.61667	0.054245	-25.2937	-104.974	189.608	67.3783
9.63333	0.0553131	-25.3283	-104.793	189.61	67.3777
9.65	0.0518036	-25.2489	-104.899	189.626	67.385
9.66667	0.0521088	-25.3033	-104.894	189.655	67.393
9.68333	0.0493622	-25.3252	-104.785	189.624	67.3895
9.7	0.0543976	-25.373	-104.832	189.609	67.3791
9.71667	0.0499725	-25.3133	-104.942	189.645	67.3934
9.73333	0.0481415	-25.308	-104.786	189.622	67.384
9.75	0.042038	-25.3092	-104.916	189.599	67.3786
9.76667	0.0441742	-25.2395	-104.866	189.624	67.3986
9.78333	0.0447845	-25.2537	-104.922	189.612	67.3795
9.8	0.0429535	-25.2924	-104.854	189.632	67.3891
9.81667	0.0449371	-25.3414	-104.886	189.626	67.3864
9.83333	0.0382233	-25.2633	-104.907	189.619	67.3808
9.85	0.0460053	-25.2602	-104.905	189.606	67.3743
9.86667	0.0392914	-25.3158	-104.829	189.649	67.4023
9.88333	0.0377655	-25.2811	-104.966	189.635	67.3943
9.9	0.0388336	-25.3539	-104.876	189.655	67.3939
9.91667	0.0391388	-25.2752	-104.903	189.651	67.4036
9.93333	0.041275	-25.3503	-104.893	189.664	67.3994
9.95	0.0373077	-25.2096	-105.002	189.64	67.3823
9.96667	0.042038	-25.2811	-104.869	189.651	67.3905
9.98333	0.0391388	-25.2592	-104.811	189.669	67.3975
10	0.0449371	-25.2561	-104.924	189.674	67.4061
10.0167	0.0399017	-25.181	-104.889	189.68	67.4059
10.0333	0.0498199	-25.212	-104.836	189.688	67.4062
10.05	0.0501251	-25.2233	-104.912	189.706	67.4184
10.0667	0.0511932	-25.2198	-104.849	189.707	67.4157
10.0833	0.0514984	-25.2728	-104.926	189.717	67.4194
10.1	0.0583649	-25.2448	-104.888	189.737	67.4249
10.1167	0.0569916	-25.3152	-104.83	189.779	67.452
10.1333	0.0518036	-25.2145	-104.874	189.781	67.4416
10.15	0.0507355	-25.2448	-104.936	189.817	67.4516
10.1667	0.0496674	-25.308	-104.866	189.811	67.4455
10.1833	0.0553131	-25.2805	-104.848	189.822	67.4502
10.2	0.049057	-25.2699	-104.764	189.867	67.4604
10.2167	0.0455475	-25.2984	-104.918	189.916	67.4801
10.2333	0.0441742	-25.3115	-104.882	189.926	67.4677
10.25	0.043869	-25.246	-104.842	189.928	67.4693
10.2667	0.0411224	-25.2793	-104.809	190.006	67.4929
10.2833	0.0424957	-25.2901	-104.941	190.031	67.4957
10.3	0.0437164	-25.324	-105.008	190.092	67.5089
10.3167	0.042038	-25.2526	-104.825	190.134	67.5192
10.3333	0.0406647	-25.2555	-104.906	190.173	67.5329
10.35	0.0424957	-25.2746	-104.785	190.2	67.5416
10.3667	0.0432587	-25.3074	-104.919	190.263	67.5605
10.3833	0.0444794	-25.2848	-104.764	190.352	67.5851
10.4	0.0463104	-25.2836	-104.847	190.387	67.595
10.4167	0.0447845	-25.299	-104.856	190.486	67.6255
10.4333	0.046463	-25.1727	-104.905	190.559	67.6444
10.45	0.0409699	-25.2383	-104.868	190.656	67.6681
10.4667	0.039444	-25.2532	-104.871	190.739	67.6948
10.4833	0.0357819	-25.3611	-104.914	190.811	67.7134
10.5	0.0363922	-25.2567	-104.85	190.923	67.7444
10.5167	0.0380707	-25.2824	-104.973	191.016	67.7645
10.5333	0.042038	-25.2609	-104.783	191.131	67.7999
10.55	0.0467682	-25.2186	-104.787	191.248	67.8268
10.5667	0.0460053	-25.2532	-104.913	191.365	67.864
10.5833	0.0543976	-25.2699	-104.947	191.518	67.8973
10.6	0.0505829	-25.3556	-104.87	191.676	67.9429
10.6167	0.0595856	-25.1589	-104.846	191.813	67.9871
10.6333	0.0600433	-25.2258	-104.971	191.962	68.0251
10.65	0.0627899	-25.2592	-104.849	192.171	68.0865
10.6667	0.061264	-25.2561	-104.93	192.334	68.1335
10.6833	0.0582123	-25.2024	-104.91	192.526	68.1936
10.7	0.0603485	-25.2818	-104.846	192.681	68.2375
10.7167	0.0682831	-25.2055	-104.888	192.896	68.2835
10.7333	0.0679779	-25.153	-104.836	193.09	68.3382
10.75	0.0696564	-25.1458	-104.798	193.321	68.4029
10.7667	0.0746918	-25.1852	-104.951	193.583	68.4754
10.7833	0.0736237	-25.1971	-104.889	193.749	68.5212
10.8	0.0789642	-25.1839	-104.975	193.984	68.5841
10.8167	0.0740814	-25.1751	-104.875	194.238	68.6594
10.8333	0.0792694	-25.1739	-104.879	194.503	68.7402
10.85	0.0812531	-25.1798	-104.908	194.763	68.8023
10.8667	0.0930023	-25.1995	-104.897	195.067	68.8808
10.8833	0.101547	-25.1679	-105.002	195.29	68.9455
10.9	0.102005	-25.1632	-104.916	195.588	69.0417
10.9167	0.108109	-25.0607	-104.879	195.882	69.1044
10.9333	0.114517	-25.1304	-104.864	196.167	69.1862
10.95	0.123062	-25.147	-104.939	196.477	69.2742
10.9667	0.123978	-25.1411	-104.899	196.767	69.343
10.9833	0.134354	-25.0994	-104.902	197.125	69.4445
11	0.138779	-25.1316	-104.886	197.403	69.5251
11.0167	0.146713	-25.0982	-104.877	197.693	69.6032
11.0333	0.154343	-25.0398	-104.922	197.991	69.6886
11.05	0.158768	-25.0976	-104.806	198.341	69.7829
11.0667	0.165939	-25.0755	-104.775	198.658	69.8685
11.0833	0.175247	-25.0225	-104.847	198.942	69.9484
11.1	0.185776	-24.9284	-104.885	199.25	70.0272
11.1167	0.198288	-24.9331	-104.939	199.598	70.1254
11.1333	0.207901	-24.9372	-104.895	199.824	70.1839
11.15	0.219498	-24.9194	-104.952	200.158	70.2761
11.1667	0.235977	-24.8884	-104.886	200.45	70.3567
11.1833	0.242996	-24.9419	-104.884	200.777	70.4524
11.2	0.254898	-24.8461	-104.927	201.093	70.5396
11.2167	0.261917	-24.8312	-104.813	201.422	70.6327
11.2333	0.272903	-24.7614	-104.852	201.633	70.6817
11.25	0.286026	-24.7446	-104.909	201.927	70.7739
11.2667	0.30571	-24.8055	-104.819	202.258	70.8656
11.2833	0.319901	-24.6755	-104.898	202.521	70.9437
11.3	0.32753	-24.6655	-104.929	202.754	70.994
11.3167	0.34462	-24.5916	-104.873	203.082	71.0947
11.3333	0.360184	-24.4878	-104.826	203.254	71.1337
11.35	0.376053	-24.4712	-104.868	203.551	71.2176
11.3667	0.392838	-24.4575	-104.826	203.766	71.2676
11.3833	0.411758	-24.4175	-104.783	204.042	71.3503
11.4	0.421219	-24.2619	-104.788	204.212	71.3908
11.4167	0.437851	-24.1874	-104.857	204.476	71.4553
11.4333	0.458298	-24.2805	-104.846	204.672	71.5157
11.45	0.476608	-24.1767	-104.809	204.954	71.5981
11.4667	0.495682	-24.0926	-104.905	205.107	71.6299
11.4833	0.512619	-24.0026	-104.869	205.344	71.6978
11.5	0.538406	-23.946	-104.857	205.529	71.7481
11.5167	0.553207	-23.8471	-104.837	205.741	71.8005
11.5333	0.574875	-23.7583	-104.815	205.919	71.8465
11.55	0.592423	-23.7881	-104.9	206.179	71.921
11.5667	0.615616	-23.6921	-104.83	206.359	71.9639
11.5833	0.64064	-23.5949	-104.934	206.523	72.0152
11.6	0.670548	-23.4657	-104.855	206.784	72.0869
11.6167	0.69664	-23.3857	-104.886	206.951	72.1351
11.6333	0.722275	-23.26	-104.948	207.102	72.1714
11.65	0.751114	-23.2134	-104.944	207.33	72.2306
11.6667	0.775223	-23.1355	-104.833	207.539	72.2912
11.6833	0.809097	-23.0698	-104.939	207.706	72.3283
11.7	0.837479	-22.8744	-104.894	207.933	72.3837
11.7167	0.868607	-22.7819	-104.828	208.188	72.4583
11.7333	0.893784	-22.6662	-104.935	208.406	72.5243
11.75	0.924301	-22.633	-104.864	208.611	72.5781
11.7667	0.956192	-22.4851	-104.985	208.838	72.6284
11.7833	0.98732	-22.3164	-104.716	209.091	72.7006
11.8	1.02348	-22.2443	-104.881	209.364	72.7816
11.8167	1.06285	-22.0583	-104.825	209.567	72.8263
11.8333	1.10466	-21.9862	-104.927	209.827	72.8959
11.85	1.15013	-21.8861	-104.863	210.137	72.9781
11.8667	1.19011	-21.7466	-104.882	210.426	73.0705
11.8833	1.22826	-21.5403	-104.809	210.696	73.1245
11.9	1.27449	-21.4004	-104.855	211.047	73.2282
11.9167	1.31416	-21.2823	-104.941	211.355	73.3118
11.9333	1.3578	-21.1524	-104.838	211.712	73.3991
11.95	1.40526	-21.045	-104.945	212	73.4701
11.9667	1.4521	-20.8907	-104.9	212.36	73.5711
11.9833	1.49773	-20.7739	-104.773	212.709	73.6648
12	1.55281	-20.4978	-104.875	213.09	73.7536
12.0167	1.61018	-20.3883	-104.873	213.452	73.8531
12.0333	1.66298	-20.2494	-104.932	213.821	73.9666
12.05	1.72462	-20.1241	-104.983	214.277	74.0981
12.0667	1.78688	-19.8554	-104.893	214.615	74.1755
12.0833	1.85005	-19.5913	-104.884	215.032	74.2809
12.1	1.91628	-19.4662	-104.927	215.481	74.4036
12.1167	1.98738	-19.1991	-104.874	215.949	74.5266
12.1333	2.05696	-19.0495	-104.915	216.355	74.6378
12.15	2.12929	-18.8403	-104.848	216.803	74.7714
12.1667	2.2007	-18.7086	-104.905	217.268	74.8893
12.1833	2.2773	-18.373	-104.74	217.702	74.9917
12.2	2.35542	-18.2079	-104.867	218.169	75.1112
12.2167	2.43492	-17.9623	-104.846	218.704	75.2786
12.2333	2.52037	-17.7512	-104.902	219.196	75.4139
12.25	2.60841	-17.43	-104.851	219.656	75.5277
12.2667	2.69875	-17.2256	-104.817	220.125	75.6403
12.2833	2.78648	-16.9657	-104.865	220.678	75.7966
12.3	2.87819	-16.6724	-104.818	221.138	75.9191
12.3167	2.97691	-16.3512	-104.911	221.604	76.0343
12.3333	3.08128	-16.0984	-104.92	222.117	76.1802
12.35	3.18031	-15.8439	-104.884	222.659	76.343
12.3667	3.29186	-15.4636	-104.839	223.083	76.4523
12.3833	3.40141	-15.22	-104.886	223.621	76.5897
12.4	3.51509	-14.8498	-104.831	224.122	76.7298
12.4167	3.63289	-14.5725	-104.822	224.595	76.8487
12.4333	3.74886	-14.116	-104.851	225.118	77.0101
12.45	3.87627	-13.8085	-104.923	225.606	77.1204
12.4667	4.00887	-13.4974	-104.832	226.139	77.2877
12.4833	4.14528	-13.0575	-104.901	226.538	77.3779
12.5	4.28185	-12.6647	-104.771	227.057	77.5176
12.5167	4.42223	-12.2414	-104.903	227.534	77.6383
12.5333	4.56276	-11.8368	-104.872	227.989	77.7735
12.55	4.70345	-11.4434	-104.93	228.425	77.8875
12.5667	4.851	-11.0178	-104.813	228.878	78.0138
12.5833	4.99626	-10.6112	-104.911	229.284	78.1237
12.6	5.14793	-10.2358	-104.88	229.719	78.2317
12.6167	5.30357	-9.63677	-104.916	230.141	78.3386
12.6333	5.46547	-9.21242	-104.841	230.503	78.474
12.65	5.62859	-8.75038	-104.83	230.894	78.5818
12.6667	5.79674	-8.2914	-104.864	231.317	78.6692
12.6833	5.95985	-7.73537	-104.926	231.586	78.7376
12.7	6.12938	-7.27943	-104.791	231.939	78.8163
12.7167	6.30287	-6.7524	-104.804	232.201	78.8879
12.7333	6.47575	-6.18858	-104.84	232.504	78.9898
12.75	6.6526	-5.6736	-104.959	232.743	79.0514
12.7667	6.82701	-5.09956	-104.922	233.019	79.1344
12.7833	7.00554	-4.6389	-104.954	233.191	79.1819
12.8	7.17766	-3.97484	-104.877	233.435	79.2259
12.8167	7.36534	-3.44261	-104.887	233.584	79.2573
12.8333	7.54433	-2.93358	-104.836	233.742	79.3304
12.85	7.72865	-2.31194	-104.902	233.867	79.3453
12.8667	7.90855	-1.74202	-104.836	233.963	79.3667
12.8833	8.09273	-1.15196	-104.832	234.045	79.3993
12.9	8.27019	-0.511246	-104.954	234.061	79.3955
12.9167	8.44933	0.120468	-104.84	234.16	79.4198
12.9333	8.62343	0.715866	-104.856	234.077	79.417
12.95	8.79799	1.27617	-104.873	234.001	79.3974
12.9667	8.97377	1.83586	-104.97	233.916	79.36
12.9833	9.14772	2.42714	-104.911	233.814	79.3234
13	9.32228	3.12264	-104.898	233.657	79.2982
13.0167	9.4854	3.69133	-104.853	233.494	79.25
13.0333	9.65553	4.36424	-104.915	233.242	79.1752
13.05	9.81651	4.95262	-104.913	233.043	79.1174
13.0667	9.97383	5.56999	-104.869	232.74	79.0269
13.0833	10.1221	6.04744	-104.835	232.414	78.939
13.1	10.2697	6.7115	-104.758	232.086	78.8581
13.1167	10.4092	7.28905	-104.907	231.753	78.7696
13.1333	10.5434	7.88338	-104.92	231.347	78.6543
13.15	10.6731	8.4269	-104.865	230.94	78.5337
13.1667	10.7983	8.98659	-104.854	230.504	78.4161
13.1833	10.9155	9.46999	-104.902	230.068	78.3238
13.2	11.0198	10.0262	-104.93	229.475	78.1438
13.2167	11.1184	10.5781	-104.867	228.965	78.0119
13.2333	11.2012	11.0043	-104.918	228.402	77.8716
13.25	11.2846	11.4697	-104.887	227.761	77.6757
13.2667	11.3499	11.8595	-104.807	227.164	77.5274
13.2833	11.4164	12.362	-104.852	226.514	77.342
13.3	11.4654	12.7459	-104.84	225.888	77.18
13.3167	11.511	13.1065	-104.872	225.213	76.9958
13.3333	11.5406	13.5094	-104.915	224.58	76.8441
13.35	11.563	13.8515	-104.821	223.906	76.6515
13.3667	11.5733	14.1167	-104.869	223.229	76.4721
13.3833	11.5743	14.345	-104.904	222.477	76.2656
13.4	11.569	14.7199	-104.839	221.808	76.0981
13.4167	11.5536	14.875	-104.855	221.097	75.8807
13.4333	11.5365	15.0169	-104.808	220.417	75.6922
13.45	11.5098	15.1498	-104.909	219.716	75.4997
13.4667	11.4779	15.2767	-104.879	219.022	75.3213
13.4833	11.4336	15.3471	-104.833	218.363	75.1502
13.5	11.3906	15.4453	-104.787	217.691	74.9569
13.5167	11.3473	15.5372	-104.931	217.04	74.7869
13.5333	11.294	15.5085	-104.904	216.426	74.6171
13.55	11.2447	15.48	-104.859	215.825	74.4564
13.5667	11.186	15.3225	-104.923	215.224	74.2915
13.5833	11.1352	15.3089	-104.823	214.637	74.1251
13.6	11.0793	15.1151	-104.812	214.14	73.999
13.6167	11.0313	14.9853	-104.908	213.598	73.8496
13.6333	10.9829	14.8206	-104.778	213.109	73.7261
13.65	10.931	14.6217	-104.908	212.623	73.5835
13.6667	10.8895	14.351	-104.829	212.231	73.4843
13.6833	10.8448	14.0577	-104.867	211.758	73.354
13.7	10.8117	13.8515	-104.807	211.383	73.2487
13.7167	10.7767	13.6083	-104.934	211.003	73.1501
13.7333	10.7549	13.2549	-104.84	210.675	73.0676
13.75	10.7336	12.9444	-104.836	210.4	72.9972
13.7667	10.7226	12.6672	-104.906	210.062	72.905
13.7833	10.7121	12.315	-104.861	209.766	72.8111
13.8	10.7145	11.9698	-104.852	209.524	72.7515
13.8167	10.7171	11.6634	-104.775	209.284	72.6846
13.8333	10.7362	11.4089	-104.865	209.064	72.6246
13.85	10.7592	10.9487	-104.794	208.871	72.5678
13.8667	10.7844	10.6622	-104.8	208.654	72.5053
13.8833	10.819	10.4206	-104.802	208.547	72.4807
13.9	10.8509	10.1025	-104.723	208.36	72.4441
13.9167	10.8964	9.80736	-104.867	208.191	72.3838
13.9333	10.9374	9.46648	-104.85	208.027	72.3454
13.95	10.9927	9.26857	-104.753	207.875	72.2889
13.9667	11.045	8.89	-104.873	207.758	72.2617
13.9833	11.1063	8.61229	-104.826	207.583	72.2118
14	11.1637	8.3596	-104.861	207.483	72.1845
14.0167	11.2276	8.20641	-104.833	207.351	72.1542
14.0333	11.2928	7.96379	-104.82	207.213	72.1182
14.05	11.3546	7.87132	-104.95	207.091	72.0875
14.0667	11.4187	7.61574	-104.884	206.952	72.0461
14.0833	11.4797	7.53349	-104.912	206.846	72.0261
14.1	11.545	7.32658	-104.943	206.66	71.9683
14.1167	11.6007	7.26936	-104.893	206.532	71.9326
14.1333	11.6589	7.14058	-104.828	206.41	71.9065
14.15	11.7156	7.07085	-104.854	206.22	71.8539
14.1667	11.7722	7.00005	-104.872	206.069	71.8063
14.1833	11.8192	6.87126	-104.891	205.928	71.7692
14.2	11.8697	6.78963	-104.839	205.739	71.7246
14.2167	11.9126	6.75026	-104.858	205.578	71.666
14.2333	11.95	6.67687	-104.813	205.372	71.6131
14.25	11.9839	6.69121	-104.845	205.189	71.5669
14.2667	12.0089	6.59523	-104.892	205.018	71.5174
14.2833	12.0304	6.55113	-104.953	204.831	71.4645
14.3	12.0463	6.51176	-104.813	204.631	71.4201
14.3167	12.0556	6.52672	-104.87	204.437	71.3613
14.3333	12.0548	6.4463	-104.817	204.228	71.3087
14.35	12.0562	6.37886	-104.878	203.999	71.2449
14.3667	12.0487	6.32637	-104.779	203.785	71.2029
14.3833	12.0387	6.27754	-104.697	203.569	71.1388
14.4	12.0148	6.20125	-104.863	203.318	71.0661
14.4167	11.9903	6.14281	-104.85	203.061	71.0014
14.4333	11.9619	6.11427	-104.78	202.837	70.9432
14.45	11.9238	5.93422	-104.829	202.584	70.8607
14.4667	11.8906	5.84419	-104.917	202.376	70.8195
14.4833	11.8354	5.78102	-104.79	202.072	70.731
14.5	11.7861	5.66246	-104.935	201.861	70.6806
14.5167	11.7168	5.49919	-104.88	201.596	70.6084
14.5333	11.6457	5.41634	-104.819	201.35	70.5453
14.55	11.5743	5.19096	-104.915	201.084	70.4629
14.5667	11.496	5.03548	-104.846	200.828	70.3988
14.5833	11.4101	4.82796	-104.855	200.609	70.361
14.6	11.3189	4.6682	-104.853	200.308	70.2653
14.6167	11.2244	4.5771	-104.886	200.059	70.1943
14.6333	11.1254	4.34044	-104.78	199.808	70.1284
14.65	11.0249	4.07692	-104.926	199.583	70.0756
14.6667	10.9151	3.90709	-104.864	199.294	69.9909
14.6833	10.8083	3.65669	-104.881	199.052	69.9311
14.7	10.6915	3.35213	-104.903	198.846	69.8776
14.7167	10.5779	3.1472	-104.832	198.593	69.8069
14.7333	10.4519	2.87361	-104.75	198.328	69.7247
14.75	10.3255	2.53319	-104.944	198.09	69.6633
14.7667	10.1962	2.18147	-104.864	197.932	69.6313
14.7833	10.0652	1.8644	-104.911	197.663	69.5516
14.8	9.93218	1.6404	-104.967	197.444	69.4949
14.8167	9.79546	1.25282	-104.915	197.218	69.4312
14.8333	9.66576	0.914383	-104.862	196.967	69.3662
14.85	9.53331	0.566177	-105.021	196.824	69.32
14.8667	9.39781	0.181198	-104.926	196.57	69.2526
14.8833	9.25209	-0.240707	-104.896	196.36	69.1973
14.9	9.1198	-0.524979	-104.787	196.153	69.1378
14.9167	8.98018	-0.843277	-104.924	195.932	69.0795
14.9333	8.84056	-1.25389	-104.846	195.761	69.0357
14.95	8.69972	-1.66756	-104.808	195.604	68.9878
14.9667	8.56178	-2.04124	-104.869	195.384	68.9211
14.9833	8.42033	-2.43828	-104.871	195.213	68.8799
15	8.27766	-2.86919	-104.899	195.037	68.8282
15.0167	8.13881	-3.32695	-104.873	194.858	68.7861
15.0333	7.99416	-3.60588	-104.76	194.708	68.746
15.05	7.84966	-4.05235	-104.956	194.544	68.6955
15.0667	7.70836	-4.53819	-104.816	194.399	68.6568
15.0833	7.5695	-4.89998	-104.832	194.233	68.6131
15.1	7.42699	-5.21523	-104.872	194.076	68.5761
15.1167	7.2889	-5.66704	-104.864	193.953	68.5394
15.1333	7.15385	-6.09917	-104.841	193.819	68.5076
15.15	7.01225	-6.44844	-104.902	193.712	68.4763
15.1667	6.88042	-6.86028	-104.871	193.547	68.4338
15.1833	6.74934	-7.33177	-104.887	193.419	68.3964
15.2	6.62132	-7.71202	-104.873	193.298	68.3665
15.2167	6.49361	-7.99339	-104.869	193.175	68.3323
15.2333	6.37154	-8.3976	-104.923	193.057	68.3077
15.25	6.24565	-8.78914	-104.834	192.953	68.2768
15.2667	6.13045	-9.18434	-104.858	192.856	68.2511
15.2833	6.00487	-9.50493	-104.825	192.758	68.2247
15.3	5.88463	-9.90974	-104.855	192.674	68.202
15.3167	5.7679	-10.2734	-104.869	192.531	68.1646
15.3333	5.65514	-10.5814	-104.88	192.461	68.1397
15.35	5.53673	-10.9225	-104.842	192.359	68.1228
15.3667	5.42671	-11.2699	-104.768	192.278	68.0906
15.3833	5.32188	-11.702	-104.965	192.228	68.0926
15.4	5.20958	-11.9172	-104.878	192.146	68.0601
15.4167	5.10216	-12.233	-104.884	192.061	68.0421
15.4333	4.99214	-12.5944	-104.868	191.985	68.0172
15.45	4.89601	-12.9043	-104.808	191.922	68.0058
15.4667	4.79073	-13.2172	-104.8	191.815	67.9742
15.4833	4.6978	-13.4794	-104.778	191.769	67.9658
15.5	4.59709	-13.8461	-104.912	191.701	67.9476
15.5167	4.50218	-14.094	-104.816	191.621	67.9224
15.5333	4.4175	-14.3705	-104.98	191.567	67.9078
15.55	4.32106	-14.6465	-104.872	191.492	67.8861
15.5667	4.23164	-14.9368	-104.854	191.476	67.8884
15.5833	4.14681	-15.1585	-104.862	191.4	67.8693
15.6	4.06303	-15.4464	-104.911	191.328	67.8553
15.6167	3.97469	-15.6831	-104.863	191.292	67.8429
15.6333	3.89183	-15.8761	-104.894	191.273	67.8339
15.65	3.81111	-16.1277	-104.879	191.178	67.8054
15.6667	3.74321	-16.3863	-104.981	191.136	67.7984
15.6833	3.66585	-16.6766	-104.919	191.085	67.784
15.7	3.58452	-16.8316	-104.848	191.069	67.781
15.7167	3.50868	-17.0974	-104.866	191.029	67.7694
15.7333	3.43376	-17.2984	-104.909	190.984	67.7599
15.75	3.36708	-17.5153	-104.928	190.935	67.7451
15.7667	3.29933	-17.7137	-104.927	190.908	67.7416
15.7833	3.23113	-17.8843	-104.932	190.848	67.7262
15.8	3.16338	-18.0958	-104.83	190.835	67.7201
15.8167	3.10417	-18.2871	-104.875	190.788	67.71
15.8333	3.03978	-18.4522	-104.729	190.772	67.701
15.85	2.98317	-18.6352	-104.926	190.716	67.6859
15.8667	2.9203	-18.8177	-104.872	190.7	67.6809
15.8833	2.86324	-18.9475	-104.949	190.671	67.6728
15.9	2.80678	-19.1723	-104.776	190.652	67.672
15.9167	2.74696	-19.2861	-104.886	190.663	67.6902
15.9333	2.69508	-19.4566	-104.949	190.59	67.6586
15.95	2.6371	-19.5335	-104.869	190.559	67.6443
15.9667	2.58492	-19.741	-104.914	190.546	67.6518
15.9833	2.53502	-19.9865	-104.851	190.502	67.6312
16	2.48604	-20.0729	-104.854	190.499	67.6339
16.0167	2.43553	-20.1998	-104.957	190.482	67.6275
16.0333	2.39372	-20.3132	-104.871	190.44	67.6115
16.05	2.34612	-20.4527	-104.837	190.441	67.6106
16.0667	2.30537	-20.5271	-104.862	190.449	67.6167
16.0833	2.26021	-20.6815	-104.897	190.423	67.6086
16.1	2.22038	-20.8251	-104.841	190.378	67.5977
16.1167	2.17949	-20.9008	-104.786	190.347	67.5842
16.1333	2.13814	-20.9681	-104.829	190.348	67.5849
16.15	2.10167	-21.1297	-104.871	190.32	67.5709
16.1667	2.06398	-21.2472	-104.883	190.307	67.5726
16.1833	2.03468	-21.3538	-104.9	190.306	67.5837
16.2	1.99028	-21.5339	-104.963	190.291	67.5655
16.2167	1.96144	-21.6036	-104.874	190.281	67.5657
16.2333	1.91887	-21.7181	-104.847	190.25	67.5561
16.25	1.88698	-21.6679	-104.948	190.228	67.5492
16.2667	1.85295	-21.8313	-104.797	190.221	67.5515
16.2833	1.82381	-21.9045	-104.886	190.209	67.5419
16.3	1.78917	-22.0583	-104.844	190.2	67.541
16.3167	1.75728	-22.0571	-104.804	190.226	67.5544
16.3333	1.72859	-22.1949	-104.841	190.187	67.5355
16.35	1.69456	-22.2788	-104.925	190.166	67.53
16.3667	1.6732	-22.2532	-104.88	190.165	67.5349
16.3833	1.63826	-22.4201	-104.87	190.148	67.5286
16.4	1.60835	-22.5274	-104.945	190.165	67.541
16.4167	1.57829	-22.599	-104.761	190.141	67.5344
16.4333	1.55434	-22.6371	-104.834	190.144	67.5378
16.45	1.52779	-22.6836	-104.745	190.115	67.5243
16.4667	1.50734	-22.7355	-104.924	190.117	67.5329
16.4833	1.48384	-22.8118	-104.844	190.083	67.517
16.5	1.45912	-22.8767	-104.952	189.954	67.5246
16.5167	1.43776	-22.9388	-104.886	189.083	67.9553
16.5333	1.4167	-23.0395	-104.922	189.033	67.9473
16.55	1.39977	-22.9191	-104.839	189.054	67.9574
16.5667	1.37901	-23.0633	-104.887	189.038	67.9441
16.5833	1.35567	-23.1199	-104.856	189.038	67.9482
16.6	1.33156	-23.214	-104.846	189.005	67.9391
16.6167	1.31248	-23.1593	-104.967	189.015	67.9403
16.6333	1.29463	-23.2922	-104.85	189.019	67.9377
16.65	1.27327	-23.335	-105.052	189.009	67.9334
16.6667	1.25618	-23.319	-104.813	188.999	67.9379
16.6833	1.23573	-23.3863	-104.932	189.004	67.9356
16.7	1.222	-23.4626	-104.874	188.972	67.9238
16.7167	1.20399	-23.53	-104.894	188.968	67.9208
16.7333	1.19392	-23.4853	-104.785	188.976	67.9212
16.75	1.1718	-23.5305	-104.827	188.974	67.9246
16.7667	1.1602	-23.5223	-104.872	188.955	67.9182
16.7833	1.13945	-23.6254	-104.917	188.951	67.915
16.8	1.12083	-23.6117	-104.857	188.929	67.9101
16.8167	1.10085	-23.7171	-104.87	188.936	67.9084
16.8333	1.08299	-23.7196	-104.802	188.953	67.9148
16.85	1.06529	-23.7273	-104.937	188.948	67.9137
16.8667	1.04912	-23.7475	-104.893	188.936	67.911
16.8833	1.03539	-23.7749	-104.871	188.926	67.909
16.9	1.02104	-23.8906	-104.867	188.913	67.9083
16.9167	1.01051	-23.8488	-104.916	188.917	67.9089
16.9333	0.993118	-23.921	-104.798	188.906	67.9055
16.95	0.977707	-23.94	-104.873	188.89	67.8938
16.9667	0.960617	-23.9823	-104.866	188.881	67.8941
16.9833	0.950394	-23.9306	-104.875	188.872	67.8877
17	0.932999	-24.0389	-104.79	188.891	67.9044
17.0167	0.921707	-24.073	-104.968	188.867	67.8941
17.0333	0.912705	-24.0635	-104.892	188.87	67.889
17.05	0.896683	-24.1093	-104.879	188.874	67.8921
17.0667	0.890884	-24.0408	-104.95	188.868	67.8913
17.0833	0.885239	-24.1343	-104.869	188.841	67.8867
17.1	0.881577	-24.1677	-104.828	188.836	67.8811
17.1167	0.872726	-24.2208	-104.854	188.851	67.8906
17.1333	0.866776	-24.253	-104.869	188.854	67.8829
17.15	0.856705	-24.2727	-104.918	188.837	67.873
17.1667	0.849686	-24.2625	-104.862	188.832	67.878
17.1833	0.837479	-24.3084	-104.875	188.885	67.8976
17.2	0.832596	-24.3394	-104.789	188.853	67.8957
17.2167	0.830612	-24.2815	-104.922	188.824	67.8803
17.2333	0.830002	-24.3794	-105.014	188.836	67.887
17.25	0.832443	-24.3656	-104.93	188.829	67.8793
17.2667	0.825882	-24.4134	-104.929	188.808	67.8754
17.2833	0.828018	-24.3674	-104.891	188.806	67.877
17.3	0.819931	-24.461	-104.854	188.8	67.8727
17.3167	0.816727	-24.5373	-104.894	188.827	67.8812
17.3333	0.806503	-24.5397	-104.933	188.799	67.8741
17.35	0.804977	-24.5307	-104.817	188.799	67.8698
17.3667	0.790939	-24.5344	-104.953	188.796	67.8687
17.3833	0.784836	-24.5492	-104.96	188.809	67.8719
17.4	0.777512	-24.5075	-104.923	188.803	67.8663
17.4167	0.763626	-24.5301	-104.962	188.773	67.8674
17.4333	0.756149	-24.4979	-104.956	188.786	67.8713
17.45	0.744247	-24.4979	-104.871	188.786	67.87
17.4667	0.737534	-24.4456	-104.872	188.795	67.8687
17.4833	0.724411	-24.5063	-104.868	188.794	67.8693
17.5	0.719376	-24.5535	-104.758	188.775	67.8599
17.5167	0.708237	-24.5004	-104.956	188.789	67.8716
17.5333	0.698471	-24.5278	-104.792	188.814	67.8754
17.55	0.682907	-24.5617	-104.902	188.787	67.8648
17.5667	0.678635	-24.5486	-104.816	188.794	67.8716
17.5833	0.674667	-24.5158	-104.854	188.789	67.8698
17.6	0.665512	-24.5867	-104.833	188.82	67.8742
17.6167	0.659561	-24.6142	-104.848	188.799	67.8675
17.6333	0.652542	-24.6154	-104.928	188.81	67.8736
17.65	0.647965	-24.5861	-104.94	188.794	67.8774
17.6667	0.634995	-24.6232	-104.905	188.78	67.8643
17.6833	0.625534	-24.6958	-104.968	188.831	67.8761
17.7	0.620346	-24.6493	-104.802	188.806	67.8602
17.7167	0.615463	-24.6827	-104.76	188.825	67.8808
17.7333	0.607681	-24.7167	-104.885	188.821	67.8689
17.75	0.601578	-24.7042	-104.834	188.821	67.8686
17.7667	0.600205	-24.6911	-104.782	188.863	67.8806
17.7833	0.593338	-24.712	-104.889	188.849	67.8742
17.8	0.594101	-24.7405	-104.902	188.838	67.8751
17.8167	0.588608	-24.7298	-104.935	188.864	67.8826
17.8333	0.586624	-24.7602	-104.879	188.846	67.8817
17.85	0.5793	-24.8306	-104.854	188.848	67.8758
17.8667	0.583115	-24.7071	-104.901	188.841	67.8759
17.8833	0.581894	-24.7221	-104.944	188.84	67.8754
17.9	0.582657	-24.7167	-104.919	188.837	67.8788
17.9167	0.579758	-24.7996	-104.82	188.834	67.8796
17.9333	0.573502	-24.8389	-104.808	188.807	67.8638
17.95	0.574417	-24.7633	-104.927	188.808	67.8701
17.9667	0.570755	-24.7906	-104.82	188.796	67.8657
17.9833	0.567246	-24.8205	-104.928	188.79	67.8625
18	0.567856	-24.8574	-104.781	188.765	67.8498
18.0167	0.568924	-24.8306	-105.008	188.767	67.8512
18.0333	0.560837	-24.8824	-104.734	188.762	67.8552
18.05	0.560532	-24.8669	-104.996	188.761	67.855
18.0667	0.555344	-24.7602	-104.873	188.752	67.8454
18.0833	0.553665	-24.8174	-104.951	188.725	67.8411
18.1	0.550461	-25.0034	-104.856	188.732	67.8446
18.1167	0.544052	-24.8663	-104.911	188.73	67.8358
18.1333	0.537796	-24.8866	-104.874	188.73	67.8376
18.15	0.533524	-24.8734	-104.835	188.763	67.8492
18.1667	0.533676	-24.9038	-104.914	188.744	67.8429
18.1833	0.527725	-24.8853	-104.947	188.738	67.8373
18.2	0.527878	-24.8711	-104.895	188.747	67.8402
18.2167	0.521317	-24.9725	-104.949	188.737	67.839
18.2333	0.526047	-24.9229	-104.852	188.734	67.8292
18.25	0.517807	-24.864	-104.889	188.76	67.8408
18.2667	0.51918	-24.8431	-104.845	188.757	67.8393
18.2833	0.513229	-24.9265	-104.902	188.776	67.8474
18.3	0.508804	-24.8718	-104.803	188.794	67.8536
18.3167	0.506668	-24.8681	-104.85	188.805	67.8518
18.3333	0.50621	-24.948	-104.819	188.781	67.8465
18.35	0.500259	-24.9528	-104.94	188.792	67.8471
18.3667	0.494766	-24.9444	-104.832	188.788	67.8449
18.3833	0.491867	-24.889	-104.845	188.79	67.8465
18.4	0.485764	-24.9331	-104.822	188.799	67.8545
18.4167	0.485611	-24.9528	-104.815	188.78	67.839
18.4333	0.482864	-24.9337	-104.845	188.784	67.8376
18.45	0.483322	-24.9038	-104.828	188.78	67.8405
18.4667	0.477219	-24.9778	-104.787	188.787	67.8469
18.4833	0.472641	-24.9146	-104.943	188.789	67.8588
18.5	0.460434	-24.9998	-104.876	188.779	67.8487
18.5167	0.457687	-25.0398	-104.921	188.773	67.8445
18.5333	0.454178	-25.0678	-104.826	188.763	67.8449
18.55	0.445328	-24.9754	-104.943	188.777	67.8498
18.5667	0.444412	-24.9725	-104.913	188.734	67.8364
18.5833	0.437546	-24.9897	-104.955	188.749	67.8417
18.6	0.441208	-24.9867	-104.88	188.732	67.8356
18.6167	0.436478	-25.0166	-104.901	188.732	67.8411
18.6333	0.434494	-25.0117	-104.831	188.726	67.8419
18.65	0.428848	-25.0291	-104.893	188.709	67.8335
18.6667	0.428543	-24.9354	-104.933	188.718	67.8378
18.6833	0.426559	-24.9522	-104.819	188.705	67.8359
18.7	0.41954	-24.9671	-104.851	188.728	67.8416
18.7167	0.4142	-24.9766	-104.884	188.699	67.8332
18.7333	0.407791	-24.9116	-104.81	188.733	67.8384
18.75	0.410385	-24.9641	-104.882	188.72	67.8484
18.7667	0.401535	-24.976	-105.007	188.723	67.8361
18.7833	0.401535	-24.9992	-104.851	188.722	67.8341
18.8	0.402298	-25.032	-104.853	188.744	67.848
18.8167	0.403366	-25.0285	-104.768	188.728	67.8387
18.8333	0.398788	-25.1	-104.97	188.738	67.8437
18.85	0.394669	-25.0559	-104.93	188.757	67.8504
18.8667	0.38765	-25.0767	-104.8	188.765	67.8553
18.8833	0.38826	-25.0398	-104.829	188.773	67.8573
18.9	0.385208	-25.0523	-104.938	188.826	67.8666
18.9167	0.381699	-25.0057	-104.751	188.776	67.8507
18.9333	0.385513	-25.1113	-104.885	188.778	67.8532
18.95	0.380478	-25.1357	-104.828	188.782	67.8509
18.9667	0.383377	-25.0559	-104.831	188.809	67.8684
18.9833	0.376968	-25.0684	-104.774	188.776	67.8533
19	0.380936	-25.0869	-104.945	188.762	67.841
19.0167	0.376511	-25.1261	-104.901	188.755	67.8428
19.0333	0.371475	-25.1316	-104.867	188.767	67.8417
19.05	0.366287	-25.1148	-104.755	188.758	67.8393
19.0667	0.362625	-25.0816	-104.888	188.742	67.8489
19.0833	0.361862	-25.0826	-104.946	188.732	67.8352
19.1	0.361252	-25.0379	-104.842	188.732	67.8303
19.1167	0.362167	-25.1518	-104.922	188.705	67.8243
19.1333	0.353775	-25.1548	-104.933	188.72	67.8353
19.15	0.356827	-25.0945	-104.897	188.73	67.8416
19.1667	0.356827	-25.0851	-104.961	188.714	67.8376
19.1833	0.353775	-25.1405	-104.826	188.686	67.8336
19.2	0.351334	-25.125	-104.934	188.773	67.8646
19.2167	0.352707	-25.082	-104.985	188.697	67.8271
19.2333	0.352402	-25.2448	-104.956	188.674	67.8268
19.25	0.350266	-25.1954	-104.879	188.677	67.8323
19.2667	0.349503	-25.1704	-104.882	188.688	67.8336
19.2833	0.350723	-25.125	-104.912	188.711	67.8404
19.3	0.349808	-25.2001	-104.816	188.661	67.8284
19.3167	0.342178	-25.178	-105.01	188.664	67.8298
19.3333	0.341568	-25.1257	-104.857	188.665	67.8323
19.35	0.33989	-25.1698	-104.87	188.65	67.8211
19.3667	0.344467	-25.1398	-104.771	188.652	67.8222
19.3833	0.342026	-25.1995	-104.884	188.701	67.869
19.4	0.341721	-25.0904	-104.965	188.65	67.8208
19.4167	0.339127	-25.209	-104.947	188.639	67.8111
19.4333	0.338516	-25.2317	-104.921	188.668	67.8211
19.45	0.337906	-25.2161	-104.867	188.629	67.8072
19.4667	0.337143	-25.2448	-104.82	188.659	67.8164
19.4833	0.3405	-25.1823	-104.971	188.639	67.8179
19.5	0.341263	-25.1864	-104.911	188.644	67.8172
19.5167	0.339127	-25.2085	-104.921	188.642	67.8179
19.5333	0.333633	-25.2401	-104.902	188.677	67.8286
19.55	0.33699	-25.2335	-104.934	188.632	67.8115
19.5667	0.334396	-25.227	-104.854	188.611	67.805
19.5833	0.338364	-25.122	-104.923	188.634	67.8129
19.6	0.340652	-25.209	-104.884	188.603	67.7937
19.6167	0.341873	-25.2514	-104.844	188.649	67.8219
19.6333	0.343246	-25.1965	-104.806	188.636	67.8053
19.65	0.34584	-25.1632	-104.853	188.607	67.8053
19.6667	0.35347	-25.2168	-104.906	188.61	67.8002
19.6833	0.359421	-25.1929	-104.927	188.598	67.7955
19.7	0.37178	-25.1704	-104.93	188.629	67.8077
19.7167	0.378342	-25.2221	-104.86	188.609	67.7958
19.7333	0.386581	-25.2215	-104.92	188.595	67.7921
19.75	0.393143	-25.2728	-104.911	188.598	67.7938
19.7667	0.403519	-25.1894	-104.85	188.591	67.7891
19.7833	0.412521	-25.178	-104.923	188.614	67.7982
19.8	0.419388	-25.209	-104.831	188.615	67.7985
19.8167	0.426712	-25.1852	-104.939	188.603	67.7914
19.8333	0.433121	-25.2079	-104.826	188.631	67.8005
19.85	0.439377	-25.2049	-104.793	188.591	67.79
19.8667	0.443039	-25.2305	-104.792	188.601	67.7891
19.8833	0.446701	-25.1888	-104.931	188.612	67.7941
19.9	0.442429	-25.2341	-104.804	188.598	67.7897
19.9167	0.447311	-25.0816	-104.829	188.614	67.7901
19.9333	0.434647	-25.2543	-104.997	188.582	67.7801
19.95	0.419235	-25.1608	-105.003	188.576	67.7749
19.9667	0.399094	-25.2108	-104.849	188.601	67.7796
19.9833	0.371017	-25.1833	-104.966	188.605	67.7845
20	0.33165	-25.1638	-104.934	188.576	67.7816
20.0167	0.283432	-25.1614	-104.948	188.593	67.775
20.0333	0.216751	-25.2198	-104.872	188.583	67.7718
20.05	0.13176	-25.2877	-104.878	188.601	67.7799
20.0667	0.0315094	-25.1452	-104.916	188.595	67.7842
20.0833	-0.101547	-25.1977	-104.862	188.615	67.7856
20.1	-0.263596	-25.1714	-104.916	188.61	67.7921
20.1167	-0.464706	-25.2293	-104.972	188.586	67.7769
20.1333	-0.719681	-25.1536	-104.855	188.582	67.7811
20.15	-1.04042	-25.2168	-104.892	188.593	67.7813
20.1667	-1.44112	-25.1923	-104.852	188.576	67.7822
20.1833	-1.95564	-25.1714	-104.879	188.587	67.7987
20.2	-2.61635	-25.1632	-104.888	188.583	67.7932
20.2167	-3.46443	-25.2311	-104.872	188.575	67.7923
20.2333	-4.55544	-25.2699	-104.857	188.596	67.7924
20.25	-5.9716	-25.2615	-104.865	188.596	67.8126
20.2667	-7.80037	-25.3271	-104.702	188.652	67.8411
20.2833	-10.1582	-25.3115	-104.944	188.641	67.8294
20.3	-13.2023	-25.348	-104.762	188.626	67.8475
20.3167	-17.0856	-25.4212	-104.824	188.6	67.8552
20.3333	-22.051	-25.5578	-104.926	188.59	67.8419
20.35	-28.3549	-25.6417	-104.799	188.6	67.8486
20.3667	-36.3187	-25.7229	-104.896	188.642	67.878
20.3833	-46.3291	-25.8408	-104.867	188.616	67.9032
20.4	-58.8432	-26.0912	-104.883	188.624	67.907
20.4167	-74.4032	-26.3152	-104.886	188.631	67.958
20.4333	-93.6076	-26.6532	-104.853	188.643	67.9716
20.45	-117.096	-27.095	-104.918	188.666	68.0184
20.4667	-145.491	-27.6165	-104.811	188.715	68.0624
20.4833	-179.329	-28.3454	-104.765	188.73	68.0824
20.5	-218.914	-29.0846	-104.821	188.753	68.1091
20.5167	-264.232	-30.2647	-104.967	188.796	68.1284
20.5333	-314.798	-31.6439	-104.789	188.816	68.1321
20.55	-369.658	-33.3523	-104.973	188.86	68.1446
20.5667	-427.383	-35.557	-104.878	188.945	68.144
20.5833	-486.231	-38.2917	-104.97	188.963	68.1217
20.6	-544.196	-41.6111	-104.883	189.032	68.1077
20.6167	-599.182	-45.6188	-104.862	189.086	68.0827
20.6333	-649.089	-50.4934	-104.922	189.105	68.0543
20.65	-692.023	-56.2542	-104.841	189.141	68.0047
20.6667	-726.477	-62.987	-104.846	189.178	67.9475
20.6833	-751.287	-70.6355	-104.893	189.197	67.8672
20.7	-765.729	-79.2907	-104.888	189.206	67.8184
20.7167	-769.532	-88.8108	-104.858	189.199	67.7337
20.7333	-762.811	-99.0121	-104.939	189.197	67.6878
20.75	-746.067	-109.788	-104.905	189.16	67.6307
20.7667	-720.182	-120.973	-104.828	189.154	67.6037
20.7833	-686.311	-132.212	-104.864	189.105	67.5567
20.8	-645.814	-143.13	-104.999	189.068	67.5454
20.8167	-600.217	-153.735	-104.967	189.006	67.5269
20.8333	-551.087	-163.537	-104.92	188.993	67.5373
20.85	-505.213	-172.312	-104.873	188.927	67.5347
20.8667	-453.789	-179.824	-104.866	188.876	67.5571
20.8833	-403.156	-185.952	-104.793	188.851	67.5617
20.9	-354.427	-190.517	-104.828	188.786	67.6008
20.9167	-308.533	-193.445	-104.824	188.76	67.6038
20.9333	-266.164	-194.772	-104.867	188.782	67.6537
20.95	-227.774	-194.615	-104.925	188.749	67.6646
20.9667	-193.588	-192.736	-104.768	188.717	67.6942
20.9833	-163.595	-189.447	-104.924	188.682	67.7041
21	-137.656	-184.935	-104.888	188.67	67.7163
21.0167	-115.505	-179.898	-104.94	188.609	67.7166
21.0333	-96.8194	-173.454	-104.846	188.64	67.7522
21.05	-81.2	-166.139	-104.823	188.625	67.7551
21.0667	-68.2644	-158.474	-104.865	188.625	67.7692
21.0833	-57.6255	-150.316	-104.848	188.602	67.7642
21.1	-48.9175	-142.015	-104.964	188.608	67.7721
21.1167	-41.8179	-133.74	-104.897	188.592	67.7718
21.1333	-36.0313	-125.55	-104.902	188.605	67.7755
21.15	-31.3068	-117.613	-104.88	188.581	67.7712
21.1667	-27.4435	-109.846	-104.786	188.578	67.7743
21.1833	-24.2702	-102.596	-104.819	188.568	67.7732
21.2	-21.6299	-95.6641	-104.772	188.582	67.7755
21.2167	-19.4256	-89.2977	-104.919	188.566	67.7738
21.2333	-17.5553	-83.2616	-104.75	188.563	67.7737
21.25	-15.9624	-77.8548	-104.784	188.569	67.7744
21.2667	-14.576	-72.8063	-104.872	188.553	67.7718
21.2833	-13.3579	-68.2209	-104.9	188.562	67.7728
21.3	-12.2768	-64.0069	-104.943	188.569	67.785
21.3167	-11.3053	-60.2441	-104.956	188.562	67.7709
21.3333	-10.4259	-56.8836	-104.822	188.555	67.7726
21.35	-9.61418	-53.7525	-104.867	188.566	67.7686
21.3667	-8.8691	-51.034	-104.782	188.566	67.7729
21.3833	-8.18108	-48.5555	-104.969	188.571	67.7778
21.4	-7.54097	-46.3067	-104.936	188.589	67.7918
21.4167	-6.94893	-44.2699	-104.732	188.56	67.774
21.4333	-6.41075	-42.4891	-104.836	188.534	67.7639
21.45	-5.90843	-40.9464	-104.959	188.551	67.7712
21.4667	-5.45525	-39.4421	-104.888	188.562	67.7805
21.4833	-5.04311	-38.0235	-104.787	188.545	67.772
21.5	-4.68239	-36.9578	-104.817	188.53	67.763
21.5167	-4.36821	-35.8163	-104.926	188.531	67.7674
21.5333	-4.09691	-34.7822	-104.845	188.559	67.7738
21.55	-3.88969	-33.987	-104.84	188.562	67.785
21.5667	-3.73558	-33.2092	-104.898	188.551	67.7705
21.5833	-3.64845	-32.4384	-104.843	188.555	67.7795
21.6	-3.63106	-31.7852	-105.004	188.543	67.7711
21.6167	-3.68523	-31.1695	-104.931	188.555	67.7807
21.6333	-3.79997	-30.6736	-104.975	188.533	67.7731
21.65	-3.98415	-30.1604	-104.869	188.541	67.7737
21.6667	-4.23378	-29.6305	-104.835	188.567	67.7793
21.6833	-4.54704	-29.2484	-104.887	188.569	67.7798
21.7	-4.9131	-28.8526	-104.921	188.549	67.7717
21.7167	-5.32967	-28.5355	-104.888	188.596	67.7891
21.7333	-5.77049	-28.2906	-104.956	188.567	67.7738
21.75	-6.22246	-28.0427	-104.862	188.561	67.7657
21.7667	-6.66618	-27.7441	-104.855	188.56	67.766
21.7833	-7.06902	-27.468	-104.872	188.58	67.7674
21.8	-7.41921	-27.3042	-104.804	188.561	67.7593
21.8167	-7.67906	-27.179	-104.89	188.595	67.7682
21.8333	-7.82524	-27.0121	-104.786	188.59	67.7657
21.85	-7.83226	-26.8935	-104.942	188.574	67.761
21.8667	-7.68974	-26.8417	-104.886	188.6	67.7686
21.8833	-7.37709	-26.8029	-104.797	188.602	67.7633
21.9	-6.88088	-26.6235	-104.865	188.583	67.7627
21.9167	-6.28334	-26.6407	-104.847	188.583	67.7595
21.9333	-5.44212	-26.6134	-104.939	188.581	67.7572
21.95	-4.43474	-26.6026	-104.923	188.608	67.7668
21.9667	-3.24074	-26.5585	-104.872	188.57	67.7566
21.9833	-1.89018	-26.5406	-104.825	188.577	67.7573
22	-0.386734	-26.4512	-104.849	188.576	67.7584
22.0167	1.25786	-26.3464	-104.847	188.631	67.779
22.0333	3.03764	-26.3105	-104.752	188.613	67.7714
22.05	4.94499	-26.2736	-104.874	188.616	67.7787
22.0667	6.97472	-26.0578	-104.912	188.634	67.777
22.0833	9.13094	-25.8224	-104.817	188.636	67.7697
22.1	11.4202	-25.612	-104.91	188.654	67.7818
22.1167	13.8523	-25.3318	-104.836	188.63	67.7654
22.1333	16.4292	-24.9706	-104.838	188.657	67.7789
22.15	19.1801	-24.5051	-104.855	188.665	67.7691
22.1667	22.1178	-24.036	-104.804	188.678	67.7718
22.1833	25.2776	-23.5133	-104.788	188.711	67.7735
22.2	28.7124	-22.7737	-104.887	188.755	67.7935
22.2167	32.4877	-22.1084	-104.933	188.757	67.7766
22.2333	36.7223	-21.3001	-104.879	188.772	67.7683
22.25	41.5516	-20.3317	-104.804	188.797	67.7775
22.2667	47.1413	-19.2289	-104.938	188.812	67.7717
22.2833	53.5452	-18.1261	-104.86	188.808	67.7883
22.3	60.5708	-16.7834	-104.948	188.797	67.8037
22.3167	67.5095	-15.2491	-104.808	188.776	67.8234
22.3333	73.1803	-13.5128	-104.908	188.701	67.8364
22.35	76.1344	-11.5154	-104.95	188.684	67.8596
22.3667	75.2123	-9.22188	-104.929	188.632	67.8953
22.3833	69.8621	-6.45439	-104.875	188.533	67.8819
22.4	60.2583	-3.27751	-104.797	188.475	67.8698
22.4167	47.1461	0.400009	-104.965	188.432	67.8426
22.4333	31.6904	4.90242	-104.927	188.397	67.8245
22.45	15.3135	10.0994	-104.821	188.365	67.8111
22.4667	-0.557632	15.9359	-104.892	188.362	67.7985
22.4833	-14.7308	22.3696	-104.929	188.36	67.7822
22.5	-26.5044	28.953	-104.832	188.326	67.7563
22.5167	-35.6495	35.237	-105.006	188.313	67.7422
22.5333	-42.3696	40.9281	-104.728	188.338	67.7374
22.55	-47.0251	45.6828	-104.895	188.341	67.7233
22.5667	-50.0588	49.2704	-104.759	188.331	67.7117
22.5833	-51.8603	51.4413	-104.844	188.353	67.7096
22.6	-52.7277	52.3716	-104.886	188.352	67.7038
22.6167	-52.9032	52.132	-104.921	188.351	67.6975
22.6333	-52.5625	50.8476	-104.906	188.345	67.691
22.65	-51.8324	48.7072	-104.86	188.356	67.6897
22.6667	-50.8123	46.0213	-104.926	188.37	67.6989
22.6833	-49.5817	42.9762	-104.85	188.361	67.6893
22.7	-48.1933	39.577	-104.913	188.354	67.6888
22.7167	-46.6883	35.9583	-104.769	188.399	67.7091
22.7333	-45.0941	32.3748	-104.819	188.373	67.6893
22.75	-43.4457	28.7949	-104.89	188.398	67.6962
22.7667	-41.7487	25.2241	-104.858	188.39	67.6951
22.7833	-40.032	21.6567	-104.911	188.409	67.6963
22.8	-38.3079	18.3851	-104.909	188.412	67.6962
22.8167	-36.5707	15.0954	-104.852	188.436	67.7009
22.8333	-34.8499	11.953	-104.902	188.41	67.6962
22.85	-33.1365	8.9431	-104.837	188.427	67.6992
22.8667	-31.4512	6.14815	-104.923	188.44	67.7111
22.8833	-29.7811	3.46367	-104.964	188.437	67.7015
22.9	-28.1492	0.96077	-104.767	188.438	67.7093
22.9167	-26.5481	-1.42021	-104.925	188.451	67.7132
22.9333	-24.9947	-3.73344	-104.894	188.451	67.7093
22.95	-23.4728	-5.84892	-104.904	188.441	67.7111
22.9667	-22.1439	-7.86461	-104.858	188.449	67.7132
22.9833	-20.7238	-9.60396	-104.963	188.461	67.7212
23	-19.3485	-11.3522	-104.866	188.465	67.7291
23.0167	-18.0305	-12.9508	-104.946	188.45	67.7096
23.0333	-16.7686	-14.4689	-104.897	188.467	67.7132
23.05	-15.5698	-15.7087	-104.92	188.447	67.7091
23.0667	-14.4257	-16.9997	-104.828	188.476	67.7151
23.0833	-13.3521	-18.1911	-104.949	188.464	67.7097
23.1	-12.3356	-19.1883	-104.872	188.472	67.7149
23.1167	-11.3831	-20.0819	-104.796	188.484	67.7177
23.1333	-10.4931	-20.9193	-104.893	188.497	67.721
23.15	-9.6711	-21.7628	-104.824	188.471	67.7227
23.1667	-8.90923	-22.3981	-104.851	188.486	67.7525
23.1833	-8.20046	-23.0526	-104.867	188.501	67.7264
23.2	-7.4897	-23.5908	-104.846	188.478	67.7177
23.2167	-6.89751	-24.1856	-104.882	188.474	67.7242
23.2333	-6.36498	-24.5707	-104.772	188.472	67.7195
23.25	-5.87502	-24.9563	-104.992	188.475	67.7149
23.2667	-5.43404	-25.3437	-104.877	188.494	67.7277
23.2833	-5.02083	-25.5154	-104.88	188.487	67.7157
23.3	-4.65508	-25.7639	-104.842	188.475	67.714
23.3167	-4.32228	-25.9577	-104.898	188.495	67.723
23.3333	-4.01833	-26.1776	-104.91	188.464	67.716
23.35	-3.74138	-26.2319	-104.838	188.488	67.7245
23.3667	-3.48885	-26.403	-104.914	188.472	67.7271
23.3833	-3.25523	-26.4774	-104.905	188.484	67.7203
23.4	-3.0468	-26.4953	-104.896	188.478	67.7184
23.4167	-2.85347	-26.5437	-104.838	188.494	67.7259
23.4333	-2.68013	-26.6181	-104.871	188.503	67.7268
23.45	-2.52113	-26.6294	-104.771	188.483	67.7248
23.4667	-2.3661	-26.6074	-104.853	188.496	67.7287
23.4833	-2.23503	-26.5603	-104.849	188.499	67.7296
23.5	-2.10381	-26.5704	-104.768	188.518	67.7422
23.5167	-1.98998	-26.5919	-104.91	188.521	67.7447
23.5333	-1.88087	-26.4965	-104.996	188.478	67.7259
23.55	-1.78215	-26.4899	-104.914	188.485	67.7253
23.5667	-1.68968	-26.5263	-104.928	188.492	67.7329
23.5833	-1.59996	-26.3934	-104.725	188.513	67.7401
23.6	-1.52016	-26.3224	-104.852	188.483	67.7267
23.6167	-1.44295	-26.3064	-104.864	188.511	67.7493
23.6333	-1.37321	-26.2652	-104.874	188.504	67.7375
23.65	-1.30379	-26.2194	-104.86	188.493	67.7291
23.6667	-1.24916	-26.2373	-104.892	188.511	67.7338
23.6833	-1.18935	-26.1216	-104.853	188.503	67.7346
23.7	-1.14021	-26.0835	-104.796	188.562	67.7595
23.7167	-1.0891	-26.0047	-104.954	188.524	67.7387
23.7333	-1.04088	-26.0447	-104.872	188.514	67.7364
23.75	-0.992813	-26.0412	-104.84	188.507	67.7389
23.7667	-0.944748	-25.96	-104.868	188.486	67.7277
23.7833	-0.9095	-25.91	-104.945	188.496	67.7274
23.8	-0.867233	-25.8468	-104.911	188.497	67.7255
23.8167	-0.829697	-25.8396	-104.837	188.488	67.7236
23.8333	-0.792313	-25.7652	-104.879	188.508	67.734
23.85	-0.759659	-25.7568	-104.859	188.493	67.7261
23.8667	-0.728989	-25.7735	-104.828	188.495	67.7296
23.8833	-0.702744	-25.7682	-104.963	188.507	67.732
23.9	-0.673447	-25.6239	-104.845	188.496	67.7284
23.9167	-0.651627	-25.6538	-104.883	188.531	67.7352
23.9333	-0.624313	-25.7377	-104.794	188.516	67.7306
23.95	-0.602188	-25.6567	-104.826	188.487	67.7241
23.9667	-0.582809	-25.6322	-104.887	188.512	67.7345
23.9833	-0.552292	-25.6495	-104.752	188.52	67.7372
24	-0.532455	-25.5643	-104.81	188.528	67.7306
24.0167	-0.509262	-25.4809	-104.812	188.495	67.7222
24.0333	-0.491715	-25.6101	-104.847	188.511	67.73
24.05	-0.474167	-25.5607	-104.955	188.512	67.7264
24.0667	-0.455704	-25.6001	-104.823	188.508	67.7253
24.0833	-0.437393	-25.4916	-104.859	188.491	67.7236
24.1	-0.419846	-25.55	-104.847	188.497	67.7207
24.1167	-0.400772	-25.525	-104.902	188.502	67.7184
24.1333	-0.384445	-25.5338	-104.83	188.498	67.7158
24.15	-0.372849	-25.4749	-104.894	188.481	67.7132
24.1667	-0.351791	-25.5137	-104.903	188.489	67.7171
24.1833	-0.337906	-25.5059	-104.813	188.489	67.7209
24.2	-0.320053	-25.3509	-104.857	188.506	67.7155
24.2167	-0.309067	-25.404	-104.84	188.501	67.72
24.2333	-0.291824	-25.4493	-104.816	188.493	67.714
24.25	-0.282059	-25.4618	-104.875	188.499	67.71
24.2667	-0.267868	-25.4034	-104.807	188.476	67.7049
24.2833	-0.255051	-25.3968	-104.827	188.489	67.7139
24.3	-0.247574	-25.454	-104.841	188.498	67.7261
24.3167	-0.2314	-25.3812	-104.811	188.48	67.7074
24.3333	-0.222549	-25.3556	-104.897	188.498	67.7139
24.35	-0.205917	-25.4504	-104.759	188.502	67.72
24.3667	-0.193863	-25.4844	-104.826	188.5	67.7129
24.3833	-0.179977	-25.4058	-104.891	188.517	67.7174
24.4	-0.173569	-25.3884	-104.864	188.551	67.736
24.4167	-0.161819	-25.3671	-104.927	188.516	67.721
24.4333	-0.15419	-25.4122	-104.872	188.486	67.7131
24.45	-0.143814	-25.3515	-104.876	188.507	67.7207
24.4667	-0.138626	-25.3861	-104.834	188.499	67.7142
24.4833	-0.132523	-25.4224	-104.92	188.496	67.7136
24.5	-0.125046	-25.339	-104.81	188.498	67.7168
24.5167	-0.115585	-25.339	-104.86	188.494	67.7169
24.5333	-0.104446	-25.3515	-104.858	188.5	67.7143
24.55	-0.0989533	-25.4368	-104.894	188.497	67.718
24.5667	-0.0901032	-25.3605	-104.743	188.512	67.7248
24.5833	-0.089035	-25.3997	-104.87	188.484	67.7206
24.6	-0.0762177	-25.3974	-104.833	188.507	67.7184
24.6167	-0.0693512	-25.3562	-104.853	188.492	67.7166
24.6333	-0.0629425	-25.3449	-104.916	188.505	67.7172
24.65	-0.0540924	-25.3909	-104.772	188.477	67.7132
24.6667	-0.0498199	-25.3771	-104.875	188.511	67.7192
24.6833	-0.043869	-25.3396	-104.846	188.474	67.7103
24.7	-0.0330353	-25.3724	-104.799	188.486	67.7164
24.7167	-0.0287628	-25.3687	-104.983	188.493	67.716
24.7333	-0.0249481	-25.4391	-104.804	188.498	67.7107
24.75	-0.0148773	-25.4069	-104.797	188.48	67.7116
24.7667	-0.00709534	-25.4755	-104.848	188.502	67.7174
24.7833	0.0063324	-25.4552	-104.977	188.5	67.7204
24.8	0.0075531	-25.4362	-104.836	188.492	67.7184
24.8167	0.0130463	-25.444	-104.945	188.494	67.7122
24.8333	0.0191498	-25.525	-104.889	188.522	67.745
24.85	0.0214386	-25.5065	-104.964	188.502	67.7189
24.8667	0.0257111	-25.491	-104.822	188.499	67.721
24.8833	0.0225067	-25.51	-104.848	188.482	67.7189
24.9	0.0269318	-25.5322	-104.737	188.481	67.7111
24.9167	0.0272369	-25.5273	-104.951	188.485	67.7163
24.9333	0.0347137	-25.4815	-104.868	188.482	67.7136
24.95	0.0397491	-25.5553	-104.848	188.492	67.7166
24.9667	0.0447845	-25.5976	-104.868	188.473	67.7134
24.9833	0.0473785	-25.5941	-104.914	188.506	67.7334
25	0.049057	-25.5791	-104.797	188.481	67.7197
25.0167	0.0498199	-25.622	-104.831	188.497	67.7227
25.0333	0.049057	-25.6728	-104.824	188.498	67.7238
25.05	0.0545502	-25.6335	-104.912	188.497	67.7181
25.0667	0.0537872	-25.6835	-104.732	188.516	67.7297
25.0833	0.0609589	-25.7079	-104.875	188.499	67.7241
25.1	0.0652313	-25.7574	-104.883	188.516	67.7285
25.1167	0.0687408	-25.7026	-104.812	188.493	67.7178
25.1333	0.0676727	-25.7568	-104.889	188.484	67.7148
25.15	0.0727081	-25.7413	-104.937	188.475	67.7107
25.1667	0.072403	-25.7873	-104.963	188.477	67.7053
25.1833	0.074234	-25.7742	-104.853	188.486	67.7111
25.2	0.0757599	-25.8414	-104.8	188.502	67.7174
25.2167	0.0788117	-25.8718	-104.859	188.502	67.7203
25.2333	0.0850678	-25.8367	-104.882	188.511	67.7215
25.25	0.0868988	-25.8915	-104.865	188.497	67.7145
25.2667	0.0908661	-26.0078	-104.907	188.476	67.7036
25.2833	0.0930023	-26.0232	-104.854	188.491	67.7102
25.3	0.096817	-25.9409	-104.878	188.497	67.7152
25.3167	0.099411	-26.031	-104.866	188.504	67.7122
25.3333	0.104599	-26.0769	-104.779	188.493	67.7123
25.35	0.101547	-26.1507	-104.909	188.502	67.7183
25.3667	0.10643	-26.0853	-104.818	188.537	67.7522
25.3833	0.108109	-26.1341	-104.885	188.499	67.714
25.4	0.106583	-26.1311	-104.852	188.491	67.7093
25.4167	0.110397	-26.1567	-104.967	188.487	67.7128
25.4333	0.111923	-26.161	-104.862	188.489	67.7097
25.45	0.117264	-26.2885	-104.863	188.501	67.711
25.4667	0.116806	-26.2873	-104.86	188.495	67.7119
25.4833	0.121078	-26.258	-104.833	188.47	67.7024
25.5	0.125504	-26.3564	-104.785	188.489	67.7143
25.5167	0.124283	-26.3786	-104.922	188.52	67.7131
25.5333	0.125351	-26.4393	-104.784	188.512	67.7245
25.55	0.126877	-26.493	-104.835	188.506	67.719
25.5667	0.126419	-26.5543	-104.79	188.49	67.7129
25.5833	0.12825	-26.62	-104.918	188.509	67.7331
25.6	0.13298	-26.5466	-104.916	188.482	67.7123
25.6167	0.133438	-26.6235	-104.832	188.528	67.7354
25.6333	0.134659	-26.7605	-104.848	188.481	67.7163
25.65	0.139084	-26.7194	-104.92	188.525	67.7265
25.6667	0.14473	-26.8302	-104.793	188.508	67.7213
25.6833	0.147629	-26.9137	-104.839	188.509	67.721
25.7	0.148849	-26.993	-104.86	188.489	67.7126
25.7167	0.146408	-26.9733	-104.82	188.511	67.7172
25.7333	0.14946	-27.0121	-104.86	188.486	67.7102
25.75	0.150375	-27.1522	-104.88	188.492	67.7093
25.7667	0.156021	-27.2178	-104.817	188.509	67.7224
25.7833	0.153732	-27.2147	-104.841	188.531	67.7212
25.8	0.156937	-27.3042	-104.793	188.497	67.7172
25.8167	0.161514	-27.4461	-104.839	188.494	67.7122
25.8333	0.162735	-27.5074	-104.983	188.507	67.7174
25.85	0.168991	-27.5568	-104.908	188.484	67.7032
25.8667	0.166092	-27.6897	-104.898	188.492	67.7102
25.8833	0.167007	-27.8298	-104.852	188.483	67.7033
25.9	0.168533	-27.7457	-104.824	188.497	67.7139
25.9167	0.173416	-27.8513	-104.861	188.478	67.6998
25.9333	0.172348	-28.008	-104.835	188.474	67.7029
25.95	0.174026	-28.0689	-104.831	188.485	67.7068
25.9667	0.177078	-28.1225	-104.837	188.488	67.7087
25.9833	0.177383	-28.2478	-104.865	188.488	67.712
26	0.184708	-28.3669	-104.781	188.508	67.716
26.0167	0.182877	-28.4861	-104.881	188.489	67.7148
26.0333	0.186234	-28.5159	-104.963	188.479	67.7087
26.05	0.185318	-28.715	-104.919	188.523	67.7178
26.0667	0.190048	-28.852	-104.903	188.492	67.7045
26.0833	0.190506	-28.8717	-104.861	188.501	67.7084
26.1	0.197525	-28.9779	-104.83	188.532	67.73
26.1167	0.202255	-29.1286	-104.943	188.518	67.7125
26.1333	0.203781	-29.2074	-104.795	188.481	67.7026
26.15	0.203934	-29.3319	-104.882	188.519	67.714
26.1667	0.204697	-29.4767	-104.833	188.483	67.7047
26.1833	0.213394	-29.6239	-104.804	188.476	67.7042
26.2	0.215073	-29.7099	-104.895	188.493	67.71
26.2167	0.220718	-29.8916	-104.947	188.491	67.7105
26.2333	0.21492	-30.0358	-104.907	188.528	67.7163
26.25	0.218277	-30.1377	-104.79	188.513	67.7128
26.2667	0.219193	-30.2718	-104.889	188.475	67.6955
26.2833	0.217972	-30.4269	-104.914	188.504	67.7119
26.3	0.216599	-30.5495	-104.875	188.486	67.7045
26.3167	0.218124	-30.6229	-104.918	188.475	67.7009
26.3333	0.221024	-30.7755	-104.931	188.496	67.7125
26.35	0.21843	-30.94	-104.698	188.506	67.7166
26.3667	0.220566	-31.172	-104.786	188.472	67.7081
26.3833	0.21904	-31.2411	-104.855	188.506	67.7204
26.4	0.225906	-31.4419	-104.932	188.488	67.7139
26.4167	0.219803	-31.6392	-104.797	188.487	67.7128
26.4333	0.217514	-31.7858	-104.777	188.483	67.7169
26.45	0.216904	-31.9199	-104.87	188.507	67.7155
26.4667	0.218277	-32.1548	-104.831	188.46	67.7012
26.4833	0.219345	-32.3158	-104.918	188.493	67.7045
26.5	0.222549	-32.423	-104.981	188.512	67.7203
26.5167	0.222397	-32.6394	-104.905	188.496	67.7222
26.5333	0.220261	-32.8623	-104.821	188.511	67.7158
26.55	0.224228	-33.0184	-104.807	188.487	67.7094
26.5667	0.220261	-33.1722	-104.855	188.496	67.7152
26.5833	0.226822	-33.3921	-104.915	188.486	67.7139
26.6	0.22377	-33.5828	-104.828	188.516	67.7241
26.6167	0.224686	-33.7801	-104.786	188.519	67.723
26.6333	0.223007	-33.9458	-104.771	188.484	67.7136
26.65	0.231094	-34.1218	-104.911	188.499	67.718
26.6667	0.232315	-34.4024	-104.898	188.48	67.7055
26.6833	0.231094	-34.5741	-104.827	188.496	67.7245
26.7	0.226517	-34.7857	-104.848	188.512	67.7233
26.7167	0.226364	-34.9348	-104.951	188.483	67.7218
26.7333	0.228806	-35.1708	-104.807	188.473	67.7084
26.75	0.223312	-35.3616	-104.96	188.507	67.7155
26.7667	0.225906	-35.6261	-104.775	188.506	67.7215
26.7833	0.21904	-35.9098	-104.897	188.49	67.714
26.8	0.224991	-36.016	-104.906	188.484	67.7169
26.8167	0.222092	-36.2205	-104.871	188.465	67.7036
26.8333	0.226517	-36.4629	-104.868	188.49	67.7129
26.85	0.230637	-36.7568	-104.939	188.502	67.7187
26.8667	0.235214	-36.9453	-104.807	188.47	67.7013
26.8833	0.2314	-37.1777	-104.885	188.475	67.7027
26.9	0.234756	-37.416	-104.768	188.489	67.7076
26.9167	0.242996	-37.7004	-104.973	188.482	67.7061
26.9333	0.24147	-37.8608	-104.89	188.488	67.7064
26.95	0.239792	-38.1098	-104.854	188.5	67.7253
26.9667	0.238724	-38.3996	-104.844	188.478	67.7108
26.9833	0.248642	-38.5403	-104.916	188.465	67.7058
27	0.251389	-38.7768	-104.942	188.479	67.714
27.0167	0.250168	-39.0379	-104.905	188.472	67.7071
27.0333	0.248337	-39.302	-104.854	188.449	67.7004
27.05	0.255356	-39.454	-104.948	188.455	67.7018
27.0667	0.250473	-39.7883	-104.917	188.492	67.7143
27.0833	0.252457	-40.05	-104.87	188.463	67.7044
27.1	0.251999	-40.2926	-104.82	188.483	67.7129
27.1167	0.251083	-40.4368	-104.903	188.449	67.6989
27.1333	0.250168	-40.7087	-104.853	188.47	67.7001
27.15	0.248642	-41.0102	-104.833	188.478	67.7035
27.1667	0.251694	-41.2159	-104.827	188.488	67.7084
27.1833	0.247726	-41.5121	-104.93	188.487	67.7142
27.2	0.252762	-41.7141	-104.932	188.479	67.707
27.2167	0.255051	-41.9854	-104.9	188.475	67.7042
27.2333	0.257187	-42.1124	-104.84	188.526	67.7145
27.25	0.253067	-42.4366	-104.811	188.475	67.703
27.2667	0.253525	-42.7221	-104.85	188.475	67.7087
27.2833	0.256882	-42.9223	-104.846	188.472	67.6959
27.3	0.257187	-43.1065	-104.916	188.473	67.6974
27.3167	0.259476	-43.3688	-104.852	188.465	67.7013
27.3333	0.261154	-43.6073	-104.829	188.469	67.7049
27.35	0.264511	-43.823	-104.889	188.484	67.7039
27.3667	0.261917	-44.031	-104.842	188.479	67.7007
27.3833	0.263596	-44.3343	-104.86	188.469	67.6948
27.4	0.262222	-44.5228	-104.839	188.455	67.6911
27.4167	0.268173	-44.67	-104.844	188.465	67.6981
27.4333	0.270615	-44.9787	-104.883	188.466	67.6994
27.45	0.269699	-45.1736	-104.908	188.486	67.7007
27.4667	0.268326	-45.424	-104.854	188.477	67.6977
27.4833	0.265732	-45.6648	-104.866	188.463	67.6978
27.5	0.268784	-45.9074	-104.963	188.459	67.6907
27.5167	0.2668	-46.1141	-104.831	188.475	67.6969
27.5333	0.270004	-46.2608	-104.856	188.489	67.6974
27.55	0.266495	-46.4974	-104.871	188.502	67.705
27.5667	0.267563	-46.8063	-104.811	188.526	67.7212
27.5833	0.264969	-46.9695	-104.892	188.454	67.6942
27.6	0.264053	-47.0792	-104.765	188.483	67.709
27.6167	0.261917	-47.3438	-104.885	188.479	67.6989
27.6333	0.263138	-47.5059	-104.862	188.468	67.7026
27.65	0.264664	-47.6984	-104.836	188.495	67.7056
27.6667	0.268326	-47.8623	-104.883	188.466	67.702
27.6833	0.268631	-48.1455	-104.868	188.447	67.6893
27.7	0.264816	-48.2874	-104.921	188.503	67.73
27.7167	0.267715	-48.4161	-104.94	188.47	67.7024
27.7333	0.267563	-48.5419	-104.91	188.471	67.7023
27.75	0.271835	-48.7409	-104.845	188.476	67.7023
27.7667	0.267105	-48.9103	-104.744	188.459	67.6963
27.7833	0.2668	-49.0824	-104.913	188.459	67.6968
27.8	0.265427	-49.3102	-104.774	188.478	67.7081
27.8167	0.272293	-49.4538	-104.858	188.459	67.689
27.8333	0.270157	-49.5701	-104.878	188.458	67.6859
27.85	0.271225	-49.6732	-104.983	188.465	67.6945
27.8667	0.273972	-49.8663	-104.849	188.472	67.6931
27.8833	0.271378	-50.0541	-104.898	188.484	67.6937
27.9	0.278702	-50.2073	-104.875	188.47	67.6907
27.9167	0.274429	-50.3478	-104.829	188.468	67.6896
27.9333	0.274735	-50.4569	-104.85	188.471	67.6878
27.95	0.278854	-50.6155	-104.926	188.45	67.6926
27.9667	0.285568	-50.6548	-104.901	188.449	67.6836
27.9833	0.288162	-50.8408	-104.887	188.463	67.6931
28	0.288773	-50.9368	-104.927	188.449	67.6838
28.0167	0.289841	-51.0476	-104.945	188.455	67.6861
28.0333	0.290451	-51.1132	-104.823	188.477	67.6916
28.05	0.290451	-51.2814	-104.984	188.473	67.6939
28.0667	0.291061	-51.3833	-104.744	188.453	67.6919
28.0833	0.287704	-51.422	-104.901	188.492	67.7026
28.1	0.284042	-51.6258	-104.795	188.44	67.6849
28.1167	0.285263	-51.7658	-104.907	188.47	67.6962
28.1333	0.284042	-51.863	-104.901	188.47	67.6989
28.15	0.282364	-51.8946	-104.843	188.448	67.6852
28.1667	0.27916	-52.0341	-104.902	188.444	67.6891
28.1833	0.277329	-52.1456	-104.833	188.45	67.6914
28.2	0.276108	-52.1861	-104.807	188.453	67.6902
28.2167	0.277329	-52.288	-104.84	188.459	67.6995
28.2333	0.277329	-52.2677	-104.91	188.473	67.7001
28.25	0.270157	-52.3876	-104.856	188.445	67.6916
28.2667	0.273514	-52.3458	-104.893	188.472	67.7041
28.2833	0.274582	-52.4889	-104.781	188.459	67.6943
28.3	0.27626	-52.5353	-104.797	188.446	67.6847
28.3167	0.271072	-52.6653	-104.898	188.46	67.6872
28.3333	0.268936	-52.5687	-104.827	188.447	67.6862
28.35	0.27504	-52.7119	-104.753	188.465	67.6933
28.3667	0.281601	-52.7773	-104.838	188.444	67.683
28.3833	0.286636	-52.7947	-104.79	188.437	67.6913
28.4	0.288773	-52.8083	-104.955	188.451	67.6977
28.4167	0.287552	-52.8793	-104.852	188.468	67.6957
28.4333	0.288773	-52.8448	-104.905	188.439	67.6864
28.45	0.287399	-52.8423	-104.722	188.449	67.6901
28.4667	0.278244	-52.9121	-104.856	188.478	67.6949
28.4833	0.28389	-52.9246	-104.774	188.439	67.6884
28.5	0.28038	-52.9234	-104.916	188.417	67.6749
28.5167	0.283279	-52.8977	-104.925	188.431	67.6775
28.5333	0.283127	-52.9049	-104.787	188.47	67.6893
28.55	0.279617	-52.9348	-104.807	188.482	67.6968
28.5667	0.280228	-52.9264	-104.866	188.481	67.698
28.5833	0.282669	-52.8942	-104.819	188.441	67.6855
28.6	0.282822	-52.877	-104.966	188.44	67.6887
28.6167	0.276413	-52.9145	-104.807	188.448	67.6896
28.6333	0.275955	-52.8436	-104.825	188.444	67.6829
28.65	0.268631	-52.8329	-104.876	188.424	67.6766
28.6667	0.269547	-52.9061	-104.83	188.424	67.6748
28.6833	0.2668	-52.8208	-104.792	188.453	67.6865
28.7	0.271378	-52.7816	-104.751	188.436	67.6867
28.7167	0.27504	-52.7738	-104.853	188.423	67.6708
28.7333	0.279007	-52.7332	-104.919	188.437	67.6777
28.75	0.273056	-52.6647	-104.948	188.444	67.6774
28.7667	0.269699	-52.5187	-104.838	188.435	67.6818
28.7833	0.271378	-52.5675	-104.854	188.46	67.6875
28.8	0.269852	-52.5097	-104.847	188.436	67.682
28.8167	0.271988	-52.3614	-104.954	188.448	67.6872
28.8333	0.266037	-52.322	-104.833	188.441	67.6791
28.85	0.272446	-52.2332	-104.881	188.431	67.6833
28.8667	0.275192	-52.1594	-104.758	188.475	67.6963
28.8833	0.274582	-52.0287	-104.797	188.45	67.6836
28.9	0.273666	-51.9984	-104.907	188.451	67.6847
28.9167	0.268936	-51.9202	-104.87	188.481	67.6994
28.9333	0.270462	-51.7886	-104.771	188.432	67.6768
28.95	0.270309	-51.6813	-104.915	188.475	67.6969
28.9667	0.267868	-51.5716	-104.849	188.439	67.6794
28.9833	0.26207	-51.5472	-104.834	188.454	67.6783
29	0.263138	-51.3815	-104.924	188.44	67.6847
29.0167	0.256577	-51.2927	-104.95	188.453	67.6829
29.0333	0.260544	-51.1985	-104.869	188.452	67.6836
29.05	0.259933	-51.0304	-104.961	188.47	67.6977
29.0667	0.262833	-50.9034	-104.902	188.482	67.6983
29.0833	0.261612	-50.8402	-104.854	188.444	67.6824
29.1	0.257492	-50.7514	-104.864	188.465	67.6911
29.1167	0.257034	-50.6007	-104.823	188.459	67.687
29.1333	0.254135	-50.4797	-104.799	188.449	67.681
29.15	0.261459	-50.3603	-104.849	188.438	67.6783
29.1667	0.261917	-50.181	-104.842	188.428	67.6815
29.1833	0.261307	-50.0832	-104.836	188.424	67.6753
29.2	0.261002	-50.0254	-104.952	188.452	67.6804
29.2167	0.265427	-49.8328	-104.925	188.453	67.6839
29.2333	0.266647	-49.6558	-104.804	188.454	67.6878
29.25	0.268478	-49.5229	-104.836	188.468	67.6954
29.2667	0.260696	-49.4056	-104.839	188.441	67.6832
29.2833	0.25795	-49.228	-104.849	188.451	67.6885
29.3	0.256271	-49.1189	-104.818	188.451	67.6836
29.3167	0.257645	-48.9997	-104.89	188.429	67.6806
29.3333	0.260849	-48.8572	-104.874	188.441	67.6775
29.35	0.258865	-48.6134	-104.863	188.442	67.6794
29.3667	0.256271	-48.4304	-104.765	188.448	67.6905
29.3833	0.255661	-48.3369	-104.837	188.447	67.681
29.4	0.260696	-48.2224	-104.86	188.444	67.6824
29.4167	0.260391	-48.0311	-104.906	188.443	67.6812
29.4333	0.263596	-47.8219	-104.85	188.438	67.6798
29.45	0.264053	-47.7403	-104.795	188.452	67.6887
29.4667	0.268021	-47.5799	-104.863	188.421	67.6754
29.4833	0.267105	-47.3801	-104.834	188.519	67.7067
29.5	0.26741	-47.1816	-104.953	188.466	67.692
29.5167	0.269852	-47.0815	-104.886	188.466	67.6922
29.5333	0.266647	-46.883	-104.808	188.446	67.6849
29.55	0.270462	-46.6644	-104.955	188.466	67.6966
29.5667	0.267258	-46.5321	-104.866	188.428	67.6792
29.5833	0.275497	-46.3377	-104.978	188.441	67.6768
29.6	0.270767	-46.1463	-104.843	188.435	67.6803
29.6167	0.269547	-46.023	-104.858	188.447	67.6835
29.6333	0.262833	-45.868	-104.839	188.461	67.6885
29.65	0.263901	-45.6629	-104.896	188.432	67.6794
29.6667	0.261459	-45.4293	-104.901	188.435	67.6803
29.6833	0.257645	-45.2535	-104.812	188.424	67.6782
29.7	0.260086	-45.1426	-104.82	188.44	67.6823
29.7167	0.253677	-44.9822	-104.891	188.469	67.6919
29.7333	0.253677	-44.7784	-104.862	188.445	67.6893
29.75	0.2491	-44.5997	-104.878	188.448	67.6867
29.7667	0.25322	-44.3511	-104.939	188.429	67.6788
29.7833	0.252762	-44.2277	-104.85	188.448	67.6916
29.8	0.254593	-43.9982	-104.804	188.443	67.6768
29.8167	0.254288	-43.8427	-104.85	188.424	67.6812
29.8333	0.259018	-43.6692	-104.87	188.458	67.693
29.85	0.259781	-43.4557	-104.84	188.465	67.6942
29.8667	0.259018	-43.2574	-104.857	188.452	67.6893
29.8833	0.260696	-43.106	-104.913	188.435	67.693
29.9	0.255203	-42.92	-104.854	188.461	67.6995
29.9167	0.262985	-42.6649	-104.846	188.436	67.6829
29.9333	0.26207	-42.5689	-104.732	188.442	67.6893
29.95	0.266495	-42.3466	-104.956	188.434	67.6812
29.9667	0.26268	-42.1117	-104.816	188.415	67.6817
29.9833	0.264816	-41.9299	-104.815	188.426	67.6814
30	0.261459	-41.8006	-104.784	188.436	67.6913
30.0167	0.258408	-41.6433	-104.913	188.432	67.6868
30.0333	0.255814	-41.3833	-104.875	188.463	67.7049
30.05	0.254898	-41.198	-104.769	188.442	67.6887
30.0667	0.257339	-41.009	-104.899	188.438	67.6809
30.0833	0.251694	-40.835	-104.863	188.452	67.6824
30.1	0.249405	-40.6156	-104.901	188.424	67.6713
30.1167	0.250168	-40.4893	-104.852	188.425	67.6717
30.1333	0.259628	-40.3385	-104.843	188.432	67.6756
30.15	0.262985	-40.1144	-104.846	188.435	67.6693
30.1667	0.273361	-39.9039	-104.855	188.424	67.6704
30.1833	0.272293	-39.755	-104.891	188.423	67.672
30.2	0.274124	-39.6232	-104.805	188.421	67.6777
30.2167	0.277481	-39.463	-104.84	188.428	67.6775
30.2333	0.275803	-39.3192	-104.889	188.406	67.6685
30.25	0.27092	-39.1363	-104.873	188.444	67.6766
30.2667	0.270462	-38.9193	-104.812	188.419	67.6646
30.2833	0.276718	-38.7489	-104.881	188.43	67.6679
30.3	0.27504	-38.5694	-104.756	188.443	67.6704
30.3167	0.275955	-38.4193	-104.832	188.424	67.6678
30.3333	0.275192	-38.2452	-104.9	188.425	67.6669
30.35	0.2845	-38.0753	-104.827	188.444	67.6702
30.3667	0.284195	-37.8565	-104.872	188.444	67.6708
30.3833	0.287399	-37.7183	-104.829	188.427	67.6687
30.4	0.286179	-37.5179	-104.795	188.443	67.6644
30.4167	0.286179	-37.3649	-104.785	188.424	67.665
30.4333	0.286484	-37.2414	-104.869	188.421	67.6617
30.45	0.283432	-37.0466	-104.865	188.429	67.6638
30.4667	0.289841	-36.8743	-104.859	188.417	67.6579
30.4833	0.285416	-36.7474	-104.856	188.421	67.6627
30.5	0.281143	-36.6323	-104.847	188.439	67.6672
30.5167	0.283127	-36.4648	-104.848	188.427	67.6696
30.5333	0.280533	-36.2997	-104.836	188.442	67.6704
30.55	0.280075	-36.1762	-104.882	188.434	67.6676
30.5667	0.282822	-36.0058	-104.905	188.449	67.6667
30.5833	0.278854	-35.8532	-104.827	188.433	67.6617
30.6	0.278091	-35.684	-104.939	188.413	67.6519
30.6167	0.276108	-35.6417	-104.816	188.413	67.6565
30.6333	0.273819	-35.4664	-104.914	188.43	67.6539
30.65	0.275497	-35.3526	-104.87	188.408	67.6479
30.6667	0.270157	-35.194	-104.844	188.423	67.6582
30.6833	0.267715	-35.039	-104.909	188.431	67.6525
30.7	0.266953	-34.9473	-104.899	188.429	67.6588
30.7167	0.267868	-34.8025	-104.874	188.401	67.6455
30.7333	0.265732	-34.6146	-104.823	188.422	67.6559
30.75	0.266953	-34.5312	-104.955	188.414	67.6514
30.7667	0.268021	-34.3101	-104.949	188.411	67.649
30.7833	0.260086	-34.2194	-104.882	188.435	67.6597
30.8	0.256577	-34.0652	-104.878	188.43	67.6548
30.8167	0.25322	-33.903	-104.822	188.422	67.6492
30.8333	0.253983	-33.7957	-104.828	188.423	67.6513
30.85	0.250168	-33.6509	-104.844	188.453	67.6597
30.8667	0.254593	-33.5305	-104.831	188.43	67.6489
30.8833	0.256729	-33.3642	-104.909	188.421	67.6505
30.9	0.260086	-33.2676	-104.876	188.412	67.6479
30.9167	0.255356	-33.2175	-104.822	188.422	67.6507
30.9333	0.261612	-33.0547	-104.887	188.439	67.6556
30.95	0.261917	-32.9493	-104.853	188.436	67.6537
30.9667	0.262833	-32.7937	-104.857	188.44	67.6543
30.9833	0.261459	-32.7032	-104.932	188.437	67.6518
31	0.259628	-32.5613	-104.909	188.435	67.6537
31.0167	0.262833	-32.4522	-104.895	188.419	67.6492
31.0333	0.259476	-32.3479	-104.9	188.439	67.6521
31.05	0.258102	-32.2311	-104.834	188.42	67.6472
31.0667	0.253983	-32.0976	-104.795	188.433	67.6557
31.0833	0.255508	-31.9753	-104.797	188.422	67.6478
31.1	0.251083	-31.961	-104.835	188.422	67.6551
31.1167	0.251389	-31.7637	-104.863	188.415	67.6469
31.1333	0.244064	-31.7674	-104.815	188.426	67.6479
31.15	0.24025	-31.6445	-104.744	188.449	67.6659
31.1667	0.239487	-31.5629	-104.913	188.426	67.6501
31.1833	0.237808	-31.4175	-104.722	188.413	67.6447
31.2	0.238724	-31.365	-104.852	188.466	67.6948
31.2167	0.235214	-31.213	-104.885	188.434	67.6563
31.2333	0.24086	-31.1713	-104.859	188.448	67.6629
31.25	0.237045	-31.0551	-104.966	188.405	67.6418
31.2667	0.235977	-30.9722	-104.951	188.433	67.6522
31.2833	0.235214	-30.8834	-104.893	188.426	67.654
31.3	0.240402	-30.7905	-104.95	188.408	67.6431
31.3167	0.238876	-30.7267	-104.908	188.43	67.6537
31.3333	0.241013	-30.6814	-104.866	188.434	67.6479
31.35	0.243454	-30.6092	-104.929	188.44	67.6493
31.3667	0.245438	-30.4667	-104.884	188.428	67.6428
31.3833	0.247574	-30.4275	-104.897	188.412	67.6312
31.4	0.246811	-30.341	-104.812	188.433	67.6482
31.4167	0.248184	-30.2749	-104.781	188.431	67.6441
31.4333	0.24498	-30.189	-104.853	188.417	67.636
31.45	0.250473	-30.158	-104.843	188.422	67.6357
31.4667	0.248032	-30.1098	-104.999	188.414	67.6324
31.4833	0.247726	-29.9638	-104.883	188.407	67.6327
31.5	0.250626	-29.9332	-104.878	188.411	67.6354
31.5167	0.253677	-29.7659	-104.936	188.429	67.6388
31.5333	0.259476	-29.8052	-104.911	188.419	67.6351
31.55	0.263748	-29.6597	-104.885	188.403	67.6315
31.5667	0.269089	-29.6412	-104.754	188.433	67.6484
31.5833	0.26741	-29.5245	-104.868	188.396	67.6322
31.6	0.269394	-29.4827	-104.925	188.428	67.6366
31.6167	0.266037	-29.3975	-104.869	188.461	67.6527
31.6333	0.266342	-29.3128	-104.922	188.408	67.6373
31.65	0.262222	-29.305	-104.823	188.406	67.6298
31.6667	0.263443	-29.2597	-104.861	188.434	67.6426
31.6833	0.260696	-29.137	-104.863	188.425	67.6388
31.7	0.259323	-29.0321	-104.799	188.424	67.6379
31.7167	0.258865	-29.0195	-104.817	188.432	67.6339
31.7333	0.259628	-28.9408	-104.847	188.408	67.6315
31.75	0.262222	-28.876	-104.791	188.403	67.6347
31.7667	0.260391	-28.8688	-104.891	188.431	67.635
31.7833	0.261612	-28.8329	-104.875	188.437	67.6376
31.8	0.262527	-28.6887	-104.807	188.418	67.6324
31.8167	0.263901	-28.6036	-104.764	188.421	67.6421
31.8333	0.261307	-28.6155	-104.885	188.404	67.6324
31.85	0.264511	-28.5809	-104.888	188.409	67.6307
31.8667	0.265427	-28.4843	-104.915	188.415	67.6377
31.8833	0.267715	-28.4408	-104.872	188.409	67.631
31.9	0.272598	-28.4307	-104.819	188.422	67.6377
31.9167	0.265884	-28.4217	-104.803	188.404	67.6296
31.9333	0.270157	-28.3598	-104.825	188.434	67.6399
31.95	0.273819	-28.3389	-104.959	188.418	67.6353
31.9667	0.27504	-28.2537	-104.836	188.409	67.6295
31.9833	0.272293	-28.1905	-104.941	188.411	67.6235
32	0.273972	-28.0915	-104.846	188.424	67.6333
32.0167	0.274582	-28.1333	-104.843	188.419	67.6345
32.0333	0.27626	-28.1321	-104.859	188.406	67.6376
32.05	0.277939	-28.0558	-104.815	188.429	67.6386
32.0667	0.277176	-27.9758	-104.854	188.427	67.6389
32.0833	0.276566	-27.9598	-104.83	188.462	67.5167
32.1	0.276413	-27.9855	-104.87	189.477	67.2871
32.1167	0.278397	-27.8776	-104.944	189.486	67.2923
32.1333	0.279617	-27.9139	-104.852	189.496	67.2898
32.15	0.280991	-27.8823	-104.871	189.489	67.3032
32.1667	0.27626	-27.8698	-104.88	189.513	67.3058
32.1833	0.279923	-27.7309	-104.788	189.502	67.3028
32.2	0.278091	-27.7226	-104.883	189.493	67.2944
32.2167	0.279312	-27.6885	-104.834	189.492	67.2903
32.2333	0.273209	-27.7	-104.783	189.495	67.292
32.25	0.268021	-27.6928	-104.936	189.506	67.3008
32.2667	0.262527	-27.6737	-104.892	189.507	67.3037
32.2833	0.264359	-27.5997	-104.844	189.501	67.3037
32.3	0.263901	-27.5158	-104.799	189.55	67.3261
32.3167	0.263443	-27.5396	-104.858	189.536	67.3318
32.3333	0.26619	-27.5546	-104.86	189.489	67.3019
32.35	0.266342	-27.4734	-104.918	189.482	67.3025
32.3667	0.265427	-27.4455	-104.836	189.505	67.3113
32.3833	0.266495	-27.4293	-104.814	189.486	67.2984
32.4	0.2668	-27.402	-104.885	189.514	67.3077
32.4167	0.270309	-27.2952	-104.741	189.51	67.3106
32.4333	0.273819	-27.3101	-104.849	189.503	67.3072
32.45	0.279465	-27.2755	-104.881	189.535	67.3133
32.4667	0.277023	-27.3048	-104.857	189.494	67.2994
32.4833	0.28038	-27.2338	-104.863	189.489	67.2994
32.5	0.282669	-27.2076	-104.792	189.513	67.3077
32.5167	0.285721	-27.1682	-104.97	189.488	67.2977
32.5333	0.286942	-27.1731	-104.98	189.5	67.2996
32.55	0.29213	-27.1241	-104.811	189.528	67.3103
32.5667	0.28923	-27.1497	-104.858	189.504	67.2993
32.5833	0.289993	-27.0681	-104.817	189.505	67.2988
32.6	0.294571	-26.9889	-104.896	189.495	67.2981
32.6167	0.298996	-26.9668	-104.908	189.5	67.3013
32.6333	0.3022	-27.0544	-104.948	189.517	67.3135
32.65	0.298691	-26.9769	-104.794	189.521	67.3049
32.6667	0.298996	-26.9543	-104.875	189.519	67.3086
32.6833	0.301437	-26.8999	-104.907	189.489	67.3013
32.7	0.303879	-26.8667	-104.972	189.499	67.2993
32.7167	0.301895	-26.8363	-104.844	189.49	67.2971
32.7333	0.301132	-26.8482	-104.897	189.5	67.297
32.75	0.297012	-26.9381	-104.885	189.507	67.3023
32.7667	0.297623	-26.8417	-104.71	189.52	67.3048
32.7833	0.298691	-26.757	-104.898	189.505	67.2968
32.8	0.303879	-26.7551	-104.827	189.502	67.2955
32.8167	0.30571	-26.8082	-104.85	189.501	67.3029
32.8333	0.31044	-26.776	-104.826	189.488	67.2921
32.85	0.312119	-26.757	-104.945	189.505	67.3022
32.8667	0.312271	-26.7736	-104.889	189.516	67.3133
32.8833	0.317612	-26.7695	-104.907	189.499	67.3039
32.9	0.315628	-26.7307	-104.833	189.507	67.3039
32.9167	0.319595	-26.6807	-104.744	189.487	67.2942
32.9333	0.314713	-26.6932	-104.939	189.497	67.3023
32.95	0.317001	-26.6991	-104.952	189.487	67.3069
32.9667	0.317459	-26.5841	-104.838	189.508	67.3029
32.9833	0.320816	-26.549	-104.846	189.493	67.3087
[truncated: 121 more rows]

## Sheet: MW Results
Administrative Information
File name	ICF_21_06_2017-0035.sample
Analysed by	Wenxin
Date of analysis	01 July 2017 23:16:30
Analysis comments
Analysis Module	GPC Analysis
MW Averages
Peaks	Mp	Mn	Mw	Mz	Mz+1	Mv	PD
Peak 1	69829	83486	102439	138135	196706	131141	1.22702
Peak 2	30647	15359	24379	30635	34705	29933	1.58728
Sample Parameters
Injection volume (µL)	100
Concentration options	Undefined
Entered concentration (mg/mL)	1
dn/dc (mL/g)	0.1
UV extinction coefficient [(mg/mL)-¹][cm-¹]	1
Mark-Houwink K ((10e-5) dL/g)	14.1
Mark-Houwink Alpha	0.7
Concentration Detector Used in Analysis	RI
Baseline regions	Start (mins)	End (mins)
Baseline region 1	3.93333	5.7
Baseline region 2	29.9	31.6667
Peaks	Start (mins)	End (mins)
Peak 1	11.25	13.7833
	Trace	Peak Max RT (mins)	Peak Area (mV.s)	Peak Height (mV)
	RI	13.3833	821.691	11.4915
	VS DP	13.25	3584.64	43.2926
	VS IP	11.5167	2.44673	0.155748
	LS 90°	12.9667	4519.52	44.9328
	LS 15°	12.9667	1197.81	11.9525
Peak 2	13.7833	17.1833
	Trace	Peak Max RT (mins)	Peak Area (mV.s)	Peak Height (mV)
	RI	14.35	1175.5	11.9634
	VS DP	13.7833	3248.02	35.782
	VS IP	16.3833	3.53841	-0.182538
	LS 90°	13.7833	1274.13	21.4847
	LS 15°	13.7833	318.619	5.59148
Flowrate region	Start (mins)	End (mins)
IDD
Reference detector	RI
IDD VS DP (secs)	-16
IDD VS IP (secs)	-16
IDD LS 90° (secs)	3
Last modified by	Wenxin
Last modified date	20 January 2015 19:34:58
Comments
System Calibration
Detector Constants
K (RI)	866.563	RI
K (LS 90°)	39306.7	RI
K (LS 15°)	10874.7	RI
K (VS DP)	1.58798	RI
Entered Parameters For Concentration
Concentration (mg/mL)	5
Injection volume (µL)	100
dn/dc (mL/g)	0.16
UV extinction coefficient [(mg/mL)-¹][cm-¹]	1
Refractive index (RIU)	1.43
Flow rate (mL/min)	1
Comments
Entered Parameters For LS
Mp	224900
Calculated concentration (mg/mL)	5
LS Wavelength (nm)	650
Comments
System Calibration Information
Created by	Wenxin
Creation date	08 January 2015 12:43:49
Last modified by	Wenxin
Last modified date	08 January 2015 12:43:49
Information
Sample file used for concentration calibration	ICF_18_01_2015-0054.sample
Sample file used for LS calibration	ICF_18_01_2015-0054.sample
Concentration Regions
Baseline regions	Start (mins)	End (mins)
Baseline region 1	6.91667	8.93333
Baseline region 2	33.8	35
Peaks	Start (mins)	End (mins)
Peak 1	11.1667	21.2333
Flowrate region	Start (mins)	End (mins)
LS Regions
Baseline regions	Start (mins)	End (mins)
Baseline region 1	6.91667	8.93333
Baseline region 2	33.8	35
Peaks	Start (mins)	End (mins)
Peak 1	11.1667	21.2333
Flowrate region	Start (mins)	End (mins)
Peak Information
Channel	Peak Max RT (mins)	Peak Height (mV)	Peak Area (mV.s)
Channel 1 - RI	12.3833	95.8947	4159.5
Channel 4 - LS 90°	12.3833	811.724	35654.1
Channel 5 - LS 15°	12.3833	223.477	9864.12
Channel 2 - VS DP	12.3833	514.251	25695.8
Channel 3 - VS IP	0	0	0
Flowrate Information
FRM Name
FRM RT (mins)	0
FRCF	1
Column Calibration
Name	2017-02-08-001
Created By	Wenxin
Creation Date	08/02/2017 16:11:23
Last Modified By	Wenxin
Last Modified	08/02/2017 16:15:32
High Limit RT (mins)	10.6833
Low Limit RT (mins)	18.0833
High Limit MW	968043
Low Limit MW	593
K (Input) ((10e-5) dL/g)	14.1
Alpha (Input)	0.7
Calibration Flow Marker Name
Calibration Flow Marker RT (mins)	0
Calibration Comments	GPC Column Calibration created 08 February 2017 by Wenxin GPC Column Calibration amended 08 February 2017 by Wenxin GPC Column Calibration amended 08 February 2017 by Wenxin
Calibration Type	GPC Narrow Standard
Curve Fit Type	Polynomial
Order Of Curve Fit	3
Number Of Points	12
Curve Fit Equation	y = - 0.004546x^3 + 0.1897x^2 - 3.008x + 22.01
Coeff a	22.0103
Coeff b	-3.00782
Coeff c	0.189708
Coeff d	-0.00454586
Residual Sum Of Squares	0.0035101
Corrected Sum Of Squares	12.5408
Coefficient Of Determination	0.99972
Standard Y Error Estimate	0.0223929
Linear Correlation Coefficient	-0.998631

## Sheet: Slice Table
Slice Table
RT (mins)	RI	VS DP	VS IP	LS 90°	LS 15°	Norm Ht	Cum Ht	Mw	logM	dwdlogM	Outside Calib	Peak
11.25	0.22503	3.32614	0.0353458	11.789	3.09093	0.000272065	0.999857	512491	5.70969	0.0368369	No	1
11.2667	0.244542	3.4198	0.056394	12.1192	3.18383	0.000295657	0.999561	503431	5.70194	0.03957	No	1
11.2833	0.258562	3.3949	-0.0281485	12.3311	3.23263	0.000312607	0.999249	494553	5.69421	0.0413661	No	1
11.3	0.266021	3.49573	0.042033	12.626	3.32461	0.000321624	0.998922	485855	5.68651	0.0434	No	1
11.3167	0.28294	3.59778	-0.0618882	12.9573	3.41613	0.000342079	0.998578	477331	5.67882	0.0460725	No	1
11.3333	0.298333	3.73187	0.0169909	13.2215	3.49408	0.00036069	0.998215	468978	5.67115	0.048661	No	1
11.35	0.314031	3.81668	-0.0144511	13.4548	3.54425	0.000379669	0.997832	460791	5.6635	0.0513592	No	1
11.3667	0.330645	3.94726	-0.0759529	13.7835	3.64478	0.000399756	0.997429	452768	5.65588	0.054314	No	1
11.3833	0.349395	3.99865	-0.0722997	13.9562	3.68351	0.000422425	0.997007	444905	5.64827	0.0566965	No	1
11.4	0.358684	4.08147	0.0386228	14.2536	3.76725	0.000433656	0.996568	437197	5.64068	0.0589063	No	1
11.4167	0.375145	4.15194	-0.0674347	14.4695	3.81712	0.000453558	0.996111	429641	5.63311	0.0620104	No	1
11.4333	0.395421	4.35225	-0.0225827	14.747	3.89965	0.000478072	0.99563	422235	5.62555	0.0652644	No	1
11.45	0.413561	4.44957	0.0433264	14.917	3.9399	0.000500003	0.995126	414974	5.61802	0.0684224	No	1
11.4667	0.432463	4.57009	-0.0633414	15.1817	4.00427	0.000522856	0.994601	407855	5.61051	0.0714837	No	1
11.4833	0.44923	4.6082	0.00821342	15.3784	4.06451	0.000543127	0.994051	400876	5.60301	0.0751045	No	1
11.5	0.474846	4.76091	-0.113103	15.6615	4.14673	0.000574098	0.993477	394033	5.59553	0.0785679	No	1
11.5167	0.489476	4.93452	0.155748	15.8152	4.17829	0.000591786	0.992879	387322	5.58807	0.0817104	No	1
11.5333	0.510973	5.0114	-0.00951342	16.0535	4.24601	0.000617776	0.992259	380742	5.58063	0.0850918	No	1
11.55	0.528349	5.20225	0.0463249	16.2384	4.29618	0.000638785	0.991614	374290	5.57321	0.0886134	No	1
11.5667	0.551372	5.27928	-0.0550024	16.4519	4.34834	0.000666619	0.990942	367962	5.5658	0.0927656	No	1
11.5833	0.576225	5.38423	0.00877049	16.6299	4.39424	0.000696668	0.990239	361755	5.55841	0.0974898	No	1
11.6	0.605962	5.52854	-0.0104645	16.8905	4.46852	0.000732619	0.989503	355668	5.55104	0.102323	No	1
11.6167	0.631883	5.73969	0.0629214	17.0719	4.51122	0.000763959	0.988734	349697	5.54369	0.106824	No	1
11.6333	0.657347	5.88447	0.0165258	17.2366	4.56231	0.000794745	0.987933	343841	5.53636	0.111573	No	1
11.65	0.686015	6.00742	-0.0695426	17.4978	4.63385	0.000829406	0.9871	338095	5.52904	0.116214	No	1
11.6667	0.709953	6.14212	0.0337505	17.6661	4.68188	0.000858347	0.986233	332459	5.52174	0.121296	No	1
11.6833	0.743657	6.2544	-0.0736803	17.8174	4.71802	0.000899095	0.98533	326930	5.51445	0.126757	No	1
11.7	0.771867	6.41352	-0.0282179	18.0461	4.77704	0.000933202	0.984389	321505	5.50719	0.132011	No	1
11.7167	0.802824	6.53525	0.0985737	18.2561	4.83744	0.00097063	0.983414	316182	5.49994	0.137017	No	1
11.7333	0.82783	6.81613	-0.00321129	18.4237	4.87434	0.00100086	0.982405	310960	5.4927	0.141993	No	1
11.75	0.858177	6.93054	-0.00169429	18.6512	4.92955	0.00103755	0.98136	305835	5.48549	0.147556	No	1
11.7667	0.889897	7.07425	-0.0602969	18.9071	5.00399	0.0010759	0.980277	300806	5.47829	0.153193	No	1
11.7833	0.920854	7.20437	-0.11127	19.1258	5.06988	0.00111333	0.979155	295871	5.4711	0.159215	No	1
11.8	0.956846	7.47793	-0.0215574	19.3323	5.12341	0.00115685	0.97799	291027	5.46393	0.165962	No	1
11.8167	0.996043	7.74691	-0.0121058	19.5594	5.17358	0.00120424	0.976777	286274	5.45678	0.173217	No	1
11.8333	1.03768	7.87688	-0.0556022	19.8137	5.24558	0.00125458	0.975513	281608	5.44964	0.181022	No	1
11.85	1.08298	8.14876	-0.00266309	20.0868	5.32642	0.00130935	0.974197	277028	5.44252	0.188702	No	1
11.8667	1.12279	8.3033	-0.0431078	20.2908	5.37095	0.00135747	0.972831	272533	5.43542	0.195784	No	1
11.8833	1.16076	8.51735	0.0237169	20.5516	5.44035	0.00140339	0.971416	268120	5.42833	0.203431	No	1
11.9	1.20683	8.65389	-0.0339703	20.8622	5.52241	0.00145908	0.969949	263788	5.42126	0.21124	No	1
11.9167	1.24633	8.99428	0.131426	21.1521	5.61455	0.00150684	0.968431	259535	5.4142	0.218854	No	1
11.9333	1.2898	9.16423	0.00461672	21.4234	5.66838	0.00155939	0.96686	255360	5.40715	0.22717	No	1
11.95	1.33708	9.41475	0.0253598	21.7748	5.77196	0.00161656	0.965233	251260	5.40012	0.235796	No	1
11.9667	1.38376	9.63063	-0.0306488	22.0838	5.8554	0.00167299	0.963549	247235	5.39311	0.244294	No	1
11.9833	1.42921	9.95668	0.0206118	22.4411	5.9425	0.00172794	0.961807	243282	5.38611	0.253541	No	1
12	1.48412	10.166	0.0549352	22.7303	6.01328	0.00179433	0.96	239401	5.37913	0.263847	No	1
12.0167	1.54132	10.4307	0.00655597	23.0907	6.11411	0.00186349	0.958126	235589	5.37216	0.273991	No	1
12.0333	1.59395	10.7288	0.053239	23.4407	6.20762	0.00192712	0.956183	231846	5.3652	0.284546	No	1
12.05	1.65542	11.0549	-0.0392382	23.8217	6.29624	0.00200144	0.954168	228169	5.35826	0.295969	No	1
12.0667	1.71751	11.3126	-0.0482497	24.1845	6.39555	0.0020765	0.952078	224559	5.35133	0.307568	No	1
12.0833	1.78051	11.5719	-0.0120953	24.5542	6.5089	0.00215267	0.94991	221012	5.34442	0.319557	No	1
12.1	1.84656	11.957	0.0324515	25.0109	6.64025	0.00223253	0.947661	217529	5.33752	0.332289	No	1
12.1167	1.9175	12.2056	-0.0144019	25.3504	6.71743	0.00231829	0.945328	214107	5.33063	0.345363	No	1
12.1333	1.98691	12.5806	0.0408261	25.7683	6.82269	0.00240221	0.942909	210745	5.32376	0.35859	No	1
12.15	2.05906	12.8627	0.0498199	26.218	6.94519	0.00248945	0.940404	207443	5.3169	0.372025	No	1
12.1667	2.1303	13.3241	0.0203615	26.6865	7.06799	0.00257558	0.93781	204199	5.31005	0.385886	No	1
12.1833	2.20673	13.6364	-0.0521266	27.0932	7.17905	0.00266798	0.935123	201011	5.30322	0.400392	No	1
12.2	2.28468	13.9524	0.0394173	27.5422	7.31238	0.00276223	0.932343	197880	5.2964	0.415205	No	1
12.2167	2.36401	14.3972	-0.0295613	28.0071	7.43015	0.00285814	0.929464	194803	5.2896	0.430723	No	1
12.2333	2.44929	14.7948	0.100435	28.442	7.53236	0.00296124	0.926482	191779	5.2828	0.447057	No	1
12.25	2.53716	15.2229	-0.0317153	28.9104	7.65166	0.00306748	0.923394	188808	5.27602	0.463883	No	1
12.2667	2.62732	15.6324	-0.000901454	29.4458	7.81887	0.00317648	0.920197	185888	5.26925	0.480735	No	1
12.2833	2.71489	16.0306	-0.058436	29.9384	7.95403	0.00328235	0.916892	183019	5.2625	0.497764	No	1
12.3	2.80642	16.461	0.0579797	30.3993	8.06768	0.00339302	0.913474	180199	5.25575	0.515839	No	1
12.3167	2.90498	16.8725	-0.0393802	30.869	8.18011	0.00351217	0.909937	177428	5.24902	0.535115	No	1
12.3333	3.00918	17.2528	-0.00902413	31.4227	8.33618	0.00363815	0.906277	174704	5.2423	0.554478	No	1
12.35	3.10804	17.8567	-0.0450438	31.8836	8.45853	0.00375768	0.90249	172026	5.23559	0.574551	No	1
12.3667	3.21941	18.2859	0.0303258	32.3501	8.57355	0.00389232	0.898573	169395	5.2289	0.595642	No	1
12.3833	3.32879	18.7528	0.0409981	32.8641	8.71925	0.00402458	0.894521	166808	5.22222	0.61699	No	1
12.4	3.4423	19.2166	0.00680949	33.407	8.88188	0.00416181	0.89033	164265	5.21555	0.639153	No	1
12.4167	3.55993	19.7775	-0.0549975	33.8318	8.99095	0.00430402	0.885998	161765	5.20888	0.661589	No	1
12.4333	3.67572	20.2383	0.0804917	34.3703	9.12825	0.00444402	0.881521	159307	5.20223	0.68497	No	1
12.45	3.80296	20.7702	0.0670551	34.8721	9.26815	0.00459786	0.876892	156890	5.1956	0.709942	No	1
12.4667	3.93539	21.3388	0.0307303	35.346	9.38684	0.00475796	0.872101	154514	5.18897	0.735811	No	1
12.4833	4.07163	21.8587	-0.087992	35.8697	9.54809	0.00492268	0.867146	152178	5.18235	0.762117	No	1
12.5	4.20803	22.4375	-0.0506168	36.3583	9.65823	0.00508759	0.862023	149881	5.17575	0.788861	No	1
12.5167	4.34824	22.9031	-0.0831269	36.8917	9.82529	0.00525711	0.856732	147622	5.16915	0.816042	No	1
12.5333	4.4886	23.572	-0.00577376	37.2918	9.91529	0.00542681	0.851269	145401	5.16257	0.843324	No	1
12.55	4.62912	24.109	-0.0155483	37.8115	10.0549	0.00559669	0.845633	143217	5.15599	0.871326	No	1
12.5667	4.7765	24.6229	0.0354072	38.2892	10.1754	0.00577488	0.839821	141069	5.14943	0.899824	No	1
12.5833	4.92159	25.2494	-0.0303671	38.7445	10.3104	0.0059503	0.833829	138956	5.14288	0.928776	No	1
12.6	5.07309	25.8242	0.0350843	39.1814	10.4242	0.00613347	0.827654	136878	5.13633	0.958765	No	1
12.6167	5.22856	26.4191	0.0391953	39.6356	10.5504	0.00632143	0.821289	134835	5.1298	0.98978	No	1
12.6333	5.39029	27.0647	-0.0824262	40.0418	10.6601	0.00651696	0.814729	132824	5.12328	1.02157	No	1
12.65	5.55323	27.7012	0.0310904	40.4783	10.7679	0.00671397	0.807969	130847	5.11676	1.05401	No	1
12.6667	5.72121	28.3015	0.0152123	40.9005	10.8745	0.00691706	0.801008	128902	5.11026	1.08653	No	1
12.6833	5.88416	28.8666	-0.00203898	41.2636	11.0099	0.00711406	0.793845	126989	5.10377	1.11926	No	1
12.7	6.05351	29.4312	-0.0993989	41.6555	11.1174	0.00731881	0.786476	125107	5.09728	1.15303	No	1
12.7167	6.22683	30.0273	-0.0398985	42.0793	11.2047	0.00752836	0.778898	123255	5.0908	1.18719	No	1
12.7333	6.39954	30.7277	-0.0266323	42.3486	11.2728	0.00773717	0.771109	121433	5.08434	1.22173	No	1
12.75	6.57622	31.3012	0.0179145	42.7023	11.3514	0.00795078	0.763106	119640	5.07788	1.25649	No	1
12.7667	6.75046	31.979	-0.0443502	42.9655	11.4228	0.00816144	0.75489	117877	5.07143	1.29149	No	1
12.7833	6.92882	32.5722	-0.0419177	43.2691	11.5245	0.00837708	0.746459	116142	5.06499	1.32633	No	1
12.8	7.10077	33.1944	0.00247649	43.5092	11.586	0.00858496	0.737813	114434	5.05856	1.36211	No	1
12.8167	7.28828	33.6767	0.0363421	43.7853	11.6688	0.00881167	0.728946	112754	5.05213	1.3986	No	1
12.8333	7.46709	34.3456	0.112627	43.9583	11.7161	0.00902786	0.719857	111100	5.04571	1.43484	No	1
12.85	7.65125	34.928	-0.0361549	44.2032	11.7599	0.00925051	0.710547	109473	5.03931	1.47124	No	1
12.8667	7.83098	35.5272	-0.0489811	44.3526	11.7911	0.0094678	0.701015	107872	5.03291	1.50768	No	1
12.8833	8.01498	36.0756	0.00639938	44.5113	11.864	0.00969027	0.691263	106296	5.02652	1.54395	No	1
12.9	8.19227	36.6401	0.0170717	44.6368	11.8788	0.00990461	0.681292	104745	5.02013	1.5798	No	1
12.9167	8.37124	37.1284	-0.0310024	44.7343	11.9	0.010121	0.671106	103219	5.01376	1.61538	No	1
12.9333	8.54517	37.6894	-0.0589349	44.8168	11.9325	0.0103313	0.660706	101716	5.00739	1.65057	No	1
12.95	8.71956	38.2462	0.00361728	44.8332	11.9285	0.0105421	0.650094	100237	5.00103	1.68598	No	1
12.9667	8.89517	38.6772	-0.047356	44.9328	11.9525	0.0107544	0.639269	98781	4.99467	1.72138	No	1
12.9833	9.06895	39.1474	-0.0165421	44.8513	11.9496	0.0109645	0.628232	97348	4.98833	1.7567	No	1
13	9.24334	39.5421	0.064168	44.7754	11.9297	0.0111754	0.616987	95937	4.98199	1.79103	No	1
13.0167	9.40628	40.0495	0.0192983	44.6916	11.8922	0.0113724	0.605537	94549	4.97566	1.82497	No	1
13.0333	9.57625	40.4382	0.0313439	44.59	11.8554	0.0115779	0.593885	93181	4.96933	1.85874	No	1
13.05	9.73706	40.8036	-0.000708465	44.4336	11.83	0.0117723	0.582037	91835	4.96301	1.89131	No	1
13.0667	9.8942	41.2115	-0.0438997	44.2714	11.7816	0.0119623	0.569998	90510	4.9567	1.92268	No	1
13.0833	10.0423	41.5584	0.0497804	44.0205	11.7067	0.0121414	0.557777	89205	4.95039	1.95315	No	1
13.1	10.1897	41.8285	0.00185889	43.8221	11.6487	0.0123196	0.545378	87920	4.94409	1.98277	No	1
13.1167	10.329	42.0616	-0.03294	43.5198	11.558	0.012488	0.532809	86655	4.93779	2.01113	No	1
13.1333	10.4631	42.4414	0.0314432	43.1943	11.4699	0.0126501	0.520077	85410	4.93151	2.03856	No	1
13.15	10.5927	42.6012	0.0154126	42.867	11.3889	0.0128067	0.507187	84183	4.92522	2.06511	No	1
13.1667	10.7176	42.748	0.0624008	42.5348	11.3002	0.0129578	0.494146	82975	4.91895	2.09046	No	1
13.1833	10.8346	42.8858	-0.0386213	42.1303	11.1847	0.0130993	0.480964	81786	4.91268	2.1138	No	1
13.2	10.9388	43.0176	-0.00796002	41.7238	11.0639	0.0132253	0.467654	80615	4.90642	2.13532	No	1
13.2167	11.0372	43.0928	0.0378075	41.2881	10.9461	0.0133442	0.454226	79461	4.90015	2.15475	No	1
13.2333	11.1199	43.1959	0.0840327	40.8535	10.8536	0.0134442	0.440693	78325	4.8939	2.17268	No	1
13.25	11.2031	43.2926	-0.0604769	40.2607	10.6735	0.0135447	0.427064	77206	4.88765	2.18888	No	1
13.2667	11.2682	43.2688	-0.0336303	39.7515	10.5414	0.0136235	0.413351	76104	4.88141	2.20343	No	1
13.2833	11.3345	43.2451	0.0115268	39.1889	10.401	0.0137037	0.399562	75018	4.87517	2.21637	No	1
13.3	11.3834	43.0924	-0.0521112	38.5494	10.2049	0.0137627	0.385709	73949	4.86893	2.22724	No	1
13.3167	11.4288	43.0837	0.0473672	37.9532	10.0564	0.0138177	0.371805	72896	4.8627	2.23619	No	1
13.3333	11.4582	42.8948	0.0584973	37.3038	9.87079	0.0138532	0.357863	71858	4.85648	2.24284	No	1
13.35	11.4805	42.7698	-0.0368791	36.6781	9.70856	0.0138801	0.343895	70836	4.85025	2.24756	No	1
13.3667	11.4906	42.61	0.0928118	36.0038	9.52421	0.0138923	0.329913	69829	4.84404	2.25014	No	1
13.3833	11.4915	42.4159	-0.0373546	35.3718	9.37236	0.0138934	0.31593	68837	4.83782	2.25116	No	1
13.4	11.4859	42.15	0.0415245	34.6981	9.17961	0.0138867	0.301955	67860	4.83161	2.25052	No	1
13.4167	11.4704	41.8616	0.0038264	34.0227	8.99999	0.0138679	0.287996	66897	4.82541	2.24868	No	1
13.4333	11.4531	41.6603	0.0637846	33.2708	8.79335	0.013847	0.27406	65949	4.81921	2.24568	No	1
13.45	11.4262	41.4219	-0.0637878	32.6026	8.62563	0.0138145	0.260156	65015	4.81301	2.24118	No	1
13.4667	11.3942	41.0734	0.0309604	31.8921	8.40802	0.0137758	0.246293	64094	4.80682	2.2349	No	1
13.4833	11.3497	40.7677	0.034461	31.2129	8.21939	0.0137221	0.23248	63187	4.80063	2.22748	No	1
13.5	11.3065	40.4953	-0.0349753	30.5128	8.02664	0.0136698	0.21872	62293	4.79444	2.2201	No	1
13.5167	11.263	40.148	0.0100292	29.8193	7.84809	0.0136172	0.205016	61412	4.78825	2.21165	No	1
13.5333	11.2096	39.8077	0.0185653	29.1612	7.67686	0.0135526	0.191373	60544	4.78207	2.20257	No	1
13.55	11.1602	39.5062	0.096071	28.4899	7.48335	0.0134928	0.177794	59689	4.77589	2.19289	No	1
13.5667	11.1012	39.2565	0.00527236	27.84	7.31319	0.0134216	0.164281	58846	4.76972	2.183	No	1
13.5833	11.0503	38.8011	0.0766746	27.2272	7.14317	0.01336	0.150834	58016	4.76355	2.17336	No	1
13.6	10.9942	38.5194	0.070257	26.6268	6.98232	0.0132922	0.137452	57197	4.75737	2.16392	No	1
13.6167	10.946	38.2827	0.0687223	26.0266	6.81719	0.0132339	0.124131	56390	4.7512	2.15518	No	1
13.6333	10.8975	37.9694	0.147754	25.44	6.65069	0.0131752	0.11087	55595	4.74504	2.14601	No	1
13.65	10.8454	37.6792	0.00370208	24.9441	6.52432	0.0131123	0.0976677	54812	4.73888	2.13746	No	1
13.6667	10.8037	37.3432	0.0209356	24.4024	6.37476	0.0130619	0.0845205	54040	4.73272	2.12958	No	1
13.6833	10.7589	37.1501	0.117667	23.9146	6.25113	0.0130077	0.0714235	53278	4.72655	2.12247	No	1
13.7	10.7256	36.7764	-0.00288584	23.4287	6.10828	0.0129674	0.058371	52528	4.72039	2.11629	No	1
13.7167	10.6905	36.5035	0.0447127	23.0376	6.00892	0.012925	0.0453567	51789	4.71424	2.11117	No	1
13.7333	10.6685	36.2557	0.00915084	22.5652	5.87843	0.0128984	0.032373	51060	4.70808	2.10735	No	1
13.75	10.6469	36.1073	0.0378285	22.1915	5.77297	0.0128723	0.0194125	50342	4.70193	2.10456	No	1
13.7667	10.6358	35.8696	0.0500266	21.8118	5.67421	0.0128589	0.00646862	49633	4.69577	2.10279	No	1
13.7833	10.6251	35.782	-0.0799871	21.4847	5.59148	0.0089954	0.99548	48935	4.68962	1.46955	No	2
13.8	10.6273	35.5312	-0.0137729	21.2101	5.52096	0.00899732	0.986439	48247	4.68347	1.47009	No	2
13.8167	10.6298	35.4538	-0.0414002	20.8737	5.42862	0.00899937	0.977393	47569	4.67732	1.47175	No	2
13.8333	10.6487	35.2518	-0.0722318	20.5775	5.33444	0.00901538	0.968333	46900	4.67117	1.47479	No	2
13.85	10.6715	35.1994	-0.0226496	20.3365	5.27475	0.00903474	0.959255	46240	4.66502	1.47823	No	2
13.8667	10.6965	35.0755	0.0420388	20.0978	5.20759	0.00905591	0.950153	45590	4.65887	1.48244	No	2
13.8833	10.731	35.0106	0.0167003	19.8778	5.14744	0.00908509	0.941025	44950	4.65273	1.48708	No	2
13.9	10.7627	34.9446	-0.00116135	19.6861	5.0905	0.00911194	0.931866	44318	4.64658	1.49245	No	2
13.9167	10.808	34.8207	-0.0202437	19.4699	5.02776	0.0091503	0.922672	43695	4.64043	1.49841	No	2
13.9333	10.8489	34.7439	0.0310169	19.3635	5.00301	0.0091849	0.91344	43081	4.63429	1.50502	No	2
13.95	10.904	34.7094	0.0128501	19.1775	4.96621	0.00923152	0.904165	42475	4.62813	1.51239	No	2
13.9667	10.9561	34.6409	0.0575495	19.009	4.90576	0.00927569	0.894842	41878	4.62199	1.52014	No	2
13.9833	11.0173	34.6601	0.0256497	18.8451	4.86712	0.00932747	0.885471	41289	4.61583	1.52821	No	2
14	11.0745	34.5689	-0.0219666	18.6944	4.81049	0.0093759	0.876048	40709	4.60969	1.53642	No	2
14.0167	11.1383	34.5297	-0.082858	18.5778	4.78315	0.00942989	0.866573	40136	4.60353	1.54514	No	2
14.0333	11.2033	34.4952	0.0572088	18.4043	4.73307	0.0094849	0.857043	39572	4.59739	1.55368	No	2
14.05	11.2649	34.515	0.000437198	18.3041	4.70558	0.00953708	0.847459	39015	4.59123	1.56211	No	2
14.0667	11.3288	34.4394	0.0530711	18.1729	4.67503	0.00959119	0.837822	38467	4.58509	1.57045	No	2
14.0833	11.3897	34.3768	-0.00736255	18.0362	4.63884	0.00964272	0.828132	37925	4.57893	1.57884	No	2
14.1	11.4548	34.3292	0.0913529	17.9144	4.60799	0.00969787	0.81839	37392	4.57278	1.58682	No	2
14.1167	11.5103	34.2852	0.173131	17.7767	4.56646	0.00974487	0.808597	36865	4.56661	1.59428	No	2
14.1333	11.5683	34.2138	0.00741184	17.6717	4.54629	0.00979395	0.798756	36346	4.56046	1.60177	No	2
14.15	11.6249	34.1602	0.0206781	17.4857	4.48828	0.00984186	0.788867	35834	4.5543	1.60912	No	2
14.1667	11.6813	34.1365	0.0907071	17.3592	4.45239	0.00988964	0.778932	35330	4.54814	1.61576	No	2
14.1833	11.7281	33.9613	0.0411071	17.2376	4.42612	0.00992929	0.768954	34832	4.54198	1.62193	No	2
14.2	11.7785	33.8761	-0.0463346	17.0486	4.3733	0.0099719	0.758935	34341	4.53581	1.62779	No	2
14.2167	11.8212	33.8178	0.0803045	16.8985	4.32551	0.0100081	0.74888	33856	4.52964	1.63271	No	2
14.2333	11.8584	33.7041	-0.0645103	16.7582	4.28825	0.0100396	0.738793	33379	4.52347	1.63697	No	2
14.25	11.8921	33.5457	-0.00989275	16.5696	4.24352	0.0100681	0.728678	32908	4.5173	1.64033	No	2
14.2667	11.917	33.4677	0.0515913	16.4097	4.18474	0.0100891	0.718541	32443	4.51112	1.64282	No	2
14.2833	11.9383	33.2471	-0.044548	16.2043	4.13161	0.0101072	0.708386	31985	4.50495	1.64463	No	2
14.3	11.954	33.0965	0.0244129	16.0215	4.0852	0.0101205	0.698218	31533	4.49877	1.64557	No	2
14.3167	11.9631	32.8938	0.0149436	15.8516	4.03558	0.0101282	0.688043	31087	4.49258	1.64534	No	2
14.3333	11.9622	32.7389	0.0170709	15.6648	3.98245	0.0101274	0.677867	30647	4.48639	1.64452	No	2
14.35	11.9634	32.6527	-0.0155918	15.4663	3.93787	0.0101285	0.667691	30214	4.48021	1.64321	No	2
14.3667	11.9558	32.4209	0.0902953	15.273	3.87894	0.010122	0.657521	29786	4.47401	1.64108	No	2
14.3833	11.9455	32.1622	-0.0561979	15.0643	3.82612	0.0101133	0.647362	29364	4.46782	1.6378	No	2
14.4	11.9215	31.9972	0.00620164	14.8367	3.76216	0.010093	0.63722	28948	4.46162	1.6335	No	2
14.4167	11.8968	31.7517	-0.0104393	14.6229	3.72002	0.0100721	0.6271	28537	4.45541	1.62885	No	2
14.4333	11.8683	31.452	-0.032726	14.4076	3.65575	0.0100479	0.617006	28132	4.4492	1.62325	No	2
14.45	11.8299	31.2519	0.0377607	14.1574	3.58279	0.0100155	0.606941	27733	4.443	1.6173	No	2
14.4667	11.7967	30.9831	0.120302	13.9009	3.51791	0.00998728	0.596911	27338	4.43677	1.61015	No	2
14.4833	11.7412	30.6476	-0.0734936	13.6783	3.45959	0.00994037	0.586921	26950	4.43056	1.60188	No	2
14.5	11.6918	30.3007	0.00614836	13.4256	3.37686	0.0098985	0.576979	26566	4.42433	1.59262	No	2
14.5167	11.6223	29.9885	-0.0410102	13.218	3.33548	0.00983971	0.567092	26188	4.4181	1.58186	No	2
14.5333	11.5511	29.7693	-0.0971714	12.9151	3.2468	0.00977936	0.557266	25815	4.41187	1.57093	No	2
14.55	11.4795	29.3866	-0.04469	12.7052	3.19627	0.00971876	0.547502	25447	4.40564	1.55951	No	2
14.5667	11.401	29.053	0.00824907	12.4403	3.12392	0.00965235	0.537804	25083	4.39938	1.54708	No	2
14.5833	11.315	28.7097	-0.150604	12.1958	3.06056	0.00957947	0.52818	24725	4.39314	1.53375	No	2
14.6	11.2235	28.3295	-0.0555504	11.9303	2.97799	0.00950207	0.518632	24372	4.38689	1.51984	No	2
14.6167	11.1289	27.9125	-0.0261098	11.6753	2.91372	0.00942196	0.509166	24023	4.38063	1.50539	No	2
14.6333	11.0297	27.6331	0.082829	11.4571	2.8757	0.00933798	0.499783	23679	4.37436	1.49051	No	2
14.65	10.929	27.3196	-0.0538986	11.1566	2.77985	0.0092527	0.490488	23340	4.3681	1.47492	No	2
14.6667	10.8191	26.9139	0.0243701	10.908	2.70871	0.00915967	0.481283	23005	4.36182	1.45889	No	2
14.6833	10.7121	26.505	0.0617453	10.6578	2.64261	0.0090691	0.472173	22675	4.35555	1.44238	No	2
14.7	10.5951	26.1362	0.00131158	10.4337	2.58964	0.00897	0.463159	22349	4.34926	1.42542	No	2
14.7167	10.4814	25.744	-0.0012913	10.1453	2.50477	0.00887374	0.454245	22027	4.34296	1.40784	No	2
14.7333	10.3552	25.318	-0.0286134	9.90453	2.44478	0.00876689	0.445436	21710	4.33666	1.3894	No	2
14.75	10.2287	24.8651	-0.00283494	9.69897	2.39104	0.00865978	0.436735	21397	4.33035	1.37075	No	2
14.7667	10.0991	24.591	0.109919	9.44703	2.32021	0.00855009	0.428144	21089	4.32406	1.35179	No	2
14.7833	9.968	24.1493	-0.0855553	9.18212	2.23779	0.00843911	0.419664	20784	4.31773	1.33261	No	2
14.8	9.83477	23.6684	0.0539011	8.94498	2.17627	0.00832631	0.411299	20484	4.31141	1.31304	No	2
14.8167	9.69788	23.3114	0.0380231	8.78795	2.14404	0.00821042	0.403047	20187	4.30507	1.29372	No	2
14.8333	9.56801	23.001	-0.00242157	8.51969	2.06421	0.00810047	0.394908	19895	4.29874	1.2747	No	2
14.85	9.43539	22.5541	0.00611447	8.30101	2.00727	0.00798819	0.386882	19606	4.29239	1.25531	No	2
14.8667	9.29972	22.1268	0.029299	8.07638	1.94346	0.00787333	0.378973	19321	4.28603	1.23504	No	2
14.8833	9.15383	21.7824	-0.0322029	7.82582	1.87828	0.00774982	0.371183	19041	4.27969	1.21502	No	2
14.9	9.02137	21.3754	-0.000931213	7.68328	1.83186	0.00763767	0.36351	18763	4.2733	1.19542	No	2
14.9167	8.88158	20.9087	-0.0166566	7.42997	1.76424	0.00751932	0.355954	18490	4.26694	1.17536	No	2
14.9333	8.74179	20.5333	-0.0030852	7.22106	1.70882	0.00740097	0.348518	18220	4.26055	1.15524	No	2
14.95	8.60078	20.2568	0.000873201	7.01459	1.64913	0.00728159	0.341201	17954	4.25416	1.13526	No	2
14.9667	8.46267	19.8575	-0.0529992	6.79423	1.59066	0.00716466	0.334002	17692	4.24778	1.11526	No	2
14.9833	8.32105	19.4708	0.0357981	6.62454	1.54669	0.00704477	0.326924	17433	4.24137	1.09498	No	2
15	8.17821	19.0804	0.0119855	6.46766	1.4986	0.00692383	0.319966	17177	4.23495	1.0749	No	2
15.0167	8.03918	18.7647	0.0449356	6.24914	1.43174	0.00680613	0.313128	16925	4.22853	1.05472	No	2
15.0333	7.89436	18.3647	0.0148669	6.07899	1.39036	0.00668352	0.306412	16676	4.22209	1.0342	No	2
15.05	7.74969	18.006	0.0011251	5.90288	1.33845	0.00656104	0.299819	16431	4.21566	1.01393	No	2
15.0667	7.60822	17.7027	-0.0101753	5.72525	1.29616	0.00644127	0.293346	16189	4.20922	0.994072	No	2
15.0833	7.46919	17.3666	0.027505	5.57631	1.25585	0.00632357	0.286993	15950	4.20276	0.974166	No	2
15.1	7.32651	17.024	0.101654	5.41256	1.20516	0.00620277	0.280759	15714	4.19629	0.954346	No	2
15.1167	7.18824	16.5967	-0.0947356	5.26866	1.16637	0.00608571	0.274643	15482	4.18983	0.935054	No	2
15.1333	7.05303	16.3864	-0.0077694	5.10354	1.1224	0.00597124	0.268645	15252	4.18333	0.915567	No	2
15.15	6.91126	16.0754	-0.0137292	4.94697	1.0853	0.00585121	0.262763	15026	4.17684	0.896329	No	2
15.1667	6.77925	15.7189	0.0015207	4.82442	1.04834	0.00573945	0.256996	14803	4.17035	0.877816	No	2
15.1833	6.64801	15.4138	0.0614789	4.69089	1.01642	0.00562834	0.25134	14583	4.16385	0.85959	No	2
15.2	6.51982	15.1057	0.0700149	4.58497	0.984963	0.00551981	0.245793	14365	4.15731	0.841619	No	2
15.2167	6.39193	14.8484	0.0918261	4.42062	0.942211	0.00541153	0.240354	14151	4.15079	0.824074	No	2
15.2333	6.26969	14.4866	-0.0423075	4.2938	0.904647	0.00530804	0.235022	13939	4.14423	0.806684	No	2
15.25	6.14363	14.2435	0.0535088	4.17309	0.87456	0.00520132	0.229793	13731	4.1377	0.789778	No	2
15.2667	6.02826	13.9719	-0.110227	4.05069	0.8402	0.00510364	0.224667	13525	4.13114	0.772929	No	2
15.2833	5.90251	13.7007	-0.00189839	3.93425	0.815453	0.00499718	0.219644	13322	4.12457	0.755791	No	2
15.3	5.7821	13.4153	0.0159455	3.83093	0.784298	0.00489524	0.214725	13121	4.11797	0.739265	No	2
15.3167	5.6652	13.1985	0.00784947	3.73463	0.758483	0.00479627	0.209905	12924	4.1114	0.72326	No	2
15.3333	5.55226	12.9154	-0.0409875	3.6365	0.731905	0.00470066	0.205182	12729	4.10479	0.707184	No	2
15.35	5.43368	12.6836	0.00661101	3.55332	0.70899	0.00460026	0.200558	12536	4.09816	0.691324	No	2
15.3667	5.3235	12.4954	-0.0242206	3.4117	0.671426	0.00450698	0.196028	12347	4.09156	0.676374	No	2
15.3833	5.2185	12.2486	-0.00912331	3.34272	0.646374	0.00441808	0.191591	12159	4.0849	0.661314	No	2
15.4	5.10602	11.9949	-0.111519	3.24077	0.629256	0.00432286	0.187246	11975	4.07828	0.646126	No	2
15.4167	4.99843	11.7095	-0.0492717	3.16034	0.59688	0.00423177	0.182994	11793	4.07162	0.631124	No	2
15.4333	4.88824	11.5593	0.021978	3.1118	0.598684	0.00413848	0.178833	11613	4.06494	0.61688	No	2
15.45	4.79194	11.2983	0.00335338	3.03	0.566003	0.00405695	0.174758	11436	4.05827	0.602975	No	2
15.4667	4.68648	11.1022	-0.0396853	2.94621	0.547817	0.00396767	0.170769	11261	4.05158	0.58931	No	2
15.4833	4.59339	10.8901	-0.0581573	2.87112	0.522765	0.00388885	0.166863	11088	4.04485	0.575973	No	2
15.5	4.49251	10.6966	-0.0570981	2.80869	0.511141	0.00380345	0.16304	10918	4.03814	0.562546	No	2
15.5167	4.39743	10.5309	-0.0627527	2.70232	0.479376	0.00372295	0.159297	10750	4.03141	0.550169	No	2
15.5333	4.31257	10.3242	0.0393197	2.65714	0.470803	0.00365111	0.15563	10585	4.02469	0.537731	No	2
15.55	4.21596	10.1377	-0.00585517	2.58967	0.452465	0.00356932	0.152042	10421	4.01791	0.525029	No	2
15.5667	4.12638	9.97748	0.140163	2.51016	0.427108	0.00349347	0.148531	10260	4.01115	0.513093	No	2
15.5833	4.04137	9.79938	-0.0566847	2.45704	0.41228	0.0034215	0.145093	10101	4.00436	0.501546	No	2
15.6	3.95743	9.62173	-0.0022197	2.38332	0.390432	0.00335043	0.141727	9945	3.9976	0.489812	No	2
15.6167	3.86891	9.49673	-0.0794381	2.36789	0.392541	0.00327549	0.138435	9790	3.99078	0.478171	No	2
15.6333	3.78588	9.27682	0.0932826	2.29235	0.373287	0.0032052	0.135214	9638	3.98399	0.467041	No	2
15.65	3.70499	9.16784	-0.0168948	2.22153	0.359069	0.00313672	0.132059	9487	3.97713	0.456875	No	2
15.6667	3.63692	9.00225	-0.0791595	2.1858	0.34653	0.00307909	0.128967	9339	3.9703	0.446948	No	2
15.6833	3.55938	8.9302	0.000329891	2.16778	0.337347	0.00301345	0.12594	9193	3.96346	0.43622	No	2
15.7	3.47788	8.72753	-0.044845	2.07331	0.308633	0.00294445	0.12298	9049	3.9566	0.425619	No	2
15.7167	3.40188	8.48687	0.0183175	2.03255	0.301434	0.0028801	0.120086	8906	3.94968	0.415449	No	2
15.7333	3.32679	8.40535	0.0152569	1.98234	0.28691	0.00281652	0.117254	8766	3.9428	0.405875	No	2
15.75	3.25993	8.28325	-0.0877488	1.96675	0.283679	0.00275992	0.114481	8628	3.93591	0.396773	No	2
15.7667	3.19201	8.17473	-0.0010878	1.92783	0.271902	0.00270242	0.111766	8491	3.92896	0.387606	No	2
15.7833	3.12364	8.04012	0.0326252	1.8831	0.262261	0.00264453	0.109108	8357	3.92205	0.37847	No	2
15.8	3.05572	7.9705	0.00713419	1.83532	0.24728	0.00258703	0.106507	8224	3.91508	0.369915	No	2
15.8167	2.99634	7.82094	-0.0279699	1.80814	0.243591	0.00253676	0.103959	8093	3.90811	0.361592	No	2
15.8333	2.93178	7.6822	0.0283261	1.74984	0.227999	0.0024821	0.101464	7964	3.90113	0.353455	No	2
15.85	2.875	7.61137	0.0837067	1.737	0.221716	0.00243403	0.0990191	7837	3.89415	0.345439	No	2
15.8667	2.81196	7.54893	0.0402102	1.69091	0.211465	0.00238066	0.0966257	7711	3.88711	0.337422	No	2
15.8833	2.75472	7.39219	-0.0019129	1.67578	0.202282	0.0023322	0.0942821	7588	3.88013	0.329821	No	2
15.9	2.69809	7.27955	-0.0135185	1.62022	0.186996	0.00228426	0.0919876	7466	3.87309	0.32208	No	2
15.9167	2.63811	7.17774	-0.0304646	1.60495	0.181781	0.00223347	0.0897416	7345	3.86599	0.314642	No	2
15.9333	2.58606	7.00254	-0.0933397	1.57731	0.173513	0.00218941	0.0875429	7227	3.85896	0.30734	No	2
15.95	2.5279	6.93766	-0.00423724	1.55852	0.17257	0.00214017	0.0853912	7110	3.85187	0.300046	No	2
15.9667	2.47555	6.82807	0.0224568	1.57056	0.190548	0.00209585	0.0832848	6994	3.84473	0.293263	No	2
15.9833	2.42548	6.88312	-0.0787179	1.49806	0.158783	0.00205346	0.0812212	6881	3.83765	0.286695	No	2
16	2.37633	6.72455	0.072793	1.46768	0.144259	0.00201185	0.0792	6769	3.83052	0.280115	No	2
16.0167	2.32565	6.65616	-0.0170901	1.45592	0.151556	0.00196894	0.0772197	6658	3.82334	0.273985	No	2
16.0333	2.28367	6.5072	0.0251678	1.41241	0.130777	0.0019334	0.0752782	6549	3.81617	0.268049	No	2
16.05	2.23589	6.51327	0.0657473	1.41041	0.133343	0.00189295	0.0733747	6442	3.80902	0.262199	No	2
16.0667	2.19498	6.38034	0.0286596	1.39406	0.126754	0.00185831	0.0715083	6336	3.80182	0.256515	No	2
16.0833	2.14964	6.30126	-0.0555778	1.353	0.110553	0.00181993	0.0696785	6232	3.79463	0.250905	No	2
16.1	2.10965	6.33175	-0.0111836	1.35451	0.109457	0.00178607	0.067884	6129	3.78739	0.245568	No	2
16.1167	2.06858	6.16967	-0.000358755	1.36258	0.115381	0.0017513	0.0661244	6027	3.7801	0.240162	No	2
16.1333	2.02706	6.06725	-0.0752883	1.33738	0.107113	0.00171615	0.0643989	5927	3.77283	0.235035	No	2
16.15	1.99042	6.00054	0.108266	1.29327	0.0960996	0.00168513	0.0627059	5829	3.76559	0.230141	No	2
16.1667	1.95256	5.96724	0.0351676	1.2635	0.0823392	0.00165308	0.0610431	5732	3.75831	0.225684	No	2
16.1833	1.92309	5.92555	0.124575	1.26485	0.0829221	0.00162813	0.0594103	5636	3.75097	0.220854	No	2
16.2	1.87852	5.87853	-0.0550296	1.23798	0.068704	0.00159039	0.0578089	5542	3.74367	0.216069	No	2
16.2167	1.84951	5.80708	0.0255279	1.22545	0.0702024	0.00156583	0.0562385	5449	3.73632	0.211409	No	2
16.2333	1.80676	5.74708	-0.0832761	1.22498	0.0811613	0.00152964	0.0546992	5357	3.72892	0.206591	No	2
16.25	1.7747	5.68983	-0.0166041	1.21077	0.0628233	0.0015025	0.0531899	5267	3.72156	0.202285	No	2
16.2667	1.7405	5.59398	-0.0526237	1.2022	0.0627959	0.00147355	0.0517082	5178	3.71416	0.198153	No	2
16.2833	1.71119	5.71922	0.03007	1.17106	0.0530028	0.00144873	0.0502537	5090	3.70672	0.194003	No	2
16.3	1.67638	5.57987	-0.0181566	1.15044	0.0459563	0.00141926	0.048827	5004	3.69932	0.189712	No	2
16.3167	1.64432	5.52811	0.0132676	1.14371	0.0480651	0.00139211	0.0474275	4919	3.69188	0.185779	No	2
16.3333	1.61546	5.43882	0.0227192	1.13301	0.038272	0.00136768	0.0460543	4835	3.6844	0.18174	No	2
16.35	1.58126	5.49845	-0.097529	1.1243	0.0371764	0.00133873	0.0447064	4752	3.67688	0.178133	No	2
16.3667	1.55973	5.3704	0.0187341	1.15098	0.0504241	0.0013205	0.0433824	4671	3.66941	0.174489	No	2
16.3833	1.52462	5.33237	-0.182538	1.11343	0.0313232	0.00129077	0.0420844	4590	3.66181	0.170378	No	2
16.4	1.49454	5.35324	0.056253	1.09297	0.02565	0.00126531	0.040813	4511	3.65427	0.166559	No	2
16.4167	1.46431	5.2908	-0.0632322	1.09203	0.0303527	0.00123971	0.039566	4433	3.6467	0.163091	No	2
16.4333	1.44018	5.21936	-0.0052577	1.07584	0.0239166	0.00121929	0.0383414	4357	3.63919	0.159833	No	2
16.45	1.41346	5.15677	-0.0252556	1.09413	0.0360962	0.00119666	0.0371377	4281	3.63155	0.156786	No	2
16.4667	1.39284	5.20633	0.0838359	1.07031	0.0293548	0.00117921	0.0359534	4206	3.62387	0.153922	No	2
16.4833	1.36917	5.16601	0.0420179	1.07426	0.0325317	0.00115917	0.0347889	4133	3.61627	0.150831	No	2
16.5	1.34428	5.1791	-0.00315699	1.04647	0.0189239	0.0011381	0.0336446	4061	3.60863	0.147873	No	2
16.5167	1.32275	5.0808	-0.0480267	1.04905	0.0272888	0.00111987	0.0325193	3990	3.60097	0.14513	No	2
16.5333	1.30152	5.09939	0.012084	1.01562	0.0112396	0.00110189	0.0314112	3920	3.59329	0.142642	No	2
16.55	1.28441	4.9988	-0.000894812	0.887119	0.018689	0.00108741	0.0303193	3850	3.58546	0.140182	No	2
16.5667	1.26349	5.00121	0.0665402	0.0175036	0.449112	0.0010697	0.029245	3782	3.57772	0.137381	No	2
16.5833	1.23997	4.99828	-0.0680512	-0.032105	0.440997	0.00104979	0.0281904	3715	3.56996	0.134408	No	2
16.6	1.21569	4.98299	-0.023657	-0.0106075	0.450888	0.00102923	0.0271551	3649	3.56217	0.131681	No	2
16.6167	1.19645	4.96037	-0.00230362	-0.025426	0.437433	0.00101294	0.026137	3584	3.55437	0.129308	No	2
16.6333	1.17843	4.84956	0.00180737	-0.0248331	0.441373	0.000997678	0.0251353	3521	3.54667	0.12682	No	2
16.65	1.15689	4.89622	-0.0468771	-0.0573518	0.432037	0.000979448	0.0241502	3457	3.5387	0.124385	No	2
16.6667	1.13963	4.8289	0.0709119	-0.0468407	0.433078	0.000964835	0.0231814	3395	3.53084	0.12201	No	2
16.6833	1.11901	4.81468	-0.00401761	-0.0419753	0.430304	0.000947379	0.022228	3334	3.52297	0.119826	No	2
16.7	1.10511	4.77726	0.00329773	-0.0513006	0.425852	0.000935608	0.0212888	3274	3.51508	0.117783	No	2
16.7167	1.08693	4.83384	-0.00632419	-0.059863	0.430097	0.00092022	0.0203625	3215	3.50718	0.115946	No	2
16.7333	1.07669	4.73036	0.0786584	-0.0546924	0.427628	0.000911549	0.0194491	3157	3.49927	0.113896	No	2
16.75	1.0544	4.70118	-0.099268	-0.0853801	0.415698	0.000892672	0.0185499	3099	3.49122	0.111775	No	2
16.7667	1.04263	4.71549	-0.0228303	-0.0886019	0.412467	0.00088271	0.0176649	3043	3.4833	0.109735	No	2
16.7833	1.02171	4.67457	-0.0104796	-0.0797692	0.412744	0.000864996	0.0167952	2987	3.47524	0.107334	No	2
16.8	1.00292	4.74793	-0.0809841	-0.0814651	0.415921	0.000849091	0.0159423	2932	3.46716	0.104983	No	2
16.8167	0.982759	4.65924	-0.000121366	-0.0999457	0.409333	0.000832023	0.0151058	2879	3.45924	0.102684	No	2
16.8333	0.964735	4.63068	0.0407633	-0.102862	0.405948	0.000816764	0.0142851	2825	3.45102	0.100516	No	2
16.85	0.946864	4.58243	0.0151197	-0.124395	0.400885	0.000801634	0.0134793	2773	3.44295	0.098447	No	2
16.8667	0.930518	4.55508	-0.000300594	-0.116172	0.399027	0.000787795	0.0126872	2722	3.43489	0.0965949	No	2
16.8833	0.916615	4.54025	-0.0492902	-0.0984897	0.405255	0.000776024	0.0119075	2671	3.42667	0.0948469	No	2
16.9	0.9021	4.55533	0.00639551	-0.10278	0.404007	0.000763736	0.0111393	2622	3.41863	0.0932737	No	2
16.9167	0.891401	4.51425	-0.00658334	-0.114089	0.401081	0.000754678	0.0103824	2573	3.41044	0.0915495	No	2
16.9333	0.873835	4.48812	0.0796199	-0.123719	0.398917	0.000739806	0.00963864	2524	3.40209	0.0895809	No	2
16.95	0.858253	4.5508	-0.0531404	-0.135791	0.397974	0.000726614	0.00890888	2477	3.39393	0.0876376	No	2
16.9667	0.840992	4.45785	-0.145618	-0.13062	0.398404	0.000712	0.00819199	2430	3.38561	0.0859706	No	2
16.9833	0.830598	4.47643	-0.0612453	-0.140709	0.394867	0.0007032	0.00748692	2384	3.37731	0.084296	No	2
17	0.813032	4.43352	-0.0600335	-0.156137	0.382938	0.000688329	0.00679397	2339	3.36903	0.0825748	No	2
17.0167	0.801569	4.4843	-0.0218954	-0.164852	0.383063	0.000678624	0.00611159	2295	3.36078	0.08129	No	2
17.0333	0.792396	4.39562	0.0151746	-0.172804	0.376474	0.000670858	0.00543899	2251	3.35238	0.0797707	No	2
17.05	0.776203	4.32417	-0.0254227	-0.153138	0.393079	0.000657149	0.00477649	2208	3.344	0.0784212	No	2
17.0667	0.770234	4.32658	-0.0646467	-0.176959	0.382523	0.000652095	0.00412122	2166	3.33566	0.0776029	No	2
17.0833	0.764417	4.34044	0.0516164	-0.172552	0.377308	0.000647171	0.00347051	2124	3.32715	0.0768958	No	2
17.1	0.760584	4.34163	-0.0838905	-0.168144	0.380179	0.000643925	0.00282458	2083	3.31869	0.0760304	No	2
17.1167	0.751563	4.33168	-0.0912236	-0.172892	0.379236	0.000636288	0.0021846	2043	3.31027	0.0750541	No	2
17.1333	0.745441	4.37818	-0.0538484	-0.199765	0.374479	0.000631105	0.00155133	2003	3.30168	0.0740212	No	2
17.15	0.735199	4.36045	-0.0929198	-0.203902	0.368653	0.000622434	0.000925245	1965	3.29336	0.0729399	No	2
17.1667	0.728009	4.3975	-0.0868252	-0.18805	0.377933	0.000616347	0.000307028	1926	3.28466	0.0717575	No	2
