# Supplementary material for: Data presenting the synthesis of three novel stimuli responsive hyperbranched polymers synthesised via RAFT polymerisation and the bio conjugation of folic acid
Source: Data Brief. 2019 Nov 21;28:104861. doi: 10.1016/j.dib.2019.104861 (PMC6909163; doi:10.1016/j.dib.2019.104861)
Supplement: Multimedia component 1 [file mmc1.zip › Data in brief raw data nmr convert/Figure 5/100% or 0 Absorbance Baseline.Correction.Raw.csv]

nm	A
700.000000	-0.049319
699.000000	-0.049206
698.000000	-0.049078
697.000000	-0.048939
696.000000	-0.048780
695.000000	-0.048648
694.000000	-0.048500
693.000000	-0.048446
692.000000	-0.048298
691.000000	-0.048127
690.000000	-0.048003
689.000000	-0.047878
688.000000	-0.047711
687.000000	-0.047602
686.000000	-0.047411
685.000000	-0.047290
684.000000	-0.047450
683.000000	-0.047341
682.000000	-0.047174
681.000000	-0.047162
680.000000	-0.047018
679.000000	-0.046893
678.000000	-0.046733
677.000000	-0.046667
676.000000	-0.046507
675.000000	-0.046495
674.000000	-0.046327
673.000000	-0.046269
672.000000	-0.046120
671.000000	-0.045980
670.000000	-0.045984
669.000000	-0.045890
668.000000	-0.045773
667.000000	-0.045648
666.000000	-0.045655
665.000000	-0.045429
664.000000	-0.045370
663.000000	-0.045268
662.000000	-0.045245
661.000000	-0.045155
660.000000	-0.045037
659.000000	-0.045061
658.000000	-0.044982
657.000000	-0.044955
656.000000	-0.044834
655.000000	-0.044767
654.000000	-0.044653
653.000000	-0.044563
652.000000	-0.044599
651.000000	-0.044387
650.000000	-0.044375
649.000000	-0.044195
648.000000	-0.044297
647.000000	-0.044167
646.000000	-0.044108
645.000000	-0.044057
644.000000	-0.044014
643.000000	-0.043896
642.000000	-0.043873
641.000000	-0.043794
640.000000	-0.043751
639.000000	-0.043735
638.000000	-0.043614
637.000000	-0.043578
636.000000	-0.043500
635.000000	-0.043461
634.000000	-0.043374
633.000000	-0.043299
632.000000	-0.043319
631.000000	-0.043115
630.000000	-0.042977
629.000000	-0.042961
628.000000	-0.042938
627.000000	-0.042859
626.000000	-0.042741
625.000000	-0.042666
624.000000	-0.042579
623.000000	-0.042536
622.000000	-0.042465
621.000000	-0.042379
620.000000	-0.042312
619.000000	-0.042209
618.000000	-0.042115
617.000000	-0.042052
616.000000	-0.041906
615.000000	-0.041894
614.000000	-0.041772
613.000000	-0.041673
612.000000	-0.041503
611.000000	-0.041539
610.000000	-0.041389
609.000000	-0.041235
608.000000	-0.041175
607.000000	-0.041069
606.000000	-0.040891
605.000000	-0.040840
604.000000	-0.040685
603.000000	-0.040563
602.000000	-0.040393
601.000000	-0.040262
600.000000	-0.040163
599.000000	-0.039949
598.000000	-0.039719
597.000000	-0.039573
596.000000	-0.039319
595.000000	-0.039248
594.000000	-0.038906
593.000000	-0.038533
592.000000	-0.038294
591.000000	-0.037916
590.000000	-0.037598
589.000000	-0.037167
588.000000	-0.036749
587.000000	-0.036289
586.000000	-0.035830
585.000000	-0.035322
584.000000	-0.034785
583.000000	-0.034336
582.000000	-0.033729
581.000000	-0.033247
580.000000	-0.032796
579.000000	-0.032393
578.000000	-0.031970
577.000000	-0.031538
576.000000	-0.031162
575.000000	-0.030794
574.000000	-0.030600
573.000000	-0.030357
572.000000	-0.030158
571.000000	-0.030081
570.000000	-0.029972
569.000000	-0.029968
568.000000	-0.029915
567.000000	-0.029887
566.000000	-0.029980
565.000000	-0.029984
564.000000	-0.030106
563.000000	-0.030179
562.000000	-0.030284
561.000000	-0.030434
560.000000	-0.030567
559.000000	-0.030636
558.000000	-0.030895
557.000000	-0.031033
556.000000	-0.031146
555.000000	-0.031255
554.000000	-0.031340
553.000000	-0.031509
552.000000	-0.031647
551.000000	-0.031675
550.000000	-0.031832
549.000000	-0.031841
548.000000	-0.031945
547.000000	-0.032135
546.000000	-0.032135
545.000000	-0.032179
544.000000	-0.032264
543.000000	-0.032292
542.000000	-0.032337
541.000000	-0.032260
540.000000	-0.032260
539.000000	-0.032187
538.000000	-0.032071
537.000000	-0.032014
536.000000	-0.031998
535.000000	-0.031917
534.000000	-0.031756
533.000000	-0.031800
532.000000	-0.031691
531.000000	-0.031687
530.000000	-0.031590
529.000000	-0.031554
528.000000	-0.031534
527.000000	-0.031473
526.000000	-0.031368
525.000000	-0.031263
524.000000	-0.031275
523.000000	-0.031231
522.000000	-0.031186
521.000000	-0.031158
520.000000	-0.031045
519.000000	-0.030944
518.000000	-0.030927
517.000000	-0.030891
516.000000	-0.030778
515.000000	-0.030677
514.000000	-0.030770
513.000000	-0.030620
512.000000	-0.030571
511.000000	-0.030490
510.000000	-0.030405
509.000000	-0.030349
508.000000	-0.030393
507.000000	-0.030292
506.000000	-0.030284
505.000000	-0.030150
504.000000	-0.030118
503.000000	-0.030077
502.000000	-0.030102
501.000000	-0.030016
500.000000	-0.029944
499.000000	-0.029887
498.000000	-0.029830
497.000000	-0.029704
496.000000	-0.029648
495.000000	-0.029643
494.000000	-0.029457
493.000000	-0.029445
492.000000	-0.029412
491.000000	-0.029323
490.000000	-0.029250
489.000000	-0.029152
488.000000	-0.029055
487.000000	-0.028860
486.000000	-0.028811
485.000000	-0.028714
484.000000	-0.028579
483.000000	-0.028575
482.000000	-0.028352
481.000000	-0.028278
480.000000	-0.028258
479.000000	-0.028116
478.000000	-0.027993
477.000000	-0.027798
476.000000	-0.027619
475.000000	-0.027492
474.000000	-0.027293
473.000000	-0.027166
472.000000	-0.027056
471.000000	-0.026884
470.000000	-0.026737
469.000000	-0.026623
468.000000	-0.026468
467.000000	-0.026333
466.000000	-0.026133
465.000000	-0.025973
464.000000	-0.025920
463.000000	-0.025777
462.000000	-0.025588
461.000000	-0.025494
460.000000	-0.025404
459.000000	-0.025314
458.000000	-0.025203
457.000000	-0.025142
456.000000	-0.024998
455.000000	-0.024974
454.000000	-0.024892
453.000000	-0.024871
452.000000	-0.024773
451.000000	-0.024658
450.000000	-0.024457
449.000000	-0.024297
448.000000	-0.024182
447.000000	-0.023890
446.000000	-0.023660
445.000000	-0.023351
444.000000	-0.023005
443.000000	-0.022779
442.000000	-0.022358
441.000000	-0.021904
440.000000	-0.021475
439.000000	-0.021164
438.000000	-0.020738
437.000000	-0.020394
436.000000	-0.020030
435.000000	-0.019718
434.000000	-0.019390
433.000000	-0.019378
432.000000	-0.019195
431.000000	-0.018983
430.000000	-0.018742
429.000000	-0.018567
428.000000	-0.018542
427.000000	-0.018409
426.000000	-0.018467
425.000000	-0.018501
424.000000	-0.018472
423.000000	-0.018547
422.000000	-0.018438
421.000000	-0.018501
420.000000	-0.018451
419.000000	-0.018438
418.000000	-0.018447
417.000000	-0.018513
416.000000	-0.018497
415.000000	-0.018480
414.000000	-0.018526
413.000000	-0.018434
412.000000	-0.018397
411.000000	-0.018422
410.000000	-0.018388
409.000000	-0.018263
408.000000	-0.018263
407.000000	-0.018243
406.000000	-0.018197
405.000000	-0.018076
404.000000	-0.018089
403.000000	-0.017989
402.000000	-0.017847
401.000000	-0.017805
400.000000	-0.017643
399.000000	-0.017622
398.000000	-0.017413
397.000000	-0.017355
396.000000	-0.017209
395.000000	-0.017150
394.000000	-0.017038
393.000000	-0.016799
392.000000	-0.016603
391.000000	-0.016528
390.000000	-0.016440
389.000000	-0.016264
388.000000	-0.016151
387.000000	-0.016005
386.000000	-0.015816
385.000000	-0.015657
384.000000	-0.015502
383.000000	-0.018580
382.000000	-0.020527
381.000000	-0.019440
380.000000	-0.018917
379.000000	-0.018243
378.000000	-0.017613
377.000000	-0.017088
376.000000	-0.016515
375.000000	-0.015950
374.000000	-0.015477
373.000000	-0.015150
372.000000	-0.014479
371.000000	-0.014033
370.000000	-0.013617
369.000000	-0.013031
368.000000	-0.012778
367.000000	-0.012436
366.000000	-0.012149
365.000000	-0.011811
364.000000	-0.011317
363.000000	-0.010919
362.000000	-0.010567
361.000000	-0.010101
360.000000	-0.009604
359.000000	-0.009238
358.000000	-0.008758
357.000000	-0.008306
356.000000	-0.007837
355.000000	-0.007163
354.000000	-0.006560
353.000000	-0.005871
352.000000	-0.005090
351.000000	-0.004455
350.000000	-0.003473
349.000000	-0.002749
348.000000	-0.001677
347.000000	-0.000824
346.000000	0.000343
345.000000	0.001335
344.000000	0.002670
343.000000	0.003716
342.000000	0.004949
341.000000	0.006242
340.000000	0.007407
339.000000	0.008827
338.000000	0.010168
337.000000	0.011495
336.000000	0.012861
335.000000	0.014264
334.000000	0.015648
333.000000	0.017358
332.000000	0.018693
331.000000	0.020529
330.000000	0.022139
329.000000	0.024178
328.000000	0.025507
327.000000	0.024692
326.000000	0.023251
325.000000	0.025037
324.000000	0.027344
323.000000	0.029397
322.000000	0.031844
321.000000	0.034319
320.000000	0.036878
319.000000	0.039363
318.000000	0.042498
317.000000	0.045160
316.000000	0.047959
315.000000	0.050839
314.000000	0.053759
313.000000	0.056862
312.000000	0.059713
311.000000	0.062382
310.000000	0.064856
309.000000	0.067075
308.000000	0.069051
307.000000	0.070852
306.000000	0.072696
305.000000	0.073956
304.000000	0.075483
303.000000	0.076922
302.000000	0.078324
301.000000	0.079256
300.000000	0.077461
299.000000	0.076668
298.000000	0.077934
297.000000	0.079303
296.000000	0.088565
295.000000	0.111725
294.000000	0.125443
293.000000	0.129842
292.000000	0.132774
291.000000	0.136083
290.000000	0.138890
289.000000	0.141445
288.000000	0.143628
287.000000	0.145676
286.000000	0.147764
285.000000	0.149286
284.000000	0.150470
283.000000	0.151374
282.000000	0.152366
281.000000	0.152779
280.000000	0.153051
279.000000	0.152341
278.000000	0.151121
277.000000	0.148717
276.000000	0.145045
275.000000	0.139512
274.000000	0.130768
273.000000	0.118672
272.000000	0.101045
271.000000	0.074936
270.000000	0.036099
269.000000	-0.021908
268.000000	-0.109629
267.000000	-0.242432
266.000000	-0.443135
265.000000	-0.742290
264.000000	-1.153501
263.000000	-3.818415
262.000000	10.000000
261.000000	10.000000
260.000000	10.000000
259.000000	10.000000
258.000000	10.000000
257.000000	10.000000
256.000000	10.000000
255.000000	10.000000
254.000000	10.000000
253.000000	10.000000
252.000000	10.000000
251.000000	10.000000
250.000000	10.000000
249.000000	10.000000
248.000000	10.000000
247.000000	10.000000
246.000000	10.000000
245.000000	10.000000
244.000000	10.000000
243.000000	10.000000
242.000000	10.000000
241.000000	10.000000
240.000000	10.000000
239.000000	10.000000
238.000000	10.000000
237.000000	10.000000
236.000000	10.000000
235.000000	10.000000
234.000000	10.000000
233.000000	10.000000
232.000000	10.000000
231.000000	10.000000
230.000000	10.000000
229.000000	10.000000
228.000000	10.000000
227.000000	10.000000
226.000000	10.000000
225.000000	10.000000
224.000000	10.000000
223.000000	10.000000
222.000000	10.000000
221.000000	10.000000
220.000000	10.000000
219.000000	10.000000
218.000000	10.000000
217.000000	10.000000
216.000000	10.000000
215.000000	1.829445
214.000000	0.436317
213.000000	0.238358
212.000000	0.139602
211.000000	0.100371
210.000000	0.077031
209.000000	0.064387
208.000000	0.052875
207.000000	0.052596
206.000000	0.046559
205.000000	0.050049
204.000000	0.043702
203.000000	0.042838
202.000000	0.039948
201.000000	0.039701
200.000000	0.038755
