# Supplementary material for: Data presenting the synthesis of three novel stimuli responsive hyperbranched polymers synthesised via RAFT polymerisation and the bio conjugation of folic acid
Source: Data Brief. 2019 Nov 21;28:104861. doi: 10.1016/j.dib.2019.104861 (PMC6909163; doi:10.1016/j.dib.2019.104861)
Supplement: Multimedia component 1 [file mmc1.zip › Data in brief raw data nmr convert/Figure 5/DMF.Sample.Raw.csv]

nm	A
700.000000	-0.000047
699.000000	0.000004
698.000000	0.000023
697.000000	0.000000
696.000000	-0.000101
695.000000	-0.000070
694.000000	0.000000
693.000000	0.000039
692.000000	-0.000012
691.000000	0.000035
690.000000	0.000000
689.000000	-0.000066
688.000000	-0.000097
687.000000	-0.000031
686.000000	-0.000082
685.000000	-0.000101
684.000000	0.000058
683.000000	-0.000016
682.000000	0.000000
681.000000	0.000097
680.000000	0.000062
679.000000	0.000031
678.000000	0.000000
677.000000	0.000051
676.000000	-0.000043
675.000000	0.000012
674.000000	0.000012
673.000000	0.000078
672.000000	0.000000
671.000000	-0.000020
670.000000	0.000086
669.000000	0.000086
668.000000	0.000074
667.000000	0.000016
666.000000	0.000066
665.000000	-0.000074
664.000000	0.000008
663.000000	-0.000043
662.000000	0.000031
661.000000	0.000000
660.000000	0.000016
659.000000	0.000023
658.000000	0.000043
657.000000	0.000114
656.000000	0.000008
655.000000	0.000035
654.000000	0.000008
653.000000	-0.000016
652.000000	0.000176
651.000000	0.000102
650.000000	0.000067
649.000000	-0.000067
648.000000	0.000137
647.000000	0.000008
646.000000	0.000027
645.000000	0.000055
644.000000	0.000098
643.000000	0.000055
642.000000	0.000004
641.000000	0.000012
640.000000	-0.000031
639.000000	0.000075
638.000000	-0.000004
637.000000	0.000024
636.000000	0.000024
635.000000	0.000063
634.000000	0.000067
633.000000	0.000063
632.000000	0.000114
631.000000	0.000039
630.000000	-0.000024
629.000000	0.000004
628.000000	0.000055
627.000000	0.000098
626.000000	0.000079
625.000000	0.000012
624.000000	0.000055
623.000000	0.000095
622.000000	0.000083
621.000000	0.000047
620.000000	0.000039
619.000000	0.000020
618.000000	-0.000055
617.000000	0.000008
616.000000	-0.000004
615.000000	0.000020
614.000000	0.000059
613.000000	0.000024
612.000000	-0.000055
611.000000	0.000103
610.000000	0.000095
609.000000	0.000039
608.000000	0.000032
607.000000	-0.000008
606.000000	-0.000012
605.000000	0.000043
604.000000	0.000119
603.000000	-0.000012
602.000000	-0.000036
601.000000	0.000020
600.000000	0.000079
599.000000	-0.000016
598.000000	-0.000075
597.000000	-0.000052
596.000000	-0.000020
595.000000	0.000171
594.000000	0.000020
593.000000	-0.000020
592.000000	0.000000
591.000000	-0.000028
590.000000	0.000084
589.000000	0.000036
588.000000	0.000000
587.000000	0.000012
586.000000	-0.000024
585.000000	0.000000
584.000000	-0.000036
583.000000	-0.000008
582.000000	-0.000036
581.000000	0.000040
580.000000	0.000064
579.000000	0.000117
578.000000	-0.000004
577.000000	0.000004
576.000000	0.000069
575.000000	0.000000
574.000000	0.000069
573.000000	0.000049
572.000000	0.000028
571.000000	0.000041
570.000000	-0.000028
569.000000	0.000101
568.000000	0.000089
567.000000	0.000012
566.000000	0.000065
565.000000	-0.000008
564.000000	0.000049
563.000000	0.000000
562.000000	0.000008
561.000000	0.000045
560.000000	0.000170
559.000000	0.000049
558.000000	0.000044
557.000000	0.000040
556.000000	-0.000012
555.000000	0.000012
554.000000	0.000000
553.000000	0.000044
552.000000	0.000061
551.000000	-0.000048
550.000000	0.000077
549.000000	-0.000004
548.000000	0.000032
547.000000	0.000121
546.000000	0.000004
545.000000	0.000024
544.000000	-0.000056
543.000000	-0.000028
542.000000	0.000052
541.000000	-0.000008
540.000000	-0.000032
539.000000	-0.000012
538.000000	-0.000056
537.000000	0.000024
536.000000	-0.000052
535.000000	0.000044
534.000000	-0.000085
533.000000	0.000097
532.000000	-0.000028
531.000000	0.000008
530.000000	-0.000052
529.000000	0.000032
528.000000	0.000085
527.000000	0.000012
526.000000	0.000040
525.000000	-0.000125
524.000000	0.000044
523.000000	0.000020
522.000000	0.000089
521.000000	0.000109
520.000000	0.000061
519.000000	-0.000040
518.000000	0.000028
517.000000	0.000069
516.000000	0.000008
515.000000	-0.000028
514.000000	0.000105
513.000000	0.000000
512.000000	0.000073
511.000000	0.000000
510.000000	-0.000016
509.000000	-0.000024
508.000000	0.000032
507.000000	-0.000008
506.000000	0.000113
505.000000	-0.000028
504.000000	0.000041
503.000000	0.000008
502.000000	0.000069
501.000000	0.000093
500.000000	0.000057
499.000000	0.000105
498.000000	0.000073
497.000000	0.000053
496.000000	0.000049
495.000000	0.000142
494.000000	-0.000045
493.000000	0.000073
492.000000	0.000093
491.000000	0.000077
490.000000	0.000106
489.000000	0.000045
488.000000	0.000081
487.000000	-0.000057
486.000000	0.000065
485.000000	0.000028
484.000000	0.000000
483.000000	0.000061
482.000000	-0.000024
481.000000	0.000012
480.000000	0.000130
479.000000	0.000061
478.000000	0.000077
477.000000	-0.000016
476.000000	-0.000008
475.000000	0.000061
474.000000	-0.000020
473.000000	0.000037
472.000000	0.000012
471.000000	0.000041
470.000000	0.000025
469.000000	0.000123
468.000000	0.000082
467.000000	0.000049
466.000000	0.000045
465.000000	0.000008
464.000000	0.000139
463.000000	0.000160
462.000000	0.000012
461.000000	0.000066
460.000000	0.000037
459.000000	-0.000004
458.000000	0.000037
457.000000	0.000074
456.000000	-0.000004
455.000000	0.000012
454.000000	0.000021
453.000000	0.000119
452.000000	0.000164
451.000000	0.000168
450.000000	0.000049
449.000000	0.000049
448.000000	0.000111
447.000000	0.000012
446.000000	0.000066
445.000000	0.000025
444.000000	-0.000004
443.000000	0.000033
442.000000	0.000103
441.000000	-0.000029
440.000000	0.000062
439.000000	0.000157
438.000000	0.000033
437.000000	0.000083
436.000000	0.000075
435.000000	0.000071
434.000000	-0.000025
433.000000	0.000166
432.000000	0.000187
431.000000	0.000104
430.000000	0.000104
429.000000	-0.000004
428.000000	0.000037
427.000000	-0.000071
426.000000	0.000104
425.000000	0.000142
424.000000	0.000033
423.000000	0.000191
422.000000	-0.000050
421.000000	0.000112
420.000000	-0.000021
419.000000	-0.000042
418.000000	-0.000046
417.000000	0.000037
416.000000	-0.000050
415.000000	-0.000029
414.000000	0.000033
413.000000	-0.000054
412.000000	-0.000112
411.000000	-0.000029
410.000000	0.000079
409.000000	-0.000100
408.000000	0.000008
407.000000	0.000017
406.000000	0.000033
405.000000	-0.000112
404.000000	-0.000075
403.000000	-0.000008
402.000000	-0.000058
401.000000	-0.000008
400.000000	-0.000150
399.000000	0.000058
398.000000	-0.000146
397.000000	-0.000033
396.000000	-0.000104
395.000000	-0.000017
394.000000	0.000067
393.000000	-0.000008
392.000000	-0.000079
391.000000	0.000000
390.000000	0.000059
389.000000	-0.000050
388.000000	-0.000029
387.000000	0.000008
386.000000	-0.000071
385.000000	-0.000046
384.000000	-0.000046
383.000000	0.001033
382.000000	0.001199
381.000000	0.000711
380.000000	0.000937
379.000000	0.000721
378.000000	0.000664
377.000000	0.000572
376.000000	0.000393
375.000000	0.000465
374.000000	0.000277
373.000000	0.000420
372.000000	0.000336
371.000000	0.000400
370.000000	0.000240
369.000000	0.000114
368.000000	0.000283
367.000000	0.000249
366.000000	0.000245
365.000000	0.000389
364.000000	0.000220
363.000000	0.000301
362.000000	0.000191
361.000000	0.000297
360.000000	0.000166
359.000000	0.000310
358.000000	0.000196
357.000000	0.000183
356.000000	0.000299
355.000000	0.000141
354.000000	0.000223
353.000000	0.000176
352.000000	0.000077
351.000000	0.000280
350.000000	0.000250
349.000000	0.000173
348.000000	-0.000035
347.000000	0.000100
346.000000	0.000200
345.000000	0.000296
344.000000	-0.000079
343.000000	0.000149
342.000000	0.000101
341.000000	0.000026
340.000000	0.000027
339.000000	-0.000142
338.000000	-0.000116
337.000000	-0.000107
336.000000	0.000067
335.000000	-0.000022
334.000000	0.000095
333.000000	-0.000077
332.000000	0.000308
331.000000	-0.000259
330.000000	-0.000114
329.000000	-0.000569
328.000000	-0.000078
327.000000	-0.000312
326.000000	-0.000417
325.000000	-0.000285
324.000000	-0.000430
323.000000	-0.000200
322.000000	-0.000290
321.000000	-0.000446
320.000000	-0.000331
319.000000	-0.000347
318.000000	-0.000966
317.000000	-0.000660
316.000000	-0.000645
315.000000	-0.000668
314.000000	-0.000702
313.000000	-0.000777
312.000000	-0.001075
311.000000	-0.001147
310.000000	-0.001334
309.000000	-0.001301
308.000000	-0.001423
307.000000	-0.001572
306.000000	-0.001578
305.000000	-0.001614
304.000000	-0.001810
303.000000	-0.001775
302.000000	-0.001697
301.000000	-0.002438
300.000000	-0.002712
299.000000	-0.001836
298.000000	-0.001820
297.000000	-0.001052
296.000000	0.002869
295.000000	0.001846
294.000000	-0.001897
293.000000	-0.002476
292.000000	-0.002405
291.000000	-0.002890
290.000000	-0.002795
289.000000	-0.002668
288.000000	-0.002982
287.000000	-0.002803
286.000000	-0.003289
285.000000	-0.003349
284.000000	-0.003121
283.000000	-0.003091
282.000000	-0.003434
281.000000	-0.003431
280.000000	-0.003722
279.000000	-0.003636
278.000000	-0.003559
277.000000	-0.003709
276.000000	-0.003449
275.000000	-0.003578
274.000000	-0.003035
273.000000	-0.003026
272.000000	-0.002546
271.000000	-0.001525
270.000000	-0.000406
269.000000	0.001879
268.000000	0.006024
267.000000	0.013029
266.000000	0.027370
265.000000	0.060094
264.000000	0.114048
263.000000	2.366165
262.000000	-1.740970
261.000000	-1.853363
260.000000	-1.875622
259.000000	-1.883614
258.000000	-1.898492
257.000000	-1.921118
256.000000	-1.936985
255.000000	-1.951786
254.000000	-1.962016
253.000000	-1.969510
252.000000	-1.983675
251.000000	-1.986596
250.000000	-2.015029
249.000000	-2.022309
248.000000	-2.032722
247.000000	-2.060972
246.000000	-2.074136
245.000000	-2.087276
244.000000	-2.107403
243.000000	-2.126333
242.000000	-2.141876
241.000000	-2.179179
240.000000	-2.211835
239.000000	-2.228238
238.000000	-2.268677
237.000000	-2.302956
236.000000	-2.360258
235.000000	-2.383972
234.000000	-2.448838
233.000000	-2.486434
232.000000	-2.526697
231.000000	-2.590998
230.000000	-2.581641
229.000000	-2.616483
228.000000	-2.613233
227.000000	-2.514669
226.000000	-2.508080
225.000000	-2.477212
224.000000	-2.391518
223.000000	-2.368428
222.000000	-2.332953
221.000000	-2.187740
220.000000	-2.036538
219.000000	-1.883202
218.000000	-1.758993
217.000000	-1.642583
216.000000	-1.572807
215.000000	-3.148671
214.000000	-1.578392
213.000000	-1.250816
212.000000	-1.005263
211.000000	-0.754017
210.000000	-0.760764
209.000000	-0.606625
208.000000	-0.574139
207.000000	-0.554632
206.000000	-0.468145
205.000000	-0.519510
204.000000	-0.409407
203.000000	-0.448009
202.000000	-0.399907
201.000000	-0.523332
200.000000	-0.375232
