# Supplementary material for: Data presenting the synthesis of three novel stimuli responsive hyperbranched polymers synthesised via RAFT polymerisation and the bio conjugation of folic acid
Source: Data Brief. 2019 Nov 21;28:104861. doi: 10.1016/j.dib.2019.104861 (PMC6909163; doi:10.1016/j.dib.2019.104861)
Supplement: Multimedia component 1 [file mmc1.zip › Data in brief raw data nmr convert/Figure 5/folic.Sample.Raw.csv]

nm	A
700.000000	0.000349
699.000000	0.000442
698.000000	0.000404
697.000000	0.000419
696.000000	0.000443
695.000000	0.000388
694.000000	0.000404
693.000000	0.000463
692.000000	0.000447
691.000000	0.000393
690.000000	0.000424
689.000000	0.000370
688.000000	0.000413
687.000000	0.000366
686.000000	0.000316
685.000000	0.000312
684.000000	0.000440
683.000000	0.000487
682.000000	0.000444
681.000000	0.000487
680.000000	0.000441
679.000000	0.000464
678.000000	0.000382
677.000000	0.000468
676.000000	0.000453
675.000000	0.000465
674.000000	0.000402
673.000000	0.000457
672.000000	0.000418
671.000000	0.000383
670.000000	0.000477
669.000000	0.000481
668.000000	0.000508
667.000000	0.000419
666.000000	0.000552
665.000000	0.000364
664.000000	0.000458
663.000000	0.000438
662.000000	0.000435
661.000000	0.000403
660.000000	0.000157
659.000000	0.000282
658.000000	0.000364
657.000000	0.000360
656.000000	0.000313
655.000000	0.000314
654.000000	0.000369
653.000000	0.000541
652.000000	0.000628
651.000000	0.000439
650.000000	0.000565
649.000000	0.000416
648.000000	0.000600
647.000000	0.000522
646.000000	0.000550
645.000000	0.000526
644.000000	0.000510
643.000000	0.000499
642.000000	0.000534
641.000000	0.000483
640.000000	0.000507
639.000000	0.000448
638.000000	0.000389
637.000000	0.000468
636.000000	0.000476
635.000000	0.000503
634.000000	0.000535
633.000000	0.000519
632.000000	0.000633
631.000000	0.000456
630.000000	0.000453
629.000000	0.000476
628.000000	0.000496
627.000000	0.000524
626.000000	0.000492
625.000000	0.000477
624.000000	0.000489
623.000000	0.000516
622.000000	0.000536
621.000000	0.000536
620.000000	0.000481
619.000000	0.000493
618.000000	0.000465
617.000000	0.000513
616.000000	0.000406
615.000000	0.000485
614.000000	0.000549
613.000000	0.000497
612.000000	0.000363
611.000000	0.000561
610.000000	0.000565
609.000000	0.000486
608.000000	0.000510
607.000000	0.000554
606.000000	0.000467
605.000000	0.000510
604.000000	0.000475
603.000000	0.000455
602.000000	0.000408
601.000000	0.000523
600.000000	0.000543
599.000000	0.000507
598.000000	0.000476
597.000000	0.000551
596.000000	0.000472
595.000000	0.000564
594.000000	0.000552
593.000000	0.000386
592.000000	0.000489
591.000000	0.000526
590.000000	0.000522
589.000000	0.000499
588.000000	0.000547
587.000000	0.000468
586.000000	0.000516
585.000000	0.000477
584.000000	0.000421
583.000000	0.000562
582.000000	0.000366
581.000000	0.000419
580.000000	0.000528
579.000000	0.000581
578.000000	0.000412
577.000000	0.000263
576.000000	0.000243
575.000000	0.000413
574.000000	0.000522
573.000000	0.000438
572.000000	0.000413
571.000000	0.000466
570.000000	0.000426
569.000000	0.000507
568.000000	0.000491
567.000000	0.000475
566.000000	0.000515
565.000000	0.000466
564.000000	0.000511
563.000000	0.000474
562.000000	0.000482
561.000000	0.000478
560.000000	0.000652
559.000000	0.000518
558.000000	0.000567
557.000000	0.000514
556.000000	0.000550
555.000000	0.000514
554.000000	0.000469
553.000000	0.000550
552.000000	0.000473
551.000000	0.000509
550.000000	0.000541
549.000000	0.000477
548.000000	0.000484
547.000000	0.000613
546.000000	0.000496
545.000000	0.000472
544.000000	0.000420
543.000000	0.000456
542.000000	0.000512
541.000000	0.000456
540.000000	0.000444
539.000000	0.000484
538.000000	0.000484
537.000000	0.000456
536.000000	0.000497
535.000000	0.000448
534.000000	0.000351
533.000000	0.000477
532.000000	0.000400
531.000000	0.000549
530.000000	0.000505
529.000000	0.000525
528.000000	0.000562
527.000000	0.000485
526.000000	0.000534
525.000000	0.000505
524.000000	0.000582
523.000000	0.000595
522.000000	0.000542
521.000000	0.000631
520.000000	0.000494
519.000000	0.000469
518.000000	0.000550
517.000000	0.000554
516.000000	0.000510
515.000000	0.000466
514.000000	0.000632
513.000000	0.000470
512.000000	0.000518
511.000000	0.000551
510.000000	0.000474
509.000000	0.000474
508.000000	0.000531
507.000000	0.000551
506.000000	0.000628
505.000000	0.000482
504.000000	0.000580
503.000000	0.000600
502.000000	0.000649
501.000000	0.000584
500.000000	0.000677
499.000000	0.000609
498.000000	0.000633
497.000000	0.000536
496.000000	0.000572
495.000000	0.000617
494.000000	0.000504
493.000000	0.000605
492.000000	0.000654
491.000000	0.000561
490.000000	0.000601
489.000000	0.000540
488.000000	0.000593
487.000000	0.000451
486.000000	0.000606
485.000000	0.000643
484.000000	0.000484
483.000000	0.000631
482.000000	0.000562
481.000000	0.000639
480.000000	0.000717
479.000000	0.000701
478.000000	0.000513
477.000000	0.000383
476.000000	0.000391
475.000000	0.000657
474.000000	0.000580
473.000000	0.000612
472.000000	0.000613
471.000000	0.000641
470.000000	0.000629
469.000000	0.000711
468.000000	0.000736
467.000000	0.000650
466.000000	0.000630
465.000000	0.000635
464.000000	0.000696
463.000000	0.000746
462.000000	0.000639
461.000000	0.000627
460.000000	0.000623
459.000000	0.000693
458.000000	0.000701
457.000000	0.000726
456.000000	0.000689
455.000000	0.000755
454.000000	0.000710
453.000000	0.000837
452.000000	0.000858
451.000000	0.000797
450.000000	0.000781
449.000000	0.000785
448.000000	0.000855
447.000000	0.000831
446.000000	0.000819
445.000000	0.000898
444.000000	0.000853
443.000000	0.000965
442.000000	0.000937
441.000000	0.000984
440.000000	0.001006
439.000000	0.001164
438.000000	0.001198
437.000000	0.001170
436.000000	0.001204
435.000000	0.001372
434.000000	0.001194
433.000000	0.001510
432.000000	0.001490
431.000000	0.001533
430.000000	0.001429
429.000000	0.001476
428.000000	0.001647
427.000000	0.001535
426.000000	0.001789
425.000000	0.001931
424.000000	0.002044
423.000000	0.002194
422.000000	0.002153
421.000000	0.002337
420.000000	0.002396
419.000000	0.002576
418.000000	0.002739
417.000000	0.002944
416.000000	0.003099
415.000000	0.003326
414.000000	0.003636
413.000000	0.003825
412.000000	0.004162
411.000000	0.004498
410.000000	0.004953
409.000000	0.005270
408.000000	0.005852
407.000000	0.006457
406.000000	0.007062
405.000000	0.007649
404.000000	0.008557
403.000000	0.009337
402.000000	0.010167
401.000000	0.011254
400.000000	0.012213
399.000000	0.013645
398.000000	0.014820
397.000000	0.016253
396.000000	0.017630
395.000000	0.019170
394.000000	0.020815
393.000000	0.022311
392.000000	0.023904
391.000000	0.025718
390.000000	0.027453
389.000000	0.028889
388.000000	0.030420
387.000000	0.031815
386.000000	0.033188
385.000000	0.034509
384.000000	0.035681
383.000000	0.039469
382.000000	0.042570
381.000000	0.042605
380.000000	0.043173
379.000000	0.043413
378.000000	0.043982
377.000000	0.044302
376.000000	0.044572
375.000000	0.044856
374.000000	0.045279
373.000000	0.045977
372.000000	0.045907
371.000000	0.046167
370.000000	0.046518
369.000000	0.046673
368.000000	0.047012
367.000000	0.047324
366.000000	0.047753
365.000000	0.047929
364.000000	0.047954
363.000000	0.048166
362.000000	0.048255
361.000000	0.048684
360.000000	0.048558
359.000000	0.048582
358.000000	0.048791
357.000000	0.048855
356.000000	0.048934
355.000000	0.048757
354.000000	0.048900
353.000000	0.048700
352.000000	0.048499
351.000000	0.048430
350.000000	0.048479
349.000000	0.048391
348.000000	0.048116
347.000000	0.047964
346.000000	0.047664
345.000000	0.047531
344.000000	0.047135
343.000000	0.047153
342.000000	0.046839
341.000000	0.046462
340.000000	0.046475
339.000000	0.046098
338.000000	0.045730
337.000000	0.045352
336.000000	0.045071
335.000000	0.044986
334.000000	0.044778
333.000000	0.044312
332.000000	0.044311
331.000000	0.043762
330.000000	0.043590
329.000000	0.043227
328.000000	0.043631
327.000000	0.043210
326.000000	0.042619
325.000000	0.043114
324.000000	0.042911
323.000000	0.043581
322.000000	0.043856
321.000000	0.044422
320.000000	0.045448
319.000000	0.046543
318.000000	0.047401
317.000000	0.049088
316.000000	0.050812
315.000000	0.052860
314.000000	0.054899
313.000000	0.056726
312.000000	0.059005
311.000000	0.061262
310.000000	0.063408
309.000000	0.065410
308.000000	0.067626
307.000000	0.069373
306.000000	0.070496
305.000000	0.071878
304.000000	0.072458
303.000000	0.073591
302.000000	0.073918
301.000000	0.074803
300.000000	0.078378
299.000000	0.081441
298.000000	0.089953
297.000000	0.099774
296.000000	0.096774
295.000000	0.078655
294.000000	0.070036
293.000000	0.071625
292.000000	0.073666
291.000000	0.073731
290.000000	0.074273
289.000000	0.074930
288.000000	0.075379
287.000000	0.075515
286.000000	0.075557
285.000000	0.075642
284.000000	0.075846
283.000000	0.075938
282.000000	0.075782
281.000000	0.075670
280.000000	0.075281
279.000000	0.075029
278.000000	0.074719
277.000000	0.074313
276.000000	0.073423
275.000000	0.072270
274.000000	0.071383
273.000000	0.069371
272.000000	0.067162
271.000000	0.063476
270.000000	0.059386
269.000000	0.054552
268.000000	0.049839
267.000000	0.048373
266.000000	0.056400
265.000000	0.087281
264.000000	0.141486
263.000000	2.404631
262.000000	-1.710433
261.000000	-1.814606
260.000000	-1.844303
259.000000	-1.853347
258.000000	-1.872785
257.000000	-1.890031
256.000000	-1.899932
255.000000	-1.904303
254.000000	-1.924364
253.000000	-1.938540
252.000000	-1.959350
251.000000	-1.957349
250.000000	-1.974071
249.000000	-1.990794
248.000000	-1.999146
247.000000	-2.018216
246.000000	-2.040504
245.000000	-2.063584
244.000000	-2.071059
243.000000	-2.078086
242.000000	-2.101363
241.000000	-2.139809
240.000000	-2.160202
239.000000	-2.194432
238.000000	-2.227427
237.000000	-2.259175
236.000000	-2.309993
235.000000	-2.325446
234.000000	-2.381142
233.000000	-2.428870
232.000000	-2.452473
231.000000	-2.512439
230.000000	-2.473194
229.000000	-2.481700
228.000000	-2.519721
227.000000	-2.420356
226.000000	-2.344822
225.000000	-2.348737
224.000000	-2.226684
223.000000	-2.208440
222.000000	-2.140884
221.000000	-2.018991
220.000000	-1.885385
219.000000	-1.746931
218.000000	-1.635744
217.000000	-1.469342
216.000000	-1.313224
215.000000	-2.949112
214.000000	-1.368636
213.000000	-1.035178
212.000000	-0.771549
211.000000	-0.633412
210.000000	-0.517765
209.000000	-0.453976
208.000000	-0.424873
207.000000	-0.394732
206.000000	-0.359219
205.000000	-0.444348
204.000000	-0.319982
203.000000	-0.301044
202.000000	-0.319079
201.000000	-0.386978
200.000000	-0.373787
