# Supplementary material for: Data presenting the synthesis of three novel stimuli responsive hyperbranched polymers synthesised via RAFT polymerisation and the bio conjugation of folic acid
Source: Data Brief. 2019 Nov 21;28:104861. doi: 10.1016/j.dib.2019.104861 (PMC6909163; doi:10.1016/j.dib.2019.104861)
Supplement: Multimedia component 1 [file mmc1.zip › Data in brief raw data nmr convert/Figure 5/polymer control.Sample.Raw.csv]

nm	A
700.000000	-0.001061
699.000000	-0.001081
698.000000	-0.001081
697.000000	-0.000946
696.000000	-0.000977
695.000000	-0.001012
694.000000	-0.001113
693.000000	-0.000970
692.000000	-0.000932
691.000000	-0.001064
690.000000	-0.001010
689.000000	-0.000956
688.000000	-0.000960
687.000000	-0.001015
686.000000	-0.001089
685.000000	-0.001050
684.000000	-0.000891
683.000000	-0.000860
682.000000	-0.000992
681.000000	-0.000814
680.000000	-0.000903
679.000000	-0.000888
678.000000	-0.000923
677.000000	-0.000966
676.000000	-0.000928
675.000000	-0.000823
674.000000	-0.000909
673.000000	-0.000885
672.000000	-0.000874
671.000000	-0.000878
670.000000	-0.000898
669.000000	-0.000828
668.000000	-0.000832
667.000000	-0.000871
666.000000	-0.000785
665.000000	-0.000926
664.000000	-0.000930
663.000000	-0.000930
662.000000	-0.000821
661.000000	-0.000825
660.000000	-0.000864
659.000000	-0.000911
658.000000	-0.000857
657.000000	-0.000771
656.000000	-0.000818
655.000000	-0.000924
654.000000	-0.000912
653.000000	-0.000854
652.000000	-0.000615
651.000000	-0.000744
650.000000	-0.000690
649.000000	-0.000827
648.000000	-0.000686
647.000000	-0.000772
646.000000	-0.000757
645.000000	-0.000745
644.000000	-0.000768
643.000000	-0.000730
642.000000	-0.000726
641.000000	-0.000714
640.000000	-0.000702
639.000000	-0.000573
638.000000	-0.000730
637.000000	-0.000754
636.000000	-0.000609
635.000000	-0.000636
634.000000	-0.000632
633.000000	-0.000625
632.000000	-0.000385
631.000000	-0.000593
630.000000	-0.000645
629.000000	-0.000570
628.000000	-0.000476
627.000000	-0.000535
626.000000	-0.000606
625.000000	-0.000598
624.000000	-0.000551
623.000000	-0.000480
622.000000	-0.000433
621.000000	-0.000500
620.000000	-0.000453
619.000000	-0.000496
618.000000	-0.000453
617.000000	-0.000378
616.000000	-0.000485
615.000000	-0.000331
614.000000	-0.000335
613.000000	-0.000272
612.000000	-0.000355
611.000000	-0.000201
610.000000	-0.000241
609.000000	-0.000233
608.000000	-0.000213
607.000000	-0.000201
606.000000	-0.000174
605.000000	-0.000162
604.000000	-0.000047
603.000000	-0.000146
602.000000	-0.000071
601.000000	0.000067
600.000000	0.000091
599.000000	0.000048
598.000000	0.000055
597.000000	0.000103
596.000000	0.000103
595.000000	0.000242
594.000000	0.000222
593.000000	0.000203
592.000000	0.000191
591.000000	0.000235
590.000000	0.000259
589.000000	0.000291
588.000000	0.000283
587.000000	0.000236
586.000000	0.000304
585.000000	0.000320
584.000000	0.000204
583.000000	0.000418
582.000000	0.000314
581.000000	0.000394
580.000000	0.000383
579.000000	0.000452
578.000000	0.000375
577.000000	0.000339
576.000000	0.000340
575.000000	0.000413
574.000000	0.000433
573.000000	0.000446
572.000000	0.000438
571.000000	0.000491
570.000000	0.000495
569.000000	0.000588
568.000000	0.000527
567.000000	0.000556
566.000000	0.000527
565.000000	0.000495
564.000000	0.000564
563.000000	0.000568
562.000000	0.000490
561.000000	0.000555
560.000000	0.000494
559.000000	0.000458
558.000000	0.000417
557.000000	0.000498
556.000000	0.000489
555.000000	0.000473
554.000000	0.000522
553.000000	0.000606
552.000000	0.000590
551.000000	0.000578
550.000000	0.000662
549.000000	0.000626
548.000000	0.000646
547.000000	0.000767
546.000000	0.000731
545.000000	0.000638
544.000000	0.000734
543.000000	0.000730
542.000000	0.000791
541.000000	0.000674
540.000000	0.000775
539.000000	0.000714
538.000000	0.000630
537.000000	0.000654
536.000000	0.000715
535.000000	0.000719
534.000000	0.000650
533.000000	0.000715
532.000000	0.000675
531.000000	0.000748
530.000000	0.000744
529.000000	0.000651
528.000000	0.000740
527.000000	0.000744
526.000000	0.000643
525.000000	0.000655
524.000000	0.000760
523.000000	0.000716
522.000000	0.000777
521.000000	0.000753
520.000000	0.000692
519.000000	0.000704
518.000000	0.000639
517.000000	0.000789
516.000000	0.000672
515.000000	0.000664
514.000000	0.000810
513.000000	0.000709
512.000000	0.000798
511.000000	0.000693
510.000000	0.000721
509.000000	0.000717
508.000000	0.000766
507.000000	0.000791
506.000000	0.000945
505.000000	0.000880
504.000000	0.000844
503.000000	0.000840
502.000000	0.000884
501.000000	0.000864
500.000000	0.000978
499.000000	0.001031
498.000000	0.000962
497.000000	0.000914
496.000000	0.000950
495.000000	0.000991
494.000000	0.000902
493.000000	0.000959
492.000000	0.000959
491.000000	0.000967
490.000000	0.001000
489.000000	0.000907
488.000000	0.000890
487.000000	0.000826
486.000000	0.000862
485.000000	0.000924
484.000000	0.000912
483.000000	0.000940
482.000000	0.000957
481.000000	0.000957
480.000000	0.001076
479.000000	0.000888
478.000000	0.000950
477.000000	0.000881
476.000000	0.000951
475.000000	0.000955
474.000000	0.000898
473.000000	0.000931
472.000000	0.001021
471.000000	0.000928
470.000000	0.001026
469.000000	0.001043
468.000000	0.001023
467.000000	0.001035
466.000000	0.001019
465.000000	0.001012
464.000000	0.000991
463.000000	0.000987
462.000000	0.000922
461.000000	0.001005
460.000000	0.001046
459.000000	0.001013
458.000000	0.001026
457.000000	0.001034
456.000000	0.001022
455.000000	0.001018
454.000000	0.001006
453.000000	0.001175
452.000000	0.001101
451.000000	0.001183
450.000000	0.001089
449.000000	0.001151
448.000000	0.001164
447.000000	0.001115
446.000000	0.001174
445.000000	0.001175
444.000000	0.001142
443.000000	0.001362
442.000000	0.001227
441.000000	0.001278
440.000000	0.001258
439.000000	0.001446
438.000000	0.001352
437.000000	0.001465
436.000000	0.001354
435.000000	0.001338
434.000000	0.001356
433.000000	0.001406
432.000000	0.001457
431.000000	0.001341
430.000000	0.001404
429.000000	0.001334
428.000000	0.001334
427.000000	0.001330
426.000000	0.001238
425.000000	0.001342
424.000000	0.001346
423.000000	0.001380
422.000000	0.001263
421.000000	0.001300
420.000000	0.001192
419.000000	0.001155
418.000000	0.001209
417.000000	0.001188
416.000000	0.001159
415.000000	0.001104
414.000000	0.001188
413.000000	0.001192
412.000000	0.001117
411.000000	0.001167
410.000000	0.001075
409.000000	0.001117
408.000000	0.001201
407.000000	0.001159
406.000000	0.001184
405.000000	0.001155
404.000000	0.001151
403.000000	0.001181
402.000000	0.001135
401.000000	0.001131
400.000000	0.001161
399.000000	0.001224
398.000000	0.001141
397.000000	0.001203
396.000000	0.001028
395.000000	0.001171
394.000000	0.001309
393.000000	0.001130
392.000000	0.001080
391.000000	0.001155
390.000000	0.001189
389.000000	0.001114
388.000000	0.001182
387.000000	0.001178
386.000000	0.001099
385.000000	0.001116
384.000000	0.001120
383.000000	0.002031
382.000000	0.002793
381.000000	0.001877
380.000000	0.001979
379.000000	0.002058
378.000000	0.002006
377.000000	0.001812
376.000000	0.001592
375.000000	0.001493
374.000000	0.001171
373.000000	0.001837
372.000000	0.001460
371.000000	0.001521
370.000000	0.001374
369.000000	0.001203
368.000000	0.001432
367.000000	0.001319
366.000000	0.001565
365.000000	0.001656
364.000000	0.001513
363.000000	0.001523
362.000000	0.001520
361.000000	0.001381
360.000000	0.001408
359.000000	0.001397
358.000000	0.001714
357.000000	0.001639
356.000000	0.001727
355.000000	0.001819
354.000000	0.001916
353.000000	0.002096
352.000000	0.002147
351.000000	0.002293
350.000000	0.002281
349.000000	0.002406
348.000000	0.002634
347.000000	0.002787
346.000000	0.003058
345.000000	0.003262
344.000000	0.003316
343.000000	0.003797
342.000000	0.003918
341.000000	0.004068
340.000000	0.004780
339.000000	0.004818
338.000000	0.004977
337.000000	0.005461
336.000000	0.005746
335.000000	0.006411
334.000000	0.006816
333.000000	0.007068
332.000000	0.007648
331.000000	0.008093
330.000000	0.008347
329.000000	0.008836
328.000000	0.009423
327.000000	0.009622
326.000000	0.009960
325.000000	0.010392
324.000000	0.010519
323.000000	0.010970
322.000000	0.011057
321.000000	0.011116
320.000000	0.011435
319.000000	0.011560
318.000000	0.011492
317.000000	0.011598
316.000000	0.011744
315.000000	0.011989
314.000000	0.012025
313.000000	0.012169
312.000000	0.012296
311.000000	0.012982
310.000000	0.013343
309.000000	0.014161
308.000000	0.015006
307.000000	0.015694
306.000000	0.016066
305.000000	0.016279
304.000000	0.016445
303.000000	0.016506
302.000000	0.016485
301.000000	0.016819
300.000000	0.019481
299.000000	0.021188
298.000000	0.019693
297.000000	0.017526
296.000000	0.008948
295.000000	-0.010938
294.000000	-0.016913
293.000000	-0.003627
292.000000	0.003047
291.000000	0.002431
290.000000	0.001912
289.000000	0.001585
288.000000	0.000817
287.000000	0.000194
286.000000	-0.000622
285.000000	-0.001193
284.000000	-0.001637
283.000000	-0.001989
282.000000	-0.002730
281.000000	-0.003180
280.000000	-0.003844
279.000000	-0.004284
278.000000	-0.004473
277.000000	-0.004321
276.000000	-0.004423
275.000000	-0.004527
274.000000	-0.004002
273.000000	-0.003519
272.000000	-0.002737
271.000000	-0.001108
270.000000	0.000751
269.000000	0.003945
268.000000	0.008625
267.000000	0.016996
266.000000	0.032918
265.000000	0.067542
264.000000	0.123416
263.000000	2.377139
262.000000	-1.733259
261.000000	-1.840263
260.000000	-1.862073
259.000000	-1.874506
258.000000	-1.890920
257.000000	-1.912630
256.000000	-1.928823
255.000000	-1.933533
254.000000	-1.949992
253.000000	-1.960788
252.000000	-1.983903
251.000000	-1.989809
250.000000	-2.006255
249.000000	-2.022815
248.000000	-2.035381
247.000000	-2.040906
246.000000	-2.052459
245.000000	-2.073916
244.000000	-2.105718
243.000000	-2.103187
242.000000	-2.141858
241.000000	-2.171548
240.000000	-2.198714
239.000000	-2.234978
238.000000	-2.259908
237.000000	-2.305028
236.000000	-2.330481
235.000000	-2.371243
234.000000	-2.433155
233.000000	-2.484031
232.000000	-2.527338
231.000000	-2.580353
230.000000	-2.560231
229.000000	-2.576877
228.000000	-2.615140
227.000000	-2.517424
226.000000	-2.502613
225.000000	-2.494042
224.000000	-2.418586
223.000000	-2.396377
222.000000	-2.350046
221.000000	-2.203899
220.000000	-2.086516
219.000000	-1.945666
218.000000	-1.711111
217.000000	-1.698955
216.000000	-1.471688
215.000000	-3.097583
214.000000	-1.496948
213.000000	-1.167007
212.000000	-0.924229
211.000000	-0.726175
210.000000	-0.638597
209.000000	-0.587334
208.000000	-0.488624
207.000000	-0.578846
206.000000	-0.470755
205.000000	-0.400150
204.000000	-0.470184
203.000000	-0.457111
202.000000	-0.397456
201.000000	-0.398005
200.000000	-0.318134
