# Supplementary material for: Data presenting the synthesis of three novel stimuli responsive hyperbranched polymers synthesised via RAFT polymerisation and the bio conjugation of folic acid
Source: Data Brief. 2019 Nov 21;28:104861. doi: 10.1016/j.dib.2019.104861 (PMC6909163; doi:10.1016/j.dib.2019.104861)
Supplement: Multimedia component 1 [file mmc1.zip › Data in brief raw data nmr convert/Figure 5/polymer eth .Sample.Raw.csv]

nm	A
700.000000	0.000469
699.000000	0.000501
698.000000	0.000508
697.000000	0.000446
696.000000	0.000497
695.000000	0.000474
694.000000	0.000455
693.000000	0.000486
692.000000	0.000486
691.000000	0.000471
690.000000	0.000381
689.000000	0.000448
688.000000	0.000420
687.000000	0.000471
686.000000	0.000331
685.000000	0.000401
684.000000	0.000557
683.000000	0.000530
682.000000	0.000433
681.000000	0.000604
680.000000	0.000511
679.000000	0.000605
678.000000	0.000515
677.000000	0.000507
676.000000	0.000457
675.000000	0.000527
674.000000	0.000492
673.000000	0.000523
672.000000	0.000504
671.000000	0.000485
670.000000	0.000508
669.000000	0.000622
668.000000	0.000540
667.000000	0.000516
666.000000	0.000536
665.000000	0.000477
664.000000	0.000501
663.000000	0.000462
662.000000	0.000474
661.000000	0.000564
660.000000	0.000380
659.000000	0.000454
658.000000	0.000388
657.000000	0.000494
656.000000	0.000533
655.000000	0.000470
654.000000	0.000470
653.000000	0.000553
652.000000	0.000667
651.000000	0.000514
650.000000	0.000522
649.000000	0.000526
648.000000	0.000636
647.000000	0.000510
646.000000	0.000510
645.000000	0.000538
644.000000	0.000565
643.000000	0.000538
642.000000	0.000581
641.000000	0.000554
640.000000	0.000558
639.000000	0.000613
638.000000	0.000487
637.000000	0.000535
636.000000	0.000578
635.000000	0.000527
634.000000	0.000562
633.000000	0.000590
632.000000	0.000700
631.000000	0.000456
630.000000	0.000449
629.000000	0.000527
628.000000	0.000547
627.000000	0.000602
626.000000	0.000504
625.000000	0.000563
624.000000	0.000532
623.000000	0.000556
622.000000	0.000540
621.000000	0.000540
620.000000	0.000564
619.000000	0.000469
618.000000	0.000489
617.000000	0.000540
616.000000	0.000477
615.000000	0.000584
614.000000	0.000557
613.000000	0.000572
612.000000	0.000462
611.000000	0.000585
610.000000	0.000601
609.000000	0.000530
608.000000	0.000593
607.000000	0.000557
606.000000	0.000577
605.000000	0.000550
604.000000	0.000510
603.000000	0.000586
602.000000	0.000459
601.000000	0.000558
600.000000	0.000610
599.000000	0.000527
598.000000	0.000512
597.000000	0.000571
596.000000	0.000520
595.000000	0.000671
594.000000	0.000636
593.000000	0.000461
592.000000	0.000581
591.000000	0.000550
590.000000	0.000618
589.000000	0.000638
588.000000	0.000563
587.000000	0.000596
586.000000	0.000608
585.000000	0.000557
584.000000	0.000546
583.000000	0.000602
582.000000	0.000466
581.000000	0.000547
580.000000	0.000649
579.000000	0.000601
578.000000	0.000533
577.000000	0.000497
576.000000	0.000522
575.000000	0.000538
574.000000	0.000603
573.000000	0.000567
572.000000	0.000539
571.000000	0.000600
570.000000	0.000535
569.000000	0.000568
568.000000	0.000588
567.000000	0.000511
566.000000	0.000625
565.000000	0.000543
564.000000	0.000588
563.000000	0.000559
562.000000	0.000580
561.000000	0.000652
560.000000	0.000620
559.000000	0.000636
558.000000	0.000607
557.000000	0.000542
556.000000	0.000615
555.000000	0.000562
554.000000	0.000562
553.000000	0.000574
552.000000	0.000618
551.000000	0.000513
550.000000	0.000614
549.000000	0.000569
548.000000	0.000533
547.000000	0.000690
546.000000	0.000585
545.000000	0.000521
544.000000	0.000549
543.000000	0.000520
542.000000	0.000633
541.000000	0.000549
540.000000	0.000593
539.000000	0.000529
538.000000	0.000500
537.000000	0.000533
536.000000	0.000642
535.000000	0.000468
534.000000	0.000428
533.000000	0.000574
532.000000	0.000529
531.000000	0.000574
530.000000	0.000533
529.000000	0.000602
528.000000	0.000631
527.000000	0.000521
526.000000	0.000542
525.000000	0.000542
524.000000	0.000562
523.000000	0.000659
522.000000	0.000603
521.000000	0.000607
520.000000	0.000611
519.000000	0.000514
518.000000	0.000583
517.000000	0.000538
516.000000	0.000461
515.000000	0.000462
514.000000	0.000688
513.000000	0.000535
512.000000	0.000563
511.000000	0.000527
510.000000	0.000498
509.000000	0.000523
508.000000	0.000612
507.000000	0.000616
506.000000	0.000669
505.000000	0.000495
504.000000	0.000600
503.000000	0.000649
502.000000	0.000657
501.000000	0.000677
500.000000	0.000645
499.000000	0.000726
498.000000	0.000613
497.000000	0.000649
496.000000	0.000593
495.000000	0.000658
494.000000	0.000625
493.000000	0.000650
492.000000	0.000686
491.000000	0.000638
490.000000	0.000731
489.000000	0.000703
488.000000	0.000650
487.000000	0.000533
486.000000	0.000687
485.000000	0.000647
484.000000	0.000627
483.000000	0.000757
482.000000	0.000594
481.000000	0.000631
480.000000	0.000717
479.000000	0.000611
478.000000	0.000599
477.000000	0.000644
476.000000	0.000628
475.000000	0.000681
474.000000	0.000682
473.000000	0.000588
472.000000	0.000731
471.000000	0.000752
470.000000	0.000719
469.000000	0.000720
468.000000	0.000748
467.000000	0.000745
466.000000	0.000626
465.000000	0.000708
464.000000	0.000766
463.000000	0.000717
462.000000	0.000697
461.000000	0.000664
460.000000	0.000742
459.000000	0.000755
458.000000	0.000677
457.000000	0.000784
456.000000	0.000763
455.000000	0.000751
454.000000	0.000788
453.000000	0.000862
452.000000	0.000887
451.000000	0.000817
450.000000	0.000740
449.000000	0.000797
448.000000	0.000785
447.000000	0.000815
446.000000	0.000753
445.000000	0.000836
444.000000	0.000750
443.000000	0.000870
442.000000	0.000818
441.000000	0.000876
440.000000	0.000753
439.000000	0.000919
438.000000	0.000895
437.000000	0.000946
436.000000	0.000843
435.000000	0.000910
434.000000	0.000827
433.000000	0.000948
432.000000	0.000928
431.000000	0.000857
430.000000	0.000829
429.000000	0.000871
428.000000	0.000937
427.000000	0.000842
426.000000	0.000954
425.000000	0.000971
424.000000	0.000983
423.000000	0.001117
422.000000	0.000954
421.000000	0.001088
420.000000	0.001004
419.000000	0.001017
418.000000	0.001008
417.000000	0.001083
416.000000	0.001038
415.000000	0.001100
414.000000	0.001217
413.000000	0.001225
412.000000	0.001196
411.000000	0.001259
410.000000	0.001443
409.000000	0.001309
408.000000	0.001439
407.000000	0.001573
406.000000	0.001573
405.000000	0.001661
404.000000	0.001828
403.000000	0.001841
402.000000	0.001980
401.000000	0.002081
400.000000	0.002098
399.000000	0.002262
398.000000	0.002330
397.000000	0.002507
396.000000	0.002550
395.000000	0.002760
394.000000	0.002870
393.000000	0.002977
392.000000	0.003054
391.000000	0.003379
390.000000	0.003527
389.000000	0.003541
388.000000	0.003791
387.000000	0.003931
386.000000	0.004060
385.000000	0.004176
384.000000	0.004249
383.000000	0.005376
382.000000	0.006343
381.000000	0.005853
380.000000	0.005970
379.000000	0.005659
378.000000	0.005891
377.000000	0.006012
376.000000	0.005927
375.000000	0.005778
374.000000	0.005720
373.000000	0.006022
372.000000	0.005878
371.000000	0.005880
370.000000	0.005950
369.000000	0.005702
368.000000	0.006030
367.000000	0.006090
366.000000	0.006124
365.000000	0.006228
364.000000	0.006025
363.000000	0.006262
362.000000	0.006181
361.000000	0.006076
360.000000	0.006152
359.000000	0.006131
358.000000	0.006242
357.000000	0.006257
356.000000	0.006407
355.000000	0.006191
354.000000	0.006352
353.000000	0.006258
352.000000	0.006234
351.000000	0.006326
350.000000	0.006179
349.000000	0.006294
348.000000	0.006020
347.000000	0.006256
346.000000	0.005890
345.000000	0.006155
344.000000	0.005727
343.000000	0.006278
342.000000	0.006167
341.000000	0.005833
340.000000	0.005866
339.000000	0.005782
338.000000	0.005751
337.000000	0.005732
336.000000	0.005764
335.000000	0.005751
334.000000	0.005687
333.000000	0.005650
332.000000	0.005719
331.000000	0.005651
330.000000	0.005477
329.000000	0.005508
328.000000	0.005842
327.000000	0.005691
326.000000	0.005431
325.000000	0.005561
324.000000	0.005460
323.000000	0.005721
322.000000	0.005900
321.000000	0.006030
320.000000	0.006181
319.000000	0.006356
318.000000	0.006665
317.000000	0.007186
316.000000	0.008033
315.000000	0.008614
314.000000	0.009315
313.000000	0.010380
312.000000	0.011196
311.000000	0.012745
310.000000	0.014197
309.000000	0.016124
308.000000	0.017835
307.000000	0.019892
306.000000	0.021438
305.000000	0.023274
304.000000	0.024642
303.000000	0.026018
302.000000	0.026967
301.000000	0.028327
300.000000	0.032515
299.000000	0.035411
298.000000	0.035660
297.000000	0.036763
296.000000	0.030781
295.000000	0.010714
294.000000	0.003855
293.000000	0.017044
292.000000	0.027584
291.000000	0.028849
290.000000	0.029093
289.000000	0.029651
288.000000	0.029721
287.000000	0.029795
286.000000	0.029676
285.000000	0.029482
284.000000	0.029618
283.000000	0.029458
282.000000	0.028933
281.000000	0.028817
280.000000	0.028242
279.000000	0.027865
278.000000	0.027142
277.000000	0.026714
276.000000	0.025890
275.000000	0.024956
274.000000	0.024438
273.000000	0.023688
272.000000	0.022576
271.000000	0.021801
270.000000	0.021551
269.000000	0.021657
268.000000	0.023504
267.000000	0.028052
266.000000	0.042098
265.000000	0.075245
264.000000	0.130946
263.000000	2.384204
262.000000	-1.727415
261.000000	-1.836858
260.000000	-1.861207
259.000000	-1.875148
258.000000	-1.891861
257.000000	-1.911119
256.000000	-1.922682
255.000000	-1.938960
254.000000	-1.955005
253.000000	-1.965614
252.000000	-1.976030
251.000000	-1.985188
250.000000	-1.994173
249.000000	-2.018863
248.000000	-2.030006
247.000000	-2.046240
246.000000	-2.063097
245.000000	-2.074118
244.000000	-2.097964
243.000000	-2.112412
242.000000	-2.129534
241.000000	-2.167503
240.000000	-2.193589
239.000000	-2.221147
238.000000	-2.259624
237.000000	-2.296415
236.000000	-2.344291
235.000000	-2.371636
234.000000	-2.424938
233.000000	-2.476462
232.000000	-2.541331
231.000000	-2.541604
230.000000	-2.604327
229.000000	-2.600329
228.000000	-2.560796
227.000000	-2.514811
226.000000	-2.525981
225.000000	-2.462916
224.000000	-2.466509
223.000000	-2.398893
222.000000	-2.247813
221.000000	-2.234492
220.000000	-2.009992
219.000000	-1.903224
218.000000	-1.809493
217.000000	-1.759372
216.000000	-1.482550
215.000000	-3.113178
214.000000	-1.525011
213.000000	-1.156430
212.000000	-0.886063
211.000000	-0.703205
210.000000	-0.663006
209.000000	-0.637816
208.000000	-0.564382
207.000000	-0.528274
206.000000	-0.451892
205.000000	-0.473986
204.000000	-0.497029
203.000000	-0.517296
202.000000	-0.521145
201.000000	-0.514438
200.000000	-0.433469
