# Supplementary material for: Data presenting the synthesis of three novel stimuli responsive hyperbranched polymers synthesised via RAFT polymerisation and the bio conjugation of folic acid
Source: Data Brief. 2019 Nov 21;28:104861. doi: 10.1016/j.dib.2019.104861 (PMC6909163; doi:10.1016/j.dib.2019.104861)
Supplement: Multimedia component 1 [file mmc1.zip › Data in brief raw data nmr convert/Figure 5/polymer peg 0.1.Sample.Raw.csv]

nm	A
700.000000	0.000260
699.000000	0.000275
698.000000	0.000268
697.000000	0.000322
696.000000	0.000252
695.000000	0.000280
694.000000	0.000241
693.000000	0.000358
692.000000	0.000323
691.000000	0.000268
690.000000	0.000300
689.000000	0.000249
688.000000	0.000276
687.000000	0.000226
686.000000	0.000199
685.000000	0.000191
684.000000	0.000351
683.000000	0.000343
682.000000	0.000242
681.000000	0.000437
680.000000	0.000370
679.000000	0.000382
678.000000	0.000289
677.000000	0.000320
676.000000	0.000207
675.000000	0.000312
674.000000	0.000293
673.000000	0.000324
672.000000	0.000246
671.000000	0.000293
670.000000	0.000309
669.000000	0.000344
668.000000	0.000270
667.000000	0.000270
666.000000	0.000356
665.000000	0.000223
664.000000	0.000290
663.000000	0.000313
662.000000	0.000270
661.000000	0.000074
660.000000	0.000063
659.000000	0.000180
658.000000	0.000090
657.000000	0.000231
656.000000	0.000208
655.000000	0.000180
654.000000	0.000443
653.000000	0.000294
652.000000	0.000420
651.000000	0.000365
650.000000	0.000400
649.000000	0.000267
648.000000	0.000436
647.000000	0.000322
646.000000	0.000314
645.000000	0.000290
644.000000	0.000326
643.000000	0.000318
642.000000	0.000275
641.000000	0.000283
640.000000	0.000279
639.000000	0.000365
638.000000	0.000248
637.000000	0.000314
636.000000	0.000342
635.000000	0.000318
634.000000	0.000263
633.000000	0.000342
632.000000	0.000429
631.000000	0.000260
630.000000	0.000283
629.000000	0.000268
628.000000	0.000362
627.000000	0.000307
626.000000	0.000315
625.000000	0.000284
624.000000	0.000268
623.000000	0.000311
622.000000	0.000370
621.000000	0.000296
620.000000	0.000331
619.000000	0.000386
618.000000	0.000296
617.000000	0.000394
616.000000	0.000245
615.000000	0.000351
614.000000	0.000260
613.000000	0.000284
612.000000	0.000190
611.000000	0.000399
610.000000	0.000391
609.000000	0.000273
608.000000	0.000312
607.000000	0.000348
606.000000	0.000221
605.000000	0.000297
604.000000	0.000261
603.000000	0.000293
602.000000	0.000174
601.000000	0.000309
600.000000	0.000428
599.000000	0.000238
598.000000	0.000186
597.000000	0.000290
596.000000	0.000294
595.000000	0.000393
594.000000	0.000397
593.000000	0.000318
592.000000	0.000263
591.000000	0.000275
590.000000	0.000387
589.000000	0.000307
588.000000	0.000423
587.000000	0.000296
586.000000	0.000384
585.000000	0.000308
584.000000	0.000309
583.000000	0.000434
582.000000	0.000318
581.000000	0.000302
580.000000	0.000415
579.000000	0.000432
578.000000	0.000359
577.000000	0.000255
576.000000	0.000162
575.000000	0.000182
574.000000	0.000470
573.000000	0.000377
572.000000	0.000357
571.000000	0.000405
570.000000	0.000474
569.000000	0.000487
568.000000	0.000471
567.000000	0.000434
566.000000	0.000466
565.000000	0.000454
564.000000	0.000588
563.000000	0.000531
562.000000	0.000543
561.000000	0.000567
560.000000	0.000579
559.000000	0.000624
558.000000	0.000591
557.000000	0.000546
556.000000	0.000643
555.000000	0.000562
554.000000	0.000522
553.000000	0.000651
552.000000	0.000659
551.000000	0.000671
550.000000	0.000703
549.000000	0.000606
548.000000	0.000719
547.000000	0.000892
546.000000	0.000759
545.000000	0.000722
544.000000	0.000694
543.000000	0.000722
542.000000	0.000771
541.000000	0.000771
540.000000	0.000803
539.000000	0.000823
538.000000	0.000791
537.000000	0.000852
536.000000	0.000868
535.000000	0.000868
534.000000	0.000788
533.000000	0.000905
532.000000	0.000828
531.000000	0.000998
530.000000	0.000914
529.000000	0.001003
528.000000	0.001072
527.000000	0.001072
526.000000	0.001015
525.000000	0.000955
524.000000	0.001121
523.000000	0.001085
522.000000	0.001149
521.000000	0.001182
520.000000	0.001101
519.000000	0.001126
518.000000	0.001114
517.000000	0.001195
516.000000	0.001114
515.000000	0.001171
514.000000	0.001264
513.000000	0.001167
512.000000	0.001188
511.000000	0.001253
510.000000	0.001168
509.000000	0.001204
508.000000	0.001318
507.000000	0.001270
506.000000	0.001294
505.000000	0.001205
504.000000	0.001278
503.000000	0.001339
502.000000	0.001376
501.000000	0.001327
500.000000	0.001417
499.000000	0.001372
498.000000	0.001352
497.000000	0.001381
496.000000	0.001373
495.000000	0.001414
494.000000	0.001272
493.000000	0.001341
492.000000	0.001455
491.000000	0.001321
490.000000	0.001419
489.000000	0.001411
488.000000	0.001351
487.000000	0.001249
486.000000	0.001274
485.000000	0.001286
484.000000	0.001315
483.000000	0.001397
482.000000	0.001308
481.000000	0.001361
480.000000	0.001406
479.000000	0.001366
478.000000	0.001370
477.000000	0.001060
476.000000	0.001114
475.000000	0.001200
474.000000	0.001221
473.000000	0.001250
472.000000	0.001316
471.000000	0.001288
470.000000	0.001231
469.000000	0.001309
468.000000	0.001322
467.000000	0.001294
466.000000	0.001212
465.000000	0.001163
464.000000	0.001340
463.000000	0.001312
462.000000	0.001226
461.000000	0.001251
460.000000	0.001300
459.000000	0.001260
458.000000	0.001243
457.000000	0.001256
456.000000	0.001248
455.000000	0.001277
454.000000	0.001269
453.000000	0.001298
452.000000	0.001335
451.000000	0.001373
450.000000	0.001213
449.000000	0.001267
448.000000	0.001370
447.000000	0.001272
446.000000	0.001231
445.000000	0.001331
444.000000	0.001341
443.000000	0.001441
442.000000	0.001413
441.000000	0.001460
440.000000	0.001362
439.000000	0.001479
438.000000	0.001543
437.000000	0.001577
436.000000	0.001525
435.000000	0.001517
434.000000	0.001585
433.000000	0.001756
432.000000	0.001866
431.000000	0.001712
430.000000	0.001579
429.000000	0.001689
428.000000	0.001793
427.000000	0.001744
426.000000	0.001885
425.000000	0.001940
424.000000	0.002002
423.000000	0.002228
422.000000	0.002224
421.000000	0.002224
420.000000	0.002337
419.000000	0.002454
418.000000	0.002584
417.000000	0.002776
416.000000	0.002852
415.000000	0.003007
414.000000	0.003241
413.000000	0.003360
412.000000	0.003507
411.000000	0.003813
410.000000	0.004082
409.000000	0.004256
408.000000	0.004727
407.000000	0.005064
406.000000	0.005520
405.000000	0.005910
404.000000	0.006467
403.000000	0.006977
402.000000	0.007572
401.000000	0.008274
400.000000	0.008987
399.000000	0.009831
398.000000	0.010678
397.000000	0.011595
396.000000	0.012638
395.000000	0.013655
394.000000	0.014884
393.000000	0.015910
392.000000	0.017007
391.000000	0.018377
390.000000	0.019613
389.000000	0.020906
388.000000	0.022094
387.000000	0.023182
386.000000	0.024254
385.000000	0.025332
384.000000	0.026386
383.000000	0.029696
382.000000	0.032053
381.000000	0.032221
380.000000	0.032925
379.000000	0.033567
378.000000	0.033753
377.000000	0.034333
376.000000	0.034697
375.000000	0.035002
374.000000	0.035401
373.000000	0.036085
372.000000	0.036325
371.000000	0.036767
370.000000	0.037248
369.000000	0.037604
368.000000	0.038156
367.000000	0.038529
366.000000	0.039091
365.000000	0.039484
364.000000	0.039711
363.000000	0.040014
362.000000	0.040383
361.000000	0.040638
360.000000	0.040897
359.000000	0.041218
358.000000	0.041355
357.000000	0.041616
356.000000	0.041855
355.000000	0.041947
354.000000	0.042131
353.000000	0.042229
352.000000	0.042177
351.000000	0.042379
350.000000	0.042247
349.000000	0.042388
348.000000	0.042202
347.000000	0.042198
346.000000	0.042049
345.000000	0.041949
344.000000	0.041719
343.000000	0.041733
342.000000	0.041490
341.000000	0.041208
340.000000	0.041168
339.000000	0.041017
338.000000	0.040725
337.000000	0.040489
336.000000	0.040240
335.000000	0.040041
334.000000	0.040007
333.000000	0.039568
332.000000	0.039696
331.000000	0.039104
330.000000	0.038991
329.000000	0.038334
328.000000	0.038779
327.000000	0.038437
326.000000	0.038159
325.000000	0.038359
324.000000	0.038042
323.000000	0.038403
322.000000	0.038390
321.000000	0.038224
320.000000	0.038713
319.000000	0.039044
318.000000	0.039278
317.000000	0.039911
316.000000	0.040798
315.000000	0.041921
314.000000	0.043113
313.000000	0.044446
312.000000	0.046088
311.000000	0.047868
310.000000	0.049902
309.000000	0.052191
308.000000	0.054575
307.000000	0.056852
306.000000	0.057796
305.000000	0.059231
304.000000	0.059727
303.000000	0.060160
302.000000	0.060148
301.000000	0.060448
300.000000	0.063364
299.000000	0.066211
298.000000	0.074746
297.000000	0.081804
296.000000	0.077816
295.000000	0.058971
294.000000	0.051788
293.000000	0.054547
292.000000	0.055383
291.000000	0.054937
290.000000	0.054822
289.000000	0.054552
288.000000	0.054537
287.000000	0.054357
286.000000	0.053344
285.000000	0.052837
284.000000	0.052436
283.000000	0.051983
282.000000	0.050845
281.000000	0.050127
280.000000	0.049079
279.000000	0.048401
278.000000	0.047214
277.000000	0.046040
276.000000	0.044615
275.000000	0.042665
274.000000	0.041236
273.000000	0.038643
272.000000	0.035317
271.000000	0.031591
270.000000	0.027609
269.000000	0.022204
268.000000	0.017997
267.000000	0.018003
266.000000	0.028019
265.000000	0.061796
264.000000	0.122740
263.000000	2.388082
262.000000	-1.722378
261.000000	-1.822229
260.000000	-1.847194
259.000000	-1.856077
258.000000	-1.888687
257.000000	-1.899101
256.000000	-1.910729
255.000000	-1.928032
254.000000	-1.936112
253.000000	-1.951680
252.000000	-1.965654
251.000000	-1.954174
250.000000	-1.982216
249.000000	-2.001486
248.000000	-2.014642
247.000000	-2.025647
246.000000	-2.042643
245.000000	-2.075220
244.000000	-2.071863
243.000000	-2.088935
242.000000	-2.106423
241.000000	-2.145133
240.000000	-2.173496
239.000000	-2.192669
238.000000	-2.241148
237.000000	-2.269207
236.000000	-2.301323
235.000000	-2.328006
234.000000	-2.374206
233.000000	-2.410900
232.000000	-2.444548
231.000000	-2.455287
230.000000	-2.464653
229.000000	-2.477034
228.000000	-2.452661
227.000000	-2.397259
226.000000	-2.360478
225.000000	-2.299234
224.000000	-2.243537
223.000000	-2.137975
222.000000	-2.097220
221.000000	-2.014382
220.000000	-1.888976
219.000000	-1.756140
218.000000	-1.662786
217.000000	-1.472550
216.000000	-1.386738
215.000000	-3.022036
214.000000	-1.489157
213.000000	-1.126303
212.000000	-0.860646
211.000000	-0.635343
210.000000	-0.545992
209.000000	-0.501063
208.000000	-0.416292
207.000000	-0.386770
206.000000	-0.351739
205.000000	-0.306880
204.000000	-0.323478
203.000000	-0.273354
202.000000	-0.282450
201.000000	-0.292437
200.000000	-0.293208
