# Supplementary material for: Data presenting the synthesis of three novel stimuli responsive hyperbranched polymers synthesised via RAFT polymerisation and the bio conjugation of folic acid
Source: Data Brief. 2019 Nov 21;28:104861. doi: 10.1016/j.dib.2019.104861 (PMC6909163; doi:10.1016/j.dib.2019.104861)
Supplement: Multimedia component 1 [file mmc1.zip › Data in brief raw data nmr convert/Figure 6/100% or 0 Absorbance Baseline.Correction.Raw.csv]

nm	A
700.000000	-0.034376
699.000000	-0.034179
698.000000	-0.034059
697.000000	-0.033906
696.000000	-0.033761
695.000000	-0.033633
694.000000	-0.033516
693.000000	-0.033347
692.000000	-0.033247
691.000000	-0.033110
690.000000	-0.032997
689.000000	-0.032872
688.000000	-0.032659
687.000000	-0.032554
686.000000	-0.032429
685.000000	-0.032389
684.000000	-0.032175
683.000000	-0.032361
682.000000	-0.032349
681.000000	-0.032095
680.000000	-0.032103
679.000000	-0.031949
678.000000	-0.031853
677.000000	-0.031699
676.000000	-0.031610
675.000000	-0.031501
674.000000	-0.031404
673.000000	-0.031303
672.000000	-0.031206
671.000000	-0.031101
670.000000	-0.030931
669.000000	-0.030919
668.000000	-0.030786
667.000000	-0.030640
666.000000	-0.030677
665.000000	-0.030507
664.000000	-0.030409
663.000000	-0.030288
662.000000	-0.030288
661.000000	-0.030150
660.000000	-0.030073
659.000000	-0.030061
658.000000	-0.029879
657.000000	-0.029814
656.000000	-0.029721
655.000000	-0.029615
654.000000	-0.029530
653.000000	-0.029461
652.000000	-0.029404
651.000000	-0.029351
650.000000	-0.029303
649.000000	-0.029156
648.000000	-0.029112
647.000000	-0.029096
646.000000	-0.029006
645.000000	-0.029039
644.000000	-0.028961
643.000000	-0.028917
642.000000	-0.028775
641.000000	-0.028775
640.000000	-0.028502
639.000000	-0.028551
638.000000	-0.028433
637.000000	-0.028364
636.000000	-0.028213
635.000000	-0.028246
634.000000	-0.028059
633.000000	-0.028002
632.000000	-0.027965
631.000000	-0.027892
630.000000	-0.027782
629.000000	-0.027729
628.000000	-0.027663
627.000000	-0.027537
626.000000	-0.027541
625.000000	-0.027415
624.000000	-0.027293
623.000000	-0.027195
622.000000	-0.027109
621.000000	-0.026991
620.000000	-0.026913
619.000000	-0.026819
618.000000	-0.026754
617.000000	-0.026619
616.000000	-0.026631
615.000000	-0.026431
614.000000	-0.026353
613.000000	-0.026206
612.000000	-0.026063
611.000000	-0.025920
610.000000	-0.025797
609.000000	-0.025769
608.000000	-0.025556
607.000000	-0.025416
606.000000	-0.025347
605.000000	-0.025175
604.000000	-0.025044
603.000000	-0.024851
602.000000	-0.024674
601.000000	-0.024469
600.000000	-0.024186
599.000000	-0.024013
598.000000	-0.023763
597.000000	-0.023528
596.000000	-0.023166
595.000000	-0.022795
594.000000	-0.022395
593.000000	-0.021966
592.000000	-0.021520
591.000000	-0.021152
590.000000	-0.020755
589.000000	-0.020096
588.000000	-0.019611
587.000000	-0.019108
586.000000	-0.018630
585.000000	-0.018047
584.000000	-0.017467
583.000000	-0.017033
582.000000	-0.016590
581.000000	-0.016130
580.000000	-0.015816
579.000000	-0.015469
578.000000	-0.015150
577.000000	-0.014928
576.000000	-0.014672
575.000000	-0.014432
574.000000	-0.014416
573.000000	-0.014252
572.000000	-0.014201
571.000000	-0.014218
570.000000	-0.014193
569.000000	-0.014247
568.000000	-0.014273
567.000000	-0.014331
566.000000	-0.014302
565.000000	-0.014382
564.000000	-0.014470
563.000000	-0.014575
562.000000	-0.014630
561.000000	-0.014739
560.000000	-0.014898
559.000000	-0.014974
558.000000	-0.015142
557.000000	-0.015297
556.000000	-0.015410
555.000000	-0.015490
554.000000	-0.015561
553.000000	-0.015590
552.000000	-0.015670
551.000000	-0.015661
550.000000	-0.015783
549.000000	-0.015833
548.000000	-0.015896
547.000000	-0.015938
546.000000	-0.015929
545.000000	-0.015955
544.000000	-0.015858
543.000000	-0.015858
542.000000	-0.015804
541.000000	-0.015674
540.000000	-0.015632
539.000000	-0.015536
538.000000	-0.015469
537.000000	-0.015351
536.000000	-0.015305
535.000000	-0.015158
534.000000	-0.015171
533.000000	-0.015049
532.000000	-0.014949
531.000000	-0.014844
530.000000	-0.014743
529.000000	-0.014718
528.000000	-0.014609
527.000000	-0.014558
526.000000	-0.014466
525.000000	-0.014411
524.000000	-0.014285
523.000000	-0.014247
522.000000	-0.014260
521.000000	-0.014117
520.000000	-0.014012
519.000000	-0.013920
518.000000	-0.013856
517.000000	-0.013709
516.000000	-0.013617
515.000000	-0.013524
514.000000	-0.013494
513.000000	-0.013393
512.000000	-0.013292
511.000000	-0.013276
510.000000	-0.013149
509.000000	-0.012997
508.000000	-0.012955
507.000000	-0.012875
506.000000	-0.012740
505.000000	-0.012673
504.000000	-0.012635
503.000000	-0.012445
502.000000	-0.012339
501.000000	-0.012263
500.000000	-0.012183
499.000000	-0.012200
498.000000	-0.011980
497.000000	-0.011921
496.000000	-0.011820
495.000000	-0.011752
494.000000	-0.011659
493.000000	-0.011524
492.000000	-0.011401
491.000000	-0.011304
490.000000	-0.011185
489.000000	-0.011050
488.000000	-0.010898
487.000000	-0.010830
486.000000	-0.010690
485.000000	-0.010529
484.000000	-0.010402
483.000000	-0.010283
482.000000	-0.010156
481.000000	-0.009935
480.000000	-0.009842
479.000000	-0.009672
478.000000	-0.009472
477.000000	-0.009353
476.000000	-0.009209
475.000000	-0.009009
474.000000	-0.008847
473.000000	-0.008664
472.000000	-0.008481
471.000000	-0.008276
470.000000	-0.008161
469.000000	-0.007999
468.000000	-0.007808
467.000000	-0.007752
466.000000	-0.007628
465.000000	-0.007394
464.000000	-0.007278
463.000000	-0.007159
462.000000	-0.007048
461.000000	-0.007009
460.000000	-0.006885
459.000000	-0.006825
458.000000	-0.006727
457.000000	-0.006659
456.000000	-0.006539
455.000000	-0.006406
454.000000	-0.006201
453.000000	-0.006038
452.000000	-0.005892
451.000000	-0.005605
450.000000	-0.005348
449.000000	-0.004966
448.000000	-0.004734
447.000000	-0.004330
446.000000	-0.003964
445.000000	-0.003473
444.000000	-0.002999
443.000000	-0.002499
442.000000	-0.002097
441.000000	-0.001604
440.000000	-0.001162
439.000000	-0.000855
438.000000	-0.000490
437.000000	-0.000260
436.000000	-0.000061
435.000000	0.000213
434.000000	0.000400
433.000000	0.000630
432.000000	0.000717
431.000000	0.000713
430.000000	0.000752
429.000000	0.000817
428.000000	0.000896
427.000000	0.000874
426.000000	0.000961
425.000000	0.000978
424.000000	0.001030
423.000000	0.001013
422.000000	0.001048
421.000000	0.001118
420.000000	0.001083
419.000000	0.001183
418.000000	0.001148
417.000000	0.001222
416.000000	0.001222
415.000000	0.001283
414.000000	0.001300
413.000000	0.001383
412.000000	0.001357
411.000000	0.001497
410.000000	0.001470
409.000000	0.001523
408.000000	0.001597
407.000000	0.001693
406.000000	0.001715
405.000000	0.001837
404.000000	0.001915
403.000000	0.001954
402.000000	0.002068
401.000000	0.002090
400.000000	0.002264
399.000000	0.002330
398.000000	0.002404
397.000000	0.002491
396.000000	0.002631
395.000000	0.002684
394.000000	0.002893
393.000000	0.003020
392.000000	0.003134
391.000000	0.003304
390.000000	0.003449
389.000000	0.003598
388.000000	0.003734
387.000000	0.003896
386.000000	0.004233
385.000000	0.000987
384.000000	-0.000109
383.000000	0.000704
382.000000	0.001483
381.000000	0.002234
380.000000	0.002666
379.000000	0.003274
378.000000	0.003685
377.000000	0.004246
376.000000	0.004725
375.000000	0.005041
374.000000	0.005542
373.000000	0.005991
372.000000	0.006405
371.000000	0.006806
370.000000	0.006943
369.000000	0.007402
368.000000	0.007840
367.000000	0.007933
366.000000	0.008349
365.000000	0.008725
364.000000	0.009004
363.000000	0.009337
362.000000	0.009777
361.000000	0.010057
360.000000	0.010377
359.000000	0.010840
358.000000	0.011325
357.000000	0.011686
356.000000	0.012316
355.000000	0.012830
354.000000	0.013367
353.000000	0.014138
352.000000	0.014919
351.000000	0.015594
350.000000	0.016302
349.000000	0.017200
348.000000	0.017860
347.000000	0.018775
346.000000	0.019438
345.000000	0.020151
344.000000	0.020948
343.000000	0.021482
342.000000	0.021710
341.000000	0.021719
340.000000	0.021874
339.000000	0.021792
338.000000	0.021281
337.000000	0.020388
336.000000	0.019047
335.000000	0.017733
334.000000	0.016121
333.000000	0.015018
332.000000	0.014259
331.000000	0.014134
330.000000	0.014116
329.000000	0.013950
328.000000	0.014048
327.000000	0.013645
326.000000	0.003033
325.000000	0.001065
324.000000	-0.002019
323.000000	-0.006184
322.000000	-0.012318
321.000000	-0.019644
320.000000	-0.028823
319.000000	-0.040638
318.000000	-0.054805
317.000000	-0.071610
316.000000	-0.092068
315.000000	-0.115947
314.000000	-0.143599
313.000000	-0.175207
312.000000	-0.210511
311.000000	-0.249621
310.000000	-0.292526
309.000000	-0.339173
308.000000	-0.389024
307.000000	-0.442944
306.000000	-0.500881
305.000000	-0.563781
304.000000	-0.630896
303.000000	-0.701815
302.000000	-0.776532
301.000000	-0.855676
300.000000	-0.936910
299.000000	-1.020419
298.000000	-1.110913
297.000000	-1.198440
296.000000	-1.291696
295.000000	-1.379779
294.000000	-1.472982
293.000000	-1.587966
292.000000	-1.717799
291.000000	-1.856090
290.000000	-2.081135
289.000000	10.000000
288.000000	-3.671563
287.000000	10.000000
286.000000	10.000000
285.000000	10.000000
284.000000	10.000000
283.000000	10.000000
282.000000	10.000000
281.000000	10.000000
280.000000	10.000000
279.000000	10.000000
278.000000	10.000000
277.000000	10.000000
276.000000	10.000000
275.000000	10.000000
274.000000	10.000000
273.000000	10.000000
272.000000	10.000000
271.000000	10.000000
270.000000	10.000000
269.000000	10.000000
268.000000	10.000000
267.000000	10.000000
266.000000	10.000000
265.000000	10.000000
264.000000	10.000000
263.000000	10.000000
262.000000	10.000000
261.000000	10.000000
260.000000	10.000000
259.000000	10.000000
258.000000	10.000000
257.000000	10.000000
256.000000	10.000000
255.000000	10.000000
254.000000	10.000000
253.000000	10.000000
252.000000	10.000000
251.000000	10.000000
250.000000	10.000000
249.000000	10.000000
248.000000	10.000000
247.000000	10.000000
246.000000	10.000000
245.000000	10.000000
244.000000	10.000000
243.000000	10.000000
242.000000	10.000000
241.000000	10.000000
240.000000	10.000000
239.000000	10.000000
238.000000	10.000000
237.000000	10.000000
236.000000	10.000000
235.000000	10.000000
234.000000	10.000000
233.000000	10.000000
232.000000	10.000000
231.000000	10.000000
230.000000	10.000000
229.000000	10.000000
228.000000	10.000000
227.000000	10.000000
226.000000	10.000000
225.000000	10.000000
224.000000	10.000000
223.000000	10.000000
222.000000	10.000000
221.000000	10.000000
220.000000	10.000000
219.000000	10.000000
218.000000	10.000000
217.000000	10.000000
216.000000	0.896196
215.000000	0.391506
214.000000	0.227605
213.000000	0.142704
212.000000	0.107850
211.000000	0.081168
210.000000	0.058116
209.000000	0.045275
208.000000	0.045068
207.000000	0.044370
206.000000	0.041407
205.000000	0.039016
204.000000	0.035137
203.000000	0.032939
202.000000	0.037271
201.000000	0.038560
200.000000	0.031237
