# Supplementary material for: Data presenting the synthesis of three novel stimuli responsive hyperbranched polymers synthesised via RAFT polymerisation and the bio conjugation of folic acid
Source: Data Brief. 2019 Nov 21;28:104861. doi: 10.1016/j.dib.2019.104861 (PMC6909163; doi:10.1016/j.dib.2019.104861)
Supplement: Multimedia component 1 [file mmc1.zip › Data in brief raw data nmr convert/Figure 6/Sample3934.Sample.Raw.csv]

nm	A
700.000000	-0.006594
699.000000	-0.006732
698.000000	-0.006690
697.000000	-0.006692
696.000000	-0.006770
695.000000	-0.006697
694.000000	-0.006686
693.000000	-0.006792
692.000000	-0.006738
691.000000	-0.006720
690.000000	-0.006758
689.000000	-0.006823
688.000000	-0.006930
687.000000	-0.006836
686.000000	-0.006878
685.000000	-0.006807
684.000000	-0.006905
683.000000	-0.006958
682.000000	-0.006847
681.000000	-0.006990
680.000000	-0.006922
679.000000	-0.007016
678.000000	-0.006950
677.000000	-0.006941
676.000000	-0.006946
675.000000	-0.006940
674.000000	-0.006989
673.000000	-0.006951
672.000000	-0.007036
671.000000	-0.007022
670.000000	-0.007172
669.000000	-0.007025
668.000000	-0.007099
667.000000	-0.007200
666.000000	-0.007069
665.000000	-0.007111
664.000000	-0.007065
663.000000	-0.007182
662.000000	-0.007162
661.000000	-0.007185
660.000000	-0.007206
659.000000	-0.007194
658.000000	-0.007257
657.000000	-0.007230
656.000000	-0.007263
655.000000	-0.007285
654.000000	-0.007271
653.000000	-0.007324
652.000000	-0.007365
651.000000	-0.007337
650.000000	-0.007342
649.000000	-0.007429
648.000000	-0.007525
647.000000	-0.007398
646.000000	-0.007623
645.000000	-0.007435
644.000000	-0.007428
643.000000	-0.007397
642.000000	-0.007575
641.000000	-0.007375
640.000000	-0.007608
639.000000	-0.007511
638.000000	-0.007489
637.000000	-0.007478
636.000000	-0.007717
635.000000	-0.007460
634.000000	-0.007631
633.000000	-0.007524
632.000000	-0.007633
631.000000	-0.007594
630.000000	-0.007612
629.000000	-0.007653
628.000000	-0.007666
627.000000	-0.007684
626.000000	-0.007632
625.000000	-0.007646
624.000000	-0.007725
623.000000	-0.007771
622.000000	-0.007788
621.000000	-0.007770
620.000000	-0.007667
619.000000	-0.007837
618.000000	-0.007786
617.000000	-0.007889
616.000000	-0.007724
615.000000	-0.007900
614.000000	-0.007798
613.000000	-0.007852
612.000000	-0.007919
611.000000	-0.007894
610.000000	-0.007952
609.000000	-0.007872
608.000000	-0.007908
607.000000	-0.007999
606.000000	-0.007972
605.000000	-0.007927
604.000000	-0.007853
603.000000	-0.007929
602.000000	-0.007892
601.000000	-0.007896
600.000000	-0.008014
599.000000	-0.008029
598.000000	-0.007997
597.000000	-0.007941
596.000000	-0.007972
595.000000	-0.008043
594.000000	-0.008018
593.000000	-0.007985
592.000000	-0.007981
591.000000	-0.007956
590.000000	-0.007857
589.000000	-0.008060
588.000000	-0.008028
587.000000	-0.008001
586.000000	-0.007920
585.000000	-0.008000
584.000000	-0.008019
583.000000	-0.008047
582.000000	-0.007969
581.000000	-0.007945
580.000000	-0.007975
579.000000	-0.008051
578.000000	-0.008036
577.000000	-0.008053
576.000000	-0.008157
575.000000	-0.008177
574.000000	-0.008170
573.000000	-0.008197
572.000000	-0.008297
571.000000	-0.008285
570.000000	-0.008335
569.000000	-0.008350
568.000000	-0.008362
567.000000	-0.008295
566.000000	-0.008497
565.000000	-0.008422
564.000000	-0.008581
563.000000	-0.008521
562.000000	-0.008561
561.000000	-0.008567
560.000000	-0.008539
559.000000	-0.008575
558.000000	-0.008572
557.000000	-0.008548
556.000000	-0.008509
555.000000	-0.008569
554.000000	-0.008485
553.000000	-0.008657
552.000000	-0.008680
551.000000	-0.008689
550.000000	-0.008727
549.000000	-0.008743
548.000000	-0.008700
547.000000	-0.008753
546.000000	-0.008778
545.000000	-0.008703
544.000000	-0.008845
543.000000	-0.008775
542.000000	-0.008788
541.000000	-0.008922
540.000000	-0.008854
539.000000	-0.008938
538.000000	-0.008877
537.000000	-0.008970
536.000000	-0.008987
535.000000	-0.008974
534.000000	-0.008978
533.000000	-0.009001
532.000000	-0.008991
531.000000	-0.009096
530.000000	-0.009155
529.000000	-0.009131
528.000000	-0.009146
527.000000	-0.009180
526.000000	-0.009128
525.000000	-0.009187
524.000000	-0.009210
523.000000	-0.009227
522.000000	-0.009165
521.000000	-0.009115
520.000000	-0.009216
519.000000	-0.009267
518.000000	-0.009190
517.000000	-0.009350
516.000000	-0.009414
515.000000	-0.009383
514.000000	-0.009276
513.000000	-0.009361
512.000000	-0.009437
511.000000	-0.009310
510.000000	-0.009370
509.000000	-0.009381
508.000000	-0.009399
507.000000	-0.009339
506.000000	-0.009403
505.000000	-0.009393
504.000000	-0.009410
503.000000	-0.009480
502.000000	-0.009511
501.000000	-0.009455
500.000000	-0.009444
499.000000	-0.009382
498.000000	-0.009602
497.000000	-0.009491
496.000000	-0.009473
495.000000	-0.009408
494.000000	-0.009468
493.000000	-0.009384
492.000000	-0.009420
491.000000	-0.009393
490.000000	-0.009366
489.000000	-0.009411
488.000000	-0.009431
487.000000	-0.009366
486.000000	-0.009248
485.000000	-0.009335
484.000000	-0.009275
483.000000	-0.009286
482.000000	-0.009181
481.000000	-0.009210
480.000000	-0.009100
479.000000	-0.009095
478.000000	-0.009041
477.000000	-0.009002
476.000000	-0.008947
475.000000	-0.008959
474.000000	-0.008883
473.000000	-0.008808
472.000000	-0.008774
471.000000	-0.008736
470.000000	-0.008726
469.000000	-0.008608
468.000000	-0.008603
467.000000	-0.008500
466.000000	-0.008448
465.000000	-0.008490
464.000000	-0.008400
463.000000	-0.008352
462.000000	-0.008321
461.000000	-0.008242
460.000000	-0.008156
459.000000	-0.008107
458.000000	-0.008046
457.000000	-0.008005
456.000000	-0.007919
455.000000	-0.007955
454.000000	-0.007921
453.000000	-0.007932
452.000000	-0.007855
451.000000	-0.007868
450.000000	-0.007915
449.000000	-0.007989
448.000000	-0.007909
447.000000	-0.007938
446.000000	-0.008063
445.000000	-0.008144
444.000000	-0.008292
443.000000	-0.008280
442.000000	-0.008343
441.000000	-0.008467
440.000000	-0.008616
439.000000	-0.008579
438.000000	-0.008748
437.000000	-0.008740
436.000000	-0.008867
435.000000	-0.009022
434.000000	-0.009089
433.000000	-0.009328
432.000000	-0.009343
431.000000	-0.009296
430.000000	-0.009378
429.000000	-0.009486
428.000000	-0.009509
427.000000	-0.009619
426.000000	-0.009825
425.000000	-0.009864
424.000000	-0.009950
423.000000	-0.010043
422.000000	-0.010137
421.000000	-0.010250
420.000000	-0.010325
419.000000	-0.010400
418.000000	-0.010548
417.000000	-0.010643
416.000000	-0.010635
415.000000	-0.010747
414.000000	-0.010739
413.000000	-0.010885
412.000000	-0.010969
411.000000	-0.011109
410.000000	-0.011146
409.000000	-0.011118
408.000000	-0.011286
407.000000	-0.011258
406.000000	-0.011284
405.000000	-0.011275
404.000000	-0.011324
403.000000	-0.011405
402.000000	-0.011395
401.000000	-0.011302
400.000000	-0.011443
399.000000	-0.011428
398.000000	-0.011442
397.000000	-0.011436
396.000000	-0.011487
395.000000	-0.011394
394.000000	-0.011583
393.000000	-0.011595
392.000000	-0.011568
391.000000	-0.011572
390.000000	-0.011657
389.000000	-0.011798
388.000000	-0.011746
387.000000	-0.011767
386.000000	-0.011644
385.000000	-0.013318
384.000000	-0.012476
383.000000	-0.012651
382.000000	-0.012770
381.000000	-0.012750
380.000000	-0.012402
379.000000	-0.012670
378.000000	-0.012486
377.000000	-0.012442
376.000000	-0.012225
375.000000	-0.012097
374.000000	-0.011854
373.000000	-0.011943
372.000000	-0.011792
371.000000	-0.011373
370.000000	-0.010761
369.000000	-0.010643
368.000000	-0.010136
367.000000	-0.009385
366.000000	-0.008796
365.000000	-0.008004
364.000000	-0.007063
363.000000	-0.005809
362.000000	-0.004573
361.000000	-0.002981
360.000000	-0.001142
359.000000	0.000793
358.000000	0.002889
357.000000	0.005681
356.000000	0.008259
355.000000	0.011339
354.000000	0.014898
353.000000	0.018417
352.000000	0.022176
351.000000	0.026162
350.000000	0.030190
349.000000	0.034016
348.000000	0.038186
347.000000	0.041561
346.000000	0.045509
345.000000	0.048859
344.000000	0.051759
343.000000	0.054720
342.000000	0.057598
341.000000	0.059758
340.000000	0.061561
339.000000	0.062687
338.000000	0.064233
337.000000	0.064841
336.000000	0.065827
335.000000	0.066350
334.000000	0.067025
333.000000	0.066558
332.000000	0.066966
331.000000	0.067218
330.000000	0.067461
329.000000	0.067983
328.000000	0.067444
327.000000	0.067151
326.000000	0.066553
325.000000	0.066258
324.000000	0.065837
323.000000	0.064543
322.000000	0.063817
321.000000	0.062362
320.000000	0.060182
319.000000	0.058272
318.000000	0.056236
317.000000	0.052585
316.000000	0.049697
315.000000	0.046023
314.000000	0.042278
313.000000	0.038316
312.000000	0.034026
311.000000	0.030265
310.000000	0.026457
309.000000	0.022676
308.000000	0.018889
307.000000	0.015568
306.000000	0.011563
305.000000	0.009548
304.000000	0.007695
303.000000	0.005358
302.000000	0.004930
301.000000	0.003022
300.000000	0.001939
299.000000	-0.000307
298.000000	0.003846
297.000000	-0.002027
296.000000	-0.001874
295.000000	-0.010932
294.000000	-0.010040
293.000000	-0.003705
292.000000	0.007655
291.000000	0.001007
290.000000	-0.002631
289.000000	-2.327834
288.000000	10.000000
287.000000	10.000000
286.000000	10.000000
285.000000	10.000000
284.000000	10.000000
283.000000	10.000000
282.000000	10.000000
281.000000	10.000000
280.000000	10.000000
279.000000	10.000000
278.000000	10.000000
277.000000	10.000000
276.000000	10.000000
275.000000	10.000000
274.000000	10.000000
273.000000	10.000000
272.000000	10.000000
271.000000	10.000000
270.000000	10.000000
269.000000	10.000000
268.000000	10.000000
267.000000	10.000000
266.000000	10.000000
265.000000	10.000000
264.000000	10.000000
263.000000	10.000000
262.000000	10.000000
261.000000	10.000000
260.000000	10.000000
259.000000	10.000000
258.000000	10.000000
257.000000	10.000000
256.000000	10.000000
255.000000	10.000000
254.000000	10.000000
253.000000	10.000000
252.000000	10.000000
251.000000	10.000000
250.000000	10.000000
249.000000	10.000000
248.000000	10.000000
247.000000	10.000000
246.000000	10.000000
245.000000	10.000000
244.000000	10.000000
243.000000	10.000000
242.000000	10.000000
241.000000	10.000000
240.000000	10.000000
239.000000	10.000000
238.000000	10.000000
237.000000	10.000000
236.000000	10.000000
235.000000	10.000000
234.000000	10.000000
233.000000	10.000000
232.000000	10.000000
231.000000	10.000000
230.000000	10.000000
229.000000	10.000000
228.000000	10.000000
227.000000	10.000000
226.000000	10.000000
225.000000	10.000000
224.000000	10.000000
223.000000	10.000000
222.000000	10.000000
221.000000	10.000000
220.000000	10.000000
219.000000	10.000000
218.000000	10.000000
217.000000	10.000000
216.000000	0.429126
215.000000	0.043237
214.000000	0.021648
213.000000	0.015018
212.000000	0.003426
211.000000	-0.000157
210.000000	0.009699
209.000000	0.004048
208.000000	0.005991
207.000000	-0.002360
206.000000	0.002002
205.000000	0.000518
204.000000	0.006916
203.000000	0.003571
202.000000	0.001090
201.000000	0.001202
200.000000	0.001079
