# Supplementary material for: Data presenting the synthesis of three novel stimuli responsive hyperbranched polymers synthesised via RAFT polymerisation and the bio conjugation of folic acid
Source: Data Brief. 2019 Nov 21;28:104861. doi: 10.1016/j.dib.2019.104861 (PMC6909163; doi:10.1016/j.dib.2019.104861)
Supplement: Multimedia component 1 [file mmc1.zip › Data in brief raw data nmr convert/Figure 9/HBP4060pegf/HBP4060pegf.jcamp]

##TITLE=	Jan26-2018-nmr
##JCAMPDX=	6.0	$$ NMR Plug-in 1.3 of MestReNova 6.0.2-5475
##DATATYPE=	NMRSPECTRUM
##DATACLASS=	NTUPLES
##NUMDIM=	1
##ORIGIN=	Bruker BioSpin GmbH
##OWNER=	nmrsu
##.OBSERVEFREQUENCY=	500.1300048828125
##.OBSERVENUCLEUS=	^1H
##.SOLVENTNAME=	8
##.PULSESEQUENCE=	zg30
##.ACQUISITIONMODE=	SIMULTANEOUS (DQD)
##$ORIGINALFORMAT=	Bruker XWIN-NMR
##$PARAMETERFILE=	(acqus, ASCII, C:/Users/chu230/OneDrive%20-%20Bangor%20University/Desktop/stuff/Data%20in%20Brief%202/Data%20in%20brief%20raw%20data/Figure%209/HBP4060pegf/40/acqus, 0)
$$ ##TITLE= Parameter file, TOPSPIN		Version 3.2
$$ ##JCAMPDX= 5.0
$$ ##DATATYPE= Parameter Values
$$ ##NPOINTS= 11	$$ modification sequence number
$$ ##ORIGIN= Bruker BioSpin GmbH
$$ ##OWNER= nmrsu
$$ $$ 2018-01-26 15:36:43.412 +0000  nmrsu@CZC14270XS
$$ $$ C:/Bruker/TopSpin3.2/data/nmr/nmr/Jan26-2018-nmr/40/acqus
$$ $$ process C:\Bruker\TopSpin3.2\prog\mod\shimcntl.exe
$$ ##$ACQT0= -2.10084033613445
$$ ##$AMP= (0..31)
$$ 100 100 100 100 100 100 100 100 100 100 100 100 100 100 100 100 100 100
$$ 100 100 100 100 100 100 100 100 100 100 100 100 100 100
$$ ##$AMPCOIL= (0..19)
$$ 0 0 0 0 0 0 0 0 0 0 0 0 0 0 0 0 0 0 0 0
$$ ##$ANAVPT= -1
$$ ##$AQSEQ= 0
$$ ##$AQ_mod= 3
$$ ##$AUNM= <au_zg>
$$ ##$AUTOPOS= <5 >
$$ ##$BF1= 500.13
$$ ##$BF2= 500.13
$$ ##$BF3= 500.13
$$ ##$BF4= 500.13
$$ ##$BF5= 500.13
$$ ##$BF6= 500.13
$$ ##$BF7= 500.13
$$ ##$BF8= 500.13
$$ ##$BYTORDA= 0
$$ ##$CAGPARS= (0..11)
$$ 0 0 0 0 0 0 0 0 0 0 0 0
$$ ##$CFDGTYP= 0
$$ ##$CFRGTYP= 9
$$ ##$CHEMSTR= <none>
$$ ##$CNST= (0..63)
$$ 1 1 1 1 1 1 1 1 1 1 1 1 1 1 1 1 1 1 1 1 1 1 1 1 1 1 1 1 1 1 1 1 1 1 1 1
$$ 1 1 1 1 1 1 1 1 1 1 1 1 1 1 1 1 1 1 1 1 1 1 1 1 1 1 1 1
$$ ##$CPDPRG= (0..8)
$$ <> <> <> <> <> <> <> <> <>
$$ ##$D= (0..63)
$$ 0 1 0 0 0 0 0 0 0 0 0 0 0 0 0 0 0.0002 0 0 0 0 0 0 0 0 0 0 0 0 0 0 0 0
$$ 0 0 0 0 0 0 0 0 0 0 0 0 0 0 0 0 0 0 0 0 0 0 0 0 0 0 0 0 0 0 0
$$ ##$DATE= 1516981002
$$ ##$DE= 6.5
$$ ##$DECBNUC= <off>
$$ ##$DECIM= 2000
$$ ##$DECNUC= <off>
$$ ##$DECSTAT= 4
$$ ##$DIGMOD= 1
$$ ##$DIGTYP= 12
$$ ##$DQDMODE= 0
$$ ##$DR= 22
$$ ##$DS= 2
$$ ##$DSPFIRM= 0
$$ ##$DSPFVS= 20
$$ ##$DTYPA= 0
$$ ##$EXP= <PROTON>
$$ ##$F1LIST= <>
$$ ##$F2LIST= <>
$$ ##$F3LIST= <>
$$ ##$FCUCHAN= (0..9)
$$ 0 2 0 0 0 0 0 0 0 0
$$ ##$FL1= 90
$$ ##$FL2= 90
$$ ##$FL3= 90
$$ ##$FL4= 90
$$ ##$FOV= 20
$$ ##$FQ1LIST= <>
$$ ##$FQ2LIST= <>
$$ ##$FQ3LIST= <>
$$ ##$FQ4LIST= <>
$$ ##$FQ5LIST= <>
$$ ##$FQ6LIST= <>
$$ ##$FQ7LIST= <>
$$ ##$FQ8LIST= <>
$$ ##$FRQLO3= 1234098.992522
$$ ##$FRQLO3N= 0
$$ ##$FS= (0..7)
$$ 83 83 83 83 83 83 83 83
$$ ##$FTLPGN= 0
$$ ##$FW= 125000
$$ ##$FnMODE= 0
$$ ##$FnTYPE= 0
$$ ##$GPNAM= (0..31)
$$ <> <> <> <> <> <> <> <> <> <> <> <> <> <> <> <> <> <> <> <> <> <> <> <>
$$ <> <> <> <> <> <> <> <>
$$ ##$GPX= (0..31)
$$ 0 0 0 0 0 0 0 0 0 0 0 0 0 0 0 0 0 0 0 0 0 0 0 0 0 0 0 0 0 0 0 0
$$ ##$GPY= (0..31)
$$ 0 0 0 0 0 0 0 0 0 0 0 0 0 0 0 0 0 0 0 0 0 0 0 0 0 0 0 0 0 0 0 0
$$ ##$GPZ= (0..31)
$$ 0 0 0 0 0 0 0 0 0 0 0 0 0 0 0 0 0 0 0 0 0 0 0 0 0 0 0 0 0 0 0 0
$$ ##$GRDPROG= <>
$$ ##$GRPDLY= 67.9862518310547
$$ ##$HDDUTY= 20
$$ ##$HDRATE= 1
$$ ##$HGAIN= (0..3)
$$ 0 0 0 0
$$ ##$HL1= 1
$$ ##$HL2= 35
$$ ##$HL3= 16
$$ ##$HL4= 17
$$ ##$HOLDER= 5
$$ ##$HPMOD= (0..7)
$$ 0 0 0 0 0 0 0 0
$$ ##$HPPRGN= 0
$$ ##$IN= (0..63)
$$ 0 0 0 0 0 0 0 0 0 0 0 0 0 0 0 0 0 0 0 0 0 0 0 0 0 0 0 0 0 0 0 0 0 0 0 0
$$ 0 0 0 0 0 0 0 0 0 0 0 0 0 0 0 0 0 0 0 0 0 0 0 0 0 0 0 0
$$ ##$INF= (0..7)
$$ 0 0 0 0 0 0 0 0
$$ ##$INP= (0..63)
$$ 0 0 0 0 0 0 0 0 0 0 0 0 0 0 0 0 0 0 0 0 0 0 0 0 0 0 0 0 0 0 0 0 0 0 0 0
$$ 0 0 0 0 0 0 0 0 0 0 0 0 0 0 0 0 0 0 0 0 0 0 0 0 0 0 0 0
$$ ##$INSTRUM= <spect>
$$ ##$L= (0..31)
$$ 1 1 1 1 1 1 1 1 1 1 1 1 1 1 1 1 1 1 1 1 1 1 1 1 1 1 1 1 1 1 1 1
$$ ##$LFILTER= 200
$$ ##$LGAIN= -2
$$ ##$LINPSTP= 0
$$ ##$LOCKED= yes
$$ ##$LOCKFLD= -1555
$$ ##$LOCKGN= 123.390182495117
$$ ##$LOCKPOW= -38
$$ ##$LOCKPPM= 2.91000008583069
$$ ##$LOCNUC= <2H>
$$ ##$LOCPHAS= 278.5
$$ ##$LOCSHFT= yes
$$ ##$LOCSW= 0
$$ ##$LTIME= 0.100000001490116
$$ ##$MASR= 4200
$$ ##$MASRLST= <masrlst>
$$ ##$MULEXPNO= (0..15)
$$ 0 0 0 0 0 0 0 0 0 0 0 0 0 0 0 0
$$ ##$NBL= 1
$$ ##$NC= -6
$$ ##$NLOGCH= 1
$$ ##$NOVFLW= 0
$$ ##$NS= 512
$$ ##$NUC1= <1H>
$$ ##$NUC2= <off>
$$ ##$NUC3= <off>
$$ ##$NUC4= <off>
$$ ##$NUC5= <off>
$$ ##$NUC6= <off>
$$ ##$NUC7= <off>
$$ ##$NUC8= <off>
$$ ##$NUCLEUS= <off>
$$ ##$NUSLIST= <automatic>
$$ ##$NusAMOUNT= 25
$$ ##$NusFPNZ= no
$$ ##$NusJSP= 0
$$ ##$NusSEED= 54321
$$ ##$NusT2= 1
$$ ##$NusTD= 0
$$ ##$O1= 3088.50747848055
$$ ##$O2= 3088.50747848055
$$ ##$O3= 3088.50747848055
$$ ##$O4= 3088.50747848055
$$ ##$O5= 3088.50747848055
$$ ##$O6= 3088.50747848055
$$ ##$O7= 3088.50747848055
$$ ##$O8= 3088.50747848055
$$ ##$OVERFLW= 0
$$ ##$P= (0..63)
$$ 10 10 20 0 0 17.16 26 52 20000 0 0 80000 80000 1000 0 0 1000 2500 100000
$$ 600 0 0 0 0 0 100 100000 10 1000 1000 0 0 20000 0 0 0 0 0 0 0 2000 0 0
$$ 0 240 0 0 0 0 0 0 0 0 0 0 0 0 0 0 0 0 0 0 0
$$ ##$PACOIL= (0..15)
$$ 0 0 0 0 0 0 0 0 0 0 0 0 0 0 0 0
$$ ##$PAPS= 0
$$ ##$PARMODE= 0
$$ ##$PCPD= (0..9)
$$ 0 80 0 0 0 0 0 0 0 0
$$ ##$PEXSEL= (0..9)
$$ 1 1 1 1 1 1 1 1 1 1
$$ ##$PHCOR= (0..31)
$$ 0 0 0 0 0 0 0 0 0 0 0 0 0 0 0 0 0 0 0 0 0 0 0 0 0 0 0 0 0 0 0 0
$$ ##$PHLIST= <>
$$ ##$PHP= 1
$$ ##$PH_ref= 0
$$ ##$PL= (0..63)
$$ 120 120 120 120 120 120 120 120 120 120 120 120 120 120 120 120 120 120
$$ 120 120 120 120 120 120 120 120 120 120 120 120 120 120 120 120 120 120
$$ 120 120 120 120 120 120 120 120 120 120 120 120 120 120 120 120 120 120
$$ 120 120 120 120 120 120 120 120 120 120
$$ ##$PLSTEP= 0.1
$$ ##$PLSTRT= -6
$$ ##$PLW= (0..63)
$$ 0 22 0 0 0 0 0 0 0 8.8e-005 3.2544 0.2716 0 0 0 0 0 0 22 0.34375 0 0 0
$$ 0 0 0 0 0.88 0 3.2544 0 0 3.52e-006 0 0 0 0 0 0 0 0 0 0 0 0 0 0 0 0 0 0
$$ 0 0 0 0 0 0 0 0 0 0 0 0 0
$$ ##$PLWMAX= (0..7)
$$ 109.953 0 0 0 0 0 0 0
$$ ##$POWMOD= 0
$$ ##$PQPHASE= 0
$$ ##$PQSCALE= 1
$$ ##$PR= 1
$$ ##$PRECHAN= (0..15)
$$ -1 1 -1 0 2 -1 -1 -1 -1 -1 -1 -1 -1 -1 -1 -1
$$ ##$PRGAIN= 0
$$ ##$PROBHD= <5 mm PABBO BB/19F-1H/D Z-GRD Z113652/0045
$$ >
$$ ##$PULPROG= <zg30>
$$ ##$PW= 0
$$ ##$PYNM= <>
$$ ##$QNP= 0
$$ ##$RD= 0
$$ ##$RECCHAN= (0..15)
$$ 0 2 0 0 0 0 0 0 0 0 0 0 0 0 0 0
$$ ##$RECPH= 0
$$ ##$RECPRE= (0..15)
$$ -1 0 -1 -1 -1 -1 -1 -1 -1 -1 -1 -1 -1 -1 -1 -1
$$ ##$RECPRFX= (0..15)
$$ -1 -1 -1 -1 -1 -1 -1 -1 -1 -1 -1 -1 -1 -1 -1 -1
$$ ##$RECSEL= (0..15)
$$ 0 0 1 0 0 0 0 0 0 0 0 0 0 0 0 0
$$ ##$RG= 108.94
$$ ##$RO= 0
$$ ##$ROUTWD1= (0..23)
$$ 0 2 2 2 2 2 2 2 0 0 0 0 0 0 0 0 0 0 0 0 1 1 0 0
$$ ##$ROUTWD2= (0..23)
$$ 0 2 2 2 2 2 2 2 0 0 0 0 0 0 0 0 0 0 1 0 1 1 0 0
$$ ##$RSEL= (0..15)
$$ 0 0 2 0 0 0 0 0 0 0 0 0 0 0 0 0
$$ ##$S= (0..7)
$$ 83 4 83 83 83 83 83 83
$$ ##$SELREC= (0..9)
$$ 0 0 0 0 0 0 0 0 0 0
$$ ##$SFO1= 500.133088507478
$$ ##$SFO2= 500.133088507478
$$ ##$SFO3= 500.133088507478
$$ ##$SFO4= 500.133088507478
$$ ##$SFO5= 500.133088507478
$$ ##$SFO6= 500.133088507478
$$ ##$SFO7= 500.133088507478
$$ ##$SFO8= 500.133088507478
$$ ##$SOLVENT= <DMF>
$$ ##$SOLVOLD= <off>
$$ ##$SP= (0..63)
$$ 120 120 120 120 120 120 120 120 120 120 120 120 120 120 120 120 120 120
$$ 120 120 120 120 120 120 120 120 120 120 120 120 120 120 120 120 120 120
$$ 120 120 120 120 120 120 120 120 120 120 120 120 120 120 120 120 120 120
$$ 120 120 120 120 120 120 120 120 120 120
$$ ##$SPECTR= 0
$$ ##$SPINCNT= 0
$$ ##$SPNAM= (0..63)
$$ <> <Gaus1_270.1000> <Gaus1_180r.1000> <> <> <Squa100.1000> <Squa100.1000>
$$ <> <Squa100.1000> <> <Squa100.1000> <Squa100.1000> <> <> <> <> <> <> <>
$$ <Sinc1.1000> <Sinc1.1000> <Sinc1.1000> <Sinc1.1000> <> <> <> <> <> <> <Crp60,20,20.10>
$$ <Bip720,50,20.1> <> <> <> <> <> <> <> <> <> <> <> <> <> <> <> <> <> <>
$$ <> <> <> <> <> <> <> <> <> <> <> <> <> <> <>
$$ ##$SPOAL= (0..63)
$$ 0.5 1 0.5 0.5 0.5 0.5 0.5 0.5 0.5 0.5 0.5 0.5 0.5 0.5 0.5 0.5 0.5 0.5 0.5
$$ 1 1 1 1 0.5 0.5 0.5 0.5 0.5 0.5 0.5 0.5 0.5 0.5 0.5 0.5 0.5 0.5 0.5 0.5
$$ 0.5 0.5 0.5 0.5 0.5 0.5 0.5 0.5 0.5 0.5 0.5 0.5 0.5 0.5 0.5 0.5 0.5 0.5
$$ 0.5 0.5 0.5 0.5 0.5 0.5 0.5
$$ ##$SPOFFS= (0..63)
$$ 0 0 0 0 0 0 0 0 0 0 0 0 0 0 0 0 0 0 0 0 0 0 0 0 0 0 0 0 0 0 0 0 0 0 0 0
$$ 0 0 0 0 0 0 0 0 0 0 0 0 0 0 0 0 0 0 0 0 0 0 0 0 0 0 0 0
$$ ##$SPPEX= (0..63)
$$ 0 0 0 0 0 0 0 0 0 0 0 0 0 0 0 0 0 0 0 0 0 0 0 0 0 0 0 0 0 0 0 0 0 0 0 0
$$ 0 0 0 0 0 0 0 0 0 0 0 0 0 0 0 0 0 0 0 0 0 0 0 0 0 0 0 0
$$ ##$SPW= (0..63)
$$ 0 1.8263e-005 8.1171e-006 0 0 0.0022 8.8e-005 0 2.2e-007 0 0.0022 0.0022
$$ 0 0 0 0 0 0 0 1.29568e-005 2.014093e-005 9.404387e-006 5.071708e-005 0
$$ 0 0 0 0 0 0.084034 2.4444 0 0 0 0 0 0 0 0 0 0 0 0 0 0 0 0 0 0 0 0 0 0 0
$$ 0 0 0 0 0 0 0 0 0 0
$$ ##$SUBNAM= (0..9)
$$ <> <> <> <> <> <> <> <> <> <>
$$ ##$SW= 19.9946778763279
$$ ##$SWIBOX= (0..19)
$$ 0 0 3 0 0 0 0 0 0 0 0 0 0 0 0 0 0 0 0 0
$$ ##$SW_h= 10000
$$ ##$SWfinal= 0
$$ ##$TD= 65536
$$ ##$TD0= 1
$$ ##$TE= 298.1501
$$ ##$TE1= 298.1501
$$ ##$TE2= 0
$$ ##$TE3= 0
$$ ##$TE4= 0
$$ ##$TEG= 300
$$ ##$TE_PIDX= 1
$$ ##$TE_STAB= (0..9)
$$ 2 2 0 0 0 0 0 0 0 0
$$ ##$TL= (0..7)
$$ 120 120 120 120 120 120 120 120
$$ ##$TUNHIN= 0
$$ ##$TUNHOUT= 0
$$ ##$TUNXOUT= 0
$$ ##$USERA1= <>
$$ ##$USERA2= <>
$$ ##$USERA3= <>
$$ ##$USERA4= <>
$$ ##$USERA5= <>
$$ ##$V9= 5
$$ ##$VALIST= <>
$$ ##$VCLIST= <>
$$ ##$VD= 0
$$ ##$VDLIST= <>
$$ ##$VPLIST= <>
$$ ##$VTLIST= <>
$$ ##$WBST= 1024
$$ ##$WBSW= 4
$$ ##$XGAIN= (0..3)
$$ 0 0 0 0
$$ ##$XL= 0
$$ ##$YL= 0
$$ ##$YMAX_a= 92861609
$$ ##$YMIN_a= -71614973
$$ ##$ZGOPTNS= <>
$$ ##$ZL1= 120
$$ ##$ZL2= 120
$$ ##$ZL3= 120
$$ ##$ZL4= 120
$$ ##END=
$$ 
##$PARAMETERFILE=	(audita.txt, ASCII, C:/Users/chu230/OneDrive%20-%20Bangor%20University/Desktop/stuff/Data%20in%20Brief%202/Data%20in%20brief%20raw%20data/Figure%209/HBP4060pegf/40/audita.txt, 0)
$$ ##TITLE= Audit trail, TOPSPIN		Version 3.2
$$ ##JCAMPDX= 5.01
$$ ##ORIGIN= Bruker BioSpin GmbH
$$ ##OWNER= nmrsu
$$ $$ C:/Bruker/TopSpin3.2/data/nmr/nmr/Jan26-2018-nmr/40/audita.txt
$$ ##AUDIT TRAIL=  $$ (NUMBER, WHEN, WHO, WHERE, PROCESS, VERSION, WHAT)
$$ (   1,<2018-01-26 15:36:42.737 +0000>,<nmrsu>,<CZC14270XS>,<go>,<TOPSPIN 3.2>,
$$       <created by zg
$$ 	started at 2018-01-26 14:59:46.653 +0000,
$$ 	POWCHK enabled, PULCHK disabled,
$$        configuration hash MD5:
$$        78 FE C6 B8 E0 13 E8 7C F6 B8 8A E8 D3 CD 1B 25
$$        data hash MD5: 64K
$$        7C 5F 91 F4 74 4D 1B 6D 46 E4 42 F7 68 C2 F9 F5>)
$$ (   2,<2018-01-26 15:36:43.718 +0000>,<nmrsu>,<CZC14270XS>,<audit>,<TOPSPIN 3.2>,
$$       <user comment:
$$        ICON-NMR User ID: nmr
$$        data hash MD5: 64K
$$        7C 5F 91 F4 74 4D 1B 6D 46 E4 42 F7 68 C2 F9 F5>)
$$ (   3,<2018-01-26 15:36:43.766 +0000>,<nmrsu>,<CZC14270XS>,<audit>,<TOPSPIN 3.2>,
$$       <user comment:
$$        ICON-NMR User ID: nmr
$$        data hash MD5: 64K
$$        7C 5F 91 F4 74 4D 1B 6D 46 E4 42 F7 68 C2 F9 F5>)
$$ ##END=
$$ 
$$ $$ hash MD5
$$ $$ E8 8B 39 41 35 71 96 03 6F 6A BC 14 F8 E0 B6 D3
$$ 
##$PARAMETERFILE=	(auditp.txt, ASCII, C:/Users/chu230/OneDrive%20-%20Bangor%20University/Desktop/stuff/Data%20in%20Brief%202/Data%20in%20brief%20raw%20data/Figure%209/HBP4060pegf/40/pdata/1/auditp.txt, 0)
$$ ##TITLE= Audit trail, TOPSPIN		Version 3.2
$$ ##JCAMPDX= 5.01
$$ ##ORIGIN= Bruker BioSpin GmbH
$$ ##OWNER= nmrsu
$$ $$ C:/Bruker/TopSpin3.2/data/nmr/nmr/Jan26-2018-nmr/40/pdata/1/auditp.txt
$$ ##AUDIT TRAIL=  $$ (NUMBER, WHEN, WHO, WHERE, PROCESS, VERSION, WHAT)
$$ (   1,<2018-01-26 15:36:42.737 +0000>,<nmrsu>,<CZC14270XS>,<go>,<TOPSPIN 3.2>,
$$       <created by zg
$$ 	started at 2018-01-26 14:59:46.653 +0000,
$$ 	POWCHK enabled, PULCHK disabled,
$$        configuration hash MD5:
$$        78 FE C6 B8 E0 13 E8 7C F6 B8 8A E8 D3 CD 1B 25
$$        data hash MD5: 64K
$$        7C 5F 91 F4 74 4D 1B 6D 46 E4 42 F7 68 C2 F9 F5>)
$$ (   2,<2018-01-26 15:36:43.718 +0000>,<nmrsu>,<CZC14270XS>,<audit>,<TOPSPIN 3.2>,
$$       <user comment:
$$        ICON-NMR User ID: nmr
$$        data hash MD5: 64K
$$        7C 5F 91 F4 74 4D 1B 6D 46 E4 42 F7 68 C2 F9 F5>)
$$ (   3,<2018-01-26 15:36:43.766 +0000>,<nmrsu>,<CZC14270XS>,<audit>,<TOPSPIN 3.2>,
$$       <user comment:
$$        ICON-NMR User ID: nmr
$$        data hash MD5: 64K
$$        7C 5F 91 F4 74 4D 1B 6D 46 E4 42 F7 68 C2 F9 F5>)
$$ (   4,<2018-01-26 15:36:46.256 +0000>,<nmrsu>,<CZC14270XS>,<proc1d>,<TOPSPIN 3.2>,
$$       <Start of raw data processing
$$        ef LB = 0.3 FT_mod = 6 PKNL = 1 SI = 64K 
$$        data hash MD5: 64K
$$        E2 C4 8D 8A B2 D6 A1 80 2B 0A 8F 29 51 3C 16 D4>)
$$ (   5,<2018-01-26 15:36:46.843 +0000>,<nmrsu>,<CZC14270XS>,<proc1d>,<TOPSPIN 3.2>,
$$       <apk 
$$        data hash MD5: 64K
$$        5E EA FE 52 9E 08 69 CD 83 A6 2F 3C 0F 4F D7 3F>)
$$ (   6,<2018-01-26 15:36:47.115 +0000>,<nmrsu>,<CZC14270XS>,<proc1d>,<TOPSPIN 3.2>,
$$       <abs ABSG = 5 
$$        data hash MD5: 64K
$$        22 D1 A0 91 8B A6 8F 22 D9 AA 5F F9 D5 5F 55 1B>)
$$ ##END=
$$ 
$$ $$ hash MD5
$$ $$ 96 64 22 8E 81 9D 47 E1 3F 28 60 30 78 AF 1B 9B
$$ 
##$PARAMETERFILE=	(format.temp, ASCII, C:/Users/chu230/OneDrive%20-%20Bangor%20University/Desktop/stuff/Data%20in%20Brief%202/Data%20in%20brief%20raw%20data/Figure%209/HBP4060pegf/40/format.temp, 0)
$$ EDIT_PAR COMMAND FILE
$$ 
$$ DI_MODE         LONG
$$ ED_ENTRY        ACQU
$$ ORDER           FILE
$$ 
$$ 
$$ HEADER		"F2 - Acquisition Parameters"
$$ T_NAME		Date_
$$ 		TYPE	R64
$$ 		CLASS	ACQU
$$ 		SUBRANGE 0.0 50000000
$$ 		REL	"Date_=itodate(DATE)"
$$ 		INV_REL	"DATE=datetoi(Date_,DATE)"
$$ 		FORMAT	"%14.0f"
$$ 		TEXT	" "
$$ END
$$ T_NAME		Time
$$ 		TYPE	R32
$$ 		CLASS	ACQU
$$ 		SUBRANGE 0.0 1000000
$$ 		REL	"Time=itotime(DATE)"
$$ 		INV_REL	"DATE=timetoi(Time,DATE)"
$$ 		FORMAT	"%14.2f"
$$ 		TEXT	" "
$$ END
$$ NAME		INSTRUM
$$ 		TEXT	" "
$$ END
$$ NAME		PROBHD
$$ 		FORMAT	"%14.14s"
$$ 		TEXT	" "
$$ END
$$ NAME		PULPROG
$$ 		TEXT	" "
$$ END
$$ NAME		TD
$$ 		TEXT	" "
$$ END
$$ NAME		SOLVENT
$$ 		TEXT	" "
$$ END
$$ NAME		NS
$$ 		TEXT	" "
$$ END
$$ NAME		DS
$$ 		TEXT	" "
$$ END
$$ T_NAME		SWH
$$ 		TYPE	R32
$$ 		CLASS	ACQU
$$ 		SUBRANGE 0.0 1e8
$$ 		REL	"SWH=SW*SFO1"
$$ 		INV_REL "SW=SWH/SFO1"
$$ 		UNIT	"Hz"
$$ 		FORMAT	"%14.3f Hz"
$$ 		TEXT	" "
$$ END
$$ T_NAME          FIDRES
$$                 TYPE    R32
$$                 CLASS   ACQU
$$                 SUBRANGE 0.0 100000
$$                 REL     "FIDRES=SW*SFO1/TD"
$$                 INV_REL "TD = nextpow(SW*SFO1/FIDRES)"
$$ 		UNIT	"Hz"
$$ 		FORMAT	"%14.6f Hz"
$$ 		TEXT	" "
$$ END
$$ T_NAME          AQ
$$ 		TYPE	R32
$$ 		CLASS	ACQU
$$ 		SUBRANGE 0.0 1000
$$ 		REL	"AQ=aqcalc(SW,SFO1,TD,DIGTYP)"
$$ 		INV_REL	"TD=tdcalc(SW,SFO1,1.0e6*AQ,DIGTYP)"
$$ 		UNIT	"sec"
$$ 		FORMAT	"%14.7f sec"
$$ 		TEXT	" "
$$ END
$$ NAME		RG
$$ 		TEXT	" "
$$ END
$$ T_NAME          DW
$$ 		TYPE	R32
$$ 		CLASS	ACQU
$$ 		SUBRANGE 0.0 1000000
$$ 		REL	"DW=1/(2*SW*SFO1)"
$$ 		INV_REL	"SW=1000000/(2*(0.005+DW)*SFO1)"
$$ 		UNIT	"usec"
$$ 		FORMAT	"%14.3lf usec"
$$ 		TEXT	" "
$$ END
$$ NAME		DE
$$ 		FORMAT	"%14.2f usec"
$$ 		TEXT	" "
$$ END
$$ NAME		TE
$$ 		FORMAT	"%14.1f K"
$$ 		TEXT	" "
$$ END
$$ T_NAME		D1
$$ 		TYPE	R32
$$ 		CLASS	ACQU
$$ 		SUBRANGE 0.0 1e38
$$ 		REL	"D1=D[1]"
$$ 		INV_REL	"D[1]=D1"
$$ 		UNIT	"sec"
$$ 		FORMAT	"%14.8f sec"
$$ 		TEXT	" "
$$ END
$$ NAME		TD0
$$ 		TEXT	" "
$$ END
$$ HEADER		"======== CHANNEL f1 ========"
$$ NAME		SFO1
$$ 		FORMAT	"%14.7f MHz"
$$ 		TEXT	" "
$$ END
$$ NAME		NUC1
$$ 		NONEDIT
$$ 		TEXT	" "
$$ END
$$ T_NAME		P1
$$ 		TYPE	R32
$$ 		CLASS	ACQU
$$ 		SUBRANGE 0.0 1.0e10
$$ 		REL	"P1=P[1]"
$$ 		INV_REL	"P[1]=P1"
$$ 		UNIT	"usec"
$$ 		FORMAT	"%14.2f usec"
$$ 		TEXT	" "
$$ END
$$ T_NAME		PLW1
$$ 		TYPE	R32
$$ 		CLASS	ACQU
$$ 		SUBRANGE 0 109.953
$$ 		REL	"PLW1=PLW[1]"
$$ 		INV_REL	"PLW[1]=PLW1"
$$ 		UNIT	"W"
$$ 		FORMAT	"%14.8f W"
$$ 		TEXT	"power PLW1 "
$$ END
$$ 
##$PARAMETERFILE=	(intrng, ASCII, C:/Users/chu230/OneDrive%20-%20Bangor%20University/Desktop/stuff/Data%20in%20Brief%202/Data%20in%20brief%20raw%20data/Figure%209/HBP4060pegf/40/pdata/1/intrng, 0)
$$ P 0
$$ 8.650351   -0.614208
$$ 
##$PARAMETERFILE=	(parm.txt, ASCII, C:/Users/chu230/OneDrive%20-%20Bangor%20University/Desktop/stuff/Data%20in%20Brief%202/Data%20in%20brief%20raw%20data/Figure%209/HBP4060pegf/40/pdata/1/parm.txt, 0)
$$ 
$$ Current Data Parameters
$$ NAME     Jan26-2018-nmr              
$$ EXPNO                40              
$$ PROCNO                1              
$$ 
$$ F2 - Acquisition Parameters
$$ Date_          20180126              
$$ Time              15.36              
$$ INSTRUM           spect              
$$ PROBHD   5 mm PABBO BB/              
$$ PULPROG            zg30              
$$ TD                65536              
$$ SOLVENT             DMF              
$$ NS                  512              
$$ DS                    2              
$$ SWH           10000.000 Hz           
$$ FIDRES         0.152588 Hz           
$$ AQ            3.2767999 sec          
$$ RG               108.94              
$$ DW               50.000 usec         
$$ DE                 6.50 usec         
$$ TE                298.2 K            
$$ D1           1.00000000 sec          
$$ TD0                   1              
$$ 
$$ ======== CHANNEL f1 ========
$$ SFO1        500.1330885 MHz          
$$ NUC1                 1H              
$$ P1                10.00 usec         
$$ PLW1        22.00000000 W            
$$ 
$$ F2 - Processing parameters
$$ SI                65536              
$$ SF          500.1300000 MHz          
$$ WDW                  EM              
$$ SSB      0              
$$ LB                 0.30 Hz           
$$ GB       0              
$$ PC                 1.00              
$$ 
##$PARAMETERFILE=	(procs, ASCII, C:/Users/chu230/OneDrive%20-%20Bangor%20University/Desktop/stuff/Data%20in%20Brief%202/Data%20in%20brief%20raw%20data/Figure%209/HBP4060pegf/40/pdata/1/procs, 0)
$$ ##TITLE= Parameter file, TOPSPIN		Version 3.2
$$ ##JCAMPDX= 5.0
$$ ##DATATYPE= Parameter Values
$$ ##NPOINTS= 10	$$ modification sequence number
$$ ##ORIGIN= Bruker BioSpin GmbH
$$ ##OWNER= nmrsu
$$ $$ 2018-01-26 15:36:47.325 +0000  nmrsu@CZC14270XS
$$ $$ C:/Bruker/TopSpin3.2/data/nmr/nmr/Jan26-2018-nmr/40/pdata/1/procs
$$ $$ process C:\Bruker\TopSpin3.2\prog\mod\peak.exe
$$ ##$ABSF1= 16.17281
$$ ##$ABSF2= -3.821991
$$ ##$ABSG= 5
$$ ##$ABSL= 3
$$ ##$ALPHA= 0
$$ ##$AQORDER= 0
$$ ##$ASSFAC= 0
$$ ##$ASSFACI= 0
$$ ##$ASSFACX= 0
$$ ##$ASSWID= 0
$$ ##$AUNMP= <proc_1d>
$$ ##$AXLEFT= 0
$$ ##$AXNAME= <>
$$ ##$AXNUC= <1H>
$$ ##$AXRIGHT= 0
$$ ##$AXTYPE= 0
$$ ##$AXUNIT= <>
$$ ##$AZFE= 0.1
$$ ##$AZFW= 0.1
$$ ##$BCFW= 0
$$ ##$BC_mod= 0
$$ ##$BYTORDP= 0
$$ ##$COROFFS= 0
$$ ##$CY= 15
$$ ##$DATMOD= 1
$$ ##$DC= 0
$$ ##$DFILT= <>
$$ ##$DTYPP= 0
$$ ##$ERETIC= no
$$ ##$F1P= 0
$$ ##$F2P= 0
$$ ##$FCOR= 0.5
$$ ##$FTSIZE= 65536
$$ ##$FT_mod= 6
$$ ##$GAMMA= 0
$$ ##$GB= 0
$$ ##$INTBC= 1
$$ ##$INTSCL= 1
$$ ##$ISEN= 128
$$ ##$LB= 0.3
$$ ##$LEV0= 0
$$ ##$LPBIN= 0
$$ ##$MAXI= 10000
$$ ##$MC2= 0
$$ ##$MEAN= 0
$$ ##$ME_mod= 0
$$ ##$MI= 0
$$ ##$MddCEXP= no
$$ ##$MddCT_SP= no
$$ ##$MddF180= no
$$ ##$MddLAMBDA= 0
$$ ##$MddMEMORY= 0
$$ ##$MddMERGE= 0
$$ ##$MddNCOMP= 0
$$ ##$MddNITER= 0
$$ ##$MddNOISE= 0
$$ ##$MddPHASE= 0
$$ ##$MddSEED= 0
$$ ##$MddSRSIZE= 0
$$ ##$Mdd_CsALG= 0
$$ ##$Mdd_CsLAMBDA= 0
$$ ##$Mdd_CsNITER= 0
$$ ##$Mdd_CsNORM= 0
$$ ##$Mdd_CsZF= 0
$$ ##$Mdd_mod= 0
$$ ##$NCOEF= 0
$$ ##$NC_proc= -2
$$ ##$NLEV= 6
$$ ##$NOISF1= 0
$$ ##$NOISF2= 0
$$ ##$NSP= 0
$$ ##$NTH_PI= 0
$$ ##$NZP= 0
$$ ##$OFFSET= 16.17281
$$ ##$PC= 1
$$ ##$PHC0= 89.10535
$$ ##$PHC1= -21.84883
$$ ##$PH_mod= 1
$$ ##$PKNL= yes
$$ ##$PPARMOD= 0
$$ ##$PPDIAG= 0
$$ ##$PPIPTYP= 0
$$ ##$PPMPNUM= 2147483647
$$ ##$PPRESOL= 1
$$ ##$PSCAL= 4
$$ ##$PSIGN= 0
$$ ##$PYNMP= <proc.py>
$$ ##$REVERSE= no
$$ ##$SF= 500.13
$$ ##$SI= 65536
$$ ##$SIGF1= 0
$$ ##$SIGF2= 0
$$ ##$SINO= 0
$$ ##$SIOLD= 65536
$$ ##$SPECTYP= <>
$$ ##$SREGLST= <1H.DMF>
$$ ##$SSB= 0
$$ ##$STSI= 65536
$$ ##$STSR= 0
$$ ##$SW_p= 10000
$$ ##$SYMM= 0
$$ ##$S_DEV= 0
$$ ##$TDeff= 65536
$$ ##$TDoff= 0
$$ ##$TI= <>
$$ ##$TILT= no
$$ ##$TM1= 0
$$ ##$TM2= 0
$$ ##$TOPLEV= 0
$$ ##$USERP1= <>
$$ ##$USERP2= <>
$$ ##$USERP3= <>
$$ ##$USERP4= <>
$$ ##$USERP5= <>
$$ ##$WDW= 1
$$ ##$XDIM= 0
$$ ##$YMAX_p= 381829293
$$ ##$YMIN_p= -99488
$$ ##END=
$$ 
##$PARAMETERFILE=	(pulseprogram, ASCII, C:/Users/chu230/OneDrive%20-%20Bangor%20University/Desktop/stuff/Data%20in%20Brief%202/Data%20in%20brief%20raw%20data/Figure%209/HBP4060pegf/40/pulseprogram, 0)
$$ # 1 "C:/Bruker/TopSpin3.2/exp/stan/nmr/lists/pp/zg30"
$$ ;zg30
$$ ;avance-version (12/01/11)
$$ ;1D sequence
$$ ;using 30 degree flip angle
$$ ;
$$ ;$CLASS=HighRes
$$ ;$DIM=1D
$$ ;$TYPE=
$$ ;$SUBTYPE=
$$ ;$COMMENT=
$$ ;$RECOMMEND=y
$$ 
$$ 
$$ # 1 "C:/Bruker/TopSpin3.2/exp/stan/nmr/lists/pp/Avance.incl" 1
$$ ;Avance3.incl
$$ ;   for AV III
$$ ;
$$ ;avance-version (07/12/14)
$$ ;
$$ ;$CLASS=HighRes Incl
$$ ;$COMMENT=
$$ # 165 "C:/Bruker/TopSpin3.2/exp/stan/nmr/lists/pp/Avance.incl"
$$ ;$Id: Avance3.incl,v 1.9.8.1 2012/01/31 17:56:17 ber Exp $
$$ # 14 "C:/Bruker/TopSpin3.2/exp/stan/nmr/lists/pp/zg30" 2
$$ 
$$ 
$$ # 17 "C:/Bruker/TopSpin3.2/exp/stan/nmr/lists/pp/zg30"
$$ "acqt0=-p1*0.66/3.1416"
$$ 
$$ 
$$ # 1 "mc_line 20 file C:/Bruker/TopSpin3.2/exp/stan/nmr/lists/pp/zg30 exp. def. part of mc cmd. before ze"
$$ define delay MCWRK
$$ define delay MCREST
$$ "MCREST = 30m - 30m"
$$ "MCWRK = 0.333333*30m"
$$ 
$$     dccorr
$$ # 20 "C:/Bruker/TopSpin3.2/exp/stan/nmr/lists/pp/zg30"
$$ 1 ze
$$ # 1 "mc_line 20 file C:/Bruker/TopSpin3.2/exp/stan/nmr/lists/pp/zg30 exp. def. of mc cmd. after ze"
$$ # 21 "C:/Bruker/TopSpin3.2/exp/stan/nmr/lists/pp/zg30"
$$ # 1 "mc_line 21 file C:/Bruker/TopSpin3.2/exp/stan/nmr/lists/pp/zg30 exp. start label for mc cmd."
$$ 2 MCWRK  * 2
$$ LBLF0, MCWRK
$$   MCREST
$$ # 22 "C:/Bruker/TopSpin3.2/exp/stan/nmr/lists/pp/zg30"
$$   d1
$$   p1*0.33 ph1
$$   go=2 ph31
$$ # 1 "mc_line 25 file C:/Bruker/TopSpin3.2/exp/stan/nmr/lists/pp/zg30 exp. mc cmd. in line"
$$   MCWRK wr #0
$$   MCWRK zd
$$   lo to LBLF0 times td0
$$ 
$$   MCWRK
$$ # 26 "C:/Bruker/TopSpin3.2/exp/stan/nmr/lists/pp/zg30"
$$ exit
$$ # 29 "C:/Bruker/TopSpin3.2/exp/stan/nmr/lists/pp/zg30"
$$ ph1=0 2 2 0 1 3 3 1
$$ ph31=0 2 2 0 1 3 3 1
$$ 
$$ 
$$ ;pl1 : f1 channel - power level for pulse (default)
$$ ;p1 : f1 channel -  90 degree high power pulse
$$ ;d1 : relaxation delay; 1-5 * T1
$$ ;ns: 1 * n, total number of scans: NS * TD0
$$ # 40 "C:/Bruker/TopSpin3.2/exp/stan/nmr/lists/pp/zg30"
$$ ;$Id: zg30,v 1.11.6.1 2012/01/31 17:56:41 ber Exp $
$$ 
##$PARAMETERFILE=	(title, ASCII, C:/Users/chu230/OneDrive%20-%20Bangor%20University/Desktop/stuff/Data%20in%20Brief%202/Data%20in%20brief%20raw%20data/Figure%209/HBP4060pegf/40/pdata/1/title, 0)
$$ Supervisor Name HT
$$ Folate polymer PEG conjugate 512 scans 500 MHz
$$ 
##$PARAMETERFILE=	(uxnmr.par, ASCII, C:/Users/chu230/OneDrive%20-%20Bangor%20University/Desktop/stuff/Data%20in%20Brief%202/Data%20in%20brief%20raw%20data/Figure%209/HBP4060pegf/40/uxnmr.par, 0)
$$ ##TITLE= Parameter file, TOPSPIN		Version 3.2
$$ ##JCAMPDX= 5.0
$$ ##DATATYPE= Parameter Values
$$ ##NPOINTS= 332	$$ modification sequence number
$$ ##ORIGIN= Bruker BioSpin GmbH
$$ ##OWNER= nmrsu
$$ $$ 2018-01-24 09:38:04.714 +0000  nmrsu@CZC14270XS
$$ $$ C:/Bruker/TopSpin3.2/conf/instr/spect/uxnmr.par
$$ $$ process C:\Bruker\TopSpin3.2\prog\mod\confwiring.exe
$$ ##$ACB= 0
$$ ##$ACBTAT= (0..23)
$$ 0 72 88 50 0 0 0 0 0 0 0 0 0 0 0 0 0 0 0 0 0 0 0 0
$$ ##$ACBTBA= (0..23)
$$ 0 0 0 0 0 0 0 0 0 0 0 0 0 0 0 0 0 0 0 0 0 0 0 0
$$ ##$ACBTBLK= (0..23)
$$ 0 34 33 39 0 0 0 0 0 0 0 0 0 0 0 0 0 0 0 0 0 0 0 0
$$ ##$ACBTCTL= (0..23)
$$ 0 6 6 6 0 0 0 0 0 0 0 0 0 0 0 0 0 0 0 0 0 0 0 0
$$ ##$ACBTDI= (0..23)
$$ 0 -1779670019 -1779670019 -1779670252 0 0 0 0 0 0 0 0 0 0 0 0 0 0 0 0 0
$$ 0 0 0
$$ ##$ACBTDM= (0..23)
$$ 0 25 10 10 0 0 0 0 0 0 0 0 0 0 0 0 0 0 0 0 0 0 0 0
$$ ##$ACBTFHI= (0..23)
$$ 0 600 365 78 0 0 0 0 0 0 0 0 0 0 0 0 0 0 0 0 0 0 0 0
$$ ##$ACBTFL= (0..23)
$$ 0 248 248 8 0 0 0 0 0 0 0 0 0 0 0 0 0 0 0 0 0 0 0 0
$$ ##$ACBTFLO= (0..23)
$$ 0 180 6 76 0 0 0 0 0 0 0 0 0 0 0 0 0 0 0 0 0 0 0 0
$$ ##$ACBTINP= (0..23)
$$ 0 2 1 7 0 0 0 0 0 0 0 0 0 0 0 0 0 0 0 0 0 0 0 0
$$ ##$ACBTOUT= (0..23)
$$ 0 1 2 1 0 0 0 0 0 0 0 0 0 0 0 0 0 0 0 0 0 0 0 0
$$ ##$ACBTPO= (0..23)
$$ 0 100000 300000 5000 0 0 0 0 0 0 0 0 0 0 0 0 0 0 0 0 0 0 0 0
$$ ##$ACBTPW= (0..23)
$$ 0 100 100 1000 0 0 0 0 0 0 0 0 0 0 0 0 0 0 0 0 0 0 0 0
$$ ##$ACBTSB= (0..23)
$$ 0 103 99 0 0 0 0 0 0 0 0 0 0 0 0 0 0 0 0 0 0 0 0 0
$$ ##$ACBTSDT= (0..23)
$$ 0 2 2 2 0 0 0 0 0 0 0 0 0 0 0 0 0 0 0 0 0 0 0 0
$$ ##$ACBTY= <no>
$$ ##$AMPDFLT= no
$$ ##$AQSBDCH= (0..95)
$$ 0 0 0 0 0 0 0 255 255 255 255 255 255 255 255 255 255 255 255 255 255 255
$$ 255 255 255 255 255 255 255 255 255 255 255 255 255 255 255 255 255 255
$$ 255 255 255 255 255 255 255 255 255 255 255 255 255 255 255 255 255 255
$$ 255 255 255 255 255 255 255 255 255 255 255 255 255 255 255 255 255 255
$$ 255 255 255 255 255 255 255 255 255 255 255 255 255 255 255 255 255 255
$$ 255 255
$$ ##$AQSBDHW= (0..95)
$$ 4 1 8 8 0 0 0 255 255 255 255 255 255 255 255 255 255 255 255 255 255 255
$$ 255 255 255 255 255 255 255 255 255 255 255 255 255 255 255 255 255 255
$$ 255 255 255 255 255 255 255 255 255 255 255 255 255 255 255 255 255 255
$$ 255 255 255 255 255 255 255 255 255 255 255 255 255 255 255 255 255 255
$$ 255 255 255 255 255 255 255 255 255 255 255 255 255 255 255 255 255 255
$$ 255 255
$$ ##$AQSBDID= (0..95)
$$ 82 88 83 83 80 66 66 255 255 255 255 255 255 255 255 255 255 255 255 255
$$ 255 255 255 255 255 255 255 255 255 255 255 255 255 255 255 255 255 255
$$ 255 255 255 255 255 255 255 255 255 255 255 255 255 255 255 255 255 255
$$ 255 255 255 255 255 255 255 255 255 255 255 255 255 255 255 255 255 255
$$ 255 255 255 255 255 255 255 255 255 255 255 255 255 255 255 255 255 255
$$ 255 255 255 255
$$ ##$AQSBDNO= (0..95)
$$ 1 1 1 2 1 1 1 255 255 255 255 255 255 255 255 255 255 255 255 255 255 255
$$ 255 255 255 255 255 255 255 255 255 255 255 255 255 255 255 255 255 255
$$ 255 255 255 255 255 255 255 255 255 255 255 255 255 255 255 255 255 255
$$ 255 255 255 255 255 255 255 255 255 255 255 255 255 255 255 255 255 255
$$ 255 255 255 255 255 255 255 255 255 255 255 255 255 255 255 255 255 255
$$ 255 255
$$ ##$AQSBDSL= (0..95)
$$ 2 3 4 5 21 255 1 255 255 255 255 255 255 255 255 255 255 255 255 255 255
$$ 255 255 255 255 255 255 255 255 255 255 255 255 255 255 255 255 255 255
$$ 255 255 255 255 255 255 255 255 255 255 255 255 255 255 255 255 255 255
$$ 255 255 255 255 255 255 255 255 255 255 255 255 255 255 255 255 255 255
$$ 255 255 255 255 255 255 255 255 255 255 255 255 255 255 255 255 255 255
$$ 255 255 255
$$ ##$AQSBDTY= (0..95)
$$ 66 192 25 25 207 209 7 255 255 255 255 255 255 255 255 255 255 255 255
$$ 255 255 255 255 255 255 255 255 255 255 255 255 255 255 255 255 255 255
$$ 255 255 255 255 255 255 255 255 255 255 255 255 255 255 255 255 255 255
$$ 255 255 255 255 255 255 255 255 255 255 255 255 255 255 255 255 255 255
$$ 255 255 255 255 255 255 255 255 255 255 255 255 255 255 255 255 255 255
$$ 255 255 255 255 255
$$ ##$AQSBUAD= (0..95)
$$ 16 52 36 37 33 32 32 255 255 255 255 255 255 255 255 255 255 255 255 255
$$ 255 255 255 255 255 255 255 255 255 255 255 255 255 255 255 255 255 255
$$ 255 255 255 255 255 255 255 255 255 255 255 255 255 255 255 255 255 255
$$ 255 255 255 255 255 255 255 255 255 255 255 255 255 255 255 255 255 255
$$ 255 255 255 255 255 255 255 255 255 255 255 255 255 255 255 255 255 255
$$ 255 255 255 255
$$ ##$AQSECL= (0..95)
$$ 5 2 2 2 1 3 255 255 255 255 255 255 255 255 255 255 255 255 255 255 255
$$ 255 255 255 255 255 255 255 255 255 255 255 255 255 255 255 255 255 255
$$ 255 255 255 255 255 255 255 255 255 255 255 255 255 255 255 255 255 255
$$ 255 255 255 255 255 255 255 255 255 255 255 255 255 255 255 255 255 255
$$ 255 255 255 255 255 255 255 255 255 255 255 255 255 255 255 255 255 255
$$ 255 255 255
$$ ##$AQSECLS= (0..95)
$$ 1 3 8 8 0 2 255 255 255 255 255 255 255 255 255 255 255 255 255 255 255
$$ 255 255 255 255 255 255 255 255 255 255 255 255 255 255 255 255 255 255
$$ 255 255 255 255 255 255 255 255 255 255 255 255 255 255 255 255 255 255
$$ 255 255 255 255 255 255 255 255 255 255 255 255 255 255 255 255 255 255
$$ 255 255 255 255 255 255 255 255 255 255 255 255 255 255 255 255 255 255
$$ 255 255 255
$$ ##$AQSETH1= <no>
$$ ##$AQSETH2= <no>
$$ ##$AQSSPLT= no
$$ ##$ATT19F= (0..1)
$$ 0 0
$$ ##$ATT1H= (0..1)
$$ 0 0
$$ ##$ATT3H= (0..1)
$$ 0 0
$$ ##$ATTX= (0..1)
$$ 0 0
$$ ##$ATTY= (0..1)
$$ 0 0
$$ ##$ATTZ= (0..1)
$$ 0 0
$$ ##$BACSAIR= yes
$$ ##$BACSCAP= 596
$$ ##$BACSDEL= 10
$$ ##$BACSFCM= no
$$ ##$BACSOPT= <>
$$ ##$BACSTY= <tty01>
$$ ##$BARPTY= <no>
$$ ##$BFREQ= 500.13
$$ ##$BGAETH1= <no>
$$ ##$BGAETH2= <no>
$$ ##$BGAETH3= <no>
$$ ##$BGAETH4= <no>
$$ ##$BGAETH5= <no>
$$ ##$BGAETH6= <no>
$$ ##$BGAETH7= <no>
$$ ##$BGAETH8= <no>
$$ ##$BIRDS= yes
$$ ##$BMPC= 0
$$ ##$BMPCTY= <no>
$$ ##$BPSUTY= <no>
$$ ##$BSMS= 2
$$ ##$BSMS19FLock= no
$$ ##$BSMSETH= <149.236.99.20>
$$ ##$BSMSTY= <no>
$$ ##$BgaChMap= (0..7)
$$ 15 15 15 15 15 15 15 15
$$ ##$BgaChShimMap= (0..7)
$$ 0 0 0 0 0 0 0 0
$$ ##$Bla01Eth= <149.236.99.253>
$$ ##$Bla01Nam= <BLAXH300/100 E 200-600MHZ INR>
$$ ##$Bla01PN= <W1345083>
$$ ##$Bla01SN= <0268>
$$ ##$Bla02Eth= <149.236.99.20>
$$ ##$Bla02Nam= <BSMS/2 LOCK TRANSCEIVER 500>
$$ ##$Bla02PN= <Z109889>
$$ ##$Bla02SN= <00335>
$$ ##$Bla03Eth= <no>
$$ ##$Bla03Nam= <>
$$ ##$Bla03PN= <>
$$ ##$Bla03SN= <>
$$ ##$Bla04Eth= <no>
$$ ##$Bla04Nam= <>
$$ ##$Bla04PN= <>
$$ ##$Bla04SN= <>
$$ ##$Bla05Eth= <no>
$$ ##$Bla05Nam= <>
$$ ##$Bla05PN= <>
$$ ##$Bla05SN= <>
$$ ##$Bla06Eth= <no>
$$ ##$Bla06Nam= <>
$$ ##$Bla06PN= <>
$$ ##$Bla06SN= <>
$$ ##$Bla07Eth= <no>
$$ ##$Bla07Nam= <>
$$ ##$Bla07PN= <>
$$ ##$Bla07SN= <>
$$ ##$Bla08Eth= <no>
$$ ##$Bla08Nam= <>
$$ ##$Bla08PN= <>
$$ ##$Bla08SN= <>
$$ ##$CFASMOD= (0..7)
$$ 1 1 1 1 1 1 1 1
$$ ##$CFASMUL= (0..7)
$$ 1 1 1 1 1 1 1 1
$$ ##$CNFTXDR= (0..7)
$$ 6 6 0 0 0 0 0 0
$$ ##$COMDIG2= 0
$$ ##$CPDBTY= <no>
$$ ##$CRCOTY= <no>
$$ ##$CSW1= (0..31)
$$ 2 2 0 7 0 0 0 0 0 0 0 0 0 0 0 0 0 0 0 0 0 0 0 0 0 0 0 0 0 0 0 0
$$ ##$CSW2= (0..31)
$$ 1 1 0 0 0 0 0 0 0 0 0 0 0 0 0 0 0 0 0 0 0 0 0 0 0 0 0 0 0 0 0 0
$$ ##$CSWNUM= (0..7)
$$ 3 1 0 0 0 0 0 0
$$ ##$Ctb1Eth= <no>
$$ ##$DATSTAT= no
$$ ##$DIGI140= (0..7)
$$ 0 0 0 0 0 0 0 0
$$ ##$DIGIB12= (0..7)
$$ 0 0 0 0 0 0 0 0
$$ ##$DIGIB16= (0..7)
$$ 0 0 0 0 0 0 0 0
$$ ##$DIGIFA= (0..7)
$$ 0 0 0 0 0 0 0 0
$$ ##$DIGIHA= (0..7)
$$ 0 0 0 0 0 0 0 0
$$ ##$DIGIHAF= (0..7)
$$ 0 0 0 0 0 0 0 0
$$ ##$DIGIHRD= (0..7)
$$ 0 0 0 0 0 0 0 0
$$ ##$DIGIIA= (0..7)
$$ 0 0 0 0 0 0 0 0
$$ ##$DIGIO16= (0..7)
$$ 0 0 0 0 0 0 0 0
$$ ##$DIGISA= (0..7)
$$ 0 0 0 0 0 0 0 0
$$ ##$DIGISAF= (0..7)
$$ 0 0 0 0 0 0 0 0
$$ ##$DIGISL= (0..7)
$$ 0 0 0 0 0 0 0 0
$$ ##$DIGITYI= (0..7)
$$ 0 0 0 0 0 0 0 0
$$ ##$DIGITYP= (0..7)
$$ 0 0 0 0 0 0 0 0
$$ ##$DIGITZ= 0
$$ ##$DPPFAC= 1
$$ ##$DRMSETH= <no>
$$ ##$DRU= yes
$$ ##$DRUETH01= <149.236.99.89>
$$ ##$DRUETH02= <no>
$$ ##$DRUETH03= <no>
$$ ##$DRUETH04= <no>
$$ ##$DRUETH05= <no>
$$ ##$DRUETH06= <no>
$$ ##$DRUETH07= <no>
$$ ##$DRUETH08= <no>
$$ ##$DRUETH09= <no>
$$ ##$DRUETH10= <no>
$$ ##$DRUETH11= <no>
$$ ##$DRUETH12= <no>
$$ ##$DRUETH13= <no>
$$ ##$DRUETH14= <no>
$$ ##$DRUETH15= <no>
$$ ##$DRUETH16= <no>
$$ ##$DRUETH17= <no>
$$ ##$DRUETH18= <no>
$$ ##$DRUETH19= <no>
$$ ##$DRUETH20= <no>
$$ ##$DRUETH21= <no>
$$ ##$DRUETH22= <no>
$$ ##$DRUETH23= <no>
$$ ##$DRUETH24= <no>
$$ ##$DRUETH25= <no>
$$ ##$DRUETH26= <no>
$$ ##$DRUETH27= <no>
$$ ##$DRUETH28= <no>
$$ ##$DRUETH29= <no>
$$ ##$DRUETH30= <no>
$$ ##$DRUETH31= <no>
$$ ##$DRUETH32= <no>
$$ ##$Description= <LC-NMR-Spectrometer>
$$ ##$DppType= 0
$$ ##$FCUMEM= (0..7)
$$ 16777208 16777208 0 0 0 0 0 0
$$ ##$FCUPAL= (0..7)
$$ 0 0 0 0 0 0 0 0
$$ ##$FGSVTY= <no>
$$ ##$FQMIX= 0
$$ ##$FUNCMOD= <>
$$ ##$GCUTYPE= 10
$$ ##$GCUTYPE2= 0
$$ ##$GPREDEL= 0
$$ ##$GPSCUTY= <no>
$$ ##$GRADRES= 1
$$ ##$GTUTY= <no>
$$ ##$GradAmpGain= (0..1)
$$ 0 0
$$ ##$GradAmpMaxCurX= (0..1)
$$ 0 0
$$ ##$GradAmpMaxCurY= (0..1)
$$ 0 0
$$ ##$GradAmpMaxCurZ= (0..1)
$$ 9.99999904632568 0
$$ ##$GradAmpType= (0..1)
$$ 2 0
$$ ##$HDIETH1= <no>
$$ ##$HDIETH2= <no>
$$ ##$HDIETH3= <no>
$$ ##$HDIETH4= <no>
$$ ##$HFAC= 3
$$ ##$HPCU= 0
$$ ##$HPCUTY= <no>
$$ ##$HPTXLP= (0..3)
$$ -1 -1 -1 -1
$$ ##$HPTXPI= (0..3)
$$ 0 0 0 0
$$ ##$HPTXPO= (0..3)
$$ 0 0 0 0
$$ ##$HPTXTY= (0..3)
$$ 0 0 0 0
$$ ##$IF451= 0
$$ ##$IFREQ= 1
$$ ##$INTFPR= 0
$$ ##$IPSOETH= <149.236.99.254>
$$ ##$LOCKCONF= <DLM>
$$ ##$LOCKTY= <no>
$$ ##$LOCSWID= 0
$$ ##$LOCSWIF= 0
$$ ##$LVDSSPLITETH1= <no>
$$ ##$LVDSSPLITETH2= <no>
$$ ##$LVDSSPLITETH3= <no>
$$ ##$LVDSSPLITETH4= <no>
$$ ##$Location= <Bangor, UK>
$$ ##$M2FAC= 0
$$ ##$MAS= 0
$$ ##$MASETIME= 10
$$ ##$MASITIME= 10
$$ ##$MASTY= <no>
$$ ##$MAS_CT= 5
$$ ##$MAS_SG= 0
$$ ##$MAS_TO= 0
$$ ##$MEMPRM= 0
$$ ##$MHFAC= 0
$$ ##$MXFAC= 0
$$ ##$NAMPD1= <1H LNA>
$$ ##$NAMPD10= <>
$$ ##$NAMPD11= <>
$$ ##$NAMPD12= <>
$$ ##$NAMPD13= <>
$$ ##$NAMPD14= <>
$$ ##$NAMPD15= <>
$$ ##$NAMPD16= <>
$$ ##$NAMPD2= <XBB19F 2HS>
$$ ##$NAMPD3= <2H>
$$ ##$NAMPD4= <>
$$ ##$NAMPD5= <>
$$ ##$NAMPD6= <>
$$ ##$NAMPD7= <>
$$ ##$NAMPD8= <>
$$ ##$NAMPD9= <>
$$ ##$NFCU= 2
$$ ##$NFRED= 0
$$ ##$NMRCH= 2
$$ ##$NMRMEM= 16384
$$ ##$NPSGU= 0
$$ ##$NRCU= 1
$$ ##$NROUT= 0
$$ ##$NSGU= 2
$$ ##$OrderNo= <10061269>
$$ ##$PAMPF1= (0..15)
$$ 75 24 64 96 0 0 0 0 0 0 0 0 0 0 0 0
$$ ##$PAMPF2= (0..15)
$$ 0 0 0 0 0 0 0 0 0 0 0 0 0 0 0 0
$$ ##$PAMPF3= (0..15)
$$ 0 0 0 0 0 0 0 0 0 0 0 0 0 0 0 0
$$ ##$PAMPF4= (0..15)
$$ 0 0 0 0 0 0 0 0 0 0 0 0 0 0 0 0
$$ ##$PAMPF5= (0..15)
$$ 0 0 0 0 0 0 0 0 0 0 0 0 0 0 0 0
$$ ##$PAMPF6= (0..15)
$$ 0 0 0 0 0 0 0 0 0 0 0 0 0 0 0 0
$$ ##$PAMPF7= (0..15)
$$ 0 0 0 0 0 0 0 0 0 0 0 0 0 0 0 0
$$ ##$PAMPF8= (0..15)
$$ 0 0 0 0 0 0 0 0 0 0 0 0 0 0 0 0
$$ ##$PH4= 0
$$ ##$PHF4TY= <no>
$$ ##$POWCHK= yes
$$ ##$PRAMD1= (0..7)
$$ 2 0 0 536870912 0 0 0 0
$$ ##$PRAMD10= (0..7)
$$ 0 0 0 0 0 0 0 0
$$ ##$PRAMD11= (0..7)
$$ 0 0 0 0 0 0 0 0
$$ ##$PRAMD12= (0..7)
$$ 0 0 0 0 0 0 0 0
$$ ##$PRAMD13= (0..7)
$$ 0 0 0 0 0 0 0 0
$$ ##$PRAMD14= (0..7)
$$ 0 0 0 0 0 0 0 0
$$ ##$PRAMD15= (0..7)
$$ 0 0 0 0 0 0 0 0
$$ ##$PRAMD16= (0..7)
$$ 0 0 0 0 0 0 0 0
$$ ##$PRAMD17= (0..7)
$$ 0 0 0 0 0 0 0 0
$$ ##$PRAMD18= (0..7)
$$ 0 0 0 0 0 0 0 0
$$ ##$PRAMD19= (0..7)
$$ 0 0 0 0 0 0 0 0
$$ ##$PRAMD2= (0..7)
$$ 2147483644 2131230719 2147483647 603979775 0 0 0 0
$$ ##$PRAMD20= (0..7)
$$ 0 0 0 0 0 0 0 0
$$ ##$PRAMD21= (0..7)
$$ 0 0 0 0 0 0 0 0
$$ ##$PRAMD3= (0..7)
$$ 0 1048576 0 536870912 0 1048576 0 536870912
$$ ##$PRAMD4= (0..7)
$$ 0 0 0 0 0 0 0 0
$$ ##$PRAMD5= (0..7)
$$ 0 0 0 0 0 0 0 0
$$ ##$PRAMD6= (0..7)
$$ 0 0 0 0 0 0 0 0
$$ ##$PRAMD7= (0..7)
$$ 0 0 0 0 0 0 0 0
$$ ##$PRAMD8= (0..7)
$$ 0 0 0 0 0 0 0 0
$$ ##$PRAMD9= (0..7)
$$ 0 0 0 0 0 0 0 0
$$ ##$PRAMLED= (0..1)
$$ 15 15
$$ ##$PRAMP1= <tty10>
$$ ##$PRAMP2= <no>
$$ ##$PRAMP3= <no>
$$ ##$PRAMP4= <no>
$$ ##$PRAMP5= <no>
$$ ##$PRAMP6= <no>
$$ ##$PRAMP7= <no>
$$ ##$PRAMP8= <no>
$$ ##$PRAMPTP= 1
$$ ##$PREPTY= <no>
$$ ##$PREREC= (0..15)
$$ 0 0 0 0 0 0 0 0 0 0 0 0 0 0 0 0
$$ ##$PRESHLD= 0
$$ ##$PTS160= -1
$$ ##$PTSA2X= (0..7)
$$ 0 0 0 0 0 0 0 0
$$ ##$PTSF2X= (0..7)
$$ 0 0 0 0 0 0 0 0
$$ ##$PTSFMX= (0..7)
$$ 643.52499 643.52499 0 0 0 0 0 0
$$ ##$PULCHK= no
$$ ##$PramDutyCycPerc= (0..15)
$$ 2 2 2 0 0 0 0 0 0 0 0 0 0 0 0 0
$$ ##$PramPeakPowerW= (0..15)
$$ 100 500 500 0 0 0 0 0 0 0 0 0 0 0 0 0
$$ ##$PramPulWidthMs= (0..15)
$$ 0.02 0.1 0.1 0 0 0 0 0 0 0 0 0 0 0 0 0
$$ ##$PreampMod01PN= <Z003461>
$$ ##$PreampMod01SN= <01080>
$$ ##$PreampMod02PN= <Z003505>
$$ ##$PreampMod02SN= <01144>
$$ ##$PreampMod03PN= <Z003472>
$$ ##$PreampMod03SN= <01041>
$$ ##$PreampMod04PN= <>
$$ ##$PreampMod04SN= <>
$$ ##$PreampMod05PN= <>
$$ ##$PreampMod05SN= <>
$$ ##$PreampMod06PN= <>
$$ ##$PreampMod06SN= <>
$$ ##$PreampMod07PN= <>
$$ ##$PreampMod07SN= <>
$$ ##$PreampMod08PN= <>
$$ ##$PreampMod08SN= <>
$$ ##$PreampMod09PN= <>
$$ ##$PreampMod09SN= <>
$$ ##$PreampMod10PN= <>
$$ ##$PreampMod10SN= <>
$$ ##$PreampMod11PN= <>
$$ ##$PreampMod11SN= <>
$$ ##$PreampMod12PN= <>
$$ ##$PreampMod12SN= <>
$$ ##$PreampMod13PN= <>
$$ ##$PreampMod13SN= <>
$$ ##$PreampMod14PN= <>
$$ ##$PreampMod14SN= <>
$$ ##$PreampMod15PN= <>
$$ ##$PreampMod15SN= <>
$$ ##$PreampMod16PN= <>
$$ ##$PreampMod16SN= <>
$$ ##$PreampModBisDat= (0..15)
$$ 20120227 20120319 20120302 0 0 0 0 0 0 0 0 0 0 0 0 0
$$ ##$ProdigyEth= <no>
$$ ##$RCUCDS= (0..7)
$$ 0 0 0 0 0 0 0 0
$$ ##$RCUCFS= (0..7)
$$ 0 0 0 0 0 0 0 0
$$ ##$RCUCSS= (0..7)
$$ 0 0 0 0 0 0 0 0
$$ ##$RCUI2C1= (0..7)
$$ 0 0 0 0 0 0 0 0
$$ ##$RCUI2C2= (0..7)
$$ 0 0 0 0 0 0 0 0
$$ ##$RCUI2C3= (0..7)
$$ 0 0 0 0 0 0 0 0
$$ ##$RCUI2C4= (0..7)
$$ 0 0 0 0 0 0 0 0
$$ ##$RCUI2C5= (0..7)
$$ 0 0 0 0 0 0 0 0
$$ ##$RCUI2C6= (0..7)
$$ 0 0 0 0 0 0 0 0
$$ ##$RCUI2C7= (0..7)
$$ 0 0 0 0 0 0 0 0
$$ ##$RCUI2C8= (0..7)
$$ 0 0 0 0 0 0 0 0
$$ ##$RDCU= 0
$$ ##$RFSINPUT= (0..1)
$$ 0 0
$$ ##$RFSVTY= <no>
$$ ##$RGTYPE= (0..31)
$$ 9 0 0 0 0 0 0 0 0 0 0 0 0 0 0 0 0 0 0 0 0 0 0 0 0 0 0 0 0 0 0 0
$$ ##$RG_max= (0..31)
$$ 2050 0 0 0 0 0 0 0 0 0 0 0 0 0 0 0 0 0 0 0 0 0 0 0 0 0 0 0 0 0 0 0
$$ ##$RG_min= (0..31)
$$ 0.25 0 0 0 0 0 0 0 0 0 0 0 0 0 0 0 0 0 0 0 0 0 0 0 0 0 0 0 0 0 0 0
$$ ##$RG_tab1= (0..255)
$$ 0.25 0.28 0.32 0.35 0.4 0.44 0.5 0.56 0.64 0.7 0.8 0.89 1 1.12 1.28 1.4
$$ 1.6 1.78 2 2.25 2.56 2.8 3.2 3.56 4 4.5 5 5.6 6.35 7.12 8 9 10 11.3 12.7
$$ 14.2 16 18 20.2 22.6 25.4 28.5 32 36 40.3 45.2 50.8 57 64 71.8 80.6 90.5
$$ 101 114 128 144 161 181 203 228 256 287 322 362 406 456 512 575 645 724
$$ 812 912 1030 1150 1290 1440 1620 1820 2050 -1 -1 -1 -1 -1 -1 -1 -1 -1 -1
$$ -1 -1 -1 -1 -1 -1 -1 -1 -1 -1 -1 -1 -1 -1 -1 -1 -1 -1 -1 -1 -1 -1 -1 -1
$$ -1 -1 -1 -1 -1 -1 -1 -1 -1 -1 -1 -1 -1 -1 -1 -1 -1 -1 -1 -1 -1 -1 -1 -1
$$ -1 -1 -1 -1 -1 -1 -1 -1 -1 -1 -1 -1 -1 -1 -1 -1 -1 -1 -1 -1 -1 -1 -1 -1
$$ -1 -1 -1 -1 -1 -1 -1 -1 -1 -1 -1 -1 -1 -1 -1 -1 -1 -1 -1 -1 -1 -1 -1 -1
$$ -1 -1 -1 -1 -1 -1 -1 -1 -1 -1 -1 -1 -1 -1 -1 -1 -1 -1 -1 -1 -1 -1 -1 -1
$$ -1 -1 -1 -1 -1 -1 -1 -1 -1 -1 -1 -1 -1 -1 -1 -1 -1 -1 -1 -1 -1 -1 -1 -1
$$ -1 -1 -1 -1 -1 -1 -1 -1 -1 -1 -1 -1 -1 -1 -1 -1 -1 -1 -1 -1 -1 -1 -1
$$ ##$RG_tab2= (0..255)
$$ -1 -1 -1 -1 -1 -1 -1 -1 -1 -1 -1 -1 -1 -1 -1 -1 -1 -1 -1 -1 -1 -1 -1 -1
$$ -1 -1 -1 -1 -1 -1 -1 -1 -1 -1 -1 -1 -1 -1 -1 -1 -1 -1 -1 -1 -1 -1 -1 -1
$$ -1 -1 -1 -1 -1 -1 -1 -1 -1 -1 -1 -1 -1 -1 -1 -1 -1 -1 -1 -1 -1 -1 -1 -1
$$ -1 -1 -1 -1 -1 -1 -1 -1 -1 -1 -1 -1 -1 -1 -1 -1 -1 -1 -1 -1 -1 -1 -1 -1
$$ -1 -1 -1 -1 -1 -1 -1 -1 -1 -1 -1 -1 -1 -1 -1 -1 -1 -1 -1 -1 -1 -1 -1 -1
$$ -1 -1 -1 -1 -1 -1 -1 -1 -1 -1 -1 -1 -1 -1 -1 -1 -1 -1 -1 -1 -1 -1 -1 -1
$$ -1 -1 -1 -1 -1 -1 -1 -1 -1 -1 -1 -1 -1 -1 -1 -1 -1 -1 -1 -1 -1 -1 -1 -1
$$ -1 -1 -1 -1 -1 -1 -1 -1 -1 -1 -1 -1 -1 -1 -1 -1 -1 -1 -1 -1 -1 -1 -1 -1
$$ -1 -1 -1 -1 -1 -1 -1 -1 -1 -1 -1 -1 -1 -1 -1 -1 -1 -1 -1 -1 -1 -1 -1 -1
$$ -1 -1 -1 -1 -1 -1 -1 -1 -1 -1 -1 -1 -1 -1 -1 -1 -1 -1 -1 -1 -1 -1 -1 -1
$$ -1 -1 -1 -1 -1 -1 -1 -1 -1 -1 -1 -1 -1 -1 -1 -1
$$ ##$RG_tab3= (0..255)
$$ -1 -1 -1 -1 -1 -1 -1 -1 -1 -1 -1 -1 -1 -1 -1 -1 -1 -1 -1 -1 -1 -1 -1 -1
$$ -1 -1 -1 -1 -1 -1 -1 -1 -1 -1 -1 -1 -1 -1 -1 -1 -1 -1 -1 -1 -1 -1 -1 -1
$$ -1 -1 -1 -1 -1 -1 -1 -1 -1 -1 -1 -1 -1 -1 -1 -1 -1 -1 -1 -1 -1 -1 -1 -1
$$ -1 -1 -1 -1 -1 -1 -1 -1 -1 -1 -1 -1 -1 -1 -1 -1 -1 -1 -1 -1 -1 -1 -1 -1
$$ -1 -1 -1 -1 -1 -1 -1 -1 -1 -1 -1 -1 -1 -1 -1 -1 -1 -1 -1 -1 -1 -1 -1 -1
$$ -1 -1 -1 -1 -1 -1 -1 -1 -1 -1 -1 -1 -1 -1 -1 -1 -1 -1 -1 -1 -1 -1 -1 -1
$$ -1 -1 -1 -1 -1 -1 -1 -1 -1 -1 -1 -1 -1 -1 -1 -1 -1 -1 -1 -1 -1 -1 -1 -1
$$ -1 -1 -1 -1 -1 -1 -1 -1 -1 -1 -1 -1 -1 -1 -1 -1 -1 -1 -1 -1 -1 -1 -1 -1
$$ -1 -1 -1 -1 -1 -1 -1 -1 -1 -1 -1 -1 -1 -1 -1 -1 -1 -1 -1 -1 -1 -1 -1 -1
$$ -1 -1 -1 -1 -1 -1 -1 -1 -1 -1 -1 -1 -1 -1 -1 -1 -1 -1 -1 -1 -1 -1 -1 -1
$$ -1 -1 -1 -1 -1 -1 -1 -1 -1 -1 -1 -1 -1 -1 -1 -1
$$ ##$RG_tab4= (0..255)
$$ -1 -1 -1 -1 -1 -1 -1 -1 -1 -1 -1 -1 -1 -1 -1 -1 -1 -1 -1 -1 -1 -1 -1 -1
$$ -1 -1 -1 -1 -1 -1 -1 -1 -1 -1 -1 -1 -1 -1 -1 -1 -1 -1 -1 -1 -1 -1 -1 -1
$$ -1 -1 -1 -1 -1 -1 -1 -1 -1 -1 -1 -1 -1 -1 -1 -1 -1 -1 -1 -1 -1 -1 -1 -1
$$ -1 -1 -1 -1 -1 -1 -1 -1 -1 -1 -1 -1 -1 -1 -1 -1 -1 -1 -1 -1 -1 -1 -1 -1
$$ -1 -1 -1 -1 -1 -1 -1 -1 -1 -1 -1 -1 -1 -1 -1 -1 -1 -1 -1 -1 -1 -1 -1 -1
$$ -1 -1 -1 -1 -1 -1 -1 -1 -1 -1 -1 -1 -1 -1 -1 -1 -1 -1 -1 -1 -1 -1 -1 -1
$$ -1 -1 -1 -1 -1 -1 -1 -1 -1 -1 -1 -1 -1 -1 -1 -1 -1 -1 -1 -1 -1 -1 -1 -1
$$ -1 -1 -1 -1 -1 -1 -1 -1 -1 -1 -1 -1 -1 -1 -1 -1 -1 -1 -1 -1 -1 -1 -1 -1
$$ -1 -1 -1 -1 -1 -1 -1 -1 -1 -1 -1 -1 -1 -1 -1 -1 -1 -1 -1 -1 -1 -1 -1 -1
$$ -1 -1 -1 -1 -1 -1 -1 -1 -1 -1 -1 -1 -1 -1 -1 -1 -1 -1 -1 -1 -1 -1 -1 -1
$$ -1 -1 -1 -1 -1 -1 -1 -1 -1 -1 -1 -1 -1 -1 -1 -1
$$ ##$RG_tab5= (0..255)
$$ -1 -1 -1 -1 -1 -1 -1 -1 -1 -1 -1 -1 -1 -1 -1 -1 -1 -1 -1 -1 -1 -1 -1 -1
$$ -1 -1 -1 -1 -1 -1 -1 -1 -1 -1 -1 -1 -1 -1 -1 -1 -1 -1 -1 -1 -1 -1 -1 -1
$$ -1 -1 -1 -1 -1 -1 -1 -1 -1 -1 -1 -1 -1 -1 -1 -1 -1 -1 -1 -1 -1 -1 -1 -1
$$ -1 -1 -1 -1 -1 -1 -1 -1 -1 -1 -1 -1 -1 -1 -1 -1 -1 -1 -1 -1 -1 -1 -1 -1
$$ -1 -1 -1 -1 -1 -1 -1 -1 -1 -1 -1 -1 -1 -1 -1 -1 -1 -1 -1 -1 -1 -1 -1 -1
$$ -1 -1 -1 -1 -1 -1 -1 -1 -1 -1 -1 -1 -1 -1 -1 -1 -1 -1 -1 -1 -1 -1 -1 -1
$$ -1 -1 -1 -1 -1 -1 -1 -1 -1 -1 -1 -1 -1 -1 -1 -1 -1 -1 -1 -1 -1 -1 -1 -1
$$ -1 -1 -1 -1 -1 -1 -1 -1 -1 -1 -1 -1 -1 -1 -1 -1 -1 -1 -1 -1 -1 -1 -1 -1
$$ -1 -1 -1 -1 -1 -1 -1 -1 -1 -1 -1 -1 -1 -1 -1 -1 -1 -1 -1 -1 -1 -1 -1 -1
$$ -1 -1 -1 -1 -1 -1 -1 -1 -1 -1 -1 -1 -1 -1 -1 -1 -1 -1 -1 -1 -1 -1 -1 -1
$$ -1 -1 -1 -1 -1 -1 -1 -1 -1 -1 -1 -1 -1 -1 -1 -1
$$ ##$RG_tab6= (0..255)
$$ -1 -1 -1 -1 -1 -1 -1 -1 -1 -1 -1 -1 -1 -1 -1 -1 -1 -1 -1 -1 -1 -1 -1 -1
$$ -1 -1 -1 -1 -1 -1 -1 -1 -1 -1 -1 -1 -1 -1 -1 -1 -1 -1 -1 -1 -1 -1 -1 -1
$$ -1 -1 -1 -1 -1 -1 -1 -1 -1 -1 -1 -1 -1 -1 -1 -1 -1 -1 -1 -1 -1 -1 -1 -1
$$ -1 -1 -1 -1 -1 -1 -1 -1 -1 -1 -1 -1 -1 -1 -1 -1 -1 -1 -1 -1 -1 -1 -1 -1
$$ -1 -1 -1 -1 -1 -1 -1 -1 -1 -1 -1 -1 -1 -1 -1 -1 -1 -1 -1 -1 -1 -1 -1 -1
$$ -1 -1 -1 -1 -1 -1 -1 -1 -1 -1 -1 -1 -1 -1 -1 -1 -1 -1 -1 -1 -1 -1 -1 -1
$$ -1 -1 -1 -1 -1 -1 -1 -1 -1 -1 -1 -1 -1 -1 -1 -1 -1 -1 -1 -1 -1 -1 -1 -1
$$ -1 -1 -1 -1 -1 -1 -1 -1 -1 -1 -1 -1 -1 -1 -1 -1 -1 -1 -1 -1 -1 -1 -1 -1
$$ -1 -1 -1 -1 -1 -1 -1 -1 -1 -1 -1 -1 -1 -1 -1 -1 -1 -1 -1 -1 -1 -1 -1 -1
$$ -1 -1 -1 -1 -1 -1 -1 -1 -1 -1 -1 -1 -1 -1 -1 -1 -1 -1 -1 -1 -1 -1 -1 -1
$$ -1 -1 -1 -1 -1 -1 -1 -1 -1 -1 -1 -1 -1 -1 -1 -1
$$ ##$RG_tab7= (0..255)
$$ -1 -1 -1 -1 -1 -1 -1 -1 -1 -1 -1 -1 -1 -1 -1 -1 -1 -1 -1 -1 -1 -1 -1 -1
$$ -1 -1 -1 -1 -1 -1 -1 -1 -1 -1 -1 -1 -1 -1 -1 -1 -1 -1 -1 -1 -1 -1 -1 -1
$$ -1 -1 -1 -1 -1 -1 -1 -1 -1 -1 -1 -1 -1 -1 -1 -1 -1 -1 -1 -1 -1 -1 -1 -1
$$ -1 -1 -1 -1 -1 -1 -1 -1 -1 -1 -1 -1 -1 -1 -1 -1 -1 -1 -1 -1 -1 -1 -1 -1
$$ -1 -1 -1 -1 -1 -1 -1 -1 -1 -1 -1 -1 -1 -1 -1 -1 -1 -1 -1 -1 -1 -1 -1 -1
$$ -1 -1 -1 -1 -1 -1 -1 -1 -1 -1 -1 -1 -1 -1 -1 -1 -1 -1 -1 -1 -1 -1 -1 -1
$$ -1 -1 -1 -1 -1 -1 -1 -1 -1 -1 -1 -1 -1 -1 -1 -1 -1 -1 -1 -1 -1 -1 -1 -1
$$ -1 -1 -1 -1 -1 -1 -1 -1 -1 -1 -1 -1 -1 -1 -1 -1 -1 -1 -1 -1 -1 -1 -1 -1
$$ -1 -1 -1 -1 -1 -1 -1 -1 -1 -1 -1 -1 -1 -1 -1 -1 -1 -1 -1 -1 -1 -1 -1 -1
$$ -1 -1 -1 -1 -1 -1 -1 -1 -1 -1 -1 -1 -1 -1 -1 -1 -1 -1 -1 -1 -1 -1 -1 -1
$$ -1 -1 -1 -1 -1 -1 -1 -1 -1 -1 -1 -1 -1 -1 -1 -1
$$ ##$RG_tab8= (0..255)
$$ -1 -1 -1 -1 -1 -1 -1 -1 -1 -1 -1 -1 -1 -1 -1 -1 -1 -1 -1 -1 -1 -1 -1 -1
$$ -1 -1 -1 -1 -1 -1 -1 -1 -1 -1 -1 -1 -1 -1 -1 -1 -1 -1 -1 -1 -1 -1 -1 -1
$$ -1 -1 -1 -1 -1 -1 -1 -1 -1 -1 -1 -1 -1 -1 -1 -1 -1 -1 -1 -1 -1 -1 -1 -1
$$ -1 -1 -1 -1 -1 -1 -1 -1 -1 -1 -1 -1 -1 -1 -1 -1 -1 -1 -1 -1 -1 -1 -1 -1
$$ -1 -1 -1 -1 -1 -1 -1 -1 -1 -1 -1 -1 -1 -1 -1 -1 -1 -1 -1 -1 -1 -1 -1 -1
$$ -1 -1 -1 -1 -1 -1 -1 -1 -1 -1 -1 -1 -1 -1 -1 -1 -1 -1 -1 -1 -1 -1 -1 -1
$$ -1 -1 -1 -1 -1 -1 -1 -1 -1 -1 -1 -1 -1 -1 -1 -1 -1 -1 -1 -1 -1 -1 -1 -1
$$ -1 -1 -1 -1 -1 -1 -1 -1 -1 -1 -1 -1 -1 -1 -1 -1 -1 -1 -1 -1 -1 -1 -1 -1
$$ -1 -1 -1 -1 -1 -1 -1 -1 -1 -1 -1 -1 -1 -1 -1 -1 -1 -1 -1 -1 -1 -1 -1 -1
$$ -1 -1 -1 -1 -1 -1 -1 -1 -1 -1 -1 -1 -1 -1 -1 -1 -1 -1 -1 -1 -1 -1 -1 -1
$$ -1 -1 -1 -1 -1 -1 -1 -1 -1 -1 -1 -1 -1 -1 -1 -1
$$ ##$RG_tabA= (0..255)
$$ 0.25 0.28 0.32 0.35 0.4 0.44 0.5 0.56 0.64 0.7 0.8 0.89 1 1.12 1.28 1.4
$$ 1.6 1.78 2 2.25 2.56 2.8 3.2 3.56 4 4.5 5 5.6 6.35 7.12 8 9 10 11.3 12.7
$$ 14.2 16 18 20.2 22.6 25.4 28.5 32 36 40.3 45.2 50.8 57 64 71.8 80.6 90.5
$$ 101 114 128 144 161 181 203 228 256 287 322 362 406 456 512 575 645 724
$$ 812 912 1030 1150 1290 1440 1620 1820 2050 -1 -1 -1 -1 -1 -1 -1 -1 -1 -1
$$ -1 -1 -1 -1 -1 -1 -1 -1 -1 -1 -1 -1 -1 -1 -1 -1 -1 -1 -1 -1 -1 -1 -1 -1
$$ -1 -1 -1 -1 -1 -1 -1 -1 -1 -1 -1 -1 -1 -1 -1 -1 -1 -1 -1 -1 -1 -1 -1 -1
$$ -1 -1 -1 -1 -1 -1 -1 -1 -1 -1 -1 -1 -1 -1 -1 -1 -1 -1 -1 -1 -1 -1 -1 -1
$$ -1 -1 -1 -1 -1 -1 -1 -1 -1 -1 -1 -1 -1 -1 -1 -1 -1 -1 -1 -1 -1 -1 -1 -1
$$ -1 -1 -1 -1 -1 -1 -1 -1 -1 -1 -1 -1 -1 -1 -1 -1 -1 -1 -1 -1 -1 -1 -1 -1
$$ -1 -1 -1 -1 -1 -1 -1 -1 -1 -1 -1 -1 -1 -1 -1 -1 -1 -1 -1 -1 -1 -1 -1 -1
$$ -1 -1 -1 -1 -1 -1 -1 -1 -1 -1 -1 -1 -1 -1 -1 -1 -1 -1 -1 -1 -1 -1 -1
$$ ##$ROUT14= (0..7)
$$ 0 0 0 0 0 0 0 0
$$ ##$ROUTER= -1
$$ ##$RX22TY= <no>
$$ ##$RXFMAX= (0..7)
$$ 647.5 -1 -1 -1 -1 -1 -1 -1
$$ ##$RXFMIN= (0..7)
$$ 5 -1 -1 -1 -1 -1 -1 -1
$$ ##$RXINTLV= (0..7)
$$ 1 0 0 0 0 0 0 0
$$ ##$RXMSTY= <no>
$$ ##$SCMTY= <no>
$$ ##$SGUC1= (0..15)
$$ 17 18 0 0 0 0 0 0 0 0 0 0 0 0 0 0
$$ ##$SGUC2= (0..15)
$$ 33 256 0 0 0 0 0 0 0 0 0 0 0 0 0 0
$$ ##$SLCBCONF= <SHNV>
$$ ##$SPECTR= 10
$$ ##$SY2FLAG= 0
$$ ##$SYNCTRIG= 11
$$ ##$SamChgEth= (0..3)
$$ <149.236.99.55> <no> <no> <no>
$$ ##$Sgu1PowerLevels= (0..7)
$$ 0 0 0 0 0 0 0 0
$$ ##$Sgu2PowerLevels= (0..7)
$$ 0 0 0 0 0 0 0 0
$$ ##$Sgu3PowerLevels= (0..7)
$$ 0 0 0 0 0 0 0 0
$$ ##$Sgu4PowerLevels= (0..7)
$$ 0 0 0 0 0 0 0 0
$$ ##$Sgu5PowerLevels= (0..7)
$$ 0 0 0 0 0 0 0 0
$$ ##$Sgu6PowerLevels= (0..7)
$$ 0 0 0 0 0 0 0 0
$$ ##$Sgu7PowerLevels= (0..7)
$$ 0 0 0 0 0 0 0 0
$$ ##$Sgu8PowerLevels= (0..7)
$$ 0 0 0 0 0 0 0 0
$$ ##$SguType= 2
$$ ##$ShimPowMaxUA= (0..63)
$$ 130000 130000 130000 130000 130000 130000 130000 130000 130000 130000 130000
$$ 130000 130000 130000 130000 130000 130000 130000 130000 130000 130000 130000
$$ 130000 130000 130000 130000 130000 130000 130000 130000 130000 130000 130000
$$ 130000 130000 130000 130000 130000 130000 130000 0 0 0 0 0 0 0 0 0 0 0
$$ 0 0 0 0 0 0 0 0 0 0 0 0 0
$$ ##$ShimPowMaxUC= (0..63)
$$ 130000 130000 130000 130000 130000 130000 130000 130000 130000 130000 130000
$$ 130000 130000 130000 130000 130000 130000 130000 130000 130000 130000 130000
$$ 130000 130000 130000 130000 130000 130000 130000 130000 130000 130000 130000
$$ 130000 130000 130000 130000 130000 130000 130000 0 0 0 0 0 0 0 0 0 0 0
$$ 0 0 0 0 0 0 0 0 0 0 0 0 0
$$ ##$ShimPowMaxUG= (0..63)
$$ 524287 524287 524287 524287 524287 524287 524287 524287 524287 524287 524287
$$ 524287 524287 524287 524287 524287 524287 524287 524287 524287 524287 524287
$$ 524287 524287 524287 524287 524287 524287 524287 524287 524287 524287 524287
$$ 524287 524287 524287 524287 524287 524287 0 0 0 0 0 0 0 0 0 0 0 0 0 0 0
$$ 0 0 0 0 0 0 0 0 0 0
$$ ##$ShimPowRcbType= 3
$$ ##$ShimPowRes= (0..63)
$$ 1e-020 1e-020 1e-020 1e-020 1e-020 1e-020 1e-020 1e-020 1e-020 1e-020 1e-020
$$ 1e-020 1e-020 1e-020 1e-020 1e-020 1e-020 1e-020 1e-020 1e-020 1e-020 1e-020
$$ 1e-020 1e-020 1e-020 1e-020 1e-020 1e-020 1e-020 1e-020 1e-020 1e-020 1e-020
$$ 1e-020 1e-020 1e-020 1e-020 1e-020 1e-020 1e-020 0 0 0 0 0 0 0 0 0 0 0
$$ 0 0 0 0 0 0 0 0 0 0 0 0 0
$$ ##$ShimPowRng0= (0..63)
$$ 1 1 1 1 1 1 1 1 1 1 1 1 1 1 1 1 1 1 1 1 1 1 1 1 1 1 1 1 1 1 1 1 1 1 1 1
$$ 1 1 1 1 0 0 0 0 0 0 0 0 0 0 0 0 0 0 0 0 0 0 0 0 0 0 0 0
$$ ##$ShimPowRng1= (0..63)
$$ 1 1 1 1 1 1 1 1 1 1 1 1 1 1 1 1 1 1 1 1 1 1 1 1 1 1 1 1 1 1 1 1 1 1 1 1
$$ 1 1 1 1 0 0 0 0 0 0 0 0 0 0 0 0 0 0 0 0 0 0 0 0 0 0 0 0
$$ ##$ShimPowRng2= (0..63)
$$ 1 1 1 1 1 1 1 1 1 1 1 1 1 1 1 1 1 1 1 1 1 1 1 1 1 1 1 1 1 1 1 1 1 1 1 1
$$ 1 1 1 1 0 0 0 0 0 0 0 0 0 0 0 0 0 0 0 0 0 0 0 0 0 0 0 0
$$ ##$ShimPowRng3= (0..63)
$$ 1 1 1 1 1 1 1 1 1 1 1 1 1 1 1 1 1 1 1 1 1 1 1 1 1 1 1 1 1 1 1 1 1 1 1 1
$$ 1 1 1 1 0 0 0 0 0 0 0 0 0 0 0 0 0 0 0 0 0 0 0 0 0 0 0 0
$$ ##$ShimSysFunc= (0..63)
$$ 1 2 3 4 5 6 7 8 9 10 0 37 38 35 16 15 14 13 12 11 28 27 26 25 24 23 36
$$ 22 30 29 20 21 34 33 32 31 17 18 19 0 0 0 0 0 0 0 0 0 0 0 0 0 0 0 0 0 0
$$ 0 0 0 0 0 0 0
$$ ##$ShimSysMatrix= 0
$$ ##$ShimSysType= 4
$$ ##$TFXNUM= 0
$$ ##$TRIPLO2= 0
$$ ##$VTU= 2
$$ ##$VTUETH= <149.236.99.20>
$$ ##$VTUTY= <no>
$$ ##$WBREFAM= (0..15)
$$ 100 100 100 100 100 100 100 100 100 100 100 100 100 100 100 100
$$ ##$WBREFLM= (0..15)
$$ 0 0 0 0 0 0 0 0 0 0 0 0 0 0 0 0
$$ ##$WBREFPH= (0..15)
$$ 0 0 0 0 0 0 0 0 0 0 0 0 0 0 0 0
$$ ##$WBSGU= (0..15)
$$ 0 0 0 0 0 0 0 0 0 0 0 0 0 0 0 0
$$ ##$XFAC= 2
$$ ##END=
$$ 
##$DECIM=	2000
##$DSPFVS=	20
##NTUPLES=	NMRSPECTRUM
##VARNAME=	FREQUENCY,	SPECTRUM/REAL,	SPECTRUM/IMAG,	PAGE NUMBER
##SYMBOL=	X,	R,	I,	N
##VARTYPE=	INDEPENDENT,	DEPENDENT,	DEPENDENT,	PAGE
##VARFORM=	AFFN,	ASDF,	ASDF,	AFFN
##VARDIM=	65536,	65536,	65536,	2
##UNITS=	HZ,	ARBITRARY UNITS,	ARBITRARY UNITS,
##FIRST=	8088.5074462890625,	328.94158935546875,	321.1527099609375,	1
##LAST=	-1911.4925537109375,	147.4758453369140625,	435.971832275390625,	2
##MIN=	-1911.4925537109375,	-20.9697265625,	-55816.8984375,	1
##MAX=	8088.5074462890625,	92834.4296875,	52585.171875,	1
##FACTOR=	-0.1525902189669642306,	1.1604303710937500238,	0.69771123046875005436,	1
##PAGE=	N=1
##DATATABLE=	(X++(R..R)), XYDATA
-53008B83%j%j%Kkl%JJ%%Jj%JjjJJlk%%%JJj%j%jjJj%J%%%jkjKJ%%jjKK%%%m%L%ljjjKJJL
-52941B76%kJkJ%%klkKJ%%jljJJj%%JjLj%%Jjlj%%JKjjjkJJJJjjkjLjk%%K%%k%Kj%Jljj%%
-52874B58K%J%%jjk%%JjjJJKKjkJK%kljkKL%jjkjJJJKJjkJj%%jkj%kJ%j%JJjjJ%jjjJj%Jj
-52807B49jJKkJjj%j%JJK%jkJJ%lJJkjJJ%jKkjjjKKkjKKjkkJjjJJjJjk%jjJJ%KLKjkl%%jJ
-52740B43KJJkjkk%KKkkjJ%j%J%%Jl%J%%j%J%Ljjjjkk%KKJJ%mjJ%J%%%JkkJ%jjj%kjKKJjj
-52673B32jj%KljJ%JKJJj%JJ%%j%knjKLLk%k%%jj%jJJj%%%J%%j%JJ%k%%l%J%jJ%JjJ%jJkK
-52606B27LJmk%%Jjj%%%JjJKJlk%jkJJ%lj%%JJJK%kkJ%jkJKKJl%JJ%%jKj%jJ%l%Jjjj%%j%
-52539B16%J%jjkJJ%JJJjkjKJlKL%%jjJ%jllK%J%kkJNJjJKJkmjj%JK%lkjM%j%%j%JK%kjJj
-52472B11%jkJj%%JjjJJJKkj%%%%lkLL%ljj%%kJKLL%k%%j%J%kJKjk%%jJJ%jJ%J%jjkk%%JJ
-52405B06k%jkKKKLkl%Jj%%K%k%%k%%kJj%JKJ%j%JJMkkk%%JJjJlkJ%jJ%%%KJj%jjJj%jJLk
-52338B03kkjK%%JJMjmj%%%Jjk%JJjJk%KKj%%kJkjKkKNJmk%J%Kjm%KMNjmmn%JKlJKNJjjmk
-52271A95LL%k%JK%jjjJkkjKJJkJJ%j%JjjJ%%Jj%%%JJjk%J%%jj%%KLJmjj%jjLLjkjjK%kjJ
-52204A95%%%JKjjKj%%JKJkjj%%Kjk%%Jl%jJLl%%jljj%K%JKMj%K%j%jkkjJJ%jj%%kJK%%Jl
-52137A90kJKJ%KkJJJ%JJjml%KjJLk%Ljm%Jj%%JkJKjLKkjj%%jl%KJj%Jk%%jKLJjl%k%KJJ%
-52070A92ljj%%%KJjJLJjj%kJ%ljKJj%Jk%%%kjJMLJjJJmnjLJJ%j%KMjlljj%%%JK%lkjKKkL
-52003A88KjJjJ%k%KkkJkkK%J%k%j%LNKl%JJkjJLkmk%JKKkk%%lKMJ%LLmojM%KJk%J%jl%jK
-51936A88M%lkjKJjkjJjKLKJjjkjJ%kJjl%%%JJKJ%%%Jlk%KJk%%%%%JjJ%jJjj%jJ%JjJ%%J%
-51869A87%%kjMJkk%%JJ%J%Jljjjk%LLKllJjJMkJJJ%j%JJJjkj%%%KLjjjnk%%JKKjk%J%JJJ
-51802A88%KK%j%ll%JKjkjKMkn%jJJ%%%KJjKKk%kjk%%JJ%JJKJmmkLM%J%klk%MJm%KK%%%%J
-51735A87kJL%%%Jjj%%kjJK%kkJj%jJKk%KJkk%JJ%jKKjl%%lJJJJJJkj%Kl%MJK%lkj%%%jkK
-51668A83JkLKkJKKjkl%%%JjJLjmlJ%%MjjJjljMKjJKjlkJ%KJ%lJK%jk%J%LKlj%%jJLKk%%%
-51601A87kjlLLlkjjkLKkk%LKKjojM%jJjjLKjkjJKLKkmlJK%JLknJJlJJJjjJL%JjkJ%%j%%%
-51534A82jL%jjJ%KL%%j%JkkJ%J%kn%KJJJJ%jj%kJ%%Kjk%KJjJ%Jj%KJkl%jJJ%JJjkj%J%%L
-51467A85LJ%lkjjK%%JJJlj%JjJJJjj%jJjKK%J%%kkj%kLMnj%%KJjljKM%kj%%kKJjjK%kJlJ
-51400A81KK%%LJjkkjkmJKLJj%Jk%L%jjjk%kKJKJ%JJljk%%jJJjkMM%jkJKjjlJJJKjkjJjJJ
-51333A84%JjkjJKJkkJL%%%JK%%jkjJJjlKKlmjJJJJJ%J%k%ljkJLK%Jjj%K%JjkjjK%KjkjJ%
-51266A80k%MJljL%%J%K%ljLjjJJjlkj%K%LMKjlJJjk%JljLJkJjJJjjjMJ%K%klJjjLJkjj%K
-51199A84j%kjKKJj%jkJLjjLLklkJjJ%K%kk%%j%JJKJK%ljL%Jjkkkk%MJkJ%jJK%k%jljKjkJ
-51132A77KLKk%%%J%%jJKKjljK%lJMJkkJ%%%kK%%KjJk%jKjkJJjjjljjJLNJkmlJKjJ%%%%K%
-51065A82jljKJKK%jj%j%%jjJjJ%j%%KJkK%LKjkkk%LJ%kmKjJ%JJ%KKjljJjKKJ%lK%jl%%jL
-50998A83MjmljJMJ%kj%jKM%k%jk%KJjJjjJKJ%k%%%Jjkjk%J%KJJkkj%%%%K%%jKjjKKJkkj%
-50931A80%JJj%MKjjkkJl%KjjKJ%LLj%%KJlkJ%km%Jj%LJ%jjjkLJJ%J%kjJJk%L%%J%Jk%%JJ
-50864A87jj%Jjmm%K%MJ%jjJJjlJJ%%%j%%%LJKJk%k%jl%%j%%JJKLjl%JljJj%k%KJLMjkjjj
-50797A81kk%LJ%MJkklk%KJ%jK%Klj%%%%JK%klJJJ%KjkJL%%%jJ%%%jj%j%L%%jl%%%j%Kj%%
-50730A79JK%jjkJKkj%JK%%JKLkljLLkkj%LKjklJkjJ%%JjLJjj%JjJJjj%K%jjj%j%JkJK%jj
-50663A80KjlL%m%MNJmj%%%%KjkjjKjJLJJ%kkkjJ%jj%KjJLLK%jlnkNLjl%J%jjj%JMj%%lJ%
-50596A81k%llkLLjjKMM%k%kJ%jJ%k%KLkjK%ljjj%KK%jjKjkj%jj%%kJKJJ%%JKkjKj%jjL%%
-50529A81kK%jJKJJjll%JMJKklKkkJJj%KK%mk%jKKkkKjkKK%KLlnkkjK%JjJKJ%MjkJj%JjKK
-50462A83jl%KJjJ%jJ%kk%JKJkkj%LK%jjJ%kkLJkjKJ%%jlj%%jjKKJK%jK%kkKK%J%jK%lkjJ
-50395A79jjJjjKKlk%%K%L%mjj%KKJ%jj%KJ%kjKkk%J%%LjlmKMLJlk%jJkJMLKjlJjJ%Jjjl%
-50328A77KK%%KK%k%KKkmkJjjJ%jj%JJJjK%%%%JLjjjml%LJJ%KJjmkKJ%J%j%j%%kjJLK%j%%
-50261A80jJjkl%M%JJ%jkJMKkmkjKKKjJ%J%klJJkKJJk%LMll%lKJ%JjjkJKL%lkj%K%%ljJLJ
-50194A80jk%jjjJLN%k%%lkJjjkKKKjjJjJJLJ%jjjjj%jjLjjKLjkJKLkn%JKjjKJmmjK%jJKJ
-50127A78jKJJKLlmkJJJjj%klJLKl%%%%KJj%JjlKKJjkjjjjJ%JKJKjjkJJjj%jJ%%KjjJjK%j
-50060A77LjjLlJjJ%lkj%JJjJJjJKM%jJjjK%jkjKJjJJklkJLKJjjKJnljjJJJkLJ%JlkL%jj%
-49993A75K%jKJjjjjJK%K%k%%%jJL%%%JJllj%%kj%JJLLJjkJJklmjLkJLKjlJLJk%J%%kkJ%%
-49926A75j%KJ%kjKL%jj%%KJ%jKklj%k%K%%KkjKKLLlmJKJK%%jlj%JjjKJ%JjljJkkJKJ%LKj
-49859A81j%%j%%jkKjjJLJJjmjJJjjKj%KKkj%lljJL%JJ%kj%jJJjjKjJjJM%j%jKKjj%jjKJj
-49792A79%J%J%jj%Jl%jkKK%jJk%JJm%KJ%KL%%jJkkklKKj%JJ%jJjjj%KJ%J%%kj%jjLjjJ%j
-49725A75%%KklJLLK%%kj%mkJJ%jKKj%kJLJJl%K%%%%kmj%KJ%jKJljJKLKmj%JJKjjjKJkk%L
-49658A79JJjl%j%KjJKkjkJJKLKlmkm%KJL%k%K%j%%kjJJJjjjKKkL%JLjkkkkjJJ%KLKk%Kj%
-49591A80jj%K%nkLK%jj%k%JkjJj%KKJjljJJMJnj%%jLjk%%kjJ%JKKJkj%%LLjlL%JK%nkjL%
-49524A76jlk%K%JKJJ%jljJ%jKLJjJ%kklJLj%MJklJKkKKJmjLkj%%%jJ%jjJKKm%%%JlkJLLK
-49457A79Kk%jlj%LLKjJjjlk%Jkj%KJJ%%j%LkjL%k%KK%kkkk%jJLJk%%K%JkkLjjJjJKJlmj%
-49390A71%%JL%kJKJjk%JJkJKJkjJjj%%%%%K%JkJKjmlKJjJJJK%kJjk%%Jj%JLJJ%kjjK%%Kj
-49323A78%Jj%JJ%k%jK%jjlk%%k%LM%jkmk%MLkjJm%KJ%MKkjj%%JKKl%jKjkj%%KjjJjKK%%%
-49256A77jkJjkJMKJjkkkkkJL%%Kkk%K%KJJjjJKJkk%JkjKjkj%JJKjkKjjJjKKJJnkKKKJjj%
-49189A76JL%lk%KJjjKjjjjJkKKJkjk%jkkLMLk%%%j%%L%kjJ%JKJKj%ljk%%JKjj%Jj%klKj%
-49122A72Lj%MKlmk%L%jJJk%%%Jj%LklKMJJkKkkj%kkLK%%%%jKJ%jlk%KJ%jjkj%JJNKk%JJ%
-49055A78jj%JJmlKJLJkJ%lmjMJ%Kjkkl%KJkjKK%kjMJkJJJjl%%jjJNMjjjk%%%%k%JjjJ%JL
-48988A76%kk%K%l%L%%jkJ%JJ%KKJkmjk%KLK%Jkj%jjjKk%Kl%KJk%JKK%kk%kkLJkJJ%k%KLL
-48921A79k%klLJj%j%kjKKJjlkjJjjkLMkJL%lkjKj%kJJkKKL%jkjJJJ%KJjkJl%JKJjljKJjk
-48854A71lJJL%%L%lkJKl%LJknll%L%LNL%%jJkljJKjjj%%KKKKkK%jll%KJ%kl%KJJJJjjKk%
-48787A73KkJkjKLKkj%m%Jjj%KJ%%kjJK%%JJjk%KJlljKJKJ%mLMjk%jnMKK%%%jkJKkjJ%%mk
-48720A68k%JMLJKkkKLjljKKkjJ%%jJjkJ%j%%kj%KK%KJjjKlmkJLKkjkJKJj%%%JK%kjljKJJ
-48653A71KL%jjjJ%j%%%%JjjjJJ%jJL%%%JkjkjKkmjlKKLL%njKJ%KKj%%jj%kKMkjM%jllJL%
-48586A73%kKjk%kjJJJ%%kjK%k%MJJjKNjmlKjnjj%%JO%l%j%%KMKomJKKj%jjJKjkkKJMJJ%%
-48519A75%jjjk%LJJJKjlmjKJ%ljjKK%jJ%%%%j%jjJMNl%kkjJLJJjljl%%K%%KJk%%%%jLJjk
-48452A71kJJJjkKJ%jj%K%jl%%JJKLjj%Jlj%%j%jKJjJKKj%kJJmj%j%JjKLjKJ%l%LJLlo%%%
-48385A70KJkj%J%%%JK%jjkjJKKjJ%jKj%j%%j%jjjLJ%LjkkJ%%Lkk%j%J%J%jk%%%%%KLKj%%
-48318A75%lJj%%jJ%JjjkJKk%J%kLK%jlJ%LjlJ%jjJLKkk%kjJJL%%jjJ%LJjlKLjkkjLJ%jlk
-48251A69KK%k%Kjlj%KK%%%jl%J%J%KLjljKJjjm%MJ%J%kkJ%%JjKJk%%%%k%JJjJ%j%kk%%JL
-48184A70jjK%j%jjKMjJkjKJ%%kj%jLjk%%KMJJ%JmlJkmKJkJkjL%%%MJjlk%JjKLklk%MKjkk
-48117A66jJJKKjkj%JJJkkKJKjkJ%JJKkJ%kmj%%Kj%J%J%JKLJ%kkJLlkkjL%jLkkk%%K%%J%j
-48050A68kKJk%K%l%kJMJkK%%J%Jj%NKllkKKkjLJkm%jkL%kJ%jLJkl%KM%jjKMkjk%KJkklJJ
-47983A69jjJJjk%jLLLjlk%%%j%Kjj%%KJ%%KJlKLJ%kk%JjkJjjKj%jjk%KJj%kjJJ%jljMJJj
-47916A67%%%KJ%l%JK%%jjl%KJ%%J%KklKL%jk%%J%kjk%%KLL%m%J%ljJKJjkjjJJjJJKk%LJk
-47849A69j%kjJjkLKKL%lljJj%Lk%%K%%JjjjKJKJ%jjll%KLjjkJJ%JKk%JjKjk%jjjL%jjjLL
-47782A71%kj%jJKJJlljJJKKkKKjjkJK%lmKKj%%jk%Kjj%MJ%Jj%jkKJjmkKK%KK%jllLJ%%Jj
-47715A68%jjJk%Kj%JKkk%%JJLjkKjk%KJjjLJ%jl%%kJJJJJ%%Jjk%Jjj%KjJJjj%JKLJj%lk%
-47648A69jkkJJJj%%JK%%KJJjj%m%%JK%%KK%kljJKjlJkk%J%LKjjjj%J%lLKlJLjjjJKk%%jk
-47581A65%%KKkjKJKjkl%LJ%kjjL%kKj%jJKjk%JJ%%kjJKJkkkmLRLJjlmjjj%%%%J%MKKkmj%
-47514A66jk%KklKLJ%jk%K%jl%JMKKJkljJ%%%%mLMKLklKjkJKJJJl%Jjj%J%kjlj%JKJKKkml
-47447A63jJJKKJjjJJjjk%JJJj%JjJj%%JJ%Lkkk%LJj%kJjkjKLljJ%jk%%j%MJJjj%%jkN%k%
-47380A66%%J%jJJ%%Kjkj%%%jjLJ%jjjJJj%%%%KJjjjKJlojLL%J%%KjjMjl%%%JkjjJK%MKml
-47313A65kJJJLJ%JlljKKj%LJ%kkjKjkJJJ%llJMK%Jj%l%%%Kjj%jJjJJ%Kjj%kjKJl%KKKkmk
-47246A62kKj%K%J%JLJK%mk%%%J%%%LKkn%L%jjjJjJkkjJJ%LKJjjKMKjkl%jjjkj%K%%M%k%%
-47179A66Jjjkj%J%jJJjjJJJKjkJ%K%%jljJKJj%K%%jlJjKKjjjJ%JJJjjj%Kj%kJJkJ%JLJml
-47112A63%l%%jJK%jJJ%%MJjkjKJJjjkJKKkj%k%KLJjj%%%kKLjj%%jJjmJLMknkLJ%%jK%%jj
-47045A66ljLKjjk%jkJLLj%K%k%jjkjLLk%LK%llJKJLkkJ%JJ%kkLKlklj%M%%JkkkJKJjk%jJ
-46978A62Jj%J%jjJMJkkj%KL%%k%jJ%Jkm%KKK%j%%JJjK%kKjjJkjjkJKkjJ%KLjkjj%%%%%LJ
-46911A66%Jk%KJjkJjJ%K%k%Kjkjj%jjjJMJJlJK%%%kJJjJ%k%jK%kJ%JJ%ljJj%kj%%%JLKJm
-46844A63%JKLJjkkjkjK%Jjk%jMK%%%J%kJjjKkk%%jJKjJLklJJKjkJ%KJ%kjkl%LJJJ%Kkj%j
-46777A63%K%KJJlm%KKk%%%jjK%k%JJKjJJjmj%KjkJL%jkjLKKjK%jJlj%kjLLKjkjjJJKjlJj
-46710A64jJJL%jJj%jjkKNjjk%JjjjJkmJMJKjl%j%LKjkjJJ%jJJ%jK%kk%%JJjlJ%JKJjJLJk
-46643A68mjLjkL%j%Jjk%KkJJ%j%kl%j%KJLJjjjJj%JK%kj%JMLlkJjjljKJ%JjjJ%KjljLJl%
-46576A61JKKJjj%jklJKJj%%j%jjK%JLJjjjLJK%lj%j%J%jjjjJK%%K%%JJjjjjjjjj%KKJl%%
-46509A62kLKJkmJjJLjJ%l%Jj%JKJj%j%J%Jjk%%jj%j%KKKj%K%%LL%kjlkjj%jj%LKJlKjmJJ
-46442A62%%j%jj%JjJKKkkjKK%kjJ%lKKJJmjJJJj%%J%JJL%%Jl%%l%JJJ%jlK%jj%%JJ%K%JJ
-46375A67Jj%ml%jJJjJJK%JkkJLkj%jKLjJJ%JklJJk%%kj%KJj%J%JK%jm%K%%JL%k%J%%l%%k
-46308A61kjLJ%%jjJk%%JKK%JjjJ%jJjjLjjjjJJkl%LLJkKKkjKKkkKK%jjl%Jj%jm%JMKjkJJ
-46241A64%knkKJJMjJj%KKj%jjkjJMMJlmKL%kkkKKjl%%%KJkkKJjJKkj%jk%NK%JkKlj%mJKJ
-46174A64L%knjN%lK%%k%KjJklL%m%lkLK%KJkJM%jJ%jk%K%JJ%J%kj%kK%j%jkjJJjkKKjjJj
-46107A58LJkjJJ%Jk%L%kjkJJKjkJKKj%Jkk%Kj%JJ%%%l%J%KJJkmjKKjjJ%K%ljKJ%%kjKJ%l
-46040A59jkK%%%j%KKJ%j%j%jjLKjkjj%JJ%%%%Kl%KjJKJkj%k%JjKJ%%l%JKjjLJj%%j%JJJJ
-45973A66kjl%%%KJjkj%KLjKkJJ%j%klkKMK%km%%kjLLKJmlJJK%%jJjlLJ%%%jlkJJ%KK%jjL
-45906A63JJj%%kl%KKjj%jjJKKJ%kjJ%%%jk%J%lkJK%J%jJ%j%Klk%j%L%jkKMLJ%kjjjkj%JJ
-45839A59l%J%kjL%jJj%KJjK%%%kJJ%j%%%%j%%JJ%J%%JJkmkLJKJKJ%mjK%%jJlkJMJjj%jJj
-45772A60%jLKjj%%kkMMjllKOKmkJJl%Kjjjl%Kk%JJj%jj%jkLKjjL%JKklJJKJlJj%k%jJLJJ
-45705A63jllkjMJ%JJKk%KjKlkJ%JJKK%mkJ%jjJ%j%KJKJj%%%%lj%JjJKkjjJKK%kJJ%jml%J
-45638A56KL%lj%jjjJMJljJjKKm%jLM%%j%j%jJKjjkjjjJKJkjK%kJJ%KjKlnJK%m%NLJlkK%%
-45571A58%KJKJmjJKjlkJjJK%%jKkkKKJjk%%k%jljMJKL%%%%JK%jkJJKjkjj%%jkK%JJj%J%K
-45504A63%jkKKJ%l%JJljk%KJjK%jjK%lkjJ%%%%Kj%JJ%j%kJKK%jkjJ%j%J%kJjJKL%jjk%jj
-45437A57ljKK%K%%%j%jljL%jKKJJjljJ%lKMKJJkjJkjlk%%%jJ%LJ%jKj%JJk%LJ%kj%Jjjjj
-45370A56LLjjk%K%%JM%lkJ%%KJkjjjk%NJkkk%KLJkk%%kjKKjkj%JjJLMJl%Jj%ljj%JlJML%
-45303A63kjJkk%%JkkjK%jjj%JJKJJKjjkj%KLkj%kJJk%ljjKKJjJLJLKjml%jjJ%K%L%JKlkl
-45236A55j%KL%mkJKLJKkjJ%mjljLO%KjlkjJjjjLK%kjLJl%J%KJ%Lj%Jj%kj%jjjJJJJjllLM
-45169A60%jKkmjJJKKjj%J%ljJJKJk%%%j%KkJMjk%L%jjlkJ%JjkjjJKKJ%kK%kKJkl%J%k%%%
-45102A53%NJjk%jJMklJKjJ%%JjjjJKJl%%%%KJkkKjJ%jJK%lkJKjkjKMJmm%%%JkKKkjJL%lj
-45035A53KJk%JJLJ%kk%%%llMJJJJjjjLK%jjkJkk%KJKJjMKkkkJKkjk%%jKLLjlkjKJkJ%%%J
-44968A59%%%%j%J%ljjJ%JJKJ%%%%%Mkj%%JKjlj%kmkJJJjLMj%%j%%klJNJljJJjkJ%j%%J%K
-44901A58Kj%%kKJkJJ%JljJjj%kJJjj%J%jjJJKJljKJ%%JjJJjjJjJJ%%lkjKLKN%jJnk%LJlk
-44834A57JJJ%jjJjlJj%%KNjljKjljK%%JjkJJJLJllkKL%%jk%JJJMJlmjMJnjJjkJMK%ll%L%
-44767A56jJ%%%JKJjljLK%jjlJK%KKjmkJKjljJjKJkkJJJKJjKJ%jj%%j%j%JJKJlj%jkJL%jk
-44700A55kJMJjjkj%%MLll%LLJllkKLJ%kjkl%LKjjJL%k%%k%kKK%kjJJjj%kKLJJjj%Jkk%jj
-44633A52%LJj%kkK%JLJj%J%%jllKKMJjjkkJJ%%JJm%L%jjJ%kl%KMKlkJJJk%L%%jjjJjJJK%
-44566A59%Jj%jJJ%Jjj%lm%LLjj%%%jjJKJJ%kk%JljJJKK%%jlj%J%lJLKJLJklkJJ%kJjJ%Jl
-44499A54kKK%KkjjjJ%J%%kj%LJJjjKLK%kj%j%jJ%%Jk%k%Jj%J%%KKKjjlkJ%%KJ%jk%jkj%J
-44432A53KKJ%%Kjjj%KmkKjJ%kkl%jJLKJKjkJ%%M%%JJ%mkJ%J%%k%JJLkjJl%KJ%J%jKKklJJ
-44365A58Jkjj%%%%kK%mKJ%LNJlk%jkjml%LjJ%lKMj%%jjK%%N%jKjmklJ%LJjJj%KjLLJlmkJ
-44298A52J%JLKkjkjJK%JLjmJK%KJ%lkk%JJjJ%KLKJln%KjJj%lj%%%%KjjkkJ%LJJ%%MKJjlk
-44231A56kJJjJJlJKJKjjjkj%jKLkj%%%%%j%j%%JKJkk%KJj%kk%KKjJMlkjj%JL%%JkkkjJLj
-44164A53KJkJk%JJK%JJl%j%%jLj%%J%jJjj%jkJJJJkj%%%JKJlJjjkkJLM%j%jjkjJKjK%jJ%
-44097A55j%JjjJKjJ%kJklKJ%%j%%KN%mjjL%jLLlkk%J%J%%klJLK%j%j%JJ%kj%JJjjj%%Jj%
-44030A53%J%KJj%k%JjJJpmJOKj%%JJj%%llJJJkjKJJ%KJ%ljJK%jJ%kLLkkJ%Jkk%%%JjKjJk
-43963A52j%KLJjkkJKK%jk%llKkjLMJJjkkKM%kjj%%Jj%JjJJKJml%KJJJj%J%kjk%j%KjJKL%
-43896A57%j%k%kjMK%KkmKKklkj%JLMkkJj%JJJKJjlmlKMKJm%JJ%JJJ%jm%Kl%jkjJLKJKJ%k
-43829A56%j%kjJKL%l%%%%kkKJ%jjjKLmlKKJK%%jJjJjkjjjjkjKKKjjKKJJ%jJjlkJJj%Kkjj
-43762A49jJJJ%KK%jjl%J%%%%JLLJ%%njjmjJKKjj%KKjkLJk%KklkJKj%JLjjKKkj%k%K%JkkK
-43695A52JmJJj%%LK%%Jkl%MKllmkJLJJL%jklKLMJ%kjJkkKkjjJjJ%jJJJ%KLLJjnk%jKJ%kj
-43628A53%KJkJKjlk%JjJJjKK%ljK%kkmKN%jK%jJLKkjlj%%%kK%j%%jMMlnl%JMK%jj%JJkk%
-43561A50%JJJ%%KjllkJKK%%J%J%jKJjlKJjj%L%kJjkj%KKkjj%NLjJjk%%KJjJjjjkJJJJlj%
-43494A53jlmJLJ%Jjl%LL%JJjJ%jKJjk%%lkLk%KjJLJ%l%jJKjj%kmJK%K%%jJK%jlKL%kjJ%%
-43427A53K%j%jjjjjK%%Jl%L%j%jjLK%%jj%KKKk%mk%%%JLJKjjjjKJ%jjJjjjkjJKKJkJ%%Kk
-43360A54mjKJj%Jj%JkJKJjLJkkjK%JjmM%j%kMKljjl%KLjkj%%%kJJ%jjk%JKK%jJjjJKJj%J
-43293A53jKjkj%KJ%jjJJ%l%%JKLj%Kj%JknjJJJKkkLKJJkjKkm%JKkjJJJKJ%kjJJjlkj%JKj
-43226A50k%%JKJ%JK%mjKKjKjK%%jl%JLJ%kkjj%KJjjKJklKJjjKJjllK%JJjkJJKj%%jKjjJK
-43159A53jjJk%KKjlkJJJjmJKJ%J%l%J%jJkjKKk%%KMkljJLJjkK%j%L%jk%kK%j%m%MJ%jJJJ
-43092A53kkjKJ%J%jJ%KK%kj%JK%mjKLJ%jkjkjJKJ%%jjlKLjm%jKKjjJKJjljJKJ%kj%LjjKj
-43025A52jJJll%K%%KKKjjmk%Mjk%KJjk%%KMJkJJk%Kjjj%jjJ%%KJkk%JJJ%%kk%J%jjJJ%Kj
-42958A51Jjjjk%LJj%jJL%jKK%lJJjJ%lKJ%jjjkk%K%JjJjjKkjjJK%Kjj%KJjlkKJ%JkKLJkj
-42891A52%%J%Jjkjj%j%NklJ%j%%JJjL%kljMJ%LjjJjk%j%JK%%jkKJ%%%Kk%%%jjlj%J%%%j%
-42824A46%%KKj%%mJLKk%JJjJKkmjJKjjJ%JJJJkkJJKj%k%J%%J%l%%KKKJmjK%lKKnkKKJK%m
-42757A49k%JMk%JjljMMKjjjLJkkk%%mkJL%KJJJJjj%%%jj%jJ%LJljKl%JlJL%kkjLjjjlJL%
-42690A48jLLj%K%JjkjJJl%%%j%%jJK%JLjmkL%k%kjKjLJ%%j%%K%lkJLKkkjJ%jjkJKJjkLMk
-42623A51%JjkmJLLJm%JJL%JJJlm%JlJJjkJKLKJ%%klljJLJjk%KkjK%jKOJljKjl%kjLJ%Lj%
-42556A55L%mkJJjkkJJKKkljJKKjKJljkjklJKkKKJJjjk%KJ%jJJ%mlKL%Kk%KKjjJ%%%kJjkJ
-42489A49J%JJkjj%Jjj%KLJjjJJ%ljKJ%K%jJjj%LjjlJ%kj%kjK%LJk%%%kKKl%jK%jJk%L%%%
-42422A50%kjK%%JJj%kKJJjk%JJ%%JlkjjjKKJJ%jjkjJJJLKk%kkJ%Jjk%KKKJkjj%J%%KjJkk
-42355A48KJ%%jkkkLLkKjjJjKl%%J%jJKkkLLJj%j%j%K%J%jKkljKJkLKJkmJKjj%%jMMjkKJl
-42288A54jkj%%%%%jKjj%j%JJK%%k%Kkk%J%KkKLjjJKjl%jjjJ%jk%jK%%NjkjKKKllJ%KJ%k%
-42221A50%KJ%%jkkKK%J%kl%JjJ%jjKMjKkjJjj%LKljJ%k%JJjjl%J%Jj%klJ%LJLjjjjKj%%j
-42154A47kJ%J%%jJJJKjk%%kJKJKJjkKjjJ%%jkmkKKKM%jmkKjJJkjJLLjmJ%%Jj%J%%%JjkjK
-42087A48Jk%%K%jkJ%jKLJ%%JJjjJKkj%jkKjn%JJJljJJ%JJL%kJ%JJkk%KjjLj%JjjJJJ%kJK
-42020A53%jjnjjLJj%K%%j%Lkj%%J%k%KjJKMjk%j%JKKkk%%kj%JjKjkKJl%K%%kjKJL%kkjMJ
-41953A53kJKkkllKJMJjJJj%J%k%mlNK%JJ%jjkkjLJkKLkn%L%jJJ%%JLJkKJ%jkkjKjjJjk%%
-41886A48LkjLKJllJJjjJJjj%%JJkjJJjm%KjKKJ%JK%%k%j%JKjjjjljLJJ%kLJnJJm%Jj%jJL
-41819A48%JJJjK%mjL%%%JLjlk%%%l%jKK%jJkk%%KMJJjl%jk%%%KLJ%%JjjkJJKjJL%%kkkmJ
-41752A46LL%%%JJJjkKjkJJj%%%JKjklKJjj%jJ%jJ%lk%%LKKKjkk%JjJJJ%%j%%jkjJKk%%JJ
-41685A50%%JJJJkk%kjKKL%k%kllK%jMjjkKJJLKkjk%J%%LkjjjJJ%JK%jmJ%jjj%JJJkJM%jL
-41618A54jk%jm%LJjJLljjllKMjJjjj%KKj%LjJjjlJLJjJ%l%j%NJlJKJ%lm%%%k%K%LKj%j%k
-41551A48jJ%jj%KK%j%jJ%%lkLJj%L%KJ%kmKjkj%KKJjJLKklJK%J%j%%kjkj%kjLL%J%kljKj
-41484A46%N%%%jklKL%LjjKJj%jJ%jkjKjjK%jJjmjMPjj%JLllJkk%J%jkJJmlKLjJK%j%JK%%
-41417A51%L%k%lj%MN%kjklkJKJ%%j%K%kmjJJL%jLL%lkkJ%%jjJKjkjKLkjJj%%kJJjll%%J%
-41350A42jKOJkj%JLKJJljlJjj%%J%KJ%kkJj%kKLlkl%KLLkk%LJKK%jkj%%k%LklJ%KK%l%%K
-41283A50JJJjjJ%KJ%KkJ%%lkJjjjj%jk%k%MJ%jjLjj%J%MklKK%%%KJl%JkjjJjj%JjJ%KJjM
-41216A54%%k%j%jjjLKj%%%K%kJ%jLJll%Jjjj%kjKKJJ%%JJ%%jJ%k%%jjkjJ%%jJJJJ%K%kjJ
-41149A50lkJK%jKJLJkk%jJJk%J%%JK%jJKJjkkk%%KJ%ll%kKK%jKJLJjk%MJ%klJJ%KKjll%%
-41082A50%KK%jJK%%lm%Kjk%K%KKkkJkljJK%l%K%%LJ%JJK%jj%mjKj%KLJ%%%kjjkJ%jj%Jjj
-41015A47%jlJKJ%LKJj%%J%j%kk%JJjlJKJkLKkkkJkK%KLkjjmkJKJ%%JJ%KkKKkk%J%jMKknk
-40948A46%%%kkLLKLJ%J%LkmkJKJJj%%Jl%MJjm%JJKlmjJ%KkJ%j%JJkjjJKjkJkjJMMkljjKL
-40881A52KkJKjkjjkKJ%jjJKJ%J%jmj%KM%kl%%%jJJJJjljLKLJjjjlkJJJjKjlJLJ%j%%%kl%
-40814A47KJk%j%%K%j%%%jjLJlLL%j%JJ%lJkjL%jjjMJl%J%jJ%jJj%KM%kjj%%JjJKKlkkkLM
-40747A56jjkk%jljJLKKJklkJLJjJ%Jk%%jkJJjj%LJ%KLlmkJ%KLjK%ml%KJJ%%JjjjKJJkjKj
-40680A52j%k%K%kkj%%JK%jKKjjjjJKjJLjknl%%JJLk%Jk%L%jjLJjKJjkl%LKjJK%lj%%Jkjj
-40613A46JJJJJk%JJJ%Jj%K%l%%jJJKJlklJMJkJJjjkJLkjKJjjJ%%j%jkJL%%jkkkjkjKK%Kk
-40546A45%LLJ%J%lJKjlJLKl%%%%LJkjj%jjlkKLKK%%jKjm%%%LkmjLjkKJMMJJjllJJKJkj%k
-40479A52l%%JjJKKjk%Jjkjk%JLjkkJJMLJ%jjkmjLK%MJllJM%jJkj%kj%K%j%jJJj%KKJ%%lj
-40412A51Kkj%JJk%kJKJJkjKLJj%jjmkKL%JjljjJJ%%J%JLjljjJJL%jj%LM%j%ljjkJJ%kkK%
-40345A50%%klKNKj%kKMkJJJkljL%kjkjJKJJjjj%KJ%mmLLJKjJklK%jJ%%j%JklK%JJ%j%JK%
-40278A53JjljJJlk%Kj%JJJJkjKKljJ%JJJJ%%kJJJJJkkkJKK%jJ%k%KjlkK%K%JJkklJK%jjk
-40211A47%KNJj%njJJJJK%jljJk%JjJLJ%J%%Jk%jkjJ%%KKJ%jj%%jJ%%llKJ%LJJJk%Kl%Jl%
-40144A51%JK%jj%%jJJjkkKJJLkljJ%KJjKJkKll%JJ%%JJjJJJjJjjL%jj%jKL%jj%L%nk%jk%
-40077A49Kjj%%LJKK%Kkkj%Kklj%K%J%jM%j%J%J%jmjNjJ%j%%%%kj%%JJ%jJJJjj%J%%lll%L
-40010A49LKJK%kjJJKjljk%JJ%JjjJ%JkKK%k%%%JjJJJKk%JJ%JJ%%lkjk%j%L%%%%kjjJJ%jl
-39943A49%Kk%JJM%%J%ll%J%llKNK%%%%j%%LKj%jJJJ%jkJj%Kk%jl%k%KKJkl%LkLJjLM%kjj
-39876A57%lk%j%%KLkkJKLjjjjlJK%%jjjJJLJjJkljKkjLJkk%LJJKkkKjJJjkJK%kkkkLOKjJ
-39809A59%l%JJkljL%%lLLlllJK%kJ%j%KjK%jJJjJJjjjKJlj%LJKjJJK%jJ%kjJ%J%j%kl%Lk
-39742A54%jJKK%lJJ%JkkK%jmkJKLJk%%jJ%%%lk%KJ%jLJjJLJklj%KjkKLJklJK%kj%%JJLJJ
-39675A60JKkJknnKJK%jkLKljlJKLJjM%jLkjkkjKMkljM%jJj%%lLKk%klKLkJJ%%jj%%%JJK%
-39608A59%jj%KjkJJJJJKjj%%Kj%kjkkKLk%%J%JkkjKKJjK%j%JkjkjKLjkj%j%%JJ%jJKL%kl
-39541A57JL%jj%Jkj%jK%JJk%KLJnlKKj%%%JJm%J%%Kjk%%J%k%j%LLk%Ljl%J%kJJjj%J%J%K
-39474A61L%%%k%kkjKKjJ%kkj%Jk%L%JjkKKJJj%j%JnkJK%%J%%%Kj%%JJkkKJl%%KLJ%%%jJj
-39407A62kJ%%KJKjkjlmkLKJ%Kjj%KKJJJJllKJjljKj%K%jJ%MjkjjJl%%JjjLK%lmLKKkk%KJ
-39340A62%JKkolMJMKJlkjjkKJKjKJkkjJLjJJ%%ljKJj%JJkj%JJJJjk%Kj%%%kjJKLjjjJ%kk
-39273A60K%j%J%%KjljjjLLJkljJJJM%%jlj%%%JKKklKK%%J%kl%%%%%j%LjkLJ%K%lj%%%Kk%
-39206A61KjJJjjKK%kjJj%%jJKkk%K%ljK%JkjK%KJ%LJkkKKJlJj%%%Jk%JjjkjKJj%J%jJJkj
-39139A62KKkjKLKjkjJjkKjJJJk%MjkjjkJKJJJjkjKl%J%JjJLjjJK%jJJkl%J%J%JKjJjmL%m
-39072A65kjJOJ%JjmkjJ%JL%jjJ%%jJ%%%KllJKJKJjjjjj%Jkj%jKK%JlkJjLKKjJ%%jkKk%MK
-39005A72jjllK%%JlkJJ%j%LKJj%JK%%j%jJjJj%jJ%KKkK%jl%jjJk%jKJKJkkJLKjj%J%j%jL
-38938A73JlmjNLjm%JjKKj%jkJ%lkJJL%KjlKK%Jjl%jJ%%jLJj%KJjj%kj%kJJj%JMj%kljJJL
-38871A71J%Kk%JmjJJ%j%%JJjjJKKL%mkJKjlJKJjj%JjJKj%j%jl%%LL%mlLK%J%kj%LJjkjJ%
-38804A72kJk%KK%klJLKMJ%jJ%mlj%%jkJMj%K%jJjj%%%JJl%j%JK%kJLk%jJJKJ%K%k%LKljl
-38737A75kK%jkjjJjJ%LJl%L%kJJk%L%JJ%kJJJjK%kjjkj%kjNJj%K%j%%%%K%mlJJMKjjJkjK
-38670A77kkJMJJJkkj%kJJK%jmkJN%jJ%JJkKJklJKJJ%%J%k%jkkLjjJj%KL%j%jkjljLKjJ%J
-38603A77%J%J%kJjjkLL%%KKJjkj%%kjj%%jK%Jjl%LllK%%LJkLLjj%KJljJlkjK%j%jj%MLlk
-38536A75jNK%%jjK%kkJJkKJ%jLjkjJJJKJjjjK%JlmJjkK%kJK%J%JK%l%%k%LK%%jJK%lm%L%
-38469A80klj%JJ%NK%JLjjkkJ%JkjL%j%J%kk%JKKlkj%KLL%ljK%J%%KJjj%%jkjJJJ%jJj%Mj
-38402A87mJKlkLJ%J%k%kjjLK%Jlj%%kk%NJJ%jmJJ%Kj%%kjL%j%%jjjKLKLjkkjk%JjjKK%J%
-38335A85%jj%LK%lKKj%k%kjm%MJ%%k%%%%Jj%%JKJjkjJ%jJLkjJkJN%j%%%jJ%jjjlL%kJJjj
-38268A82kJ%jKJ%j%%JJkkj%%KLjkKM%kjkJkjJJKJkKJJkj%KJ%JjkkjKKjk%jjKJ%jJ%L%%Kj
-38201A88jKjkjjjjLLjlJL%njJjj%KMjk%%ljj%K%JK%kkj%KJ%j%kJKjJ%jKJK%j%kjKJJ%Jkk
-38134A83lJJmjLJJljJKKLk%%kJjlkLKjK%jmlMK%Kjj%jKJjk%jMKk%j%%jK%llJLK%kkLKkk%
-38067A80JjlKJjJJJJKjk%LjJ%mJJkJJKLjmjJ%Kjjk%%kKJ%jJ%JJjlLKklkjjJLJkjJKJ%%jj
-38000A80jlLM%j%%kl%KOJm%Jjk%%%jJJ%%KjkLLjlj%%MjKknJ%k%JK%%KjJJljK%ljJjKjjKK
-37933A82Jj%klKLlkJJ%%Kk%jKLjJjKKmmlKLj%%JkkJNlkJ%KjkJJ%K%kjLJ%jjJKjkmj%%KJJ
-37866A79%j%JKjkjL%jlJKJj%j%j%kj%Jjj%%KLLKkjjk%jkJjjKKJjj%JNK%jjjkkK%%JkklK%
-37799A75KJ%JJJkl%Kkl%KJJKKkkllJ%JKjk%MNKkj%jJjjLlm%KJj%%%%K%kJ%jjJkjkK%j%j%
-37732A71LJ%%%JjjKJ%JklK%jK%%%k%jJ%Jkl%%jKLjJLKkj%kjjKJj%JJjjJ%%kkKKJkk%j%Jj
-37665A71KKK%JjmJKjj%j%K%Jjlj%jjKK%jjkkJLLJjkKLjjjk%%%jjjjJJ%KKj%%kjJ%KljK%%
-37598A71LJ%Jmlj%Ljk%%jMLl%jk%kjJjJMLjkkLJlnKLKj%%jKkjJ%jKKkkjJ%JJk%MmlKLKj%
-37531A71Jk%Jjl%KKLJlk%%Jjkk%MJkjkKJjmjLJjJMjljKKjJJk%J%jk%J%j%%jJKK%%lmJLL%
-37464A71kj%%jJjjjk%%L%jjkjKNJmJKj%jljkk%%KK%l%MNKjjm%MLjjKjkJ%%j%jkJJJKjllk
-37397A61JL%kk%%jKj%%JJj%%kJLJJK%kjjJm%JJ%k%KKJ%JJ%kjjJjkkKJ%JKjJ%K%k%kjjkKM
-37330A66j%Jk%Lkk%%jjJKK%l%Jk%L%jKj%kJJjjj%%JjlJKJjjJkjJLjkj%jKLJjjKJjlKK%Jl
-37263A63k%jJJJLJkljjKJ%j%%%Jj%jj%K%%%%L%%JjJljlkNKkl%%L%j%%kj%LJ%jjjjJjJlJM
-37196A61KJkk%KLLll%%Kjjkk%%KKj%j%JjJJ%J%lJJ%Jk%JJ%jkLj%JkkMJ%%%j%%jkK%k%%%j
-37129A59jJJJ%mjL%kj%JJJmjJJ%KJLKj%k%j%KjlKJlkj%KjKMJjlJJkjJJj%%%J%Kkjj%JKKk
-37062A61JK%%k%kkJkjJJ%%K%jJ%%jjKKMjokm%MJkkJJkjKLKLJ%jmkJKM%kkJ%k%Jjj%KLk%%
-36995A61%%k%jJl%N%lkljJMJjj%j%JJjJL%%kJ%JJKm%Ljj%%%lk%%%kjKK%KKkk%%jKKjkJk%
-36928A55KKJjJkkkJKj%k%%%jkJLKKljJlJL%kjJ%JK%J%j%J%%l%%mk%MjjKKKjjJLj%lJJ%%j
-36861A57K%%%%%jj%kkj%%JLKkkjj%LKKkk%%JL%kkl%%jjj%KJKLKJkjjJJjlJ%m%KjJJ%%KlJ
-36794A54KjJ%%jjJJKL%jk%jkkkKj%LlJJ%LKk%kjJNJkjJ%klkKJjkj%jJL%jJJm%KJjk%JKj%
-36727A53jJK%kJKJ%%l%Lk%%jkJJJJjjjjkJKL%j%kJKj%jjjJJJkk%KJjKK%%Kjk%jj%L%%kJK
-36660A58JjjJLllmkKKklJKJJJj%JKJl%Jjj%k%J%kJkJLKJl%%JjjL%lkk%L%%LKJjljKklLjk
-36593A49Jjlj%K%jJL%m%KJJNKkjkjj%kKKKk%J%JJ%jjkj%KL%Jjl%JK%J%kJkj%Jl%MMJ%%Kl
-36526A58njL%l%JK%jl%Kj%JKKkklLL%l%Jj%Jj%JLJklkJjLKjj%Jm%Kj%JkmJKJK%jjk%jkLN
-36459A54%j%LLnmK%JJ%jJKJk%%lljJjjLMkJkkjjjkJJjjJJKKJ%jK%kjj%%%K%jK%%%%j%%%j
-36392A49jj%KMJmljlKKKJJ%kjKLkk%%LJmj%j%%jkKKJLJ%%jKJJj%j%jj%L%kjJ%%%Ljlk%j%
-36325A49K%jJjjjjJLkjLKKljjjKjJJkjJJjk%J%JKJ%K%omjLLKj%j%JjKjKj%kjjmKMJJ%llJ
-36258A47%Jj%MJJJjkm%J%%KjjKjjJlj%JJ%KJJ%j%%J%KjkjkJJ%KJjJ%kjj%l%KK%%KLj%K%j
-36191A54%kmmJ%KKJJ%kKJj%%jJJj%K%ll%LJ%%%knkLKKJkkjJJLJ%jjkKLj%J%njKMJ%%Jkk%
-36124A50k%KJlJMJJjkkk%KJkjjJjjkJLkjJL%l%Jj%%JLJJLLjlk%jljJ%Kl%MJ%JKjjjKLmkl
-36057A48mJJMKJjKKjlJjjj%%kJMJljkLJ%mKLjkKJ%lkKJk%%JK%l%%k%K%jkJ%%KLjk%JK%l%
-35990A49%%JJkjjKK%Jjjj%%KjkkjKjj%K%%Jjk%kKL%%%KKj%kkjJkjJJKjkk%LKJJMMkkmlLK
-35923A52%KkJJKklk%%%L%jjk%%KJLJkkj%kkjJJK%k%jjJKjJJjk%J%JL%jkjJJjl%JJLJK%kk
-35856A49jLOJkmmjklJLjJKJjm%LJNKkm%j%MKjmJjml%KKJKJJjk%jK%l%KLJK%k%%%%k%%JJ%
-35789A52JK%kJJkj%jjj%%KkK%%LjkJ%lKKKL%kkkmj%K%%JKjjljL%kjLJjjKKJJjk%km%J%k%
-35722A44LN%%jj%%jJ%mkKJJjk%KKk%KLJ%j%%Jkj%jJjmJK%j%kjJJjKJL%%k%KJj%jKKjml%j
-35655A45%KLKkklkJ%KM%JJj%lkjjL%kJjjjLLkjjjJK%k%Jk%KLK%kj%%MLkmlJJl%k%MK%Kkk
-35588A47KJJ%kkjJ%KJ%%lmj%LLLjm%KJjjMJjk%%l%Jk%%%%%%JJJ%%%kkk%MJjJJJm%KjjjJ%
-35521A45k%j%L%JJJJkJKKJj%jJMjnl%jk%KJMMJmlkjkj%K%JLJklJL%K%k%jJKk%KJlkKjJkk
-35454A45%%jJjKJKjk%jKJl%JKLJll%K%JJ%%lm%JJKJJjJ%%%lm%LML%jmjjjkkN%%KKJ%mj%J
-35387A46JjJJJj%%jKJjm%JJ%j%%JJKkm%KljjJJK%K%kj%%LKjK%%KklJJkkJLK%j%%lkjJJJk
-35320A45jkkJNLjj%jKK%k%J%mkMLJ%kmk%j%%LJ%j%jJ%L%mkJK%ljLJJJj%KK%kjjLJjJjjLK
-35253A53lmJJKjjKjKlljJJk%%jKKjJJJJjl%M%%%%%%JjjKJJKlKKkkjjjKJJJ%JkkjJkkj%K%
-35186A48jjnjKLM%lJk%LLjlK%jj%JJK%j%jlkjJ%%%M%k%JJ%%JJk%kKLJljKJjlK%jjJJ%%jJ
-35119A49LlnjMK%J%kljKjljKK%jj%J%JK%%%J%J%JJkjjkKJllKL%%kjlJKKjj%Kjl%L%%kj%J
-35052A43K%%KJjjJkJL%ljkjJjj%KLK%Jkj%kKMjkjk%LLMJkk%%j%kmjJKJjjJ%%JJKLlljjkJ
-34985A44Kj%JJKJllLJJ%JJJjmkj%%J%j%JJLLjljJkjJjJK%jmJ%KJjjK%JKkkkkkJKJKNL%n%
-34918A49kjJjj%j%%JLJl%%Jl%J%JJJ%jJKJ%kk%KJk%jK%j%lJJ%LjkjJLj%Jj%KLJljjJ%Kj%
-34851A52J%Jj%jKJ%%%Jjk%JJKJJjjjjJjm%%k%LLJjmjLJJj%jkKMK%k%%%K%KJmlKKJL%kKLk
-34784A64LJJ%LLMLLJKMKONLONLNNJLLKLKK%%kkJnpokklmmloj0pjllnmKjl%%jJj%j%jkkm%
-34718A57Jlj%jkJJjJjjj%JKJjj%J%JmjK%jJ%KK%k%jJjlkjj%KJL%J%Jjk%KMKjlkL%K%mJJj
-34651A54jjl%%%JKJjKkl%KLjJJKJlkj%jjL%kKjKj%K%%J%l%L%%jjjjj%j%JJ%kjjkJK%LJnL
-34584A51JllKKLLjmjJjJkkjj%MLj%JjlkKLJ%j%j%kkkJ%KkjKKKKjn%KJljj%J%J%JL%Kj%jj
-34517A49lK%Jlk%jMJ%%%jJjJJkJMJkmkL%%KJjjkkjKKjJ%jKJj%jkk%%%L%JKjkl%J%JjKJk%
-34450A46K%J%KJkKjjmkJK%%J%%k%KMjlk%jJJKJkj%mj%KJK%Jjj%LkjMKk%Jk%jllLJJKJK%%
-34383A52Jjml%JKj%J%j%kjJ%J%ljJOkkLKl%JJk%J%kKkjKK%lk%MJ%JJKk%%%LJmk%%LJjkkl
-34316A45%JL%%%j%jJKjjkjLLk%jkljNMJj%JJlj%jJk%L%jj%Kjl%%jjMJKjj%J%%kjk%%j%L%
-34249A47%kj%jKK%%j%kKK%KJkjKkkJKK%kJKK%lmjKj%k%lJLJ%kkKJ%KMjkk%JKJJ%kj%%%k%
-34182A47%JJjkjJ%%j%K%%Kj%KJk%%J%%%%jkkJ%%kKKjKK%%ll%kjKKL%%Jlkj%K%KKJJ%jj%j
-34115A49k%jjjKJ%kkJK%KJJ%%KJlkjJ%JKjKkk%JkJ%lKNJJJj%KkmJMLJ%j%%kJJkJjjkj%jJ
-34048A52jJKMkkj%%klJ%j%JL%LKj%jkkjkKK%%%J%%kjjmkJJjJJJJj%KKkj%LLjlkkJ%JjjJl
-33981A44JLJjjkKLJjlk%jJ%j%KJkJJk%LJ%%l%KjjKKjjKjmKJ%%jjJjk%Jj%JJJ%Jj%j%JjjM
-33914A49j%jjJKkkjj%%%K%lkJJ%JKKKKJjkkjK%K%%jmKNKljl%J%%jKJ%jkjKjJJ%%%j%jjK%
-33847A48Kjl%%%J%jkjJL%J%jKjj%j%k%jjKKJJ%jlJLj%%kj%K%J%k%kJMKjmJLk%JjjJ%jKjj
-33780A46JJKl%L%jkljMLkJjjjkJ%%K%kkK%JjJK%JK%k%K%jk%Kjk%L%kjJJJ%jn%KJj%LL%ml
-33713A45lJKJKJ%jkKKj%kJJK%kll%JKKKlj%%jJkjJjKK%jjKJlj%J%%Lj%jkKJkk%K%ljKKK%
-33646A47kJ%kjJLk%JkljJLLLk%%JjJjj%kl%JJJJJjj%KJ%KjjkkJj%JL%%Jjlj%%LK%jom%KK
-33579A42KJ%%k%KJjjJKJLKjlj%LJjLkmkKjj%jk%jMJkj%KKjJ%kKJkjK%kkJJ%JJ%%%%jkkKK
-33512A47KK%mjj%%jJ%LKK%kkJkjjKJj%JkJkjKKk%JjlKJJJjjJjjJMJjkklj%KKjk%Lj%%%JK
-33445A48%%%jJKJJ%j%lkkjJ%%K%%%JK%%j%jKJ%KkkkmkJKLLjlk%KjJJJlj%JjJjJLNLlmkK%
-33378A48jj%jJjJJJ%%%K%JJj%%lj%jjKj%kkMJJKmljLLJjjmJJJ%%KJ%K%k%kj%k%KJ%l%MJ%
-33311A49j%KjkjlkKLKkjKKklJKJJjl%%KJjLK%LJJkl%JJlj%%kjkJJK%j%%Lklk%J%JljJJJj
-33244A44jKMKlJKlkljL%k%%J%jKKkJj%J%kkjJL%ljLMK%%kj%ljK%KKkjKkjJJ%j%J%%Kkjkj
-33177A43KjJJj%JkKLKJkljJJ%JjJ%k%j%KklLLJk%LM%klkkj%%jL%K%jjKL%mjJkjk%JJJjJK
-33110A48%jK%kJ%jkjK%jkK%jLMJmkkmKKKKLJjmkJJM%jjjJL%J%%llJJKj%%%jm%%JJ%j%%J%
-33043A47j%%KJ%Jjj%jJj%JjjJkJJjk%MLkJM%ljkjjJj%K%%%%k%JJLJlmjLKK%k%jJj%Jj%Kk
-32976A48KJkJkjJKLjMKkl%%JJkkJJmk%J%%JjjlJK%%%jk%%lkLNJkj%K%kKJJLJJlkkJ%K%Kj
-32909A51JKk%kK%kmjJKKj%l%KJJjJj%jjJjkJLM%mjJjJKjk%L%%JkjkJM%jklj%J%klKK%%JL
-32842A49L%mJK%%j%J%jjjJj%%l%JJJKk%KkjjKKL%l%k%JjjjjJJLkjj%%%j%lJLKKLll%L%lj
-32775A46kJLj%KJJ%JJ%Jkj%%%%jkj%j%kJJ%n%NMKK%nlJ%Jjj%%JllKKLJl%J%m%M%K%mjKkj
-32708A43KL%jLJkl%%%%j%%j%KKjJJK%ljJKJKjl%J%ljJ%J%ljJ%JKJJj%K%JkjmKJJJk%JKJk
-32641A50ml%MK%KJjkkK%jkJLJjlj%LKmjK%lk%jKLJjK%kk%K%kJK%Jl%%J%%LJjJ%j%J%k%jl
-32574A45kJ%jJJNMk%JkjkmjJ%JL%j%kLjkLj%JJ%%J%kjKjJ%%LjJj%%JjmLKjk%KKjj%kjkJj
-32507A46%JLK%l%M%lkKJKkJJkjlkjKJJ%%kK%kK%Jjj%jk%JJJK%kJ%LJlk%KJj%KkkLLLkmlk
-32440A45JjJLjkjJj%LjkML%Jjj%KKlkjj%%J%KJJ%lkJKL%kl%J%k%%JJkj%MLJJj%jjjjk%Jj
-32373A49lJL%%llLN%o%JJJjJJKkljL%KJjk%kj%JNJ%M%llm%KJKKJkkJ%%jJlkJKK%JJ%%JJk
-32306A54lj%J%KkkKJ%%lkJK%%kJ%%K%JJJj%Jl%j%KJjljLMkk%J%kK%K%j%kkLLjjjk%%jKK%
-32239A53klJkj%kjKJKKKJKJkllM%KJlmkJ%%KK%JjJJJ%%j%KJljljJjj%%%L%kjJjKM%%j%JJ
-32172A54JlmML%jjJj%J%%%%kkkKLLk%%JmkJJ%KljJj%%J%%K%%J%l%JJkk%ML%j%%jJ%Kll%K
-32105A52k%Kkk%J%%LKKljJJkjjJ%JJmmKL%kl%JK%j%%%%jjLJ%kKLJljJL%kjkkMJ%ljKLKkk
-32038A50jjJ%jJk%%KM%%kj%%M%l%KJkjJ%J%%%J%%jkm%%%%%KLKJjlKJllLJ%%J%%jjLKjkjJ
-31971A53%kk%KJ%JJjJJm%jjJLjlk%LLKjjj%%lkkJKOKJkljKKJjJKj%l%%JkJ%kJJKJ%l%KL%
-31904A59mJKkjJK%jkK%kkj%%%JlKKkLLjl%j%JKkjJJ%%%%k%kjkjJ%LKJjJJk%jjJJjjJj%%J
-31837A52J%kj%%j%KKjkkJJJJjJJ%LKjk%kmLJk%JJLjkJL%j%JKjjk%jmKKkkjkKJKKJJjkjKJ
-31770A55kkKJkljJJ%J%jkLKK%kk%kKK%jj%J%j%%KJjJjj%jKLjmjJK%jk%JJJJJkjjJLKJJjk
-31703A56Jkkjj%jJMKk%kjjLJJJljjjJjKjljK%KJlJ%%jJJ%%K%%jJLJml%JK%%JJkjJjlLLJ%
-31636A57%kkk%%JjLM%kJk%K%kjjjj%JKJ%%%KjmjjJJ%%Jjkj%jJ%KLL%l%%J%%lJLKK%kkj%%
-31569A55%jJLjnlkj%LKjjJJ%kJMLJkjj%jkjkJLJjLLjll%JJkJL%kjJ%Ljj%Jl%jjJLKkjJKJ
-31502A57%kljKJ%JjkkKK%%jk%KJJ%%Jkj%%%kKJJLknlKJ%KjJ%jK%%kj%%KJkjJJjjKKj%%Kj
-31435A55kjj%jJJj%jkLKJ%JkkJNKj%%lj%JjlKKkkjLM%mkKKKJkm%JjjJLKJ%ljjj%%%Kjm%K
-31368A51jKK%%J%%Ljjk%K%jKJj%J%kjjkKKJkl%KJK%%%Kj%j%J%K%k%kJKjjlmkNNjkKKJjj%
-31301A58jljJ%%jKJj%%J%l%Kj%KJ%%%jk%jjJJjjKKK%kkj%LJkljJLJ%LK%%%mm%jlKL%%%j%
-31234A53jJLjLLJkjj%jJjlk%Jj%%KMjkkljjKKKL%Kjj%%mjjLJ%%JJjjLMmlJLK%j%j%K%lkK
-31167A58JjjjJJkJ%jjJ%jj%%Jj%L%kj%kJNkJMMljkkJ%jjKJjj%%J%lj%JjkkjKMJJjj%L%kL
-31100A59%kJkk%%%%%KJ%J%kj%j%%%jjKLJj%%K%jjKmkL%jJK%jK%kkj%K%JJjKkj%ljKjj%JJ
-31033A54KLjmjKJjJKJ%jk%JjjK%kkLJjjJJJJjj%jk%LKk%%j%K%jjjJJj%J%Jjj%kj%KJJkkL
-30966A56%K%kk%%KJL%jkkjJk%%%Kjk%JLMjkKJ%j%k%L%K%m%JjkJ%JkJLJ%%%jj%KJ%%jkj%%
-30899A58l%KKJJKkj%jJKJJjlj%%%Ljkjj%L%jK%%%jmkJ%%%%jJK%JklJKJ%kjJ%KKLjkJ%kkJ
-30832A57LKlK%%%kjJK%KJ%jl%JJ%%kj%KJ%jjj%%jLLJkkkJKklJLjk%KLkn%KKJjj%jjKjkLJ
-30765A60%L%%kjj%KJjl%%%K%KJkkjJjLKjlnjLJ%%ml%MMKJjjK%%k%%%%j%j%K%L%j%KL%jl%
-30698A62KK%%%%%%LKKLJJ%J%jljj%k%%jLjmkknjMKJmkJ%K%j%KJ%%J%jkJjjk%JkLLlJ%jlJ
-30631A59%K%Jjl%%jj%%%jjkJK%KjKjk%K%Jjk%%JjkLLj%L%kll%KJ%JJJJ%%jJkKJ%%jkJllK
-30564A55KKLKjJkkk%K%%KJjkjJ%jk%MJjjlk%JjKKjjklKj%NLjl%%%KjjJ%J%JLJjjjKkjk%M
-30497A62JKjkkJJlKK%jK%%jk%%l%KjJ%J%J%%kJJKJjjkmjKNjkjK%Jj%J%l%kjkjOJllJKMJl
-30430A59JJJJ%%%JjJk%%K%J%JjkkjjKkjLJjLjkJKjMJ%kjJ%KLjjjJJjj%JJj%jkJJ%kjkjj%
-30363A61JKK%jjKJjlJJj%lJJ%JJK%Jkkl%jj%MjJKkLJlm%kjK%LKj%%mjJMMJknnJ%kjJJ%%k
-30296A54KLMKJjk%%jJ%jkjM%jkj%JKjj%j%%k%JK%JJjkjkKL%j%%jljKLjj%JjKNK%jlmJLJj
-30229A63JjJ%jjkKK%kJ%KJmkKLll%M%m%%JJ%JjmJLJJJJ%ljLJn%LJjl%%JJKJJkj%J%kJJ%k
-30162A62lkkKKKLljLMKkll%Kj%JjJJ%jl%jJjkJjjJKJKJjJkJjkjKJKJ%ljjjJKkK%k%L%kJJ
-30095A62KjJjk%J%JJJjlJLL%k%MLnlJjl%JjlJMj%Jj%JKj%kjMJjJJjjk%JJkjj%jjjk%LL%k
-30028A61%JjKJJjjkJKljJJ%%Jj%JJjkKJljJLKJK%jlkJ%%ljJ%%JJ%JKJ%K%%kk%KJjKL%kJk
-29961A69l%%JJj%Jkl%LKk%ML%ml%JLj%%kJ%%JkKK%jjjJKJK%kj%JK%%JK%J%%jjKLJjk%JJ%
-29894A81jlJj%Kjj%KMKJK%lk%%%JJJjj%kjJ%kkmmlLJk%JKjjkJ%jK%kjLKjk%%%JkjjjLJKJ
-29827A72J%jj%%%%Kk%M%kll%jKKKjJLk%%%ML%mljjKKKK%lJjJjkJJk%KjK%%JKj%JKJlj%Mj
-29760A82k%KLJjK%%LLM%jmmk%jjK%%%%%JjljKknjLlkkkJKjjM%kjjljKL%kj%%jK%jJ%jj%%
-29693A68%klj%KMJj%jjKLJJljjjKJkKLLmm%KJk%lJjJJJK%jK%j%llJJ%Kj%jkjjkL%JJK%Jm
-29626A65%L%jj%JL%jJKmlJJKLjkjknLL%JJ%mjKJjJLjljK%%j%KJJ%JjkjjjK%K%kjjKKjjJk
-29559A66jj%KJ%%L%jJjjJj%%K%jKkjJJLJkkkj%J%kKKJjJKk%jjklLL%%%L%jlkLjj%JjJMK%
-29492A75j%JLkl%%jJMjjkjKJj%Kj%%jJ%JK%%%mjM%kJKJK%kJJJ%kJj%J%kkJljM%lk%LL%%J
-29425A80KJkj%JJJ%LkkjJJKJJjJ%%%JMJ%lo%JkkjJJkK%mk%jJKj%Jj%%JjjJJM%kJ%J%JJ%j
-29358A83jLj%MlkKj%kKMJjljllKLkm%JL%ll%jJj%%j%lm%%LLjjJk%M%ML%K%JnojjjJ%JLL%
-29291A77kkj%KKkljJL%JJklJ%JK%jJJLLjlkKK%%kjlkk%LKKKlkJJ%k%J%kjLK%JjkjJkJ%%j
-29224A73jJkKMJll%%LKjlkk%%jjKK%%%JL%Kkj%jlJ%JK%lkJjLJJKkJJKJ%jJJjjK%jlkJJ%%
-29157A76jJ%jklLjkJLJjjjJ%%%%KJ%%LJjk%Jjj%%JKKLnkjjJKK%%kmjKJJJ%kjJ%KJ%KKkJ%
-29090A82kKLjl%j%JJ%%kJJJK%Jj%%jjkJKKKJ%jJjkjJ%%%kj%JJ%KJLLnlJjJ%%KLK%%%KLKK
-29023B03jlK%jJ%KJjjKJ%k%JJklKJ%jJjj%%jljKjkJJjK%%jKjkkmKK%%%%JjmjLkmLMJl%%K
-28956A93ljM%%jk%JJjJ%jkkKNJkkKLKK%mmJ%Lj%KjJJKLjnjK%LLKk%jkLKJKjmKLj%MKJj%%
-28889B14L%jjJjJLKK%kjMN%KNN%LKLMLOPOPQPRJ1J3RJ0J3J6J7J6J2J4J4J2J2J0PNLJjmmp
-28835D85j0j2rj5j4j2j0j0okkjMQJ1J0J1J3J2J8K2J8J4J6J4J2RJ2J2QQOLNPQNJ0J5J8K1L0
-28793G42L2L7M8N1O0O7P3P9Q5R0R9J09J15J19J24J32J35J35J32J26J22J12R6P9N7L4J3pl1
-28764C065n5p9j07j35j55j75j82j84j84j79j66j46j27j16j03q5p0n8m9m3l5k7k2k4k3j8j7
-28737E01j6j4j3j5j0qj1j0j0j0rj1rorj1pj0ronmmnonkjjkmnl%%lmknlKKjkkk%KJ%jJJjJ
-28682B34JJKJ%KKJJKkjjnjj%llmjJ%%L%kkkk%%mkJj%%kl%JjjjkJJ%JjjlkJjjKlKM%kml%J
-28615A98%%%jLjl%KKJlkkk%%JJ%%J%Kjk%Mk%jnk%KjKKjjJJ%jlj%K%%Jj%%JJJ%%%jjlkJ%k
-28548A85j%%%%MKkJM%ljjkjLJJK%JLkJJ%jjlKKJ%jmkk%LK%ljjJ%%JjlkKLjkKKkkJjjKLJ%
-28481A90kkKJ%%kLjkj%JJ%%Kj%KK%%lj%l%LKJjkkKJ%JJ%%LkkjLjkjjJKLJljjKjkL%j%jJ%
-28414A91JLJn%LK%kKKjkjJJJjkjJMkJKj%K%%jjJJJMKjmp%KLjjK%%KJjmJKk%kJJkn%MM%lk
-28347A95kJJjJKll%j%%%MLK%kkjJJLLKJlJLknk%%%%%%j%J%jmjJLJ%klklJkKLjjj%KKJ%Jj
-28280A92Jk%jjkkJj%J%Jjkkl%N%jJLjkJlj%KJ%JJJkl%Jm%%LK%j%K%%kj%j%Jj%J%JKkJL%k
-28213A85jkJ%jJML%jj%JJJmjJJ%%Jj%l%K%JMjklKJKKK%J%%J%kjJJkJKJkjj%%%%JJJkmk%%
-28146A89JkJjKJkk%%KJKkljJ%KKkkJ%j%j%%k%JKJ%lk%LL%jjNOjlllJJj%Jjm%Kk%JJ%lkKJ
-28079A85KKjJj%%lJjjkJKK%KnlLKl%KJJJj%KkkJL%jjJMJkkJKkjmmJJj%%JJKKkj%jKLjjlJ
-28012A85J%j%K%LK%%JJ%l%%jJ%kk%K%J%J%kk%%JjKM%k%Kjk%Kkl%MLk%KJJjkkj%KKLjk%JJ
-27945A96kjLjlljLKKLl%j%jk%k%JLL%j%kjjkk%l%LKjkKKK%K%njKjl%jLMjj%LLlnjKKJlkJ
-27878A88JJJ%J%jjKL%jJL%kjJJKjjJ%K%jjjK%ljjJJJ%jmkKKj%LJKJj%j%K%Jkkj%%jKMlkL
-27811A99MJlkjJK%%KJl%JJkjjklJJjJK%J%jL%l%%ljJKJJJJJj%LKk%%LJJM%jKMJJMLLNOJ%
-27744B42KPNKMKKMNJJMLJjll%lpklmnlnjjnnjJ%momJ%%%%lmk%%%%kk%JllJKJjm%ljKJ%%J
-27677B02j%j%Kkk%%LJjLJJk%kjKjkjLMJ%jJ%jjjkj%LMjlmjkjKKjJK%jJkjjjjLjkJjjMMjl
-27610A99kljLJ%k%K%J%jKJj%jlKJ%%j%%%lJKJkjJ%%J%%JljJJK%%JKJ%JkJLjjKJmk%kkJKJ
-27543B00JjJJ%Lk%%jJK%kkkJ%%KKJkKjkjmKM%lkk%jLMJkJJLJ%klK%jjJ%j%j%Ljk%%%jjMM
-27476B07JjkKljMKkkjkKKj%%jJ%JJjJK%mjj%JkjKjk%M%n%JJJ%JjKKj%JjjKJ%MKkjKjkjKJ
-27409B11jjKJ%JmkJJ%JkjLJjjlk%jJNJjkkLK%jJJ%JJLK%kjJJ%JLklk%%KKK%%jklJL%kkjL
-27342B16JjK%jk%%%lmKLLMkjkj%JKJJjjJkJjjJjjKMJ%%jjMJ%jJJjKllkKK%jk%%%jJJJLj%
-27275B23L%JkmLMljJJJjkMKj%kJLLK%%LLLJ%J%KLMKLLKLLJ%KKJLKMOJll%jkLKJjkJ%kjk%
-27208B84K%KMLjJMKJKKMOPLONNONNLL%KNJJKjk%kklJjkJLMOJ0J1J3J5J8J9J9K5K8K5K6K9
-27153F15L2K5J8J6J1NKjqj2j9k7l0l3l8l6l1k9k1j7k1j6j1pj1j0oppmoklnnnmmkkkkk%ll
-27107B72jKl%jkkJKkJJ%%KJl%J%jjjk%%Jk%KJljj%L%j%J%%kjjK%j%%ljJJJ%JJ%JjjMJLKL
-27040B74L%JMML%%LMOOOMOPPPOPJ0RQOPRJ1J1J5J7J6J7J7J7J8K1K1J8J8J7J6J5J1ROLlpj0
-26991F81j2j5k3k3k2k4k5k4k6k4j9j9j6j4j3j3j2j3rnmmpolkop%Kjlnj%jkkJk%jnjK%%Jk
-26942B71JL%k%%J%%kkkJLJlkJj%KLK%jJK%kK%mJKJ%%JJ%J%J%KJ%L%KM%lJK%J%%%KON%kkK
-26875C05K%KK%JJ%J%KJKNJjj%%K%lJL%KLKJ%jMM%%KLKKKKNKLOMOKLOMKNOOPOOOPOJ0J1J2
-26811D85J0J3J8J6J7J9J9K1K4K1K3K3K3K4K5K4K6K6K4K2J9J5J4J3PL%kpj3j4j3j7j9k2k3
-26775H44k2k3k1k1k0j8j6j6j1rqqol%jKOQJ1J4J5J4J6J7K0K1J7K3K3J8K4K1J8J7J7J1QQM
-26735I94Jmqj5j7k2k2k2k3k7l1k9k6k7k6k6k8k4k3k3j9j5j4j3j1j3j0pj1j0pppnmkmmkmn
-26694C98mkjl%JkmkkJJllJlk%%%%kJk%JkKJkJ%ljKJJ%jJJJkjL%jJJ%JMLlkJ%MMJJK%J%jl
-26627C85JK%LKJMK%JLLOMMjk%%LKL%JMJjJJ%%jKK%LKkJJJKJLMjmjMOL%K%KLKKLNLJLOOOL
-26560E06LJJMJKKLJLPLJjLNLKKLLLLLMKMMLOPNNKNQNNPPNOLPNNNOPQPPPRQRJ1RJ0QJ0J2J3
-26497H23J2RJ1J1J3J3RJ4J4J4J5J2J7J6J2J6J8J5J4J6J7J7J7J7J8K0J8J8J9J6J8J6J9K2K1
-26462A367K2K2K6K7K4L1L0L0L1L5L6L6M0M1M4M8N2N7N8N9O1O7P3P7Q1Q7R3R9J02J10J17J25
-26430C208J35J41J48J55J64J73J85J98K14K31K45K64K93L16L43L75M15M56N03N51O03O56
-26408I972P17P82Q52R31J013J102J201J309J425J557J701J857K025K208K396K595K798K993
-26390C9434L181L347L480L581L631L625L550L391L151K821K417J943J405Q25K18m15j059
-26373G8526j706k328k910l426l855m172m365m434m388m248m028l754l449l126k797k479k179
-26356B0882j908j669j462j279j125r95q80p83o96o21n62n09m58m18l80l46l13k91k70k45
-26336E672k26k10j94j80j65j50j41j31j28j24j17j10j02j02r7r6r4r4r6r1r1r1q5q4p9p3
-26310B521o8o6n7n7n7m8m5m6m6m1l6l5l5l8l2k9l2k9l0l0k8k3k4k5k6k6k6k2k1j9k0k0j9
-26277A365j8j9j9j7j8j7j6j7j3j2j0j3j2rj3j1qoj0roprrrpj0j0rj1j3j1oprrj1j0ppj0r
-26235I02qponomnnkl%klj%kllnjj%mopoonqolnnrj0rroopmmpqnlnmmjlmkmllkkoojllkno
-26169F13plklmpllnlkjkooljkmlomjj%j%jjJl%lolj%jlljmlonlj%ml%kkljjjkJ%kkkKKKL
-26102D68Kjk%JjNKjkkLJjmkJkk%kkj%Jk%%%j%J%JjJKj%%kJNJjJJ%%%Jjkjkl%%klkJj%%ln
-26035D42mJ%K%llKMkmjKLkjjJll%jkLJJJmkml%MJJjjK%%jLKjjKJkKNOLQPNMMONNNLMNMLk
-25968E11kmoorqnpj1pnqnnnmnoqnlljjJ%%%KJmLLNMKLMONLLOQNMMLNMj%LLlkkmqppqqopr
-25902C96j1rqmnkkmJ%JJjlJ%mk%%jkl%kmlkklJkljJJklkjkKK%lkjlKMJk%LKjkklJLj%KJK
-25836C15JK%KL%%K%%JjKjllL%kjjkjJjk%Jj%Jk%jKLKKKLJLJJKNJJLLKKJLN%%KKJjONOLLN
-25769C92MLPRQRPPJ2J3J3J6J5J5K0K2K4K1K3K6K4K5K3K5K2K0K0J8J6J4QOMjrj1j4j2j1j6
-25729H17k0j7j6j1rpolMPRJ1J2J6K1K6K7K9L8M2M7M7N1N6O4O9P3Q1Q0Q3Q8R0Q5Q3P8P0O6
-25692B181N8M9L7K5J6%j2k6l5m4n3o0o5o6o5o6n9n5n4n2m8m7m0l4l2l0l0k4j6rklJRJ7K0
-25656A386K5L0L6M2M7N4O1O4O6P1P7Q2Q5Q4Q4Q1P9P4O6N7M8L7K3Rnk0l2m6n9p4q2r2j00j04
-25622B154j04r9r2r1q7p8p1o5n9n3n0m7m4l9l9l7l5l2k8k4k3k2j7j6j6j3j0rj0j0poonkm
-25586H04llmkJjoomnj0j2rj2j4j6j5j7j4j5j8j7j4j1j5j7j3j1j1j3rnpnpmmrl%mlnnloon
-25538D07kmnlknmlloj%mmkkKJlLKKlkkjmJjlnomlllmlljjlnk%lk%lJKjnmkjkJLkjKNJKNM
-25471C03JJNLLJKJ%KJKlm%Kjklmnmmkljkkknjkmk%j%ljjJjmnJ%ojKLKjjj%J%kj%JJ%j%kj
-25404B50%%jL%j%jkJKK%jj%%%jjllljjjJ%LjK%%JljKLKkokJK%JJJLKJJ%%%jJJkkJJjJj%L
-25337B50kJjJj%K%lkKK%%ljkkk%JLKJNJ%KKkJLLK%JJJKJJLllJJ%jkkl%%jJmk%%kl%%JJJJ
-25270B54%km%jJLjjjJ%k%JLMJKj%%k%%%JKJkjkj%J%mk%kkljLL%lmmlJKJjk%KJ%jlkj%JLK
-25203B35%%klKKlmkKKKKJ%%%%j%%%%ljJKJJJJ%j%kjKM%JKl%LJKJJjj%jkkK%JMjjJJlj%JJ
-25136B44JMKjlkjJJJlkK%%kjJOKj%kJ%k%Jj%l%%J%JjjkjLJjJ%%%jjk%KJ%kjjlljKLK%klk
-25069B32JKlkkJKKll%%%mkLKjjjJ%K%ljKjjJMJ%jKKj%%%JJjljLJKJJJkkjJ%%JLlmLLMk%%
-25002B37kkLjkJJkmkKJLJjl%NJJJJjjJ%JkmJjj%L%JjJK%%%%MJkkJ%jkJj%%%J%kj%%MJ%jJ
-24935B40%kJ%%JKj%%jjKj%mJJJJJjjjjKLJkjK%JJjJJJKLJJ%kJkKJKK%JLKllLKLMKLK%%Kj
-24868B77kKLKJLKJjkjJkj%klKKJJkkjljJmljK%%%KkljJ%%JjlLKKKJJJJJ%KjLLkJJjjjJLK
-24801B88lmj%ln%Ljmmljjll%lnjKjll%%%jjl%JKKkk%J%l%J%JKKJjk%%jK%jjKkljj%LJkkK
-24734B35jJj%jk%jk%KKJ%JKKkk%LjlJ%JjJKjjJJj%kjjkkJ%%K%jKjkjJJKKJjj%JJjjJjljj
-24667B28LJ%J%L%kkJKJ%%%jJLjjJK%KJmjkjJNL%%jKJjj%%jKJkjj%%%%%KJKllJJJkkKJkkJ
-24600B40%jjJ%jJjj%jk%JjkljKkk%Jk%JKK%J%K%lJK%kJ%lLJKJjjjkjJllJ%MKmJJJJLJJmm
-24533B29k%jkLMLjjKKlkJKJKkjj%JJ%%j%KKjljkmlLLkj%%KMKjkjj%KJJ%jk%Lkj%%%J%j%K
-24466B33KJjjllj%KKj%kJj%KKJJJkj%lkKJj%MK%jjj%k%jjJKKlj%JKJj%KjljJJJKj%lk%LK
-24399B33%%JJ%j%%kj%kJJjjKJJkjKjjlj%jJJKj%KJklL%%JJJJ%j%jJ%%kkKK%kjjKKl%JKKK
-24332B36jkJK%nljMMjkljKkjK%KK%%L%mlJMj%JJ%%%ljNMLjlLNLLNMOMKKNPMLKMM%kJJ%mp
-24265B94prpmmpolkj%K%jkjLkmJJK%kjmlJLK%%JjJ%KK%lmjJJkkK%Jklj%%KMK%j%jj%JJKj
-24198B39%jJK%%Kk%k%MJjJj%%Jj%%jjjJJk%NJlkkj%JjLkjKjKKjJKKJjkKKK%j%j%jjj%KjJ
-24131B48M%lkKK%jkj%jKj%K%J%J%J%lk%jj%JJJJj%jJjlKj%J%jKJJJ%%k%j%LjlMJlmljKj%
-24064B41KJJJJ%jKK%k%jj%Jk%KMjJ%j%%J%JKkkjKKJ%%jkJLKLjJ%kjJKjlj%MLJKmkJLKkjk
-23997B60kLJlkLMLM%%%%JLM%%KJJKLK%%K%JJjmkkmj%%%KJJ%ljLMjJJKJJ%MNNMjKMJ%KJkJ
-23930C18Klj%%knmmljjml%%kj%%j%Jj%%KNLj%JlK%jMLkjljkk%KKllJ%klJjnlkJJJjjK%l%
-23863B73jjKJ%jj%k%%J%jJ%JkkJK%%ljJKJjk%M%JkllLMJjjKk%J%jKkllMML%lkk%%L%kjjK
-23796B70KL%kjjJKjjJ%%%%%%jJ%%JLJKKJjk%kjJjJLKJ%KJ%J%JllKKjK%JjjkJKJkjKLJJJk
-23729B92j%%LKJkl%Jj%KjjMM%%jkKJ%jj%JLL%kkJLJLLj%jjjLKJJJ%JjjJj%N%%JK%jJ%jkL
-23662C23KLJ%kkj%JjMM%J%j%KJK%klKKjKKj%%%LKJlJN%JKJjJj%JjML%J%%NK%JjKjkKKJ%L
-23595C72K%jJNjJJjjK%kNM%%kKMNLjMKm%KLK%NKj%%kjKJKK%%JLLJMJkJ%J%JKK%KMNMJ%KL
-23528D56JJJ%%KL%KLL%JJMNOL%jkL%%LLKM%LMKL%%NO%KKMMKLLJjKJPPkKMK%MMKML%MMKLL
-23461F03MLJMML%JNMJOOMNLMOLLLLLKKOMNNMOKNKKKMPMKJMNNNNKJOKLMMONNM%KKLMKNOML
-23394H44LONOMJNJ%LMMLKKMLj%KOMJJKLj%KK%%%J%LL%kkJJ%%jjl%KJjljjkllkkKkmjlnll
-23327H87lnljlnljlnmmlmmjjoommlnmkmmnpmkmqpkmkoplmlmllmkoljkonlnpomjkoonnmmk
-23260F25mljjnnlnlkmlmokl%kljmol%klkkknnm%Jkonkknkmm%j%kkj%jkkkkljmlomkJK%lj
-23193D57jnlnlL%lkmljjKj%J%Jkmlk%Jkkj%llkJjmkk%Jj%kjjj%jjk%jjkjKL%K%j%kj%kl%
-23126C85jJ%k%jjljLjl%k%kljLMJ%LKll%J%jKJkjljL%kkj%j%kkjLKkjjllJNjk%JKjjljj%
-23059C57MKJKJ%kJJ%Kkkj%JLJj%%j%J%%%LMJKLJjJJK%KL%j%JMLKLLJKLMMLMMLKMKNMK%LJ
-22992D56ON%JLKKLMNNNOMOORORRJ0J4J3J5J4J5J6J7J7J9K0J7J7J7J6J6J6J3J2J4J2J0QMJ
-22947H95llKjljqpmnnjkmkLORPQJ7K0J8K1K2K2K5K8L0K8K6K3K4K2J8J6J2RKmmqj5j7k1k8
-22901A167l0l0l3l3l1k9k9l3k8k6k0j7j5j3j1rj0okkLNMJLNL%jL%mlmnj1j4j4j5j5j4j8j7
-22858F52j9j9j8j8j6j5j7j6j3j3j3j3j0qrqomnomlqmlmmmmkjJmlJklmkknj%kj%jkkkjkJJ
-22804C30j%%%%%Jjkj%LKkmJJkjklkkjj%%jmkk%K%kljLJ%KKJljJ%kJ%KJj%LKJJ%jkKjJJJk
-22737C13kJj%jkkj%jkk%%knjkkjjjkjJ%Kk%%K%jKjjjJ%K%jJjKJkj%LLJKJJKkjJjj%j%j%j
-22670B91l%%%llkkKk%jkkKK%JkJ%JjjjjljJJK%%%jJLJ%KkJ%%ljJjjk%ML%K%%kkjLL%JKjK
-22603B86LJMj%jJKLJmkMJkKKkk%Jj%J%jlK%%%kj%%j%M%%kJKNL%jkJJjLMMk%ONjj%KJJKKl
-22536C25jj%JKK%kkkkjlokJKkjKjnmj%KJJKKJkkKL%JLjkLMjJKKJJJJKLMMKJLLLMMMMNPMN
-22469C87PJ0QPRPOQOQQONNKLLKjkJKJk%Kjllmlljmnj1j1j1pppnjjjkkjMKKLMPMLPRPRQLQ
-22406D84J1OPQPPQQKKKLLJJkJ%kpmllnqrpnjpqqj0j1qmljj%lnJKJK%JLMM%KLMMLMMNOONP
-22342E07RQROPQQPQPQJ4J3J3J3J4J4J5J6K0J9K2K6K7K9L3L7M1M3M4N1N7O1O6P2P8Q3Q5R1
-22303A689R1R4R6R6R5Q8P9P4O3N1M2K6J1jj7l4m1n0o1p2p5p8p4p1o5o3o3n7n0m7m2l9l7l1
-22269A527k7k2k0j7j2rmJOQJ5J9K1K7L6M4M4N2N9O3O7P1P5P6P5P3P2O4N8N3M2K8J4Lrk3l5
-22232B515m6o0p6q2q8r5r8r6r5r1q6q1p3o3n6n0m9m1l9l7l6l1l3l6l5l4l3k7k8l2k9k9k5
-22199G05k6k2k2k1j8j6j6j1j2j2rpoponmllkkommm%%%noonjmmmloljnmlllmlmlmkjkkl%j
-22142C62jkl%jlmjjkmk%%J%jmn%KJJk%J%%j%%kjjj%%K%kljjk%ll%lkKJklJkkkjjmk%jkjk
-22075B87%mJLJ%kjJjjk%klkJKKK%jk%J%jkkjj%KJJLKll%KL%%kj%%%j%LMKKLMLLLKKJMLKL
-22008C21LMNNLKj%JJk%kkmnmljlnmjjknmkkjml%JKjJjkKLKO%%L%KJJQMKKJJKLLOLJJ%jKk
-21941C40pj%knnllmjlnlkJjln%%JJl%jmk%JKlj%KJl%LJkkKKJJ%%J%JMj%%jlJKjKKljj%JJ
-21874B89j%L%%jjkkjk%K%%k%jkjLj%Jj%j%ljJj%JJ%%jkkJK%lkj%Kjm%%JJjkKJl%jj%JK%%
-21807B66k%KljJ%%KmjJLJ%jkml%KLL%kkkKLk%Jj%KJ%JK%%kl%j%%%JJMjkJkjjjJ%J%kjJJ%
-21740B60JjjJj%J%kmjKMLj%KjK%jk%%Jjkkj%KK%KJ%kkjjK%%J%j%m%LJlljjJJlKJj%K%jkj
-21673B50j%J%kkKKJj%%L%mjK%kjjj%j%L%Jkk%jjJL%k%JJjKLjmkl%LJLjk%%%JKj%%ko%KJK
-21606B43jj%Jj%JLjkJLJjjJKKjJlkJjjJLLKlkj%Jj%J%%klJkK%kKKK%%%%%LJmmJMJ%J%kkJ
-21539B48jK%kkjjjjJMJ%JJ%Kjn%JJlkKLkj%KKKJk%%%jj%jjJ%K%kkk%JLJkjKJjJJ%KJj%%K
-21472B52k%j%%JkjjkkLNLJlkmlKJK%kKL%kl%jK%JKjkJ%L%jlm%jKLLKjknlLKJJJLjJkj%%K
-21405B50JJ%%ll%L%%KJ%jJJjkmjJKJ%%JJk%lJK%L%kk%jjLjljMLjnjKJjlL%%%%L%k%JkjKJ
-21338B48Jk%KkkJLKmK%jK%KJJ%mkJKJJ%j%jkJKjj%KLJ%JKjkkljJK%KL%kjKJjkj%jjj%K%%
-21271B53kkJ%%%%JJ%KJj%JJKjJjJJjllKK%JK%lJK%%j%JJlLJJL%mJM%ljLJj%%%Jjlj%KJk%
-21204B62LJlk%Kj%%jJKJkmljLJLJ%%l%Kk%J%kj%JJLjlkkJj%LKjkKJ%Jkjj%KJ%%%LJjjj%j
-21137B60%JJ%kJJJJKKj%lk%%j%LKklj%K%JJjlkKLKKJJK%kJJ%%%jkk%%JJJjkL%J%jkkj%%j
-21070B63%%K%%JjkLJjk%KLjjj%%kjJJJ%jl%JLjmJJjk%j%LKjJK%%j%jkljjkjMjJKjk%Jjk%
-21003B55%%KJjJK%KkjJL%kkKjj%m%JL%%%jjJjjj%jjLJ%JJ%jjjLJj%jjj%%%K%%kj%J%jjLL
-20936B60Jjj%k%KJ%Jkk%%JJJ%l%%JLKJlLjljj%%LMkj%kmkKJkjLkJKLKllJKjJK%KJjkklkK
-20869B57J%kjJNKj%k%%jj%K%%J%jlj%%MKLKKmjL%lmKJJjJ%k%J%%%%%%mkjjOJmk%%MKJ%jJ
-20802B63MKkj%lkJjklJLLJkjj%Kl%%K%mKJKMKlkKJ%j%%llKLJ%Kjkjkjj%K%%JL%j%%%%jJJ
-20735B65jk%KL%k%%KKk%jK%jkjjKLJlk%J%jLKjkJ%%ljKKKjmjJ%MKjjlJkkNL%%JJ%k%j%KL
-20668B74JjjKKK%jJJl%jjljJKJ%kJ%JkKK%J%k%JKjmkJKKkjJLKjl%%%KKJkjKJk%J%mJMK%l
-20601B80jKJljJL%JJkJ%j%jJK%%%k%JJK%KJj%mljljKJ%JKjkJJ%j%%%kJJj%%kKKJJJkj%m%
-20534B77KKKJkkjl%OM%kjkJ%lKJ%jJ%mjjK%LLjJ%jk%J%%KL%%Jjj%jkjLKKKK%lklJKJml%M
-20467B86LL%lJkj%KJjjk%jjJK%jJk%k%jj%jkj%JjjJKLJljJ%%jKjm%KJ%jklmjKjKLJ%kkkK
-20400B71K%jjKJjKJjljK%kJLJJ%%jkkJJjkjjj%KLLkm%%jJKL%j%%JJl%LKkLJjkkKLJ%jlkl
-20333B72%k%KlJK%L%kkLJj%%KJj%%K%mlKN%lj%jj%%jLjJK%%%%%jj%L%jjKjk%K%KJJjj%%%
-20266B78kjMLkk%kjJKJkjklJLKkKLjjLjkmJJkjJLL%jj%KJj%%KLll%JJKJjkkjJLlkjKKJ%%
-20199B81LJljjJk%J%JJK%j%%%lKjlj%jJLKKJjmk%%jjJMJkk%kJKljKLJJjjjKK%kj%%kj%JJ
-20132B79KkkjjjKLJ%K%JJ%mk%Mjl%j%JLKJKJKLj%%JKLMLNMKNMKJJKKjK%%K%%klkkkJkm%l
-20065C16nm%%mkjjkkkjjklkj%KJkl%OKjJjljJj%Jj%jLkjJk%Kj%KLjKlk%%Jl%KjJLkk%%%J
-19998B84KL%%J%lmKKJ%%%m%%JJK%%jk%Jj%%jJLJ%Jjljj%j%JjJ%%kJK%%JJ%kKJk%kkLKJJj
-19931B88JK%KjkLJmnKLKj%KLKKj%KNJ%KKjljj%L%jlkmlj%%Jk%%%LJ%jjjl%KNJkkjkJJM%%
-19864B98Jlj%JKKJkjjJkl%LLJJjkkJkj%jKMJ%%JJ%K%jlkKJjlj%JLKjlJKJjLLLKKjkJjJKM
-19797C18%kKLljMKk%jkjj%lmjKlmKKjl%%%Jjlkj%%jJk%jj%%%LLjlJjkk%KJ%kjL%%K%K%kk
-19730B94JJjjjJ%jk%LJj%JjKjk%J%lkK%JKJJK%klmjLJ%jk%KLjjjKNjlj%%LjjkJJj%K%%jj
-19663B93%%Kjj%klJjKJJK%kJJ%j%J%jKkJJklJJkJ%%j%L%%%%JJK%jjjLjlljL%%jjj%KJJJj
-19596B93j%K%%%%k%JjkKLJ%kj%KJk%k%MJmn%MNJ%momMKkLM%ljLJ%kJKjJKkkjk%%N%nj%LK
-19529B95jJKm%MMknkk%JJjjjJjKJMjj%%JLlkLJl%jkJJJ%%j%KjJMKjljK%%j%LkkJj%%%Jjk
-19462B94ljKKLKJ%k%%JklkJL%jJKLkjKjjJMjjK%lkkjJKk%KLklKKlkKJ%%Jk%KLKmJJJll%L
-19395C00KjmkkLMJJk%%jJKLjlk%k%JJ%JjKJjk%jj%%J%m%LJK%k%jjLKLjkjJ%kk%JKK%JlmJ
-19328B97K%j%%%JKJ%%J%%jJkjjJK%%kKKJjjkjKJJ%jj%J%j%%kjL%JJJjKJkklKj%JK%JKJ%j
-19261C07jllJLNjl%%%ljJJL%KJJ%j%jmmK%%J%J%Kjkj%JJk%K%JK%jJ%ljM%kK%%lJKJJjjkj
-19194C04jKJkjK%K%JKllJJk%LKklJK%%kj%%%JJjk%JKJ%j%KMJkjn%K%%NJk%JjkJJKl%JjJ%
-19127C11lJJj%N%kJkkLJjJ%jj%JkJML%lk%K%Kjl%jJJk%JKkJ%jMKjkJ%l%Kk%KJ%%j%k%mlM
-19060C11LklJLjJ%jKJ%JK%jk%J%j%jk%LMLmkjk%%KJjJJ%jkjJJjMJkjKjKJlj%jlJJjKjJLM
-18993C22%k%%JKJkjjJjJjJ%kL%k%j%LLk%JJjlj%JJJKKKjlmJKKK%k%MLkl%J%%%JlkLJjKKK
-18926C34%%jKJk%JKJjkk%KJJj%KMJJjkllKMMKkk%KMKKkjj%kjK%J%mj%KJJJk%%mkjMK%%%k
-18859C44%%j%KL%%%%mojNLLJ%l%KjkJJn%%%%l%%kjKJJj%jn%MNK%n%jKKk%Jlkj%%JjjJ%Jj
-18792C35%KjkjjjJLKklJJj%JjkjKKjklJJkjjJJL%K%%jlJJJKJl%JJjJ%j%kjKjkJ%kKLJj%M
-18725C37jkjkKJjj%KKJkjJJJLmllJKJ%LL%lkj%kJJ%jJKJ%%%jjJK%k%MLJjkk%KJJK%kJMJk
-18658C47jJ%%j%%JJJj%JKMJK%kKL%LkJMNJJLMKKJJNMjJPMLOMNMMKKMOK%MJLP%J%jkjl%Kj
-18591D59mnn%jnkJlljjoj%JjJ%%%JJ%KLMLNM%J%LMJ%KKKKLJKjj%klljkloppmllmnkmnlln
-18524C93j%mm%kjllj%%mkjkkj%k%%jj%j%kk%Kjlk%KJj%%%LK%klkl%jJM%kj%%Ll%%jkjJjJ
-18457C44KjkK%J%kjKKkjJNLLKkkMKK%%KLLJMPLKJ%JKLJ%%jK%ljnjjjmm%%klmn%jlljJk%k
-18390C51mmj%K%%%JjJJ%jk%KJJJ%KKkkn%J%KKJJj%jjL%j%%%jkJLk%JJJkjkjK%%JkLjk%Kj
-18323C47jJKKJKJmk%%j%kjLKJ%KJ%%k%KjmJ%KJ%kJJK%kkJKJ%jjjJ%%%kjLLj%JjkJkJL%%j
-18256C55j%JJ%kKL%jj%%%%Jjjj%M%kjkK%kK%%KJ%%%kjj%%%%J%k%K%l%JKLkl%jj%jJJjJJ%
-18189C54KK%%lk%kjJJKj%J%KM%jmkKjl%LJ%k%J%JjlJjkjjMLJ%Jml%MNJ%klj%%L%kjjK%JJ
-18122C56JKjllKL%kojL%jjJK%%KKkjj%jl%LLLjlJK%J%lk%J%jKKKKjjJjJj%%kj%kKj%LLkj
-18055C57jj%JL%L%lj%jkkKL%Jj%Kjk%LKj%kll%MJjj%Ljkjj%JJJMJjjk%jj%KJk%Jj%Jj%J%
-17988C58jKk%jj%%JLKkJJjk%jJKJ%lKKmjkN%ml%KjJJL%J%Jk%KJlJK%%KKjj%%kjk%%llJL%
-17921C57jLjJJK%%Ljj%Jjl%L%K%kJjkKJJ%klkJJk%JKKjk%O%mjJJJjk%jjL%%JKJkJjk%KK%
-17854C66JJk%%jJJJ%JJjljKl%JjLjjjj%JJL%%kkJJJJ%l%JKKJ%k%%lkKLJKK%llll%LM%J%%
-17787C70%K%jmjJK%%%jk%kkJLKLJj%KJ%k%LJKjJ%kkj%jj%%JJjJkkNJ%jjKjkjjLL%KkkjLj
-17720C75jKJJK%lkK%j%kjJ%kjM%%JKKJK%JKKKjkjjJJJ%j%kK%LjmjJ%KK%jkJKkJJKNM%jJj
-17653C99j%JLJnljj%JJj%kjj%jkJJjk%JJ%LJ%jK%kjkK%jK%kl%jjMJmjjjLJkkJK%Jjk%Jk%
-17586C82%%kkkKM%%j%MK%kkJLKJkmk%%jJ%lKMK%%%JKlk%%K%kjKK%jljJ%%%kk%jJ%jLKKLK
-17519C91%kjkkjkjJJjJKjkjjKMKkkjKkjKJKllKKL%%LjjlKJjjLjj%%K%kJKjkKL%JJj%%j%j
-17452C91kjj%KJkjKJJJkjK%l%%%LJ%%KJ%jjJkJJjkKM%%jjkjKK%%j%%k%J%JLJkj%lJJ%jJ%
-17385C95JJlJJj%K%%J%%j%LKlmJMKjlk%%jl%%jKk%JJ%LMJJjlkkNNkm%LJ%LJjjJK%mjJ%K%
-17318D05jlkKlKL%Kj%Jj%Kkk%%%%jkJ%%KJKJ%klk%Kj%K%%jJKJkl%JJKJ%jkKKjj%%KJJJj%
-17251D08Jj%lkkkJ%JLKkj%kKLJljLLj%jj%j%Kk%%K%JlJJ%KjKKJj%KJ%jk%JjKJ%j%JJk%%%
-17184D14kJLJjkJJj%j%L%jmJKKKjjjK%j%K%%JJ%lJLJjLJkjj%jJ%%JJJ%%%j%J%JKkjK%ljL
-17117D26%jJ%%lj%%%KL%%l%JLLjjJkJ%%JJkJJK%%JJkkJ%k%%%%JKjj%%%kJLJj%ln%JKJLLJ
-17050D36%kJjmkLLkkj%JKkm%%JMjJJJKmJJJj%KJjljJjj%%%jJJjkjj%jjJKjJk%KjkJK%k%%
-16983D25JKklJK%kKNKjm%Ljjjjl%LLkn%jKKkJKKjlKK%jjKKJ%JJ%%%jJjjjKJk%KJ%%Jml%L
-16916D32%%%%jkK%KJjm%M%kjJJJKL%jkjk%JJJKj%JKkJK%jlJjlJ%%KKj%Lkk%JjjJKkjKLLK
-16849D45jljKkkjK%%%%KJjkllKLJ%JN%nn%%KJ%Kjj%jJK%jkjJjjJJ%%KLjl%KJjKJjkk%JJJ
-16782D41KK%kJKJ%%ljJMkm%LLJkkKjlj%LJkJj%%J%JKKjkjk%KKjJMKjjkkJKJjk%K%K%K%l%
-16715D52%Jk%JJjKJ%kJJJkj%%J%jJJklkJJJjjLKjlJJK%%k%J%JJ%kk%%jJMKmKKlj%%%%%%k
-16648D51%J%JLj%jjJjK%%KJkJkJMLjk%jkLljJKJlkKKJkjJjjjk%KLkkLLj%jkJllJMjkKjkJ
-16581D53JJLJ%KjjJJmjkjJK%%KJKlj%KLJJJj%mk%jJJjjLM%kj%Jjl%LjlJL%%JJjJjjlm%MK
-16514D60%L%%Jkj%K%mjJkjKJKJJJJjmJKjJ%k%J%kKKK%ml%JNKkkK%kkKJ%j%JjjkJLLKKllJ
-16447D66%llJNJ%%jj%K%%J%%l%JkK%ljJMKJ%J%k%%JLklkjJLK%KJl%%kK%jjKKJkl%KLj%Lj
-16380D75%klJJJmkJKMLlJ%l%JLK%jlkJMjl%KjKKJjk%JJ%Kjk%%J%jjjJj%J%KJl%LJJk%kjJ
-16313D77KKJKLJkl%%ljJ%j%kJJ%l%KJ%KJjKK%jjkJNKjjkj%jKKk%JjLKjj%jjjJKLjkkJLjl
-16246D86%%jkJJLK%j%%kJjj%%%JKJlkLL%kj%%JK%KKJjkK%jJjJKl%kJ%J%JKJjmkMKJjkk%L
-16179D96JKLjjK%%jmKMK%%jJj%JJlk%JKjjjJL%kj%K%JLklJjj%%KK%j%JkJJ%JJLMJk%k%%J
-16112E13LjkjJK%%%jjJLlnkKJjJ%j%J%JjJKMjkkljLLKJj%kkk%JJ%k%KjJJ%%kKjm%JJK%KL
-16045E17jj%%jl%KKj%Jj%m%J%%LKjkKKJJJ%jklkJLjkj%kJ%J%%JL%l%JjMj%jjjKJJJkkJM%
-15978E19njLjJjJKL%Jk%%kj%J%LJkjjKKkjjJlJLj%%JKL%kkJKKk%%JmjKKlkkLMJKjkmJNMm
-15911E26kJLJkJJkjJKJjjJMjl%lj%LJjJK%%KKK%ljKJKjkkLJ%JKkkJJj%JJJ%K%mjK%jlkKK
-15844E37LKJj%kJLJLjjkJKj%JJLLlkMLKl%KJj%KJklLLLKjjj%j%kjjOM%KLKLJNMMJJMKJLK
-15777F06MNKJ%%%%jonnkjkkjj%lm%Jkmjjj%jjkjKJ%JjJKKkmk%jLjMLkjJj%KL%%%mlkJJJJ
-15710E77kkJKjl%jJ%%jlkLMJjJJ%J%%J%%%%l%%%K%j%JKjkjJjKMK%Jkkmj%LKJKLjkjkJNJm
-15643E82k%JJL%JJ%kjKMkjJJ%j%%KJJJlLLkjj%KJk%K%kKJ%LJKjj%KJklJJK%Jj%JKJJ%KJK
-15576F12Kk%k%JJK%%JjjJKLK%kkJ%JKKkjKLKkk%jLJ%lJMJK%JKJ%n%jjKKjJLjkJMMkjKkkj
-15509F35JMKJJkkJ%JkjJJ%%%Kjkm%%JJJJ%KjJMjlk%KK%jJMJJJJJ%%J%kj%L%jKKJJ%M%JMJ
-15442F69MNLJLK%ORONPQOPQPQONPOROOM%LKjnj%mnqooqqnnlj%%KLLLMKMNLNOPMMQNOOJ%%
-15375H33%lnjmnoj0prpnpnopqmlm%L%lllJLK%k%j%KJjLKJJKMMJjLJklJNLLLj%L%KJkLNLk
-15309G69%M%JKJJ%KNNLK%K%LNQKNMKMNQPOQQNORQMOOMNJjJL%klmmomkkmm%JjjKMMKLQOPM
-15242I33RRPPJ1J0J1QQPOQNOMMJkk%LO%JNLMPRJ2J3J4J6J7J9K1K1K2L0L0L0L4L7L6M2M0M3
-15195A565M4M7N0N0N0N1N4N6N8N6N7O2O5O5O8O8P0O9P0P0O8O5O6O0N2N0M3L6K9K1J4Plrj3
-15160C231k1k2k6k6k4k4k6k3j6j4nKLJ0J6K6K9L0L7L8L9M3M3L8L4L0K4J7J4Qlj2k0k7l8m3
-15124C342n3o6o6p1p7q0q1q2p8p7p6p1o8o4o3n7n2n0m7m2m2l7l6l4l5l3l0l2l1k7k7k5k4
-15091A608k1k3k1j7j7j8j9j4j4j5j4j3j3j4j7j7j2j2j5j6j7j9j4j2j5j3qj4j0mlKK%%%LM
-15053A168L%JKjmklkqj0j1j4j1j3j2j5j2rj1j3j1qrj0pponmknokloomkjJj%mkj%jJkjL%%
-14999I12%%jmkkmmkk%J%%JjJ%J%%M%j%%jjj%kJK%kJ%%Kjl%jjjJJJ%jjKLJj%%KL%jJMKLjk
-14932I06JkjJ%ONMMKM%JKKPPKKKK%j%ljKJ%j%KjkJ%JLKKKjJNMJMMMKJLjjLJKJjJML%kJML
-14865A010KKKKLLLKLLL%jKK%JJ%j%JKMM%JLMj%%J%MKJMO%%lj%JKJJMNJj%%l%MLLjjJLMJJ
-14799A103K%ljJjJjkkKKJKJMKMKJJKJJJJK%%JLLkjKKKkkk%JJJjLLkJJ%MMKkKKJj%KLL%%L
-14733A162Lj%KJ%kJOL%%JJ%JLK%%NM%jJjk%L%k%LKjJK%lJ%%L%l%KkkJ%%k%K%JkljKjjKkm
-14667A185kkJmkjkjkjkkjjjJJj%j%kkl%jnkmk%jJknljkkjljkllj%j%jnn%jmnjllkJjmjJj
-14601A076kkkjk%Jkkkjmmj%kkk%jmllmk%jklomkkjjjkmm%ll%JjKKJmk%kmmlk%%Jjk%JJj%
-14535I73lljJlmJk%Lkm%k%kml%jj%%ljjjKJkJKllj%jJjlJJ%JJJjlm%%jJ%j%%%jkJ%%ljMM
-14468I28kjkJK%kJjJK%J%jKKkj%L%l%%k%JLLjjJ%JJJjkkJK%j%%jJ%%MKjKKjJKJ%JK%kjLL
-14401I50kjk%jJJkKMjkjKNLkk%JLlJ%j%JJMJ%llJKLJj%KLLKKkj%j%J%jKKJjjJkLJ%%%Jj%
-14334I74k%LLL%jJ%kj%lJMML%k%L%%JMKJkkJKkKJjJKJk%%Jj%LMKmkJJJMj%JJklJMLjKMJJ
-14267A018%J%l%NK%%%j%LL%%LNL%%%JjkLL%jJJJMK%%%jLMPLJj%%KM%%JMK%%KNKLLKJJK%j
-14201A100jMLMN%%kLKJKMLJK%MOKJKKJK%MLJKMJLMKKj%JMNLLMLKJLKLLMNKKLJjLMLMMLK%
-14135A252JJMKNOMKKJKK%MPNKJKKLOLMLJKMOLJKLLKKMMJMKMOK%KMLLKNONMMKKNJ%MKLNKM
-14069A450OLMNNJMKLLKKJNMMOMNKJMNLNKKPPJMLMMLMKNONNNLPMMNOLNNLKKPNOPNONMOQLO
-14003A725OMOONLNNPOPOOONNPPMNOPPPOPNPNPROPPQPRNOONOQQOOPPPNQOPMOJ0J0OQOOOQR
-13939B135NMRQOPPPJ0NPNMOPPROQJ0OOORONQPMKOPRRMNQOOPOPNMQONMNNPPOQQNMMNPQPMM
-13875B537KNPPMNPNONONMMOMMNOPLLKNPNNPMLNLMOOMLMNNPNNNJNONOMOOLOPMMNMNKOMOON
-13809B858PMNRNLPJ0J1QQRQQRJ0J0J1J1QRJ1J3J0QJ2J4J1RJ2J3J1J0J1J4J5J0J1J5J5J3J5
-13767C281J3RJ3J7J6J5J4J4J3J4J7J8J7J4J5J7J6J7J5J7J9J9K1J5J6K0J9J9J9J7J8J6J6J7
-13733C833K1J8J7K1J6J7J8J8J8J5J5J6K0J7J4K0K1K3K4J8J3K0K2K0K1K1J8K1K2K2K0J8K1
-13700D459K1K2K0J8K3K3J9K3K3K4K3K2K1K4K3K3K4K2K2K5K7K5K3K5K4K5K7K7K6K2K2K4K8
-13667E229L2K8K6K9K9K8K7K7K7K7L0L0L0K9K9L1K8K8L1K8K8K9L0K9L0L1K7K9L0L1L0K9L0
-13634F186L1K9K8K8L0K8K8K5K6L0L1K9K6K7K8K6K3K5K8K7K6K5K2K1K4K3K4K1K1K5K2K1K0
-13601G034J8J8J7J8J8J5J7J4J6J7J3RJ0J2J1J3J3ROONNNN%%LKm%%jornprqj0j2j2j5j2j6
-13557G203j8j9j8j9k0k0k2k2k3k9k9k7k8k7l0l0l0k9l0l3l7l4l3l2l1l3l5l9l8l5l5l6l6
-13524F246l6l8l7l8l7l4l7m0l8l8l3l7l7l8l9l9l8l6l9l8l5l4l5l8l6l7l5l5l7l7l7l4l4
-13491E035l2l4l7l5l3l4l4l1k9l1l3l2l0k8l0k7k8k9k8k8k8l3l1k6k6k4k8l1k9k6k8k7k3
-13458D052k6k5k5k6k4k7k8k2k3k6k6k4k4k7k6k3k1k4k4k3k1k1k5k5k2k2j8k3k2k2k2k2k2
-13425C271k1k2k2j9k1k0j9j9k3j9j7j9k1k0k0j9j8j8j7j7j7j8j9j8j6j4j7j9j3j3j5j9j7
-13392B665j4j2j4j5j6j5j5j5j6j4j3j2j3j5j8j7j3j4j1j1j3j2j2j4j3j4j4j3j0rj1j3j1j0
-13358B213j2j0j0j3j2j0j2j2rpj1j0rj1pj1j0pqqj1j1ppoopqpronpqj1qmmonmrrooknonn
-13308A814oonlnpokjoonmmmjkonjlmnmkmmknmjlnmmkjjkkkomkJjmlnlJjmnlnkjkkKJlnkm
-13242A603klmk%jjlnlj%kkmkll%nl%llk%mlJklklkl%j%lmlklkk%kmllkllmmjklkjljJlmn
-13176A453k%llkmjjlknnllkmnkjkkllmmmpmjjkjpollnk%kml%lkkoomklmnmkkknqllkkmnl
-13110A247mmmk%knomkkllkmlmojJjjmmnmmkmljmmmlmnnmm%jlkkl%jmnlkkkom%kkJJnoklj
-13044A058llkklm%j%Jnpl%mkk%kJj%jj%%lml%jk%k%kjKjLjkkjjkl%KjmjklmlkkkjKJlkJJ
-12978I65K%K%jjj%jjjj%Jl%%%J%Jjj%%Kj%%l%JjmjkmmmkJKJ%njKJkmJ%LLkkj%jmk%lJ%ok
-12911I17%jjJJjlJ%lkJJKmplkljkmjLkmn%LJjjjlk%KJ%mmjJJlll%jJ%ok%kl%mjKJlk%lj%
-12844H37lj%lkjKj%jk%jljLkmjjKJ%kJjjj%nmLK%JJkk%%KJJjJ%jkjk%%kK%llkKMmkKjJK%
-12777H02%%jJJJJjJLjlmJK%%jkj%JkKjklk%KJKJjKMJlkJljKJJk%%jjlKNKjk%jlKM%J%kJJ
-12710H02JMM%kJKNJjl%j%jjk%JJKJkkkjLK%%LL%%L%kKLLKKk%%jj%%jkkj%lkom%%J%J%ljj
-12643H03k%J%%J%J%k%jkk%jjJJJJmlJ%l%lmk%JjklkmjMMjjl%%%j%k%%jkkjljL%%Kjk%j%J
-12576G61KLJnkKjllK%jMKjJ%JjkjkjKKk%Jkj%K%%jljk%LKK%%jkklkjj%%KKJmj%jKj%JljK
-12509G45%%J%kkk%jkj%jLKLlj%JjK%lkJjjKJ%m%jlj%JKNkmjJk%%j%LkljJjjkj%jKJkLJkl
-12442G20kJk%JKKK%kl%J%JjlJJJJjj%%jJj%j%kl%J%kKKJ%jklkJLj%kjjk%KLLll%KjkKK%j
-12375G09JL%%lkk%j%%jjjMJjkKKk%JJjmlkjJKLJ%KJk%kkk%%KKJKJKkKj%kmLNJJmj%jJJMK
-12308G14JJjLMJ%JLKJML%%JLMkkJKJjlJllkjLkmjkKJjJJ%%%l%kljJK%J%lkJJJjJkkjk%Jj
-12241G17%%%jJjJKML%%NKjl%JJMj%JjjJJ%J%%JLJ%kkjJJ%j%KMKKJkJKKK%j%j%kKKjJN%%%
-12174G58MKlmkjj%jK%kKNkJO%k%%JLJ%LLL%jJJK%jLLLMJJJKJK%kJKLKJMLMJ%JJLLOKNNML
-12107H51jKMJJNLMKJJ%JJLK%K%JLJKLLKLPLJKMJJKMNJ%jMNJjLK%%KKLKLLJ%%KKKjK%j%J%
-12040I68jjkJjJ%JJ%KlmkJJ%mjkj%lmJJkj%jjjkkjjjkj%k%KJmkm%jjj%l%m%jkkkjKkkJkm
-11973H99k%Jlmlkkkk%%jj%nkKjjl%jjKklklJkkk%%j%K%%%JKKLJjljKLKKJJJlKKKLJkJKL%
-11906H81%%KKLkKKj%kj%Jkllom%lmkkmlllllkjjl%%lJKlJLKJKL%Kkk%K%jjJJ%%J%JLjJMN
-11839H55%jPOMMNPNJ0J4J4J6J5J7J7J7K2K6L0L3L7L7M5N2N9O4O9P4Q1Q8R5J00J06J14J16
-11803B260J18J21J23J25J24J21J17J10J06R7Q7P6O5N6N0L8K3J3Lpj6k5l1l6m0m5n4n8o0o5
-11773C396o8o2n9n8n5n3m8m7m2l8l3l5l1k7k6k4k3k7k9l3l6l9m4m9n6n1m7m9n3n1m9m5m4
-11740A965m0l9l8l8m0m0l9l8l9l6l2l2l3k8k6k3k0j9j8j5j1roj0j1qkkkJLNNORQRJ1J0J1
-11700A349J2J1RMKMK%mpj1j2j3j7j6j6j4j5j8j7j4j6j1romnk%JJKLNPRJ1J0J4J5J2J2J0J0
-11656A288PPLjnnnj3j9k1k3k5k7k5k6k5k3k1k1j8j6j6j3j1j0qj1nppj0pnonpnnmoqpmlnk
-11610H09jmmlklnnjmmml%Jlmllkkkkj%kjjl%kl%JKj%kkJKNJJjkjLjj%JLKJ%KMNOMKLMKPN
-11543G89NOONLLNMNJJMMJLMKJjJJK%%mjKLMLNORONQOPOLPJ0OPPNLLK%jK%jJklkjlnkppmm
-11477I34pokmmJJJjJJKKL%KM%%LMKmljJkkljkmmljlpnmlopnmnkkomkolknljjl%JmkKJkmj
-11410H10%%KkmmjkljkJJkj%JLK%jJJK%KJKKjKjjlmkJjlJjjJJk%j%K%JlklkkJjjjlKKLjmj
-11343G80KJLJ%K%%KKK%%KJLKMKLLKkkK%jJKKJLLJj%%jJMLJKKMLNKNMPMJLLMNLNJKNKJK%j
-11276I08LNKjJLMLOPNMOQQPQPNPPPJ0RJ1RRQQPPOPLMOMNNMKKMMKMOPNNLNRPQQJ0J1J4J1J1
-11215A280J2J1J4J6J2J1J1J3J1J0J0PQQNPNLJJ%jJJlojJJ%%JMkMONNNLOJ1J0QJ1J0NLMOL
-11164A557LL%kkjJmnqqorrj1rrj1rpqj2rqqmnnprm%knnnqlpqnkppnornj0j1j0j1j1j1j0j1
-11108A201j1j1j2rprqj1j1j0rj0opqqonlprqoomqpomnornppoqnkjkpmlmmlmjlmmkjkk%JJ
-11049H66lkllmnmkJlomkmljmlklnljjJlJ%KKLMMKKKMLJK%JJ%klmk%lmknnkjnqpoonkmljk
-10982G46k%kk%LLKJjKLN%JLjljj%lmmJkmnpmkkonmnolmlmkkjJ%%Jj%k%%kjkjKKkmkkjj%n
-10915F55mlkjmmjkkklklpn%%m%%JKjk%jllJ%lj%LM%m%K%kklnkjJJkJJ%kkmjJ%kkJjjjj%k
-10848E71jjjJJ%KLjjlnjjjM%njKKkLJjk%J%jmmJ%Jj%%jj%kjjLMKJmk%Jljk%JMMkmlkJKL%
-10781E53%jk%KJlJKKk%j%J%J%J%%%%kjJkmllLMJKK%%k%l%j%%kK%kjKjkKJkKM%JjjJL%JKj
-10714E55%%jJJMLML%klJLL%lJJ%%%J%jKKjjMJ%J%J%LKJ%l%K%jKMKlklj%KNJjKMKLMjKLK%
-10647F11jLNLLON%JNLNJj%jjLMKJJjKKJJKJLKkk%%JjjjLJkllJLKKJKJLLMNOOLMLKMML%mk
-10580G17jlllkmpqjklonkmm%JJlJL%PNKJLMMMLkjkjkjkJmrqkjmqnlnpoomkjJ%lkjK%lk%K
-10513F04%jjjjj%K%%jjJjjnkjkJKjJ%%JkkJKLjKMMKKMNMjjKK%%jjjJJkl%%Jjlj%%kkkkJM
-10446F09%j%%Jkjjk%JK%mkljLjkj%%KLJJ%kkjkk%Jjkj%Kj%%JJj%jjj%jJ%l%j%Jk%KMKkml
-10379E83JMLlkjj%JLj%%JJK%l%jkJKJJjJKjljKklLLjjJjJJ%jjJ%LKk%JJ%kj%%JJK%j%JJ%
-10312E96%KK%J%%LMJMMMONNMNN%%JNLJJL%klmljJlnnkJ%KJjk%%JJMNNKLNMRQNMOPPMJOMJ
-10245G31J%%knolonllnpnqollJjjNOLMPRQJ0J0J2J4J4J2J3J2RJ1RLJJKloqj0j0j4j4j5j5
-10193G41j5j6j3rpqppnjj%kkmlJJkljJLJk%jjKMK%mjJL%jJjLNLJMLjjJ%kJKl%%%kJ%llK%
-10129F55%jJkkj%kkjKM%NLJ%LLKKNPNMOQJ0J1J3J2RPJ2J5J5J3J2J2J2J2J4J1J1J2J1J2J2
-10081I53J1J3J4J1J1QMJj%Kj%kjllmrj1j3j6j4j1rpj1j1j1j0orj3j7j1j3j4j5j1porj2j0
-10037G27j0j0qqnomk%Jklk%j%K%jjj%%JJ%K%jjJJJN%lKJ%%KjJ%kJJMkj%%KKKLK%%JNJjLj
-9972F98mJJJKKJJ%%JKKKLJLMJJkKML%jKMJJ%KNLJlKMLLLKLLLMKLLMOKKNMKKMMMNLNMKKMJ
-9904H48JLNOJ0NNPRJ1RJ0J0PJ3J3PQPQONNjljJlqpromlnol%l%KjKMMMKMK%MNLPPNMNOMKL
-9842A035NOOPQQNPMNNORPOONPQMMQNORQJ0J1J0J1J1PRRJ1J2J3J6J7J8J8J9K1K3K5K6L3L9
-9794A568M8N6O3P7R0J11J41J77K21K70L28L91M74N69O81Q09R46J090J250J401J528J646J761
-9771A5696J868J938J935J832J668J465J204Q80N84L42Q4k47o28j004j394j801k121k283k322
-9752A7696k257k093j869j621j379j150r46p62n85m44l48k79k30j93j62j39j21j04q5p0n6
-9731B803m8m2l3k9k0j8j8j3j3pj%MJ1J3J8K1K4K7L3L9M2M6N1N5N5N6O0O3O5O7O9P0O6N9N8
-9695C633N4M5M0L2L2K9K4K6K3K1J4J6J9K3L0M8Q0J17J53J93K39K93L61M41N38O40P39Q47
-9667H750R80J117J247J373J492J620J755J862J919J940J981K037K116K213K303K352K339
-9650C9396K288K262K242K125J943J846J881J983K082K173K218K157J980J753J563J259P77
-9633G1928L40J64J76K03J78J19ok59o57j044j402j880k333k504k375k143j963j843j761j724
-9613E1214j775j905k028k213k456k577k506k318k131k001j897j807j730j693j682j684j700
-9596A7111j679j580j426j253j093r59q31o98n63m44l52k82k34k01j79j58j40j29j20j10j00
-9575D580r1q4q1p5o8o6o0n7n7n4n2m5m2m2m3m2m2l7l5l5l0k9k9k4k3k7k7k0j6j7j7j3j1j3
-9541C176j0j0j4j2qrj0onrj0j0onmoj0opnml%jknmqrnopromorqpj1j5j6j6j2rpj2j3j2j5
-9491B773j5j7k1j8j9k2k2k4k4k4k5k5k1k2k1k1j9j8j7j4j4j1j0j0roomnmnmnokjkll%%jm
-9448B249l%%jjjjjK%KjjjJ%%%jLJ%JLMOLMMONNOJ1QJ0J1QQJ1J2J1J2J3RMONOMLKLJmopoq
-9389B420qj1j0pj1j1j5j6j3j2j1j4j7j5j4j6j3j2j1j0qmoonml%jmmkjjljkj%%JKJ%KLK%j
-9340B127KMJ%KKKKMMKLLNQOMOONJ0J0J1J0J2J3QRJ4J6J2RJ0NOPLNKkmnpj1j0rrponjjkJK
-9285B294LKJKNNKJPMLNNMNPPPRQOPOORQRPRJ4J2J5J4J9K3K0K6K8L2M1N0N8P1R2J12J44J83
-9238C407K21K63L26M01M88N91P04Q18R42J093J251J381J490J599J721J823J852J762J603
-9219B3736J473J350J128Q06N08K54l7m00p64j082j404j735j969k060k074k047j942j759j514
-9200A0468j255j029q55o99n46m06l05k42k03j78j61j43j25j07r2p7o5n7m9m1l3k8k6k4k2
-9175C700j8j8j9j8j4j5j4j1j2j4j4j1olkKOPQJ1J3J5K0J9K0J9J8J6J5J4J6J9J7J4J0QQPK
-9136C815jOJ1J2J5J9K0K2K4K4K5K8K8L4M4N4P2R3J17J51J85K19K61L13L79M70N75O87P89
-9107H491R01J040J184J315J432J551J681J820J912J915J899J940J995K057K158K273K316
-9090C7880K263K157K135K141K002J765J673J776J915K023K146K246K226K031J746J593J367
-9073G1085Q58L08Q7J72K59K41K15J68j1m35r38j274j727k298k630k537k201j923j778j656
-9053E3985j543j498j623j798j940k220k507k580k421k166j985j881j786j680j600j612j648
-9036B1497j689j758j755j637j452j257j095r62q37o90n42m13l18k56k15j77j56j42j26j09
-9016E911j05r4q5q0p5o7o3o3o0n4n1n1m6m4m1m0l7l5l6l2l3l2l0k7k7k5k8k4k1k1k4k2k1
-8983D417j9j8j8j6j7j5j5j4j7j7j4j4j5j2j0j2j3rj1j2j1j0rppmnqrorroooopknllonnln
-8937C967nlkl%jmklkLKJJ%J%KJlKJLMLLQRMMNNPMMOOOPPJ2J0J7J7J9K5K8L1L8M3M7N4O1O8
-8883D518P5P9Q1Q4Q7R0Q9P7N9M7L7K8J3Qkj7l4m8o5p5p6p5o9n7n1m1k9k3j5pKLORJ1J0J4
-8846D743J4J2J7J8J5J1J1J8J8J8J7J6J7J7J8J7J8J7J8J9J9K0K2J9J8K0K0K0K1K0J8J6J4J3
-8812E329J6J6J6J5J1J4J3J3J3J0QOJ1J2J1PRRJ3J2J2J2J0QQNOONPPQQPPPQKKNQPQNNQQPJ0
-8763E770RNMOLj%lnmoj3j6j5j6j7j8j8k1k3j7j8k0j5j7j6j8j9j9j8j6k0k6k3k0k1k2k2k7
-8724E247k6k4k3k5k8k8k4k6k5k4k9l0k8k5k7k9l2l0l0k9l0l1k9l5l6l7l8l8l9l9m1m2m4m8
-8690D178m6m4m6m9m8m7m7m7m6m3m5m5m2m2m1m2m2l9l7l5l4l7l7l2l3l1l3l3l3l1k9k7l0l3
-8656B852l4l4l3l2l2l1k9k5k8l0k9k8k6k4k4k0k1k1j7j1j4j2qrj1rqprpqpjKJ%llmoj0j1
-8614B179rrqqj4j2j6j7j6k4k2k2k4j9j7j8j7j6j3j5j5j2j5j8j7j6j2rj2j4j1prj0j0j0j3
-8577A653j2j0j0onpkpmnnjjjjjkJLMK%j%LKKJLMNLKJKK%JNJMLj%KL%jjj%k%J%%k%jk%jlm
-8513A613jj%jlj%%L%KMLOPNKOPMJORONONPNOOPOPJ0J1J4J0J0J2J2J2J5J7K2K1K0K5K9L3L7
-8462B047M5M9N5O0O4O8O7P3P5P4P3O5N4M6L8K5J3Njj2k5m2n5o9p4o8o5o1n3m3l6l2k4j4r
-8427B313pmkLJKLLKMPQQRPQPQJ0RJ3J3RRJ0J3J4J3J7J9J9J7J8J9J8J7J9K1K0K0K0J9J9K3
-8383B798J9K0J9J7J7J8K0K0J9K1J8J9K5K5K2K5K5K4K6K6K5K4K9K8L2L2L0L1K9L2L2L3L3L4
-8349C647L5L4L6L8L6L7L6L8L9L9M3M0M3M6M7N3N6N5N3O0O2N9O2O1O2O4O8O9O9O9O9O7O8O6
-8315E426O6O9O9O8P0P2P2P5P7P7P9Q2Q6Q7Q9Q9Q7Q7Q9R3R1Q5Q2Q1Q0P6P4P0O3O1N7N4M8N0
-8281G981N0M6M3M0L8L7L9L9M0M3M2M1M2M3M6M8M8N1N6N7O1P0P5P8Q3Q9R3J01J05J11J13J10
-8249I959J14J15J13J08J02R8R2Q1P0O0N1L9K9J8Lnj0k0k4l0l1l2l3l2k9k9k7k6k3k0j7j5
-8217A0649j1j1j0olkjKMPRJ3J3J6J9J8J7J8J9K0J8J9J4QNJpj1j6k1k5k9m0m3m4m9m9n0n3
-8178A0408n3n2m6m5m5m1l9m1m0l6l8l3l0l4k9l0l1l1l1l3l5l3l2l4l6l7l7m0m3m0m1m4m8
-8145I150m3m6m8m8n1n2n2n6n6n7n8n6n7o2o1o0o2o1o3o4o3o4o3o3o3o2o1n9o0n9n9n8n7n7
-8111G189n5n6n6n4n3n1m8m8m8m6m4m4m3m4m2l7l6l8l7l3l2l3l2k9l0k9k9k6k7k8k8k5k5k4
-8077E879k4k4k6k1j5j8j7j4j3j5j1nmkk%NOPRJ1J3J5J5J8K0K1K3K6K4K4L0L2L4K9L3L4L4
-8039F131L5L7L8L4L6M0L8L7L7L9M3M6M4M4M7M9N1N0N1N3N4N4N2N5N8N3N4N8O0O1N6N6N6N7
-8005G764N7N5N8N8N6N6N8N5N7N5N5N7N6N5N6N7N8O3O1N8O3O6O6O9P3P6P9Q1Q8R4R3R9J05
-7972I957J08J09J14J19J24J25J32J36J36J39J47J50J50J51J51J54J56J58J59J59J61J54J50
-7949A3199J51J49J45J40J38J35J30J23J16J09R9R6Q9Q1P4O4N7M8M0L4K2J3J0kqj6k2l3m3
-7920A5138m9n5n9o4p1p5q1q2q8r9j00j01j02j05j04j04j07j06j04j07j06j05j07j05j03j00
-7894A2749r8r3r3r2q7q5q1p9p6p8p2p1o7o5o2o2o0n7n7n1m6m7m8m4m2m3l7l8l6l1l2l2l2
-7861A0755l2l1k3k5k7k3k0j6j3j2j1oljQRRPRJ7K0K3K6K7K6K6L2L4L6L7L9M2M4M5M7M9N0
-7824A1174N0N0N4N2N2N1N2N3N1N7O0N5N2N1N4N5N8N3N3N3M8N1N1N2M9M6M5M2M2M4M0L7L3
-7791A2820L0L2L1K9K5K5K0K2K0K1J9J5J6J4J1RQPRQRJ0J0J0J4J9J9K3K5K6L1L7M2M8N5N6
-7755A3625O3P0P4Q1Q4Q8R5J03J11J14J20J26J31J36J45J50J58J62J64J72J79J81J86J90J91
-7730A6899J97J98J99K03K06K05K04K06K04K06K05K00J98J96J92J90J87J80J76J72J65J54
-7708B1142J48J47J37J28J22J15J02R3Q3P2O8N8M8M1L3K3J4Pjj0j6k0k5l1l5l8m0m3m6m7m6
-7677B2183m3l9l6k9k1j9j2lPK0L1L6M6N7O7P8Q6R4J03J09J15J18J24J26J27J26J23J19J12
-7648B3805J08R8Q7P4N9M1K2Nj3l7o5q9j18j46j71k00k34k60k92l20l46l74m00m27m45m67
-7622A9895m89n07n17n30n42n49n50n50n51n44n38n31n23n11n00m82m63m44m28m16l97l74
-7600H959l55l38l18l04k91k74k55k43k30k18k04j90j82j68j60j52j41j32j25j18j13j06j01
-7577D241r5q9q9q4p9p3p3o7o1n8o2n7n3n3m9n0m9m5l9l8l6l5l5l0k8k8l2k7k4k4k3k3k2j9
-7543B592j8k2k4k1j7j6j6j4j0j5j5j2qoj0qqj0j1j1rj0j2j3j5j4j7k2j8j8j6j3j4j1rj2j1
-7506B086j3j0monllmprpoooroj1j1nnmnookkJkl%KJjKKkmlnol%konllnmllonoljlpomoop
-7443A810qpoooqnnpqppmmn%MLLNPRQJ1J1J1QQJ2J4J1NPLNLkjlrqpqj3rj5j6j4j0j1rqppp
-7388A701lmmkkjJKLMNNMOQJ2J0PPJ0QJ0J2RQOPMLMQM%kklrqporj1j3j3j1j2j3j2polmk%L
-7333A702%KOQNOONOQNNLNL%mnmjmnnoqpqqopqpnknonnpp%lmkJ%%JjlJJJLMLLNNMLL%l%jl
-7266A658%ljkmonnpqoqmlkmmnmllk%%KJJL%jJLjlkjJOJKK%KLKLJL%%MJ%%KK%JJkmkKLJjK
-7199A608JK%MKLQNLLNKLOLLLLJ%Jjmjkmlplkllmmj%kmk%jjkjljJJKJ%k%JLL%KKLKJMOLMJ
-7132A648KOMLMJJLLLLMNKJMLKm%L%JJ%kKNKjKJJJ%JKLKKJ%MLjLNMM%MMKONMNKKOLLMKMJ%
-7065A804%JKNMK%LMJNKKMKJNNLLOMMOQORQRQQRQJ2J0J0J0J0J2J2PQQPPQPJjLJjm%Lkmom%
-7005B065jJjj%KLjJMNONOQOPJ1QQJ1J3QRJ4J5J5J4J3J3J0J0J4J2J1J0QPNML%JMKKjl%knl
-6953B356j%klnl%%KJlJKNLQQQQJ0J0J0J0RJ2J1QJ2J5J2J1J2J0RRPNPMLPQPKMKJLKLkJkqm
-6898B605Jkk%lJLKJNQQPRRJ0QJ0J1J3RONNQNKMLNNMNLjLLOKKKjjkljlmjmlkl%JLLKMQMMO
-6835B797PPPNRRPRRQPRQONLLPPM%lkjMK%mmlooKkllkjj%MOKMMMNONLLMNPRQQPRQNOPOQRP
-6768C059OOOLLNMKKKLMLLMJMNLLPKjLLMOMMM%NNKMLJ%KMKLMOOKOJNPM%MKLMONMQRNLMMMM
-6701C308NJMOMLMKLK%JKNKkj%J%l%%kkJKLKj%KK%JJJKLKk%LJ%LLK%LL%KLJjJjkjkk%Jjj%
-6634C377Kk%Jjk%J%LJLLlj%KJkJjKNLjjLKkJJJJjjJJjJllJjml%JJmmJjkpkjkjkjmnkkjnn
-6567C337jjjkjoolJlk%JJKlLL%JMNKLMJmpmkmorj1j4j2j3j3j4j4j3j3qlppoonpm%lnl%jo
-6509C115llkklmklJkmonk%KkmnljKjl%Jjmlklj%%mkJjkmlLKlnlmJkjKL%kjj%JljMKJk%j%
-6442C022MM%JMK%LKjj%M%MMLJJj%MMJKLMNLJKKjKJKLMLLMKMMKJLMM%KMKLKPQJLLLMONOPK
-6375C200KNNONLNNQPMNMNOOPONPNRRRPOOPORQNQQJ0RRPQRJ1QQQRJ2J3PPJ0QPMNPJ0J2RRP
-6315C631QOOJ1QNMNQPMKPQNPLJOOLLJLJJKjJJkjlm%jJ%%%lnmjkompmoqmmnolnqpmlmlmnm
-6249C634kll%jllkmlmjjknmmk%%l%MjjKJJLJMMM%MMKLJKJLMJJlmolkmk%%lnkkj%Jj%%nmk
-6182C584klmmnlklnllmnl%Jkm%JK%KJ%jMKjjjk%mmjpmJnqommnlnpnoolllmll%j%lllmpon
-6115C402lmnoqpqomj0roqj2j3j2j1j3j4j1j2j1j1j2j4j4j1rj3rqonqqromnpplnpoolmnpo
-6064B991mmpqqpppprrpnlopmmqnjkkllmkjmlk%LJljlkkjllqqmkmmmmonnopmlmompn%mlmn
-5997B708nppnooj0poppprnmmk%JJMOPQPRJ0RJ2J0J2J0QPL%%mpqj3j5j4j9j9j5j7j7j3j3j2
-5946B542j0rqpmmlkonlon%Ljpl%jlpm%Kjl%jljLKJMLKKjJKJOMJKKKk%%jljkkoqorqqj0j0
-5882B401poj1j2j3j2j3j3j3j6j5j1j0j1j1j1j1j2j0qpopopmmpn%%llmjjjjljJKk%LKLKjM
-5832B118OOPRRRJ0RJ2J4J2J2J5J4J4J7J3J0OMMLKloqj1j2j4j8j9j6j2j1j0rj0j2j1nlkjn
-5788B137oljlJjklnlmlmlnookmononqj1ppqpqponmmmljlllj%kKkLMjJJLLKjJK%J%MM%%K%
-5722A979jJKKJKLjJJKJjkljnknlmopqonmpnmj1rmoonnllmljjkjljjnkJjmonmklllmpllnn
-5656A782kklpnjJ%jk%JkjJ%jkJ%k%Jk%jll%l%%j%%jkMLJLJJKKMLKJ%kJ%mmnnnlmnmlkknn
-5589A710l%jk%%JKknllkjmpnrolorpqomllljlJJkLLMMOPNLQJ4J0NQJ1J3J4J2J4J5J3J6J8
-5533A810J6J7J9J5J4J1RRON%lknj0j1j4j5j1rplm%JKNPNNNRQMLJKKmnmpj0j0j3j2j1rj3j4
-5483A784j3qnnmmlkJJLJJ%k%LLJ%KLJJ%kkJkjLk%JK%JMMKKLNOOMLJJMM%JMLl%KKJMM%KKK
-5417A831NMK%LOQPPMLNMKJKJmllkmjjkk%mkJ%%KLKJKLJNKLkk%jjJlmmnkJkkJjjJK%K%%%j
-5350A869LK%L%jjJ%JLLkKKKMJMLKKK%MOJLMLJ%NMNLML%KMMMMOMMKJMLLJKOLLKMMKKPLLNL
-5283B046NPPL%JjKOMKMLLLONLLNOKNLLOKMK%MKJLOKMLMOK%KOPLLNkJQJJLQPLKLLLNNLKKK
-5216B273KMLKKJJjLJjJKLL%KNKLKKLMNNNNOOOJ1RQJ1J0J1J5J5J5J6J6J8J8J6J8J7J4J1J0
-5166B619J1PJ%jprj0j2j4j2j0j3j1j2j2qmnmJJJ%KLLNPQRPJ1J3J2J3J5J4J6J8J4J6K0J6J3
-5121B732J5J3J0OLKlpj0j2j4j5j6j9j7k2k1j9j5j5j6j5j2j3j1qj2rponoonmjllklK%%LMM
-5075B442%ll%Kmom%jnmnmqppmnnnmmmloqomllmonnmnpplmopnklmljmklmollkknppqqnnoj1
-5008B147j0oonnomnmknpokloqnnnloj0qjmrrooqqnoqrplllnopmlklnmknJ%kJjjk%klJMLm
-4943A869knlklmomqqqnllnomkmkllpkkkjkkmkjjKJmkJ%lJJ%K%j%lmllkjnjkmmmnkkl%jnm
-4876A690%KJknljKj%J%jm%NNJj%KLJ%%KJjJmnjLMJkjK%nmj%kJK%JJKkkj%LK%JLJKJNKjKL
-4809A709NJJKMLkKNLJ%ljLONJMLMk%K%%NNNM%jLNLLLKMLNQLkLOJKK%LMJjKNLLJLLJLNNLK
-4742A874KKJNNLJMNMMMKLPQNKMPONMOONMROKOJ0QQQQRONLOOQNOOOPRJ0QQJ1NQJ2J2J2J0J2
-4682B243J2J4J7J9J8J9K1K1K7L0L3L2L3L7L8M0M3M3M5M6M3M3M0L8L5K9K4K1J8Qknj4j8k2
-4647C069k8l4l4l8m3m1l9m0m1l6l2l4k9k4k4k0j6j9j5j1qomnj%KJjJKLJMKMQPOROPPQJ0O
-4601B540QJ2J0J1PQJ0RJ2QOJ0QQJ0RPNLNQQQMNMKLQQQPOQONQMNNMNQPNNMLOJ0PNMNPONLL
-4542B928LQQPPRJ0J0QQRRROQJ0J0RJ0J1J2J0J1J2J0J0J2J2J2J2RRJ1J1J2J1J0J0J2RQJ1J0
-4499C343QQJ0J2J1J0RJ2J1J0J3J1J1J2J0J3J2J5J3J2J1J2J3J5J5J5J5J6J7J5J5J5J6J6J4
-4464C786J2J4J5J6J4J2J3J0J0J2J5J6RNOPPNOPOOMLLMPPMPJ0J0PRRJ2J0J1J6J5J4J4J7J6
-4420D218J3J2J4J6J5J3J3J0J0J3J3QJ0J0OONLONJjNNKjjlljkjJ%lkK%k%%llKJjJJKOQOOR
-4366D450J1J0J0J2J1J1J3J3J4J8J5J5J5J5J6J8K0J9K1K1J9J8J9J5J5J5J3J4J1J1RPJ0QPP
-4330D946QOPJ0RRJ4J3J1J1RJ1RJ1RLLMK%kmlkmoj0j0qqqqmmnn%%nlklomnrj0rrrj0j2j3j2
-4276D893j0qrpqqnnnrooqoj0j1j0j1j2j5j5j3j6j4j6j5j6j8j9j7j6j5j8j7j8j9j8j9j8j9
-4236D388j8j8j7j7k2k5k4k5k3k6k6k5k5k4k5k8k7k3k2k3k6k6k0k1k1j7j6j7j9j8j3j3j6j8
-4202C664j5j4j3pj2j3j2j0j1j3qrqrj0qmnplmolmnlllnkmmonnlkmnnnkjjlllmonompoqj1
-4146C317ropj1j0j2rprrponprrqonnoj0j3j0qrj2qqrj1j3qoopj0qnoqrrrrj0ooj1pppomp
-4091B873j0ooomopqonpnmoonrnnqmknonlopmlomlmnomlkJK%knlJKL%LMKL%%%jjkllnonrj1
-4025B632pprnnrqppjlnnlknnkmlnonjjloonjjmkjjllkk%%jlJjjKJ%kKKJ%JKJKJJLLKjKNN
-3958B500ONLNNLNOLNNLMMMNQOMMONKMQQRPONONOMLMPOONLPJ0ORQOPOPJ0J2J0J3J2J1RRJ0
-3899B870J2J1J3J3J0J2J5J6J8J5J4J8J7J6K0K1J8J7J8K0K0K0K4K4K3K3K1K0K4K5K3K3K1K1
-3865C496K2K5K7K6K7K6K5K6K6K6K6K7K7K6K7K9K7K4K3K4K9K9K5K6K5K1K3K9K6K7K7K6K7K9
-3831D381K7K7K6K9K9K8K7K5K6K3K6K7K6K6K3K2K4K3K4K3K3K5K7K6K5K4K8L1L1K8K8L2L3L3
-3797E286L4K9L2L4L1L4K9L1L3L2L1L3L3L4L1L3L3L5L5L7L4L4L7L7L6L5L4L3L6L6L3L3L3L2
-3763F423L5L0L2L0K9L1K8K6K9K9K6K3K1K2K0J9K2J5J0J0RRPMK%Jnmlonorj2j2j2j1j2j3j5
-3722F817j6j5j3j3j5j8k0k1k0k0j9j9j9k1k5k3k1j7j7j8j8j7j4j5j6j2rqrj1ppmllm%KNN
-3682F302LOOLOMLLJJjjjnqj2poqpj0oonjmlmmklnoqrpj1rqj2j5j5j6j4j3j3j4j5j9j7j7j5
-3630E976j5j8k1k2j7j9k3k3k2k2k2k1k0j6j5j7j6j4j3j4j4j2j1j1j3j4j6j5j5j8j9k0k1k3
-3596E384k3k2k5k5k3k5k4k7k5k3k4k6k5k2k2k5k3k2k3k1k3k6k5k5k3k5k4k2k7k7k6k5k4k5
-3562D562k3k7l0k5k3k5k6k6k3k1k4k7k4k4k3j9k0k1j9k0j9j9k1j8j8j7j8j9j8k1j9j9j6j4
-3528C836j4j4j6j5j4j6j5j5j7j3j4j6j5j5j6j3j5j3j4j4j3j4j4j2j4j3j2j3j6j4qj2j2j3
-3494C362j6j6j3j4j4j1j3j4j2j0j0j5j2j2j2j2j2j3j2j1j2j1j6j3j1j1j4j2j0j0j2j2j3j2
-3460B939j2j0j3j4j3j0j1j0rpj3j3j1j0rj0j2j1rrj1j2qqqj0j0qrpj1j0qppqj1j0rj0qom
-3417B523qrj1j0nomoqrpoppnj0qprommnpomnonnmkmkqromol%knljnomjjlnlmmjJkKJkjjl
-3353B223jJKjnkK%kKJJJjJMLKkKLML%MMNMKO%LPQQLPQONPOPQJ1OOJ3J3RJ0J0J2J1J2J6J2
-3296B490J5J4J6J8J5J3J8J9J7J9J9J9K0K0J8J9K0K4K3K4K5K4K4K6K7K7K9L1K6K7L0K9L0L3
-3262C248L1L0K8L0L3L3L3L2L3L3L2L1L3L3L4L0L1L2L0L3L1L0L2K7L0L0K7K8K7K5K1K2K5K3
-3228D261K2K3K0J7K0J9J8J8J5J4J6J6J7J2J1J1J0J1J2J2QOJ0J0J0J0J0RQJ1QJ0QPJ1PMOJ0
-3189D738J1J3PPQOPOOOJ0QQOQRNONPORMNJ0NKNNOOMKNOKKNK%JK%%KLjkKKlnpmmnqqoqppj1
-3126D904j2j2j2j4j4j4j1j2j6j5j2j7j7j4j4j5j5j2j5j8j4j1j4j6j4j1j4j5j2j1j2j2j1j1
-3092D445j0rj0j1j1j0poj2j1qpkoqnnonnlmmllmkkjjnkJjnm%%kmk%MOMORQRJ3J3J2J3J5J3
-3037D365J2J0QRRQJ0OOQQPPRJ2J5J8K1K3K4K6K6K6K7L1L2L1K6L0L2L0L1L6L2L3L7M3M5M6
-2998E215M8N2N1N5N2N1N3N5N2M6M2M0L5K9K8L0K4K1K0J9J5J4J4J6K1K6K5K8L2K9L2L4L6L7
-2964F377L6M0L9L8L7L9L9L8L8M0M2M1M1L9M0M0L5L5L4L5L3L1K8K3K0J9J3QNOKkmooprpno
-2924G279momkj%kkmkjmklkmoj0qorj0j4j6j6j5j4j6j9k0k4k2k1k3k8k9k8l1l1l0k9l3l2l1
-2880F665l0l1l7l8l7l6l4l3l4l3l4l7l6l4l6l8l6l7l9l7l3l7l9m2l7l6l7l7l6l6l8l9l7l5
-2846E439l3l7l6l4l8l3l2l7l5l5l6l7l7l6l3l6l3l3l2l4l6l6l6l6l4l3l4l5l5l7l3l4l4l0
-2812D259l3l4l2k8l1l3l5l1l0k9k8k6k9l0k7k6k5k5k6k6k5k3k2k3k3k4k3k5k3k3k3k2k4k3
-2778C349k1k4k4k2k5k7k7k4k5k4k3k4k4k5k4k3k6k6k4k1k1k0k2j9j8k0k2k2k0j9j7j9k2k0
-2744B585k2k0j5j8k1k1j7j8j9j5k0j6j5j6j4j8k1k0j9j9k2j9j9j7k1k1j7j6j9j6j6j9j8j5
-2710A966j5j5j6j9j7j6j6j2j2j7j8j8j9j8j3j6j4j2j6j5j5j4j5j6j4j4j2j2j1rqj2j3j1j1
-2675A465j4j2j2j1pj2j3j1j0j1j1j2j2rrrj0j0qrqj0roj0rj0j1j0qj0rmnj1pnj0rrppooq
-2630A049nqppolopnpmmmmpnonnmpollnpk%mommolokmmjllmjnmmnjjjnqljlomlk%%mmkkmm
-2563G76kkkkjmkklkmkKjl%jmnmkkJJkKjJjllkkjjkkllnjjojjjjljjmnjKL%kjlljlJ%%%mo
-2495F58mJKk%%%JJkkmm%jlkkj%knk%k%j%jkjJkkjmjkj%%km%j%jKklll%Kllkjkjk%J%k%kk
-2427E74kj%l%lj%jljJjjjKKJjk%%kj%mljljK%%jl%mmjJJj%mjklljK%%%jkJjkljK%kklKL%
-2359E13J%l%Jjjjjjkkjlj%%%JkjjkkKJjjklmkK%k%%jJJ%%kJK%lnjJKjmjjKllJK%kklkKK%
-2291D64j%%kkJJjjJk%%J%k%j%%kjK%k%lk%kjLLkmj%%k%jjKN%lk%%kkmkKKj%%lljjKjkjjM
-2223D28%jjJ%lkLLKjjjjkk%%jlKJLJlkJkl%LJm%jJ%j%K%kj%K%%%jkJJjk%JJjkjlkJ%ljjj
-2155D00J%KJlj%%JKJ%jmj%jjlJj%MjkJKKjkJ%%jkK%klKKjKJJJjknkJk%J%kLJjklkKK%J%j
-2087C87lkLJjjlk%JJJj%LJjkkkjkJLjJ%kj%%%JJJl%Jj%JjkJl%JkJJk%K%J%klkJJJJjJ%%j
-2019C70kjkKJKJljJkjKKlljKK%kljLK%%%%KjJ%ljk%Kjjjk%KkKJklKKj%lJkl%LjKL%%kkKJ
-1951C58%kJ%%%jkkkjOKk%%j%JKlkK%lJJ%kljKJ%%kjJJKklj%ljKJKJjjJ%%%%%JKjjjlm%K%
-1883C41ML%lj%%KJjkjjjjjJ%%kj%JJm%KljKKkJJkJKKJ%L%k%ljJJjjjJl%LK%ljjmK%jKJjj
-1815C33J%%jJK%k%Ljkj%%J%%%j%j%%k%jjKjJMJlkL%%jjJk%JJJ%kjJk%%%JKjnJjJJjjLjj%
-1747C27JL%lkjj%JJjJLjjj%Jjk%Lj%%JjjjJJjjjJk%%k%JK%kJ%k%JKJlmkLLjJ%jj%Jl%j%j
-1679C15j%LL%kmjKJ%j%jj%%KJkj%JLJJJJlk%jkJ%JJJjk%%kjK%LJJ%ll%Kj%JKkj%%jKKjj%
-1611C14%%%j%Jkj%j%jKMmjKLJkmkLKlj%jkkLJ%%k%LjkjjkJj%KJLM%l%JJ%jlJKkKjlJLKkk
-1543C08JKjjmj%K%lj%jJL%JK%kllKJljKJj%JKj%%k%J%L%%ml%J%kkKJ%%jjJKJJJ%k%%%J%K
-1475C03%kkJJ%%jJj%k%KjjK%%JjjKJjj%k%%m%jJjLLjl%Kjkl%j%M%J%jjjjj%%JJJJ%KJJk%
-1407B96jkjKLKJmjJ%kJJk%J%kjK%kJ%KKJljkKLjJjjjjkK%lj%jkJ%JKkJ%JLJjjJk%Jjjj%k
-1339B87KkJM%jkjjJ%jjJKKkjKKklLKjJjllm%KJJKJKLKkmkJ%lJJkkk%JM%kJJkkKL%jkjJK%
-1271B86jj%Jjlj%LLKJJK%k%%kj%%Jlj%j%%%%%J%j%JjljjJJkJMLjmlJjjljLMJ%kJ%kk%JKK
-1203B81%LJk%mmK%JJLLlkJ%Lj%jljKJjKJj%jjKJkJJjmJKJl%%JK%%kmk%KJJjJJMknKjJJnl
-1135B71%%LKJJJklJJkjJKJJkkJJJ%%%J%jjkjKJkmKLK%jjk%kjKLjl%jlJJK%%j%JKKJ%%jkk
-1067B71%j%M%k%jjL%jjJ%%Jlj%KKK%%kjJ%jjjjKJJKljj%jJLJjJ%jjJ%Jj%%l%K%jkj%jJKJ
-999B71%jj%%jk%KLKlk%LJkkkkk%LKJKJl%KLKjnnj%LJJJjj%mk%jKN%%JJ%%J%jKkl%JjK%%%
-930B68%k%%l%%KKJkJJ%jjjJ%jKLkl%%k%JJjjk%jK%KLKkjkKJJljkjJkK%kJJjkJKMKkk%jlJ
-861B61K%Kjjjj%l%K%JJJjmjj%%JK%%%JKK%%lk%jJKK%j%Jjl%Kjj%KJj%m%%%%KKJkk%KKjll
-792B55JLJ%JJjj%J%JjjJ%jk%K%kjKLJj%kkKlkj%Kj%Kkj%%K%kjJ%jLM%JljMjkjJ%JJjJk%j
-723B57%jkJ%Kk%%%%JJk%jkkLLKj%%%%k%l%jjJKKL%k%KJmlKKkKJjJ%%kll%KK%JkJKlj%KKL
-654B58JjlJ%kk%LLK%jlj%Jkk%KKkn%JjJkKJjKJ%%kJkjJjJKJ%%k%%%K%JjjJ%j%KnjMK%kJK
-585B55k%jJ%jJL%l%%%%j%%kJj%MJjjj%Jjj%%jjj%jKJkj%%%%JKkjLJ%KJJ%%JjjL%j%%j%J%
-516B56Jlj%MJ%JmlKKjljLjk%%k%K%%K%k%J%KjjlJJJjjKKkkJ%kjj%%%KjjjjjJKL%JJjjjjk
-447B46jj%jJ%Jk%JjJJJJjJK%%lj%%%%L%KJmlJ%J%j%Kkk%JLkJL%JmkJ%kj%J%J%%j%k%L%kJ
-378B43j%KljK%lKJ%%KJkJ%%Jll%LKjj%%JJ%JkjJJ%JlkJLkl%JLKkljJ%Jj%kjKk%MKkkK%Jj
-309B41jKKjmjjK%%%JkJK%%Kj%%JKjjjkJkkJ%KMJ%jjjjKjkkj%J%KK%J%%jkkJ%JL%%J%j%kk
-240B39K%J%%jk%%%%jljJjJKkkLJjJJK%j%%Kjkkj%JJLKKkl%jKMKjl%%jJjjjljKKLkkK%lJK
-171B40Jll%KjJLKk%jljJ%%j%MK%jk%kjJ%%ljjKMKl%kJ%jjjJMJjjjJj%kjKJJ%kj%%J%KJm%
-102B33Lj%K%%l%KKJ%%%jKK%%jklJJjmkLMKllJJJJlkJJJ%KjJ%kjkJJll%JJjJKKjj%jjjJL%
-33B34mk%KKJ%j%KjJ%jk%kkJjkJKJ%%JlkKJKj%KKjlJ%%M%JmjKj%Ljk%KK%%%Jjlk%JK%k%LJ
36B35mk%%JJjLkm%%LM%kkjNkj%LlJJjlkj%LjJjk%%JJjK%%J%k%%jJ%K%kJJk%J%kJjj%ljMJj
107B26JJLjk%Jjj%jK%%JjjJJ%j%%J%%j%jjkJJ%J%J%l%J%Kj%JKJJJjk%%JjjllJLM%%mk%k%K
177B25J%%%%kJKM%kk%K%kk%KJjJLjkJjjj%%%%kjjjJjKLK%m%M%jk%jjjk%jLL%jjK%JJKjJjl
247B25kJLkj%KMjmk%K%J%mKLJ%jk%K%k%jkKL%%jlJJ%J%ljJjKKJJ%klJ%%mkJLJ%jj%J%LJl%
317B23j%%k%Lj%KK%%j%JKjm%M%lj%KjJKjjJ%j%lj%k%jKKJKj%%%%KKkm%KjjkJJ%%%K%kKLll
387B21%%%JJjkjJjl%LKkjk%KJjJjJ%%jkJ%JLj%%K%lJLklKJJlkjJLJ%k%JN%lKKlmJKmlKKKJ
457B22JlkjjJ%JJjjJ%%MMkkj%%j%JJJJkm%%jKKjkJJ%jJJJkl%%%kjKK%%%%jk%KJ%JJlk%%%j
527B14K%JKj%jJjK%jjJJj%j%mKkjLJ%l%JJll%LML%nJJKJJjj%j%%%jjKKjk%J%Jjkl%J%KJ%j
597B15k%kjLLkjJJ%%kKJj%%JjkJLJj%lj%JjJJjL%jjkJ%j%Jk%jj%L%%%KJJ%K%k%%JljJjj%j
667B12%K%klKKL%jJK%%kl%j%Jj%jkjJLJJJJjjJ%%jk%LKKJjkl%L%mkjj%KLjK%lj%KL%%Jkj%
737B14J%lj%Kjk%%JJJ%jkjJK%Jm%KkJJKkJ%KKjnlJJLJjlJJJjkj%JJJJLJlljklK%L%LJkjk%
807B08JL%klkKLljjj%JjLLk%%KJ%kmjJk%JMMK%kJjj%kJKJJjkjJ%%j%kj%j%JLjj%kjJNNJlm
877B10%J%KjjjmkJOjkJJ%n%MK%j%j%kjJ%%JKJKJkmJJ%%%jkjJJJkKL%jl%%JJ%jklk%KLKjKK
947B12jlJkkjJ%kljJMNjkkKJkk%LLJ%%lkJJKlm%LLJk%jjJ%%kLLKmkJkkjJJJMjkj%JJ%km%K
1017B03JlKJJ%%J%Lj%kl%%JMJmkkJMLJjjk%jKklKNjkJ%jJ%jlj%jjMMJjjkJLkK%j%jjKJj%%
1086B08jlkj%MJkjK%Jj%kmKMjjJkkjLL%l%LJ%%JjlLJlnKKJKjjj%klKj%JjkJJLJlK%jjjK%%
1155B01JJk%%L%jkJ%J%j%LjJjjJkj%%JjJkKLLJlkk%jjJK%%%%kjJJ%JJ%J%J%lkJLkkkKL%Kj
1224B05lj%JKJJJ%kjk%%K%kjKj%%m%KJkjjJJ%%kjJJJJ%%KJjKj%KJJ%jjllLKjjkkJKKkkJJj
1293B00%JkkjJj%OJkj%%%J%Kjj%j%KJjjljJKJJ%K%n%JkjJ%j%Ljl%KjjLL%jjJL%%JklkkKNK
1362B05jj%kkj%J%JjJLjl%NjjKJ%lkj%%%kj%j%%%JKLjj%%KjmJJJ%Jkml%JJKK%JLjk%%jkKJ
1431A98%JljJLNll%jj%%JkkKJ%JJ%JLmoJJjM%kJJ%mJMLJJj%mnKLJ%J%jk%KK%%JKkljK%j%%
1500A99j%JJjKM%nnk%Jl%KJjjkJL%%K%kJ%j%J%j%JJKkkJKjJljJ%LJKkkjkJJJLjj%jJJljLJ
1569A98kk%JjjlJKjjKKKJmjJJJk%JkkJjjJKjJJ%%j%%JJ%JjjJj%LjkML%lmKj%JKJ%jj%k%%k
1638A93k%%%j%KJ%JK%Jkk%KkkKj%JJjJ%j%L%jkkJJj%%jLJj%jjklKNk%K%j%j%jJJJKKJJlml
1707A90kLLkkJjJ%JJ%jJKJl%L%KjljkJjKj%j%L%%%kjjJLJjjKJkkJkjKMjjLllLLkkJJlkK%j
1776A91%%Jj%KJ%kj%%%%jjjJK%%%kjJKJ%j%k%%klKK%%%KjkJKLJjkJJj%JJkljLJljJL%jkjJ
1845A89jkjJJ%%K%jLL%jlJjl%jJNLj%j%%jK%mJLljJJ%lj%LMK%lkj%J%%lk%%KkkML%k%jljM
1914A89K%j%klKJJJjjjK%jJjjjKKJJjjkjj%LLkjmjJlKKLjkkjKK%k%K%jKK%ljKKKJknlJjjK
1983A84%JK%j%JKJkjjJ%J%LKlmk%J%LKkJLmk%JJJjlJLjljKKKk%%JM%mj%Jkk%J%%kjK%%J%j
2052A85KJk%JjjJKJ%jkJJ%jjJ%J%jj%JJ%kkJJJkjjKJ%%%KJ%%%k%KjkjkKKjj%jJLKjJnjJJL
2121A89Jjn%%KkJ%%MJlmljKM%jkJJM%jjl%LKkJk%lKJ%m%JJLk%JjjJJ%lkjKLKKkkj%%JJKKl
2190A86j%j%j%j%%%%JjKJkj%jK%k%kmJKLKJ%%JJln%LJMJk%ljJ%jkJ%%MJ%ljJkjjkJjj%JKJ
2259A79LKKkljJK%%l%JKKJj%jlkKJKjJLjkK%jj%kk%L%jk%KJkl%kjLJ%KJkj%%kJKjL%kJjJj
2328A80%jJLjk%jl%KLKllJ%%%%%J%%jj%K%jJjjjjKK%%J%J%j%JK%ljK%lLK%JJ%jjJjj%j%kK
2397A81J%%k%lk%J%KLJ%Jjj%k%%lJJlJLljJ%K%KmjK%KLk%jjkJ%jK%%KJjklJ%J%K%%JJjjjK
2466A80j%%kKJk%%kKjk%%JJJJkjLj%MJ%Kkkj%%%%%%jllj%%KK%lkJNM%%%%JJmmk%LMM%m%J%
2535A81%%kjK%jl%%KJ%JKJ%lmk%JJjKJ%%jl%%%%%%Kjk%%j%%K%%%%%KKllj%%jKMKjkJjJ%kJ
2604A75J%%J%jjnkJL%KKjlJL%ljKjkK%LJJl%K%jljK%%%j%%L%KJjljJ%J%mLKlKJK%m%K%Jkk
2673A74Jj%%%%JJlJLjkK%JKJjlkjJKJJj%jK%jj%K%jkjJ%J%kjK%J%%lJ%L%JJ%jj%kKJjKmjJ
2742A75Ljj%klJOjjjjKJkjLJmjKJjkjK%%jjKkkJ%KJj%Jj%jKJjkJJkJ%%jkJLjjjJLjj%%%Kj
2811A74jjk%%KkkLj%KllKMJjjJ%JJJ%lkLMkojK%L%jjjKKJ%JJkllkLKKjkJ%kKM%ljJ%k%Kkj
2880A70%jj%JL%kjj%JJKJJKjkjj%k%L%m%K%%%%J%kKKj%kkjJ%LLj%%%Jkj%JKlKMkkkkKJkJ%
2949A71jjjkLJjlKKJJjJ%%JlkJJkJK%%jjkJJKjl%L%K%kk%J%%JlkKj%%J%kJ%KJJJKJjjj%lj
3018A67JKj%K%lJL%k%n%%%J%KjjjKKjkLJjjjJJ%JjJj%jKLjjkk%Jk%Kl%Lk%KJkkLkjKJKJ%%
3087A71K%lJJlkKKljj%LjlkkKLjJ%jk%LkkJKjJMK%%%J%ljjjjkKJJK%kljJJLJkKKnjJ%jjKK
3156A68JjJjjJkJ%JjJjjjJJljLJJKkj%J%KlkJJ%jJ%lk%J%jJK%lk%LKj%J%jlJk%KJKJ%KJJ%
3225A70lmjJ%%Jj%%jJKJJKkjklMLjJ%%jkjJ%%%JJ%lK%K%jjJNJljn%jkJJJkJ%j%JjkLKjLL%
3294A70kkn%N%jk%LJjljJ%JjJj%%J%K%lJK%jk%K%jjK%kJ%%%jLJkJJ%jKLjkkll%OKjl%%jkj
3363A60JJ%%Jj%jJJK%jkl%j%%jKKKL%%%%kjj%jJJ%Jj%J%J%JJKj%kk%kjj%%%L%%%JK%%jjK%
3432A66l%J%mJL%kj%J%%J%Jjjk%KkKJj%j%jJJjjJMJmkKK%lk%J%%jjjj%JLKjJ%J%j%J%jkJj
3501A60lJ%j%JjJ%KJjjK%JJ%jL%kJJkljJJljjJLkjJJJ%J%%ljLJkjjJ%Jl%%Kjj%LjkKKjj%J
3570A59kk%KJK%jKJjjLKk%%%J%k%%Jll%JJjJKjjKk%J%jklJk%KLKkl%JN%k%kJJJ%l%J%Kjm%
3639A55L%jJLjk%KlJ%%KJJjlj%JkjJ%JjJkkJLL%kljjJLjKK%j%%k%%Kk%Jk%K%J%j%j%KJkJJ
3708A60ljj%N%k%k%JjkkK%%KLKJ%jjlk%JK%%lljKJ%ljLKKJ%JjjJ%j%klJK%jK%jJJjjjLjJj
3777A56%K%kJJ%jJKjJmjJKkk%%JjJklMLjjJJJkl%K%kkLL%kjjMMnl%KJkjjJKj%jjjjKjjjLM
3846A56jk%LJjjJJj%KJJ%kkJJ%jklJKjJLlkjJLJKjjlKJjKJjJKl%K%jjk%km%MJ%KJk%K%nkJ
3915A52jJJ%LJ%j%lkJKJJ%jj%jjLJJJl%JL%kjlmKN%kjJJLkkl%%k%LKJj%jk%J%JjkjJKj%Jj
3984A51JjLK%k%J%%k%JkkljKL%JKjjJJ%%jj%%%%l%JJLLjljJ%m%jJjLKJLjkklJJJLJlj%%Kj
4053A53mjKJKJk%K%kkjJJ%mKKJJj%j%%K%kkjjJKjkkLKJkjKJ%jjjj%JJJjjJKjkjJJJ%JJk%k
4122A48JLJ%jKl%j%JJJKJjjjjjjKJjJklK%%J%JKKmkjkjJLK%kl%K%%%KjJ%lk%Jjj%jjkJKKL
4191A49Ljjjkj%JkK%jKK%%%%jKkkKJ%jjkJjkJKl%J%%JJl%KJJ%K%%kmLJKKlJK%kjKJJKjlJj
4260A51kKJkj%j%%mjkKLLklJ%KJkKKmJLjl%Ljj%%JL%lkJLKJjljjj%JKJKkk%kk%%LJ%kjK%%
4329A47%K%j%Kkkjj%KLLJjmmkKKjKJJ%jj%JJjjJ%KklkKJj%JK%%%k%KjkjkklLLJLJj%J%kkj
4398A43J%JKjk%jJJlj%LLkJJK%kKkm%%jkLK%JJl%%%lJJk%kKJjKJJJlKjkL%ljJ%%KL%JknjK
4467A42NLJjkl%jJJjJklJK%j%jKKj%%%%jL%lJJJJmkjJJjkJMJ%Kjj%JJJllJjjk%NJjj%Jjj%
4536A43JKJjm%kl%JKJkjMJm%Kj%LMjj%jljjL%jJK%%j%JJkkL%L%Kjjmj%jJj%Lj%k%jk%KKJ%
4605A43%lkJ%NJljJK%k%kkKJJJJjjlmLOJjjjJk%j%JJ%%K%jJjmjJ%J%kj%L%KLjk%kkJ%k%LK
4674A42KllJKL%%%jJJj%jjlJJk%%LJkl%LKjkj%K%jjKJ%K%kjJ%%lk%jKL%j%%jKJLJljjljJj
4743A37%J%JJklkk%OKj%JMjk%jJJJj%kljM%k%%%Jj%JJj%KJj%jjJkjJ%lL%JJJJk%JjkJKJkj
4812A38jj%%KJmkK%JJjKLl%JJKjl%JjJm%LJ%JJkkJJjJlljjjKL%KKk%KK%jl%J%%%jKkJK%%%
4881A40kJJjJ%j%m%LKJk%JKkj%J%j%J%J%kkjKJj%K%lk%%jkj%KLL%%jkkkJKKjk%JKJJkk%%l
4950A32jjJL%%lkKKJJ%jLlkLJk%JKJjmk%K%KKjJJJJmkKk%Jk%JjLJmkkJKJjkJKK%j%ljLKJJ
5019A37kj%jjJjKLJ%kj%%kj%%LKKkmjJ%JJjj%LJkJj%K%j%%%lkK%kj%%KLL%kJkk%k%Kl%%K%
5088A32jJKk%JMjjJjK%J%%JjJjk%jjl%%KJj%K%lKJ%l%Mjj%%kjKJJ%%JJjjjjjj%LJJjkjkJL
5157A34JkkjJ%%JKjkjjJJ%KJj%jlJJkjJ%%KJJ%j%JjJj%KLKjjrk%LJ%j%K%J%j%jK%kkJjJLj
5226A31K%jkKK%%j%jjjLKjjjmkKKK%jjjJkJKkJL%lkjjL%jLKj%%Lllkj%LkkMJJKmj%%%jJJj
5295A28%KKjJkkJLkkkJKk%Kk%%%j%Lk%%jMMkmk%KJ%J%%jk%%JJk%%LLjjjJ%jkJJJjj%KK%jj
5364A31J%j%jjkjJ%%JKk%%ljJjJ%J%%jKJKK%jJj%jJ%l%j%j%K%Kk%J%%%JjjJKJjkjKLlmkKL
5433A29%jkk%J%KKkJ%jJ%jJJj%JJkjj%KkkJKJ%LLkJ%jkjKKjkjK%j%klKJ%jk%JLjJJjk%lKJ
5502A27%%%J%JJ%%%%%jljKJJjkJKJ%%mm%K%JJj%kJLJJkk%%J%KJJJ%Jj%k%jjjjjJkkLKK%jj
5571A26KkjNK%Jmml%J%JJKjjjlJKL%jj%j%%KLKlkj%JJK%Jjjll%JkJ%JKjkKJkjJ%%JJKJjkJ
5640A26jkJ%%J%kkKJjK%jj%%K%jJJ%jJK%KMjl%%jmok%jLLK%JjlJKjjkJJjJ%lKK%lKjkkjKK
5709A20KJkk%J%%Lj%%jJLjkJJJ%%J%%Jlkj%JKJjk%%kJJ%K%jkjJ%JJ%jJ%kl%LLJ%kmk%MKjJ
5778A23J%jKkjkKJjJJkn%J%JJJ%J%jm%K%kjJLkjJJk%JJJkjJK%jJJk%kjJL%%J%J%kkJ%JK%l
5847A19KKkJJJJjkjKj%jJL%jm%jjJ%kKLJjjjjk%kjJlKKJjLKJkm%%JLjkj%%LLklJkJjl%LKL
5916A21jjjJKjjlJJ%%J%JKl%%KJjJKj%llJ%K%j%JkJJjL%jmn%LKL%%JKjkJJjlnjLNJk%L%JJ
5985A24l%JjkKjJJlj%jkjLLLKj%kj%k%jJ%%JlJLkjJ%KJjjJJjkjJ%%kjKJjjlJ%%jJKKjjlJj
6054A14jLKJ%kjjKJ%jjj%jKJjjjJ%kJNKkjMjkjkKJkl%jJJKK%%jmkKK%%%kJKJJKK%mmJ%mkj
6123A09LMK%j%jl%%%JJJ%kK%KkjKJjKJjkkljJ%%JKKK%JKkJ%jjj%%%l%K%%%KJkJJkkJ%jj%J
6192A16%jjL%KjklJkkKJJj%j%%%%JjJJjJ%%J%%j%k%KJjJKKjlJKlj%%%JJJJ%%%kkJJ%%%JKl
6261A16lJLJj%%kjNJk%%kK%llj%%JkkKMK%mkKLJjkn%MJJ%j%J%M%lkJjJLjJJ%knkJKJjKJlj
6330A11jKJ%jJjjkJLLL%nJJ%JlkJJJKjljK%JjlljJKJK%j%J%j%kjJK%j%jKJllLMJ%%jlJKkj
6399A11JLKlkjjKKkKJkj%Jj%JK%%jkJ%JLjn%%mjKj%KJL%jMLknmjJkJ%jLKkJJjjkJ%K%j%kJ
6468A08jj%%jJL%J%mkJJLKJ%kjjkKKLJj%jjkkjJ%jLL%JlJ%mkJjjJJL%jmkKJLlJ%%j%JlkMK
6537A07JJLJjklkKM%lj%%KKjk%K%JKkkJK%llKLjjlJ%JKkjkj%JKLKKklkJJkjjJJJ%J%jkjKK
6606A09KkkkJLL%%lJjl%J%%K%kJ%%kJ%%JKjk%JjkK%jJj%jjj%LMJjok%K%J%k%ML%%mkLLJ%l
6675A08n%OLj%mljKkj%%JjJKjL%jkkjKJKKk%L%Jjk%KjkJjllJKJK%KKkjJJlmJMKljKlkLKjk
6744A04%kj%JLK%%jjjKLJjknJJll%MLJJ%mlLLkJjjLJkjjjmLK%%%JK%jkJ%Jjk%jJJjjjJKJj
6813A03%K%KkmlKKJMkljlKK%lKKkj%JJ%jkJLj%jkKJ%JJJjjLKjkjKjk%J%%JJ%mkj%JLlljJK
6882I9JJj%P%lkjJJK%%%kj%JJjJj%%Jkk%KJkj%kjJJKKM%lkkJJ%lj%K%jKL%%%ll%%%K%k%M%
6952A02kj%kJjjLjjj%LLljJL%k%KjjkNJ%%jK%%%l%lj%KjkKJJ%%%klkKL%k%KK%ljjML%LKkJ
7021A07Lnmjjj%%KKjk%JJKj%jj%J%%mJMJ%J%%llKJjKM%k%jml%KJL%Jjl%J%K%lkjKJklk%JJ
7090I4KJkLKjK%kjJKJKjk%lJjllLKkjkKNjj%JJkk%k%KKJ%kkJJ%jj%JKJj%kj%%%K%jJLJjjj
7160I7jmj%MJLJlJ%%jJLJkmjJ%LJjJ%%JJjmjj%K%LKl%Jlj%%LLJjk%jk%KN%kjJKjl%jJ%%jJ
7230A00L%kml%jKK%j%L%kjKKlj%jjj%KJJKK%j%%lkj%jJLkjJJJkJK%Jk%jjjJK%kj%Jj%Jj%K
7299I6%%%%jk%J%%%KLj%%nkJLKJll%j%KLj%jK%jJ%lljJL%l%%jJJ%LJ%jkJ%j%Jj%KJK%mjMk
7369I4j%Jl%%%%%%jKLJlkjKj%JLjkKLkkjkmJLJJjJJJ%JKkj%jK%lJ%JKjkljJkLLJj%kjJLKj
7439I6kk%Jl%J%jKK%Jl%K%jjLK%%jj%%l%LJjklkK%jJ%JLKjlk%%Jj%M%j%j%%%JjlJK%jj%JL
7509I4Jmk%%J%J%Jkjk%KJkjj%%%MKlkKJJ%j%J%%jJ%jkjjJ%JJLLjjk%Jlm%L%l%LJlKLJjjLL
7579I6%kjJjljkJLJ%%Jjjjk%jjJK%%KjJj%%%%J%kl%KkKJkjLjjKJkkJJ%j%J%J%%%nk%%JMML
7649I4%mmJLkkJ%kj%%ll%%%JJ%%KkKKjJJ%j%LLKkmjJk%k%%%JLJjKKkljJK%LKjjJlj%kJMj%
7719H9LjlJKjJjlj%%jjLJJ%%J%j%jj%JjJ%MKjkkj%%lJLk%Jkjjj%KK%jm%JKKJjkjjJKJKJmj
7789H5%jJL%k%Lj%JjkjKJ%%kjJkj%LMjlj%J%%l%%jJJ%KjjKK%kk%LJJj%kjKjkJKjJJjjkKJJ
7859H8kkj%%j%%KJJJK%jjJKjJljkk%%lJN%jjk%JLK%K%mkKJkkj%KJjJjkJjJJkJJj%%lkjJ%%
7929G7%KKM%j%j%Jl%jJjjLJj%JKjkjjjkJKLLkjk%JL%%K%kljNJlljj%LKjljLJjklLMKkkMKk
7999H6om%LK%mjLMJ%%kkkLLkj%J%kj%jJK%j%kjLL%J%jk%%KJnjJMJj%%nl%KJjJLJJklJJj%j
8069G8%%%J%j%kJJK%%MKlkj%jmJ%%JLKjKJJkl%jmjKJ%K%KJkjl%%JK%%JJ%J%lkJkJ%%%j%KK
8139H0L%kJJmlj%MKJjjlljMM%l%LkjkjJJ%%k%LKjkjk%L%j%jKKJ%kkjj%Kk%K%jKJjl%JKJj%
8209G7jJjlKJj%JKKKlkLlmjJKkJJJk%J%llKJK%%Kj%KJlkLOJkmjK%LMlmjljk%KMKkj%%k%JJ
8279G6%Jk%j%K%Jjk%%%jjKJJ%jjKLjkk%JJkkJJJj%jKK%%%%%JjkklJLJj%J%JJj%jJJlllKK%
8349G2J%kJJLjj%J%k%j%Kjjk%NJl%%%%Jj%J%kJJK%l%%kkN%lLMKll%J%%Jkk%kjKJJ%kj%MLk
8419G5jmJL%%%kkJKKJjkKMjmmj%L%%JKk%LJklkJjkj%JMJmkJN%l%%j%KJKK%lkKKjmJJJK%ll
8489F9k%j%KJJLjjJJ%%%JkjJkmJJk%KjjLJJ%J%kkkjKLjjKk%Jj%jjKJJ%%J%%kl%JL%K%jjjj
8559F8K%jljkKMJJ%Jjk%Lj%K%%%%kmJLKkkJLL%%n%%k%K%%J%jjlkJJJ%LJkjlkjKKj%kKKKKj
8629G1ljkjKKKLkk%jkjJJ%kjj%jJKL%jj%KKkkJK%j%kjKK%kJ%j%jj%K%KKKkkjjk%%JJ%%j%J
8699F7JjjKJkjLkljJK%lJLN%lk%KJJklmjKJJj%%kmJMMj%%KjkJJljK%jJ%kj%LNJkkJjK%jk%
8769F6KKkmJJ%J%j%J%%JKjljkLJjJ%kjJ%j%kk%K%Kj%jjJkkLj%K%JjJKj%%%klJKLj%Kkk%%%
8839F2JKj%kJL%llJ%j%%JJJJjK%%lJL%%jjjkJKjm%KLL%k%jjljkLKJlJ%kJ%JJKj%j%%KJj%%
8909F4J%Lkm%%lkNLJjn%JkJJJK%lj%J%L%%%K%lkj%%%%%M%l%K%jjJj%%%%J%jl%L%%KkkjKJk
8979E9jj%%%JJKKJlkk%J%jlkJKJJ%KKkmjKJJK%Jk%KkjjljjJLK%jKJJKj%kjkj%L%J%jJJ%jj
9049E9%J%k%JK%%jKJk%%jJ%kl%%%J%%jjkJL%%%JJl%K%%kJjl%KLMjjJj%Jj%%Klj%%jjJJJjj
9119E7LJll%J%%JK%ljJKMjjjjjJjkKKj%%JJkmJjL%kJJJJlkKmkMKmlLLKK%ljKJ%JKlk%j%%j
9189E4J%%ljKNLjlmjJK%%jjjJKJj%K%%kKJll%JljLKLLKkl%K%%kmnL%KJ%jJJjjJKjlkK%Jj%
9259E2%KNJnj%j%j%kj%jLJlkLLJjLKl%KmjJ%kjj%%lKOKjKj%jl%LKljLKjj%%njLL%mj%L%JK
9329E7%jjkjjJJKLjlklJJKJj%klj%%JJJ%J%KJ%jJkkLJjjklKLj%J%Kj%L%l%%j%jjk%J%%jkJ
9399D7MJkJKjjKKKkl%J%jkJL%J%kmkJKJkkj%LKkkJKjj%J%%%%J%Ljj%JkJJ%ljKjJ%%Kj%jJK
9469E3jJJjkkjj%LLjkJjj%%j%KljLjJJ%KJkjo%K%J%mkLMJjL%%%Jkj%k%KKmlJKKKj%%k%%j%
9539D7JKjJjKj%kJ%%kkkjKLLJk%%lkKKjk%%%KjkjkK%lKKJKj%%%%kJLJ%%Jk%jJlk%jJJlkJK
9609D2%k%MK%j%j%kkJKj%LK%jmj%JLK%j%J%JJkkj%%Kjk%%j%KKj%Kjjk%jJKKJkJjJ%%j%Jjl
9679D3%jkjkKKJJj%%%%%jKL%%klJKKmkj%jLjKLKjl%KJJKjk%JJ%o%K%KK%lKkk%k%LKJ%%k%L
9749D8JlmjKL%lJJkjJKJjj%JjjjjkJjkJMJkJK%JjJ%%llLKJkkj%JkkK%kJJ%jj%JjkkKJ%%Kj
9819C7mkKLJJkKJJJ%j%kmKJKK%k%K%%j%JjjJj%K%jljm%LN%%kkJLKjkk%L%jj%jjKMJjkkJJJ
9889D1KjljjJMkjJ%%%jJ%%%jkjLKJJkmJLjk%J%j%JJ%%jjKlkJ%%jKJJ%Lkk%%jJKJKjKlj%%k
9959C8jJ%%JjJJj%jllL%jj%Kjj%LLk%Jj%jJK%j%%KJll%K%%%K%kj%JJ%lkJJK%lk%%jJK%%KJ
10029C7JJJlmJJ%%%k%%KJJJJ%kjJjjjJ%j%K%Jkk%%K%lj%jJJkj%JkJMKJJjl%JJjlJLjjjMJk
10098C5jjKjJJkkKJlJJK%%JJj%%lm%jJJjkkJKKLJ%%kKJlj%k%jJj%JJ%Jj%Ljj%jjJJjKjJ%l
10167C0lLKjJJ%j%m%LKJ%J%ljK%jlJLJ%%%%kk%kjLLJkl%JJ%%jkJJk%LK%jjJJjjK%jm%J%jj
10236B7Kjj%KKKJjljKKkjjJJ%jkjkJKJjjJJ%%k%JjjLLKjjj%Jj%jklkKKKJkjj%NJljkjLKjj
10305B8l%JkJKJJm%k%JJK%lk%JJLLJlJJJkmJ%kjKKjk%%jKKJK%L%k%jK%%%%%%kjjlJkJ%jJK
10374B7%jjLJ%jk%%Jj%%jJJjkJ%%JKJj%JkjJJJ%kkjJ%j%%%jKJ%%j%Kjj%JkjLjkJJkj%JJKl
10443B3kJJ%kjKJkKljKkkKKKJkjjLMjk%JkjKL%KJlj%j%%kkKKJkkk%KL%%ljJJKLJnkj%Ljj%
10512B2k%jJ%mjKLj%%ljLJJKj%kkj%%%K%l%jL%JJljKJkkJKJKLJlmjjjKKKJ%kj%KNKl%j%jl
10581A9j%LJjJKjjljJ%%j%Jjj%JJkJJ%%LKjjjj%J%lj%%JJJjm%JK%LKjjmJK%%%%%jj%jj%Jj
10650A6LKllm%LKjj%JJ%jjJ%jk%j%LKK%jJ%J%%%K%kkjJjj%K%%%mkJJKKjjjJK%kjKj%JjjkJ
10719A3KjLKjl%Ljjjj%%Jjk%KKJj%JL%lllkJMJ%%lkMN%kkkkKLlkKKJkk%%%JKK%kkkkK%j%j
10788IKKjJkjjJK%kKJJKJkjLjk%%j%jjJ%jKk%K%jLJjkkJJjJJjjj%jj%j%JjkJJJ%j%Kj%K%%
10858A1jjj%JKkj%KLjjj%Kjk%JK%%jkjJKKjlmJLLJj%JJkl%%jJkJJjJJJ%%lJJ%l%jjKM%jjj
10927H%%kkKjJ%JJKJJJkjkl%L%j%kKjjJ%%JL%lk%KJJjk%L%jj%JJJklj%LKjnlJKjJJKKl%%%
10997E%jMLj%ljKLjlkjJj%jLLJnnKK%%JJKkmKL%jlj%%%J%Jjl%MKJ%ljjjj%JLjj%J%%%kKJk
11067BJ%%KK%kJ%%K%l%Jk%%%jl%KJ%KjlJ%%jj%%KKkjj%%Kjkj%JJjjKk%LLJklJ%%JJ%k%JJ%
11137CJKk%K%j%Jk%%%Jjmjj%KKK%JljKJjK%jjlkjjKJJ%%JjJ%jKk%%Jj%%%%JjjjjL%ljJkkM
11207cK%Kj%%jkJLjmk%j%J%j%K%JJLJlkJJJjJJjjkk%%K%jjJKJKJjl%%KKJjkljLJKj%klJLJ
11277@jjJJlj%JJJljJM%%jmjJjJKKJ%j%lJjlJL%J%Kjk%KjjK%lkkKM%kkkJMLnk%%j%MJkjk%
11347hK%jJkkJJ%%kKL%l%j%KJJ%%%JjJlmKL%%%%j%KK%jkjKJJ%%JJJlm%JjkmJNKjJj%KKk%j
11417eJ%j%%jj%%jk%jKJlJ%JLLllKLmjJJJL%jjjjJK%klMKkJKkkj%jJjLJjjkJJjj%j%JKjlj
11487a1kJJkJjj%jJJJLJ%Jjkk%KKjjKjjJ%JJ%%J%jj%j%kmlJJK%jKMKjkJ%J%%j%LjjkJ%Kjj
11556ikkJjkJJJj%jjJJLKjmJ%j%%LLLJlljkJJj%%jjLKkJJJjkJjKJ%KjjkkJjM%mk%JMJjkkj
11626a3%JJkJKkkJKKL%kjkJJk%JKKJlkjJK%kj%%K%J%%L%lJJJJkj%KjlKKklkJJJJ%JJkl%Jj
11695a1JJ%K%%jk%kKK%KL%l%JjjjjklKJ%%KK%jJKJjlJKkkjjJ%%%j%K%%kJkKLLJk%%kj%%kj
11764a1KJ%%jKJL%kkJ%kK%%jjJKJ%%%JKk%Jj%%j%kjLKkjkkJKLKjlJJj%kkJ%%LJJjlKJ%jjK
11833cKjjLLkjjj%k%%JKJ%%J%jjjJjkjKJKJj%jJJJkjJ%%%lKJLMJ%lkj%%%k%%Jj%L%%JJlJJ
11903Dkk%J%jKKkjJ%%J%%J%K%kjlKJjjLMkj%jj%%KJl%jJJ%JLjj%kJKkkjJk%JLMjjJ%j%j%J
11973Gj%%jLKmjKKKKjjjjkJL%kj%jJKjkJLMjlkK%jJ%jKkJK%jj%KLJj%%jj%JJJJJk%%j%JJj
12043A7j%JK%%lj%%%jKJ%LKjljJj%JJ%JKKlJJ%j%j%M%kjj%LJ%jJjjjjJKLj%Kj%j%%JKjk%L
12112B9JJjjjJj%JLkk%jkKKjL%%%Jj%J%%%jj%j%JJJJJJJjjJJJ%J%lj%%jj%JKKKJk%Jjj%jK
12181C8KJj%j%J%JJ%kj%%k%%LKLKkk%%J%%%%%JJjjJJkLK%%KjlJJJ%%%%JKLjmk%%j%JKKKKj
12250E6jjjj%KKjj%J%%j%LKK%%jjjJJ%JJJkjJ%kKLK%kj%%j%jJKJ%k%KKkjJKJ%Jj%%%Jj%JJ
12319G0J%J%jJ%jJ%K%jJJ%J%%%%j%J%j%J%%J%JJJKjkMLkljK%j%LJj%KjjJJjlJLKklJJKJ%%
12388H8%%j%jJLJkjjKJjJK%j%JljKJJJk%LJjJ%k%KKJj%%jKK%%%J%%J%jJ%kjJLJ%%%%J%KJk
12457A06jJjKJk%JKK%%KKJjkkk%JjKJ%J%J%JjjKJjJ%%J%j%LLkljKJ%%%JJJj%LJ%J%%Jk%%J
12525A26J
12526A27
##PAGE=	N=2
##DATATABLE=	(X++(I..I)), XYDATA
-53008D60Jjkkl%LmoljjkjJlj%lkKJmmllkJkj%kjmkjn%jk%%lol%jj%nmjKjK%qkM%llplkk%
-52941C50Lj%jlJJKlno%%%%knnJllkjmkKkj%Jjlmlm%J%klnkjJJjkojJkmmj%%kmjJlKjmllm
-52874B45kjj%JjjknkkjmmllLKllJJLkloo%LjjjnnkkkLJkj%kJ%jlklmjklkj%kl%jjlmJmk%
-52807A44lnKjlJkklmlk%JJlljKkm%jllk%k%JlkmnJKolJLJml%lnJjkJlkknmkkmkMLKkmkln
-52740C6%jKK%jmnlKKkml%lljjlK%nkj%kljl%Lj%jklonjJ%L%nlkj%jkJKmk%jjlkjonjK%jj
-52672e4lnJ%nlkmkjKjl%jJJ%%Lkj0pkLJJ%ljjkkkn%%lkjjk%jlkJJ%lKlml%lljjjkJl%kn%
-52605a52NKlllj%jlkl%%m%LKlj%mmjKkmlllljjLKml%jlojkMjmkj%%lJJjjjKjnJjjjkkkkk
-52538b33k%%%mnkjkj%KjnlKjpJJJJkjJKJpmjkKjnrkNjkJLNjmlmljN%lplLjk%klkJK%lj%k
-52471c10KmkjkljJmljkKKkkjjJ%pnJN%mkl%mpkkJN%lJ%kkJjmJMkm%jljJjk%jK%J%mlklJJ
-52404c81m%mojkMNkmj%kkjL%lJklKllkmljJJ%mjlLNJlkklJJ%Mol%lk%jlkKJj%k%jjjoLNj
-52337d42kokjkklKQ%njlj%JjnkJk%%nkKJjKl%Jo%kp%QLmmjj%MkqmkNJ0MKoqm%jpm%OKLjp
-52271e05n%MJlk%L%%kJJlmljLkl%J%l%Klj%lJJl%kjLJjmJj%Jlklk%OLlkk%nnMM%kkkKJll
-52204e50%kklKLmjKkjk%MKj%kk%MkjjK%ljnLKkJ%jlkokklmLMlJNJ%K%kllJJjjlJll%%%JK
-52137e85mokKlKJl%JjJLMKmnkjlKKnJOjnJjjkJknJ%lNK%%j%J%oj%JkJ%kjknJMNkk%nj%JL
-52070f20JljkkllK%mKKLjKjkLjnkKJlJ%jj%%nnlLLKJMOmqlJ%%jjlLPLkljljkkJLKlmnJjm
-52003f60LJJ%%L%mJMljJml%jKjklnnJPKk%LKlkKP%mnl%KLklJlpjKJkRQmrkKkMJk%KLjlln
-51936f82LNKkllKLjmjlmjKNM%JkjK%jKkllkjkjKK%%LKllkM%l%%%lJJkJjJJjjkj%j%kKj%%
-51869f97%K%okOKkkjkJjJJKLk%jlol%NNlljpLJkJJJKkj%KM%jl%klMO%MJnmlmkKMkl%kj%%
-51802g18jjMMKKMlnkKKjlmMQlmjm%j%kjKjkNKK%%jmjkjj%%JPMmopKKKLL%mpkP%nk%J%JjJ
-51735g28jl%LJ%JL%jK%lkJMKlj%kjmLJljMKkkkjKkkLNjkLlnjkJ%LKkkJKq%JLOKjjk%%Jml
-51668g39KlmMJk%LNKjm%jJkkLP%mm%oJM%jLjomLKlLNJmlkjLKjmJLJjm%klPKkj%jmjOK%%L
-51601g41JJmnNMjk%nmMLlnlKLP%rjLk%JmkLL%kn%%ONLon%%%LOknKjmkKJkm%LJLjlJ%%%jj
-51534g59kjKJlj%mLLJK%KMm%jJKMjqkk%JJKKj%jk%kJKkljLk%JJ%kjMNkkjmKjjKLjjlk%mk
-51467g74LMNLl%mjJk%%MKkl%%k%JMk%jjjlKJKJLLjk%loPMmjljLMknmJNLkkKjlK%%lMj%jn
-51400g75%%Jj%NML%%Jmpl%KKjJKm%LK%Kkjmmj%KJJMKj%l%lk%JnnMMKjjJLJjmj%KM%l%jlK
-51333g79%JLjll%MKmm%KJjkLKKLJkkKMllMNknmk%jJKjM%K%klpjJK%LjkjKJLjJmlJJM%lkK
-51266g83knjMLokMkJjJMKn%LjjJMJkmnkkmJON%lLL%lK%nkM%j%kJJJnmMJJMNlkKnkOKkjlJ
-51199g90KjKnlJL%JJjoJMllNOJljjk%jNJkjjjlk%jJJNJlkLLLJJjlqkO%j%jj%MJ%JJojJmm
-51132h02k%LLk%%%%%jk%LNJmjLjn%MMkj%%JjlLlKJKKjjjMjkJLjKjlmnmLPMKmoK%k%jJlKL
-51065g99J%nm%jKMJ%%%%%%k%jjKkjlkMjl%jNMKJlnjLMLmmJljkKkjLOJmjkmLJNjjLKjmKmn
-50998h14MQLmnmjLKKkjknLNJ%JjmkLJ%%kj%KLJj%%JL%%lljjj%NLkkkjjjj%KkjLlkJML%kl
-50931h14kjJJnkOLLKl%%njKml%jkMLjJJOMljLLknJkn%LKJjJnl%JK%L%kkK%mjLjKJKJk%jK
-50864h14KKjJNJmpklkMKKkkLLklj%J%%k%mjKJNKKJjMjmj%lkkjjKQ%kKJm%%jjmljkMPK%%J
-50797h14%lnlKk%PLK%lnkJJkj%MLm%k%jkJLLlmjjJ%Mlm%LJJjJJ%JJ%jjkjMJLjl%j%mJJkj
-50730h29kKLJ%jmJKljmJJjkjONjmmNM%jnjOLLjkJlkjk%jkMKjjJjjLKkkJLJj%%%lKklJLJl
-50663h30jMllNkpmKQMlj%%kKM%jlk%nKKLMKJjn%Jjklj%mj%OMOL%j0nNNjkjL%jjllJN%L%k
-50597h29Mj%KlpoK%lnlOOJK%kJ%jK%llMLk%NJjjjllJLKkJLJjk%kj%ko%%JJjkLMl%JJ%mjK
-50530h41LlkLklKJLMKmmm%KLPl%LllJ%kjKOLllklLMn%LnlJ%%OR%llokkjjlkKkJPk%%kJkj
-50463h49LNjnjKKjK%%KLlllKLKjjokLLKjkLKmmMKlkMJJL%mj%kmm%jJM%%LKmlJJJL%%OKkl
-50396h42%JkkLllMMmkl%k%Rjlkmk%LK%%m%KMJlJLlkj%mKNKopkKOLjkkjkpkLMPkj%%J%LKl
-50329h53nkJKl%KN%k%MOJmkKkkJ%jljjKjkKJjjjLNKLJmplJJjJMMKplJ%%KJ%j%JjlnjLLJ%
-50262h55J%%KJkpjJjKKJjo%OO%lmn%KJ%%JNKknJkkJKJnkOQl%kmK%KJ%kmjJQKjll%JLJmn%
-50195h62LLjjJjmnmLQK%LJljJ%nn%KKkJjkkjNLL%J%%kJnjLllKNkl%MQjojJLlJNMlolJjnj
-50128h69KjlK%jPRjmlJJKjJKmokNKlj%kjLKkJMmmJML%%jjmk%m%JKLJ%lKJj%jlJkJLl%%kK
-50061h70kJLmMKjJjMJkllk%%mJjkmKO%JKj%LJJlkK%%MKJmokKLLjJOMmlmkjKllKJLLnlLJj
-49994h71ljKjkLJJjkl%%KL%jj%jmKKKJ%MNjkk%%lnjljKMNjjMLLkqjjo%LMlmjOJk%JKLlkj
-49927h76%%n%KK%lmKLKjjjjKKjKN%l%jnjJlKJmm%%OOlmj%JNJM%kk%JmjL%KLKm%%lmk%kjN
-49860h82LJ%Kj%JKmjJkljLLOjlk%Kl%%jkMNjLJkon%JjJMJk%lj%Kn%%jjmJMJ%kjLL%%%ljK
-49793h85KlJJ%LJJjKJlKmmKKjK%kjM%pj%kkLMKKJNj%mnK%kJ%KjjK%jlkLjJKKKl%Jn%LjkJ
-49726h85JkjJMnnlKLLMLkLJnm%%kmLKJkn%KMLm%KJ%MLjnmk%KjkMJnlk%PLmjjjKL%kkNKlm
-49659h93%KKNjk%l%JlNJ%kmk%KPPJjlql%%M%l%K%JJ%kljKJjmkLjkKkLOM%kjlnjjljOLlKL
-49592h90JKjkJNKpmKMJ%J%mKJmjJmlKLM%mlkjJ0Jkl%k%Mjj%%mkjm%JMJkjmjMNlkKjLQKlm
-49526h94kNK%nmkJl%%LKLjlkJlljNJJMJ%lo%Km%NMknLjkKNKn%Mjjj%jjJJlk%NKmJlKKmpm
-49459i13JLNLjNkmnk%OKKLLKkmJJmllK%K%JmKMn%M%l%JNM%Jlkko%N%kkJJJMmjKjJjkKNMj
-49392h93mlkkm%M%lJJMkl%KJm%LLkJKkj%k%k%JK%kLO%nnJ%kkjKN%kLjkkJjll%KJMJ%ljKk
-49325i10JKjKJjjJMJj%jLKM%mk%knmKOMKjmonMNlKjoj%mjPKJjjkjjOKjjjM%kjkjMljkkLJ
-49258i11JKLljKlo%LMOJKjjnnjLkKKknjJkJLKjlJMMjkK%l%L%lljjJLkjKl%jmJKOKomkKLK
-49191i14jjkJPJkmjLLl%LJ%k%klJML%%j%kop%NMkJJj%l%MKlk%lKJLLMJ%kl%kKK%%jL%Lnk
-49124i12%n%Km%QOjmo%K%kKJjjkJJmJOnpKKMK%Nj%jJomJLjK%jkMJMJnm%JKJJjmmkn%OLk%
-49057i21JKL%%jMMoml%OJ%MMkqlLjKML%lnkJJlmJL%mlN%k%KN%mj%lpkPNKK%k%JJ%lJ%kjk
-48990i24kKMKjl%L%njKJLlkjj%%jLMN%klnljMJMJ%J%%lJJnMJnjM%mjkLNLj%JnmL%k%Jjll
-48923i31%NMJLmlLKJ%%JmlJLOJkmjJklpMJkKOJjljJ%jmKkmjKMKJmk%%%%LM%J%lkjMLJmlM
-48856i24L%lmm%LkJOLmlLKn%NOKmnrlkojOMLJKMjll%Ljkjkm%JNJJLLLknkKJLkoj%jJKKj%
-48789i31LmJJ%JmkjNMjM%nJ%jlkKJJKmmJK%jKK%lJMLknmj%KLkoMNJjMooJJM%KKjmLLkJ%M
-48722i25JllonmKKLMjnLP%llMLmJJJ%JKkkK%%JjlllJ%JKMjLNjoojMK%km%K%jJjlKMJKkom
-48655i42%jjKNK%jjLj%%%j%Ljkj%J%nLL%KJM%JlJOklmqkjKQ%nlj%kLKJKJkJlnLMmJMMLmo
-48588i39JLJj%Nk%jlkkJJK%mkLjojKK%mNRMmjOjmkmlnjR%kJlkl%J0PpojJK%%jk%LJolljM
-48522i50KK%LJK%knkJK%MOL%pkJMjklmKKjjJjJJ%jJmnlPO%Lklm%LKNK%kmljJk%LJkJkKlj
-48455i48MLJll%JKlkKKKkl%LLjnjkkjKN%%LKkk%%jllK%kjLKL%lOJm%jmjjnLJ%JMKnjKMJ0
-48389i36kokkkMJkkjKkjkKLKJ%mlkJKjMjjLJ%jKjJjjlmLjKO%kkKmJOjj%ljjJLJkjkkjlkJ
-48322i57MKJKLjkJjKk%jKJ%jmKJlJJkmLLLklj%OjlJ%lljMN%jJnlk%LKJljjjMMjmKNK%ojL
-48255i49KLKomJLKl%M%llkJKJ%L%njkj%kMMJljLJKkokL%%MLmj%kJjjM%jJ%KjljJJjKJJKl
-48188i49mjmJLl%Lj%%lnKMJLmjKKJLl%l%MklkmKLMKNNkjLmnLk%JokK%m%OMJll%jlMNJmok
-48121i60MMJjmljkMLJkl%jLKmlJJMkj%jjLK%MLjmll%Jl%jk%kjKMLMklNM%knlNkKMjkll%K
-48054i59jJJJllLKnJMjkkokO%kJkJ%K%m%QN%lmLMn%NN%mJnjKjlKllOLmnlJN%jnNNKjlJMK
-47987i54KknJJkkKKkkmm%NOLljkJ%mJKkkkkKj%jNjnKLNMjlKLkjKlJJK%%jnjM%J%lj%JK%q
-47920i66lKKJk%k%KLJlkJKKJJkmkJ%jJ%KMlnJMLjj%%L%%lkml%KQ%l%LJmkjKM%kklKljjLJ
-47853i68ljNKjJ%kjJnl%jLPL%mkJnLJkk%J%K%KmlJJMJMKKnmmKMJklj%jLKlKjJMj%%jlkL%
-47786i69%nkKNJk%jlJ%NMjnmkjM%kLLJ%kJMMnnLJjJ%%nJJkn%L%LJJKklLMJpmJjkLMLKnnL
-47719i72%%%K%Jk%Jm%KljKMkklk%JNk%LjmjJKlkMLK%kJkljjJJJ%JLjlKJjl%JlL%%klkLNL
-47652i72KNl%J%nlj%JkkkJJj%KKMjLjlklJJk%MNL%mjJNkjJjnkkjLL%JjkjKjoNJnKM%kkLK
-47585i73jJ%jkkkKLmj%LMJjojLLJjmjNl%KjjlKMjljJKK%lkjML%joj3%QOON%m%kkk%ljljL
-47519i83NPKlj%%m%Lnn%KKKjmJJKkomkKLMNjlj%%jLmr%KNQlkMlljKJNKlKK%j%MJJjlmm%%
-47452i84JNOJlolkj%LLkjKKJjm%kKJkKj%Jk%kKkMN%kn%LJK%jLjllLLkjJJjkj%okLKLjj%K
-47385i82ojOjkJ%jJ%j%%%KM%kj%jJmjJMJ%kkJJj%jk%MJ%%jMOmqoKJjJjJKlJOjj%kKKklnJ
-47318i92j%QMjnklkJMJLMknlJKl%LML%mjMkl%JLKnokMKKJKJm%kKKjJkj%lJ%JM%KjmkM%mk
-47251i91JNQkkmmKnj%j%lJKKPKkl%k%%Jm%NPjq%LJJjj%JKlmljlkJMJjmJOOMk%J%JkkmkKm
-47184i94JNjJ%JKJjkkkJjj%KllJjJMkj%%KJL%mn%KJkJLJK%mjmML%lj%jJJM%kkK%J%lKjj%
-47117i94kJQMmJjn%kmjKkk%JnJMLJlkKJKJklkMLjJkll%ML%j%JjnML%%LjjOmnlNQ%plL%Jj
-47050i94jKKKKjpkKLK%lJmmlKLkJM%JJ%jnoLKljMNLmmj%KNk%%jJMKmkOM%klnjLjMLjlmjL
-46983i94K%kkkJ%j%J%knjOL%lllKMK%%jjJJNlol%JKJjjjKjjOj%LjKKj%llJKmjjlMM%jjjj
-46916a001kjkkKJL%kjLMljKkjJLJkJM%%jjjjlpJKM%lJJJK%lK%%L%jjkMjj%kKN%kjJ%%klk
-46850a004jm%%P%mjlKNNK%%%nkJjLjknlMJJjKL%%JkKKkk%jmJ%lMNllkKMl%kjMLK%JlolJj
-46784a010KjLKjJjlj%JJMPmnkLJjJ%JmjLjljjKJ%LM%lljLlnJMJ%pkjLKjM%LKk%%omJMN%%
-46718a005kl%JNjj%ljlJM%JJJ%%kpMOJJlKJJjjMlj0%JLNjk%nkMM%lj%Kjj%KjJKLkkkjKMk
-46653a005njkjKJkJONjmkNnjL%kKLjmKJlLJJKJklkmlj%MKJjj%jkJLJkllkPOk%KLjolKjJJ
-46587a009j%jJMjnlNJmkjJMLjKKJkojJJjKj%jlk%l%MKJllKJPKk%jkJKJjjlkjKk%KJ%LKJJ
-46521a006%%j%lmj%NKmKmmLMNkmjnKLjM%mJjkjkLL%%j%%JMjkJ%kjjnkkLKk%JjkNOMLLljj
-46455a007k%jokKN%%MjnK%%Jj%%m%%mJLLjmlKMJkkKknKJMKnkjKjjj%jk%%MJMKkKJmkjLJL
-46389a013klLj%kklKkJJJJLKLMllll%%lj%KKKjnLLk%llKKkLKKMjmKKkJJlmkL%k%%kKLMjo
-46323a021J%kj%NKkJJMJlL%kolLJ%KlKjmkjkKJKKj%J%%Jl%M%JkkKKlnnJMjjMLllNMnkMLK
-46257a015K%mJK%KkpmjMM%kLKMkoojmJL%Km%LKJJJ%onkMOPmnLMK%llKM%m%kjLLllJ%kLLj
-46191a019%%komOJM%KNmLknjjLMN%rjNjkKJJnKKJMnlQjlJpo%jjMknJN%%LJ%lkJjKJJLKjJ
-46125a018kkL%JKjmkJKmmLKljkjNKlk%JJJl%MJ%kkk%Mkn%LK%LJjl%Jjj%KJL%njjJJMMjnm
-46059a029KLk%kKLKmlK%L%ljJO%lklJjJjmjJJMjJ%jJllMMj%jljjKjJkLJnKjk%MLjJ%m%jl
-45993a035KKLjkl%LmkMKjKjjjJJLLKkljkjKL%lllL%JLkKL%JLjnp%MNNjm%jnoKLOMmmj%KJ
-45927a029%jMmmLJJJL%mlkjkJKJljKKL%LKkmlLJJj%kkkJMKKjjJ%JL%l%LJmmjJ%Kj%JJkLL
-45861a024lkkm%K%lp%LNNLjKJ%lkjLjlJ%%mlLjJjm%J%jKJLkkK%JkJjJ%kjj%%%JJ%KN%qmJ
-45795a042j%KKNKoJJKkLJmpJLL%Jjj%%kmMKJ%J%mpOOKmq%J0MljLLnKL%KjoJJl%%K%JkjJm
-45730a037nKLmjKjKOllj%Oj%JJjk%n%KLNKklonLjjjMKlK%KMmk%kj%LOKljJjk%JkmkJ%MJK
-45664a037%KKKllJjlLLjlljKN%kJLNKnnllKPJk%k%ko%NLmj%lN%llnLLM%%J%%lMLJ%%kllj
-45598a043MKmkMkkJkJLJPlpjLjj0kLNMmkJ%ljKJOLmkKN%ljkmJJKj%MmlJKMj%J%kJkpm%mM
-45533a054K%J%jKLLkkJKN%JlJ%%llJj%Kkj%%LJklLJN%kjNKjjnkKjJLJkjOJkkkjj%lJJk%J
-45467a045KjJkljKMKJkkLjkjKjk%ljKOJL%jJJjonJ%JK%K%JJ%pjKll%LKO%mkKlp%KLMMjKL
-45401a039J%lljjlklkLKk%LlJJJmjMLKjk%K%jnlLM%JnjK%mJPMklJjjNKjJ%kp%OM%kmlJNK
-45335a043%j%%lkKL%ll%jmkJQLlKLKJk%mJjokMNLjJLjkjKJjllL%jkmjkjJ%LLJJlklLM%Jj
-45269a047lLJJ%mmnJ%jm%%KOPLklJmjljjjNjNMJ%mmmLNJnnkJKLMjjOJjlppJNKP%%kjj%mn
-45203a061LMJnkN%m%kkMkJNjMJJKk%Jjkl%JKM%nqLNjKN%nmkjLK%%%M%mljjMJ%jJJmJKoKO
-45137a052jlJNJLKnk%JJ%jnmjJKMkkMkjMLjlkKjljjnkQJJk%nLNkmKJkKjKJ%kk%N%k%%kjM
-45071a056Lm%%jKjj%OJllJMkmmKRMlm%lJjoMKmlKMJmkKJmjkJMMLjk%KKqm%jKKJ%mkLLLJj
-45005a059jJkmljjLjkPM%%mMJKklJnljNPJjmkL%kJj%%J%%K%kJL%jklklJkKKJjJmMNjJk%L
-44939a058NKkKLjonk%lnMLJKJ%KJlp%OKkkJK%lJ%kkjjkMKjK%mMJlKJLKl%KkKjmK%jjkK%k
-44873a064ljjNJmkKJkK%kKJj%%jJKL%lno%kLPKOLnm%NLll%%LJkJMlkjjlnNP%l%M%mkJj%K
-44807a062kl%kJOM%noKKJLkmjjjJQNkpjPKmkJkqJLOKkojK%kJ%jkJKN%olNKJKjoJ%jNNJll
-44741a064%N%mjkkKKlmjjjMkjLLJ%%%J%jkk%%NLjjJkmJLJJlpJMLKjlklmPNlmlKPMjnmJLM
-44675a063K%%kolLKkkJMLkKjjkmKKJkjJKkJkpJLKMjjLKkjJknjLJKJnkjmJMJ%%KKKJomlJN
-44609a072KLJjnJ%%jMJo%M%jjLKlom%PKkl%K%ljLJK%l%%lkKKJJJJjjK%JMJJMnpmLL%%%J%
-44543a069mlJKJMKjlKKnlk%JMJMkkl%KkpkJJJPMJll%Mkjj%%LLoljJLLjJm%kKjKjkmkJJKl
-44477a081k%LNLj%%JjjJjLJ%jlJ%kj%kj%MNJKlk%l%LLJ%kK%mlllKKJJJMJ%kMLnjJjLJJmm
-44411a073lokJJJMklJl%M%JKNLmkkjKKjljkMLlLjmkJK%KljNMkkjMLjjjj%JjlNmmJlmLJ0N
-44346a067%jLJJKnqjJkKlpKLjKjklKn%OJKOJ%mnllL%jJmJkkMOOkln%kk%MMJjlm%JkLOjn%
-44280a085%KKNLkjnjJjkkjJLPOjoJ%JJL%lkj%k%LJ%nknjJ%%ljNMOKjlmK%kLjlj%LMKJjk%
-44214a077llLMkJj%jJjJjkjkJLLjllLKJLmnjJJlNNk%lklJL%KM%kmn%KlMJ%%ljkKK%N%j%k
-44148a083KmJLjj%K%JKj%Kll%%LJkjjkj%OJkLjJmomLNJJKJkllJ%jLjJ%Jk%KjmKKjMjjMmm
-44082a087%J%jjllJJ0JllkLjlONj%nKj%KJKmnjKL%JJk%%LKkjkKKJk%k%%jk%%jMK%JkJKjO
-44017a075Mrj1kML%j%KJJLLmo%%KmljJjJKM%mkJJ%jKklMNl%%KLkk%kJkJJ%JklmKMLJjn%K
-43952a090ML%JKoj%pnJKMM%loLOJ%kjjJ%kJjkJJOMmokJ%LJkKLKjjl%mj%lkLLKJK%j%pkN%
-43886a093LOkmLM%klnmlONljJkkJjKNMLjoq%KMLn%j%%JJMLJnL%jJllokJ%KKMK%%J%llkKO
-43820a088Kl%%KKlmKJJjkmOMooJjLLJ%%KJKJ%j%%kom%JKlmKJLL%KM%kmJJlJLjjlljJjkKM
-43754a094KLkmj%jjjm%KMLPKlLjomkKJ%lkKNmkMKlLM%ln%%jmJMkjMK%JjmJJJLmkNjnKjkk
-43688a102kLK%LLjnkPNJjpokJkJN%KmolKNMLjJMl%KkljJmKklj%kk%NOOLn%lkKL%jljLKmL
-43622a096NJkn%jkJjjKMKm%LL%nj0JMjjLjkjNNKJlkjKkkK%j%mlPQ%nnnkNKJJk%KKjljk%J
-43557a102KjJNJ%nnlJKkjKjLjkLMllL%%l%NjjMjlkmLLkkolNMJNjlj%LJJLK%kk%%NKkJKKo
-43491a095qjJjJLkomLJ%K%jMk%MJKjKKp%Kmj%mJMM%jjlLL%JLlojkJKj%lJLLlnKMJljKk%N
-43425a101%J%%JjmjKjJJo%L%%jlnLKL%%lk%NMKKlmjkm%JMKJ%kkKLKkJL%jjln%JL%jKjKOj
-43359a098nlKjjJjkKjljKj%NKJljJ%OnmOkLnlPMkKkmmLNJlj%JjlJJJJlmklLJ%%KkljLJj%
-43293a111J%LJkm%JKKljJKJmkljKMjJLJKNjnljkKLmmKKLLkKNlnjJLmkk%%LMJjkLN%jmllK
-43227a109LkkmjkK%%JP%olK%JJjM%MklljNMK%jkljKKkjMLmlL%jkMLKnl%jJJjm%%K%KlJKl
-43161a111jJLjJ%lkLNKmkjKMln%%%JL%l%Jj%KmnLJkjmNOjnl%LLkkL%lJLL%%jlLjKjqjKKj
-43095a117j%MKjnkJjJKjl%kMLKkjjJOJnmJKMLJ%%lmjKKKJJlnLOjmjmKKklJLNjlm%KKKkmJ
-43029a116LkJKjjMLmmlKlkJMLMJmo%NlljKK%llm%PJkLJkKL%jJ%kkJjjMKjm%%%LKKkkkJJk
-42963a116k%j%K%L%%lnjLjJjm%LjkKO%lKJ%MklKLKJJJln%%%JjLlJKkkm%%JLjk%KMJmmJkK
-42897a120jmKMLj%kJ%KL%%k%jnJPlj%%jkkKkjNKjpkLjKLjKLjjjkl%L%LklK%JjKK%JJKJ%l
-42831a114mjJjJkjjkkLKjMkpjMKkjJ%%MM%nm%MljjjjJLLlkkKKKJnK%j%L%mklJKOKm%LklO
-42765a120Lpm%%LNJlmnLMmLKjrmKNLKkjNNJjkMjonjjkKjKLL%j%KJ%jkkj%OLl%LmKjm%NJ%
-42699a119mjL%%lp%KmlLLjJKKM%jkM%lJ%%k%jmJJlMPKokN%j%n%klL%Ljj%JMJmmkOMjkjK%
-42633a124jkn%KJlnLNkKKKlpkJOJnjkJK%LNOkmJjmKJmnkJJMMKNJlnmjLKJm%KmjJloKRLkJ
-42567a129M%jjnlKjJMlJRJm%JK%kmk%LOjmlkKKjOLJJj%moKknJ%LK%JnjJJ%jKMJnoJjJKlk
-42501a137KNk%K%K%jKkl%JkMKkjk%KklmJLLjjJLJmlJJ%L%JK%lJMLjkMjk%%nljjN%%jKjnO
-42435a129JljjKkJ%ljL%%JLnjJj%K%JjmKKMkk%%J%NKkkjloJK%LJJ%mljl%OKKJlk%%KkmlK
-42369a141%ML%jkjJjJJKKlkK%LK%jnoLJ%LkJjJKmjkKjkKKnnKN%JKj%kjJJLkKMjnmMklLLN
-42303a133knKKkj%nmNN%%NMj%kjj%j%j%Kj%jkkj%LKKmKKjljlKJmKMjkMN%j%%kjKJjlklJo
-42237a146KO%lmJNNmkjkKL%jljLJKL%mnLJKLKjm%kjKjlnLJLMlJJkkkPKk%KJkkLL%%mj%JJ
-42171a134JKmmmlJKNjLmjKJJ%jljj%Jjkj%LLjjJknJkKLMk%MjkKKKLknoklKONKokJlLJmmj
-42105a150LO%mJjJ%jjJJjJL%mlM%jlJKJklJlmJLJJ%LKjkLNj%Ll%OkojkLKnljkjjJM%kKjM
-42039a145Kjm%Lm%LlKKljJJKjjJMJMJnnlKjjjK%%lKLk%j%KjnJjkkKP%jJljJMM%jK%jl%j%
-41973a147LllN%m%JJKok%JNJ%nlP%lMN%JqmkkMJ%JK%JLJJJroMJJKKJKJknlLjlMOjqjLkk%
-41907a154%jkJM%%LLLJ%m%LlJKkkkjMnjKNNmlK%kkJK%jkJKJkkJMkojjmJJJkKLLJj%jkMLj
-41841a146KJ%qkK%KjkQ%mLJn%jjlnJJ%%KJjO%mkKj%kMOKkjjLllklJL%%KlllmJMLM%j%jlk
-41775a158lmJLJ%KK%jlkJJkKMLNjJmqmKL%%jKKLjjMkkKj%%%jLLLmmLK%jjkKj%LJlmnk%JM
-41709a157NKkm%%j%JJJKjKJ%knKKl%lJJjjJJLMj%jmljLNKJL%nmKn%L%lm%jjPL%jl%JkKNk
-41643a154Jmjj%jLMMjmK%%llj%%%nKMkKN%%LkokM%lNNlL%nqL%%K%kmkKKlJL%LJkpJLJjMJ
-41577a156kkojPJlJKONmljJjokjkNLJ%KJlkJJjllKKJ%jJ%JKnmKJn%KjMMMllMlkmljKJlJL
-41511a166OkmJJJMJjM%J%k%lmoLKJMKjmk%o%NJJJLooJ%JNljLKJ%jKL%n%Kl%KjJMkrpMP%J
-41445a164kNPjjKjl%%KjmMLop%%kJKjkj%K%j%OJJJmnnMQMJK%mo%KJJ%kKLLjolljNlkMPLk
-41379a157jlJ%%jk%LJlnLMkJJ%JjlLLJmmmjjlpJOLkjljMJOLK%mKkkk%jjKMLl%%jjmNK%ln
-41313a172mlNMknkJ%MLMJk%JJnJNmlkjJNjmkjJ%JLjk%jMjMK%LKMljJ%KkjJkjlokLJJmJLj
-41247a171ljkKOnlJJJ%jNKkKJ%kkKkk%jkjlNmJMLJj%%JjmlLKj%%%MjjKk%OMjnJJ%j%kmm%
-41181a177%JK%jJKJKkMj%JJJ%mk%%ljj%%%JMKkKJmmkKklJ%NNkjkkLJmjKkj%LjkKMMK%kkk
-41115a173jKLLlklpJKlkj%ML%n%MLMkm%%jMMMkmkkkJKJjJMLMkoJKjn%%kMNkJMlnl%L%ojj
-41049a180ljL%%%LKL%LJo%%mk%MKKLK%KlkJ%%k%Kk%Jlnl%kkLKL%%%LKJLkmjJLknjKjkNLK
-40983a171ljkk%mNMJKJonkKjjjJjK%lNKjkkLljNQJmmkJ%qnjjJMJKjLQjloJJKJKkLJpJNN%
-40917a173m%jNOkokjKjjKj%kLJjllKLk%%lomOQjknl%MKlNLKj%lmKJJll%KJJML%mmmLNLjk
-40851a179k%jlJ%KLjomJJNLKLJnkkJjJMlmjLLJjL%LlmkM%k%jl%Kj%jJjmlMkmLKKj%KM%jJ
-40785a182njM%jllOJl%K%kKjjJmlKPJJj%lJJk%NN%%onMMKLkjJjnokJKNLJnnjL%%JKLlJKk
-40719a182lJ%kmjKjjOP%nljnMKJNLmmk%%KjJL%mjKKLlJKjKjlJLJjkljmJKkkLL%%jmLJlMO
-40653a178N%ommjlJLlK%n%KJmkL%jLMKmnlLKkKMKjkjK%jklj%%KJlj%J%K%jJMJlJjkjJOLj
-40587a185lpjOjjJLJlmJOnjLKjjKJ%%JjmJKKL%Kkjmnm%jJ%nlKJLJLJmJMknjNKlLkk%OL%j
-40521a190J%Jjnok%MKJK%N%n%kKOkpjKmmlmOLMOLlmjJNKJJKkmk%jljLOjkJLjjklmKL%nlm
-40455a205kLMMKKMkqmJk%QKloKN%KLjJjkm%LjjjkJ%ljJKLLJlJKkkjKJjjo%KKKlnKMKKLK%
-40389a189om%KJN%llkjKl%%lLN%jmlkJLJjmkLOLLJjJklJKKnkJJ%%npjNJJ%pOK%JLN%n%MJ
-40323a193Jklm%JJL%jl%KMLoqJJLKJNnkLjjJJJkJLmm%%%K%ljJKJO%mkMJln%JlkjJKKllNJ
-40257a202lk%kjJJKJjj%%JLLjjnjKK%JKJlKMJok%jKJLLJmm%KJ%lmnJOJOJpkjjjKLNjl%%m
-40191a207Jkn%KJ%LjLK%J%lkkkkJLLKj%JjjKKKnmjl%K%LLkLJlM%lkkJKK%jJkjJLjlmJkMM
-40125a204%mkjlL%kN%JNmmj%jjjKjk%L%JKn%MJj%kkJMLjkJRKmj%jnjKljnk%jLKLOj%kJNl
-40059a205knj%%JmjNJkJJJKLJj0JK%KJ%jJKJkkkj%LjjjKLjj%LLKjnrm%JJKNJkk%KO%%kmj
-39994a213%%JKlj%JjnLLJk%j%jlJ%KMm%KJ%LLMKjJjkkn%K%KL%jklJJKjm%%ljnJMJ%PKll%
-39928a211JJpqjLL%JJjkkkMKKkjJLLLkjJlLLjMjkknkJLKjpJjmMllMPLJJKKlkklkkLLklkK
-39862a218O%JKkmjJJJ%lkl%MJLM%njKnkN%kmkKkMMl%jjKLjmJMKjjpp%OL%OjkjMMjnkLKkn
-39796a220PM%mmjLkkjKnKjkKjjKjjKK%mjMJlnjjKJk%LL%%N%jj%JL%KKkoJKkjnJKM%lJJLL
-39730a213nJKL%oml%NJjJj%%%LKmoj%%ljKjjJOLJlljLlmJMMkmJL%ljkklJKJJMMKPJopj%K
-39664a223JlmNKjloljMjjOkLMK%jloMN%okM%%J%JkmNJ%KkpKJk%KJ%%k%l%kJLJKjl%LlkjJ
-39598a233j%KNj%%JKLK%jmoLKj%%%KKjml%K%%L%JKKjjlmKNjjj%l%kjKjmjKOLknKLJ%jJKm
-39532a228%kj%%JJlkKPMnnLJ%%%jMJn%jjJMkjjjKJkkllLLlKN%l%KkkK%%l%k%jlLMKM%%Kj
-39466a225mlL%%MKjkk%joJ%%MlmKjMK%KkMLomj%j%J%k%Kj%kMKmlNjklmJLKJJJ%Lkk%jjJL
-39400a233OJKJjrnjKjJKkllKJKJMNmjJM%n%Jm%Ljjj%PJ%kK%lkJ%mkLMMon%MLklkJKkNOJj1
-39334a236mkjMNM%jjml%%JkNJJml%KjL%M%njK%%kLKkkkjKKLjlJJ%JKjllkLMJj%KLmjJ%kj
-39268a236JkKN%l%nmKMNlmkjlKMJMJlkkjk%LNlnJL%KLKjm%j%j%m%NnkKjJO%jkjkK%lJJkJ
-39202a242KkkJMKk%%%J%mMKklJLJnk%%KmkjkJ%jNLklJN%%%%JjKJkJL%jnjJKl%JjkKJkmLK
-39136a243nkjNNJjjLlkJlJJLnJOJjJln%J%MKJmKJn%j%%mJMkkKL%jMMkm%j%jjLKJNllOJml
-39070a240qjOKKOJmlmJmKKKk%%Kj%%%jKMlo%%%ML%JJkk%LljlmL%MKnjml%LKjLJKl%Ko%NM
-39004a240LJmk%jLJmm%jjmkJMJkkKKK%Kjj%JJj%kjlN%JML%kJk%%klm%%MLlnjML%j%LjKlj
-38938a247NMkqlMO%mJjlLLJLljKJmml%K%NmkJJLMkjjk%Jn%LJlJMK%JKkjjlJ%kmKMJNlmmj
-38872a251kLJKKkNJnkJJjjk%%KlkkJKPMmlKKjmjLKjj%JlKLjK%KklmlNMMpmKJJL%jnJMK%j
-38806a244kK%kJmlKLJkpkkLNMJKNMlkjk%ln%Lk%LjKJ%jj%lOjjjlkjMjmLJj%ljjL%JLJkjP
-38740a244N%Ko%KJJkm%kkkkNJnjNkjJJn%J%KK%jjKJ%O%JJ%l%%qlMJj%L%%jJjJNLpmmjMMj
-38674a248KKlJKnmjL%OL%j%lkjKLLJopjNj%%jLjjMLko%JJKjKM%JJJnjKkj%llLMK%L%Jjpn
-38608a252KJj%j%%K%MkjK%nnKKj%KMO%%jL%%%l%k%%JL%nKNpl%ljLkmNKKkjPLkKKknjLk%j
-38542a245lmmPMlomNLKJjjNJknLjmLKlJNkkkj%JMJJj%KMNmk%llLlm%J%%kJOJlKjnlKLJ%j
-38476a248LMMlo%MJ%nmkjokNKkMNLKlj%%KmjMj%%LKlkljMMkmmljLNLn%J%Jj%MK%JKKklk%
-38410a245%Lj%%lKP%nKMokJJJLJ%JkmmMJLLkjK%lpjKKLNkoKkKJJJ%mjL%j%JkknjKMOK%jJ
-38344a236mjJmlL%JJJJklkLM%lLLLJJJJkqjKJKJl%jjJJkjk%MMjkj%%nLNmJ%p%P%JJKjJKK
-38278a231%KllMkkJKJkk%kkKK%jjjLKJmlkmMLlmKPKJk%JlmjjMjlLKLkkkLJKMJjnkLL%jjm
-38212a238jJJjjjkNjJMjKM%%jjnlLO%mJQKo%%jlnMNJ%K%kkm%%jJMKjkmjJL%%knL%jKkk%K
-38146a236LJJJlkJLKKMJllLJpkJKKmmjkMNjL%%L%nnL%jMMJrmJ%JMjJkjLKk%mmPKjJjKl%N
-38080a227KmolLMKmlNMjl%LlmKkjkJ%JMJnJKJNjmKjm%jLPKmk%%NJjlKmkKKjkKkLLkmOM%%
-38014a221lmmkNKlljKKKJjKnoKNJjKLmnn%J1JkJKjkJ%kkJjjKLmlLPJljmJMJQknKjnk%LkJ
-37949a229KjLMn%MJm%k%JkmJNJKLmnLMmkjJkKKkklM%JJjQNjopKK%jKKloLOmjjJKjlJj%LJ
-37883a225mjKKK%kKMMjmmkkJ%L%jlLLJnJLKjn%LK%%JJ%%kkjKlllljJPNJKkjKljjlmJKKjk
-37817a231njNMMKK%lkKjLLJnm%lJJJ%MMjlJLkok%jJNNJJmmkmLKlonKPN%J%%LlLNlmkL%kK
-37751a222kjJL%%K%jJKjllKj%kmkL%KjJJkkKJLMllLl%K%L%jj%%JMmljknJJk%NM%K%jllMj
-37685a225jjKKj%KJJmlJLLk%kl%kk%LKJN%nJL%jJl%JKMJlkJlmLKJJ%nnlJNLjmLMJLjk%JJ
-37619a219j%lljjkLM%JKljjKLnkJjjLKNMjmnJMkkjllOMjK%%jmkkmkNMKm%MNnq%KLjKk%Lj
-37553a225kJjmNL%lk%kLJnMNon%KLjKJjJKkml%KONljjKKJlnkOK%lkLL%omLjnKPjlmLJjMJ
-37487a225lKJKjl%KJlJkkkKMMLmokKNK%jJjJJ%Jkkm%M%Jjno%J0jlKLJM%k%mlmm%MkpnJPM
-37422a234MjplMNjJNkjJJKjMlmKjLOJjln%LKjl%ljJjkjKJjJko%J%KOKjjK%nj%Kjmk%JJ%L
-37356a234MJjj%L%nmKkjJJjKjOJJJj%noKMjKJmLMjl%JklkKN%mL%n%MkJKJ%kKKjjJkJLln%
-37290a236JLj%LmmJN%ljlnKKKjjKLkmLJLLkjkm%kKMO%llkJK%j%jK%jJjljKj%jkM%LJMKkJ
-37224a229qmONkmljM%JJ%kn%KKJ%Jlj%%jpjKNLknk%POkjkJLJJllklLKj%kJ%k%JJMjmJjL%
-37158a239kkJLKmjLj%LnlMJJJK%%KkkMjj%J%klJKMJpkN%kl%kNJnljjl%jMLLJjJlJOllMKk
-37092a238lmjjnKNMjlL%kjJ%j%j%jLLk%lkkLKlLKLKjMljJmlJ%kjLjJ%J%kkkMJ1LlkrjMKl
-37027a243nKJonj%KMNN%nmkKOLklM%kJ%kkkMKjKjM%k%J%o%PKJkonkMK%j%lkJ%mKLK%k%j%
-36961a250NKnKL%%%MLllkKjnmJ%%MLjj%llLMjj%lk%MKKL%lmJKJjj%jJkokJNMnLjnJLJkkj
-36895a254k%KJKKkJJMJjK%mpjLml%KLjlKLLjlKjKk%K%JJJK%JKkkklm%NL%kknkJMNjkjlKP
-36829a247KJjmjjJloljkJLNL%jjLMklNknj%k%JkKJmJJ%%%KkkjkMLNJ%KJkllJnK%lJljML%
-36763a256Jln%PLj%MM%mmKL%mjkl%L%lNJo%JKjklJJjJmJLjkjKLKJnKLkKJlkj%LKJkJlnkJ
-36697a265N%KjmKJ%Ljkk%KKkllJjkKK%JN%j%jmJKKjl%MLkjNOJ%pnLLnnjjJK%jj%NKlKJ%J
-36631a256%m%Kkjjn%%OJk%JKljOKjkolKkkLMNJmKMmkMkjLjlmlKllJM%okjl%QLK%jj%lm%K
-36565a272KlJ%jKL%KjklmKJLMjmj%JJMjJ%jlK%rmKOKJNQlojMjllKLKkljJkk%MM%nnLNKm%
-36499a268%j%Klk%PLKnkklML%jMJn%JkLMlpk%JMJJjkjnoKN%jkRNnmJkJK%kJML%LKjnj%mo
-36433a275NMJNjkjJmm%JllkjJJK%%MJjjjjkjLlJJJ%JJ%jJ%%klmLPNl%nojkKKL%knNMjkl%
-36367a280PJl%k%j%mmjlKKKJjjKKKK%J%jmJN%jj%%kKQJlkjl%J%JKjjkoKLnj%OL%%ljJjKJ
-36301a276jlJLjljjk%KJKRKmqn%MKjJlKj%J%LKKlKlrJKKMLmljj%njMJLMLjnkJlJMm%MkK%
-36235a279llk%lkKKL%jjJjJMJ%jnJk%KJjN%%kKknljKkkLL%JMLJMJnoll%JJMllMKj%JkJJj
-36169a286%MLjpkLJKLLjrm%jNKkjnk%LKJJknKL%%MJoojNJKKMkJjmjKJp%MLMJJklkMJk%jJ
-36103a286%koLJlmJNJmj%jlm%Jj%PNMj%J%mklKKqjKKjKM%jkPNjKpomlLL%kMMJkL%jlLmm%
-36037a297OJJmlKNjpLMkkKLLmlLJkjkJN%lLjm%JKllJlkKNjjlKLJk%j%KKkllKJKKKk%kJNj
-35971a289%mjKkl%JkKLkjloKK%jkMLKLjl%%kmkKL%konJ%jjPPM%onK%LJkJLO%kmJnJMJJjl
-35905a299ljjKNMJkKJkmkj%L%%jkl%JjJK%ljjkJMKJlkKLkmll%KJNKjmpMRONjkkmp%%l%KN
-35839a301kqjlJOP%mJo%NP%kMJnqlkJjJLMk%kjLjnl%JKNJj%%L%ljk%%jLLJjKLk%Kjk%nK%
-35773a307kKmJOkjLlm%jMPMJKjmmkJjjLL%JokKKnlLKklJJMLK%Lknj%knoLNLKjJJjjNJolj
-35707a310JKklkKJmlJMLJJ%KKjKk%MkoJKjJ%ll%kkkJMLjl%KK%JkLPKmljmmJNMK%nmlmJM%
-35641a314MKLLm%mkLj%%%mmNK%%llJK%k%%nl%MNJkjklPPKlmMjljpkM%KLljJJMJ%ll%jLKK
-35575a311NlnomJLP%ojKJljNKKjLjmKJljj%jjj%%L%KLjlokMjj%NKnJKjk%JjjjnkKlJ%Ljm
-35509a331%JMLJjlLJ0MnkjknkmjMRNJjjjlml%lJLMln%K%Nj%jkLJl%NLl%%JLlk%lJlk%KM%
-35444a321kklN%mklLOMkn%%%KKLLmmkl%%KJJJ%LLlqn%MONJkjj%pmLkj%MNJmkjJjj%LJkJj
-35378a329jMMjnj%Lj%jjjLO%oKKmllk%J%LJlkklLJjL%LMkkJKlmjKMK%MKkmkjLKj%oplNL%
-35312a335%%lJNJkJLJonKMMO%mklkljJKJjjjjjPKmnjOjpk%jLJljKN%jllNjJLlkNOmmjJLl
-35246a339K%LMlllLjkjllK%lJJLKjpJKJ%%KlKJklJjNKmNM%j%klJ%L%MLJk%LkkmJLJJjqnl
-35180a347KPk%JokKPkkL%jkjjJNJJKJklljjn%NJlj%J%jM%%lmJOLn%JMjkJ%%lJJJ%lMPkqm
-35114a347LJKLM%nkMjnm%L%jkk%k%KJj%%jK%MKJ%jlLLmoJKM%%knkLJ%k%MkmjKK%kll%Jj%
-35048a356KKkKJmJPJj%mjjkmmjM%MLk%koLNJ%komjMONJ%%JJNkomkKKl%%jkj%NP%kjlm%Jk
-34982a360jkJMNplKjJ%KLOJkllk%%kkkjjMOJkJJlk%lKLLkmkkKJkkKjMLJjjmpkjmJNRLkJl
-34916a364%Jk%jkkl%MKkjK%mjkj%J%jjJJLLllkMJjkkM%JkmjkJMjlmJKkJ%lk%OKjkkj%Kj%
-34850a384jJ%%kkKJJjJLjnjjJJKMJ%%%LjoJkol%LN%pl%J%%Joo%KLJkkkjJkNKpojl%KloKk
-34784a425m%kmokk%KJm%kkM%JOMLJ0QMQPPJ0J1J1J0J2PJ1J5PKJNPNLOPLqojjkqnJlo%l%j
-34726a298%%%JJJkpJ%mj%lo%jjJkllkkLJ%l%jLJojJlkjlKNJjJjMjklkpjl%%K%JKkmmJMPJ
-34660a341nkKjO%lJL%Klm%lljLjJMknmKKkKjOL%k%jmjLkj%jKk%Lj%MJnJLJKJ%jj%%klKL%
-34594a345%jlmjjjQkmNKnoj%NPJljJJKjlkpmNL%JLKnm%KM%JJJKjlmj%KnlkKLQjnkNJkjnj
-34528a362%j%nKKKKJLJkmKKLmknlLKjKjkJjJ%mjPNJpkKkjLLLjjmnL%jLl%KKJLjklkl%JkL
-34462a367MKkmjj%kkMJm%%%%jN%%MLJoljJjJ%KkkmLPJkjlkj%NLkL%nml%%J%LjmJLojOKkM
-34396a370J%KKqoJk%JKL%LOKmnkJJj%K%Kjlk%%LjlqJPmlNKl%K%kKKkjKnkKMJkpkLjJkNKk
-34330a381JlKPLlkmjOKL%knm%L%J%%jlKL%%nmNK%KJlqnKNK%%NKkJkJ%n%LJ%k%Okkj%olKL
-34264a383Mjj%KLJJkl%jnJJLJkkknKKJ%%knJ%JMLl%Llm%JMjk%KPM%p%JJ%jkojKKJlm%klM
-34198a393OJjmj%JKMJ%kJJ%kkjKL%lj%%jljKlJJjjM%Jj%J%JKJKmjj%kmJ%kLKNMll%pklLL
-34132a394jNLllmjjk%KJMKJ%K%kJjnjKJJmm%kjJJKjJLMkkl%lKK%Nkl%jkLnp%LJLKjJOlql
-34066a410MLNJ%L%jKKjM%Jl%jjklkMP%%jKLmmJkkmj%%NKKMKjjlmJJJ%%MKLjK%omjjnJjK%
-34000a396kjLKjmkNOL%ml%JKlJjo%MJJknJNMJl%kkJ%mkKJlKJnjMJL%m%KlkLKj%NjnKjKKj
-33934a397jKjlj%kk%J%JK%%j%%mJLJJkkLL%jkjjjjLJmmkkmj%KKMMKjn%%%K%NlrJQMJjn%%
-33868a407JkjJLJJlj%lKK%%JJ%lj%JOjljkJKJkkmjKjMj%L%JjJ%k%mm%%KLKjoKK%L%lkj%%
-33802a414M%jkojMN%oLJkJKk%%jjLl%kMLn%ML%jpmNK%Mj%jljkJLKnk%%%m%JjKM%lJMKjk%
-33736a416LjljMJkjjKKMjokJ%mkMQLjmpjj%KKJklMJKkk%JMMJmmlk%NLj%j%%KnJkmKLJkkM
-33670a418KkkkJlKL%KllMLkljM%om%JNJlL%kmJLjKLlnnl%MM%jKJ%L%KJlmkjj%KJjkkL%JM
-33604a424KJmkJmkJL%JN%mkkkMLPLpqn%jL%K%njKJlkjj%NOJlkkNjLQjmjLkjKkknkMKllkK
-33538a436KjLkjMJl%LJlmJjjKJJ%JK%nlk%MOKljkjkjljJKNMj%JkljJKjJ%JJokLLl%Llm%j
-33472a441MJj%JkmjPMKJkmlmKMkn%Kj%kkJK%Kjl%KKLKLLk%nkjmJJjjkKKKJkjjKJLNJJkon
-33406a443m%MOjjm%j%%KKlkjjk%ok%J0PJnjKJj%l%jkj%Kjj%KjMK%MJkj%lJ%%KplLkOMlnn
-33341a453KMJLjoj%JmJJ%JN%KJk%jmkJL%ojLJJjKLK%%oojLKkkKNlm%jKNjmkmKjmL%JMMN%
-33275a447lJMKk%JJ%mljjM%%kLNjjmjjKJmkkJJlnJOLlNM%jpkM%kkjJklM%jKkJLKkmnjN%o
-33209a464m%MLLMlKjmkjkMLlKKmkJLjk%JjLLkKnk%j%KlJknJKMNJnk%J%KjL%kjkJLnnJLJm
-33143a470kMQLLjkkljlkJjM%klLPLmK%jknjj%%lKKj%MjkLK%njJKllJkmKQMkKppjk%KMNKn
-33077a471ll%NJJll%LJLMKlmkKLjJKMkmjlJ%%j%jJjjkjK%KLk%j%Jk%LlJjlJKkomNKlKQKj
-33011a470KkkkKn%J%JJ%njkJPMkom%%NJ%%kJk%JkJjkNjjJmkmLJkPP%mJ%MKkjNKmkkJkL%K
-32945a469koJJ%%Ljk%JqpJNLlkjKkl%kJMNLjlkk%%%LlMLJjjNLknllLJLjo%%JKjK%JkjKmm
-32879a489lLQJlj%lKLjljMjKK%joKNKLkljkKJnoJ%jn%KQjmJKKjjKKJ%k%KkLkmkjjLKmKLj
-32813a487mljKPJ%%k%Lj%lklLM%k%kKj%kqj%%OOlkjN%jko%Km%%JKjKKLMk%%%JLJkjj%jm%
-32747a493Ljj0nKLMQNokj%Ljk%KKnp%%NKljM%qjKJO%mjKnmJMkkONjkkjKjk%klkK%k%KN%l
-32682a504kjJLN%lJL%kl%jLJmkjl%%KJkK%MKKloKjL%kkJNM%mqlKJjNLJmjKJ%o%MMJmlkPJ
-32616a501mJKKlkmnJK%%LJ%m%JJnJ%LJljkJl%LJ%LJkJLJ%K%mn%lkmnRNjML%MknmjmJMjJl
-32550a517jMmkLljKJj%KJljJjJmL%JJJj%OmoMLjmJKL%K%%llJmkkLMJn%OKnkJKKkMKKJlnl
-32484a520jJJJjlMkkJJLk%JlljkkKLjk%kOLllkKJkKLmm%OQKkmkkl%M%l%km%LnnLKLLjkkP
-32418a526MjjkkkjjjLJMJlnkLNLjljJ%k%lKJlnlKLMKKKJJj%l%KjoJKKKpoKRKqjjJj%jLLj
-32352a531nkJjLL%j%lmojNjKRMJlqkj%JMLkjJKkKLonlJLjJKjJMNkljjjJMmkJJMJmnJJ%%l
-32286a541%kkKjKJLkMJl%mJJMjnnMOkl%LkkJjM%JJmmKO%Kkj%klKMNlkKljkmmklJJ%JPLKp
-32220a546kK%PLjnkkmlK%JJk%KKJJlJNMjJn%%kkjm%MJmjlnLM%Jk%KLLooLLK%%%kJJK%KJ%
-32154a545nmkLM%%MLnmJjLKm%%jl%%jjKjKL%ljJKlomNLLjKkJjNMlnKJmJMkmk%lkKNLkjLK
-32088a550%kkJ%MNpo%MLkmljL%k%j%%mkJKkmJOJklJOJ%%pkML%ol%NMJkl%JkJjmjmJMLJkk
-32022a569l%OJn%LKk%k%Kj%KJKKLkojkkkn%LKOkkMKnmJ%JjJJKnkMNJljLJkmlJ%jLJkNKl%
-31956a569llJO%mom%NMjJ%L%konp%NNNjnk%KJkMJLJm%J%lLklj%KM%nkLOjnMKklKLKjkMLk
-31890a570kjjlLjpMklLO%jjjkKLlj%JJ%L%JKl%nlklJLJjL%jLkkJKkjJjkjKKJkj%jlkKLJl
-31824a585mjjKjjjjjOMJ%LnnMjmjj%Okm%N%%kLMJKjLmmLLjknllkLJKM%m%LMmlNLjnmJj%K
-31758a590jlnKLLLkjknLJKjjkK%kkkLJ%Kj%llLP%mmJLJklkjJjMJkknjLKMMjJMjkkjlnkPK
-31692a597JJjnkJJOKkJmJjjMjnk%lOjlJ%kk%%kJJJ%mJPMmll%K%kMKl%KmnJKMKL%lll%knM
-31626a612O%jKlJNKjjkjlkkKJJ%KO%llk%Jj%L%lkljkoJKPJkkK%KkojJMOKJk%%%jkKRJkml
-31560a608nnKKjkjJjokLOMj%%LjjlokLjlNNLkmkKjnJNJmJlJM%jKJl%lmjLLkk%LMLknj%%J
-31494a622M%mmKJJJkmj%LJ%KKjk%%klJjNP%on%j%JjJkJJKJlkjjLJkkJJmkLJ%jKLJ%l%jl%
-31428a633Kj%nmJJJKKlojOLJMJklJMmnMKjnmJPLpmJJNNkmjJln%LJOKjjkjk%jNjp%%nJJ%j
-31362a647JjJMJjljKkjLJjJKLk%lm%MLknljJK%kKKJJkj%%NJ%jlLLJKlrqNMkkJLLJJL%mk%
-31296a645%klL%jj%L%m%%l%KKJJKjjJmkKjlkjKNLjlmjMMlmmlLk%MLLNMlmJmojK%Jj%knKk
-31230a664lMOLJ%Jj%MJlmjjkklKPJJklnnjlLJKMJjLKnmmLj%kKJllOOnnjLMJ%%kJMLmkKJ%
-31164a661jlKJkKJkkK%jkj%%m%NJl%kqLJmjPP%Klj%JljLKjj%jN%kkjMjloo%KKKjl%NkjM%
-31098a672JLljjk%lkL%JLKjjjjk%%mm%LK%jjNJkKMqjKjl%Lj%MJ%lkkJjLjJLjK%njKklljk
-31032a691MNJnlJ%k%KLKjkjKkjLJmmM%kj%JKJ%J%kmlNJjJjlJL%JljJ%j%jKLjJjllkJKLnk
-30966a698%JMJkkmjjKNKK%mJjl%l%KlmlmNNklLK%J%m%JJNJl%Jkk%%jn%KKJJJ%m%KJLJ%%k
-30900a702%%okjJjMLjjjl%KKOjkj%lJMJkkmjMjjLKJM%nljj%%kl%%KMlnjJL%nkkk%LNjjL%
-30834a714lmlNJkJKJJlm%%%LKMjn%JJL%lljLJK%kk%mlKPLJlmLLloKMklkMNjpk%LJ%%%m%L
-30768a722nmKjJMKKjkl%JM%m%m%%JMLjl%klNNNmpmK%KKornJKLLlJKK%l%%%jjklk%jLjlkJ
-30702a749OKjnkJJJ%jjlkJjLLMKMMO%J%K%kKjJOLjJkj0mJOKokkjJJmjK%%KLKkjKJjnJlnN
-30637a735KjKLllj%JKLjkKjjjjjJjko%jjKjMkl%J%Lkjl%JmnLLl%OLJmokJjkj%KJKkJjlM%
-30571a754KJ%%Kpnkk%NKKM%lkjJmJMLJlkKJjojNLKJlmjklLLJJnm%plNPkkjkjLkjjjjlJNK
-30505a769Jj%LkjojKLLKkmLjnJK%jLJL%kJ%nJkk%%%jKJ%mjJLMJMmooKOjkkJJJjJLJkJkjr
-30439a784kOKmnmjO%m%JJ%JkKJJ%jl%%K%KMJjkm%JnlKk%Mkm%jlNLKlkjjLM%%kKK%jjKL%L
-30373a782kjjMJ%%ljmlkLJKljLL%mJJJkmJjk%JLLMJkljknjKlMjjOOkl%okkkLK%LJonkMPQ
-30307a786LonJklm%lJmokJKNM%jJ%jKK%nkNJ%kkkJK%jJkJkll%J%KLj%mnKM%jJJjnmJLlkj
-30241a823jo%OMNLmokL%J%jL%JlnJM%l%jOLnlLNmnjO%mkk%%JNmpj%J%KMKnkOJq%LMkmkjk
-30175a836%KKMkjjL%kJKMkknokjMKolKONLkn%%j%%jKKLjkjjJkkjllk%%KJJJ%Jjlm%jLMKl
-30109a845%lmK%kLkmjMkkkKJJKjm%k%%JMmnkKOjljQPmjMkm%JlqKKjJjkjKJJ%ojLKkMKJjk
-30043a860%KJj%jJjjkpmJMJljjkKKK%jmLJlkjJk%JkjJKjmL%mmlKJKNM%lk%KJnljljjjkjL
-29977a891jJKLKlmkLklKNJ%MjmkjK%j%LlokK%ojMPLlml%LjJkjjjJknLKJjll%jJMJlkl%Jj
-29911a911kJKJJJJllJMM%kjKKMjmJnJKkmm%MKLNMjj%%%JKM%LKlJNKL%kqnJ%mkJKjkkJm%K
-29845a901JpkLMjkk%%Kkkokj%%KKJjjjjjK%nJOLKnlmo%J%mLLkklkNONlknnjJKN%j%jLlkJ
-29779a928%mj%kJjkKKlj%O%jn%MjmlJLj%Kkj%OQPOjjlJl%%JK%%LMKl%O%oJLk%nmkLnjNJj
-29713a917JknnKLJkk%kjJj%%J%kJ%Lmnmo%M%%jlmJLMKkJnlKjm%OPlmkLJ%jljm%kJLjkN%K
-29647a946Llo%kJK%K%ljol%k%jKLJqJKJkkl%LJkMNnojkKOJJLprK%%%N%nl%%lKM%nkKj%mj
-29581a985%KJKK%jjll%%MjjllJLk%Kklmj%jk%K%JKl%%ljjLkJKmkk%PK%%lmjKmmJJJlLK%%
-29515b006J%opKJ%kjNKJpjJjm%jokLMj%kLOjlkjmJM%JmlJJk%JjJkkj%%KJLjpkLjnJ%%Nkk
-29449b039JKLjjKk%LJk%%olO%mpnKKjj%LLkljkKkLM%llk%K%KjKjjkKOOPjoJKklkJjjN%mk
-29383b044lmJJl%%lj%Jmll%NjkJj%jK%Kl%KmLOm%JJlnKNPJ%KonLNknk%NMlljkJk%%%Lnoo
-29317b076mJKkkjpjklNLKLPQnnkmmlnjLNJjllkLLkmn%%jLLmmjmJKklkkNNKmlKKLKJ%lmql
-29251b118jJMNnk%KjljJjmmMjJLJl%jkjJ%m%loKNNllnkMNJklljkoljJjkl%JJMj%JlmjmJL
-29185b157KolmlJmLJmjjKK%kKKl%KL%ml%jJjkK%%mnLmo%K%jlkjkjlk%%lkMLjmKjkklkjjP
-29119b211MmjnllKJJMlqljj%JjnkklJklKJkLlmKMjlkklj%Jko%lJ%%Jk%JkmmmkJKKj%Kjmj
-29053b281jjJkmlnjlkkkPNomllknnjK%jml%JLNlkJkjjkKJljJLjkjJMmn%Kj%%kjJJjpkJmn
-28987b353Jlk%%ljMkJorjjjkkjKlplLqrkMjmn%Jj0l%%jnmmjlm%kmpj1kLjpqljJMJrpomjp
-28923b519llonm%Mmj1pnql%jmkj0qlmk%qj0mmj0pkknnqpknqrpj2qponrj3j6pqj4j2orj1j0
-28867b864j5j2j6j4j3j3j3j2j3j5j4ppj1j2rkMNLQJ1J4J7J8J8J7J8J9J5J2J4J1KJ%j4j6k1
-28828b906k4l2l0k9l5l7l5l1k7l0k5k8k9j9qj2j1qpj1j5rrj3j3k1k8l2l2l9n1n3n6o3o6o2
-28792c936p2o7o7o5n9n2m6l8l2k6j3QK4L9O1R1J20J49J78K04K40K68K94L16L26L32L36L40
-28764a147L36L29L16K84K50K04J50J06O2J7k9n8p2q2r8j06j05j00r2r0q5p9o7n7n9n5n0m7
-28736d24m6l9m0m2l2l0l2k7k7k7k5k9k4j9k5k4k2k7k7k4k3k0j9j9k4k3k0j5j3j4j7j9j7j2
-28702a267j0j4j3j3k1j7j1j0j0j1j4j5j2j0qrj2prj1prqnnqlmmjJmJmpokjnpj0qnqlKlll
-28653a633oojlqommklnpmmllpoknkk%lqnkollj0%KLkqpmlmknlKnplkKLmlonnmlkmjljJlp
-28588a859%LlLjqplmn%Jlm%jJknnm%ljklml%%%j%%Jkmn%knmmlpmL%o%Njjkkpojkj%mL%kK
-28522a984%%JlpJKKL%mlqk%M%lmk%l%JkonjKlnLJmkjon%JL%mm%jKlkLklnkkjkjJmkJJMJn
-28456b069Kmom%KJJnm%ljjJkJMkmjLjllnmJMKkmkKnkKjjmjklkO%rkKLllKMjmljKKklp%Kl
-28390b143JJm%K%JlmjjjPPNlj1mJJljJk%LMjoKKjjkJMlj1nMOJ%mmJjmKMllmmknnKKLLknk
-28326b188mlJKPJlMQ%nkjjk%Jjl%KMknnjMJM%jolmoKKkkmlkL%JJJJjJJjmkjljk%L%jlj0m
-28261b237Mkl%Nk%%nll%k%%LLkoLkonlKJjl%%K%ljjljkljlkJ%nJLJjlm%mnlLLKjkk%MKok
-28195b300kJkJjKkol%mKLJmokk%KJ%%JJKJlkKjmJKMkjk%jk%JMMjmlkjjkklLKllmkjKNkll
-28129b344llLMllKjkjk%kmlkKKJnonJLjonPRKKmnJ%kJLkpJjlkJKjomjlKKjKkKkk%jmnlJJ
-28063b405LMroMjojkjKJmJLmnjL%lnJNKklLLKJopJlllllkLKklknKM%kojJknkjmLJ%%%MJm
-27997b467%jjKjjokjj%%K%kllljoJNJnJKjm%LnqlLLmjJLJJlmlmjKMjkkKKnJM%lqn%kOJjJ
-27931b522jJljknmkKLKJJj%%mklqmJJlnkJJ%O%okLmmnoKKjllMPkqmjLJnnkjjk%%jmnjLjn
-27865b609JN%mljJKl%lJKJ%lkM%mlmjJJJ%qn%knkj%JJj%ljJJKklljmoLLoo%PKkmn%%kkN%
-27799b668lkKJjjjmolkmjjk%mkM%nJkpollkklJkonLjmnnjnkLnpk%nmjmlLNjmlPLKNKKPQL
-27733b751NJ0J1J1RNNJ2LJMN%JjlKLmqjLMjqqjkjJKkonkkJjlnJJppj%Lkmkpnkjlj%klm%J
-27671b762lnnmJmj%KJj%okKlpoJL%jjLJk%jnnnMNMmlloo%%mjLl%JjlknlLmljonMOj%lqmj
-27605b865%jnkjk%lkJ%jKon%kJkkjJmojjKnljlkjlKjomlk%lmjJ%j%oJKkjMKmljnpkjj%nJ
-27539b973m%KmJll%LJkmnknlJJjkLj%mj0JM%lolppjLklmjLJLnlJkllJkklmkLlmljlpqKLL
-27474c081lkKqmMMllmnj%lJmlkl%jl%Njllnj%olJmpkNlpnlkljmn%%kkkmn%mmMLmjJknmJ%
-27408c209mmJjK%nnljk%olJ%%joomrmM%jpp%jknklmlk%KKoljklJMjnnon%jJjJ%mrjKjmoo
-27342c359JllJ%kmlj%rj0nmLKjkonnlkjJmklmjomjqplJ%lkonJ%lnJl%Kmqpl%jmommoomnl
-27277c550%qkkjJqj0Jjpnnklqq%mmnj0qmklpqlkjmnnqomkmjmlJ%mlkmlklLQLkmkopjJ%nm
-27213c761klnoj0oqj0pjmj1nmoprj1qkmnjm%%JLLJlJL%KLklkmj0rqj4j7j8j8k1k0j8j7j6
-27161d083j4rrrMJ0J2J6L1M8M7N1N8N7N5O1O1N9O0N0L9L4K1Lnj2k0j0j5k3k2j4j2j8j5j3
-27125c526j6j4j3j5orj1j2j2j2j2j1j1qj3rpj0j4qoj2oqj1j3nqj1nqpplnrommpoprqnprp
-27077c952lmrpj1onoqopmnqrj0mppopj3j0j0qrrqrrqj4j3rj1rj1oqj4j3qppj4j5j5j5j1r
-27027d393j1j4j0j0qj0j2j2onpj2j2j1j1j3okkKLKPJ5K1K1K5L0L5L8M1M4M8M7M5M4M0M2L5
-26988c982K5K0J9J0OKj0j0j2j6j3j5j4j7j7k4k1j7j2j4j7j6j3j0k0k1j2rqj3j6j2j1rj4j2
-26952d325rj1pj2j6j2rj2qj0j4qnrj1rroqoj0j1j5rnoj2j2rj3j2j0opqj1pnj0j2lrj5j0q
-26907d751qj1rrrrj0j1j0j1oj2j0qj3nlrj4rqj0rj0j3j5j2lkoj2j4qj0j0qj0rrrj1j0j2j1
-26863e168j3qnpj0j1j3j0qj3j7j4j1j5j2j0j1j2j5j9rj1j5j7j5j4j5j5j7j7j4j9j6j6j2j5
-26827e639j8j7j2j8k1j8j9j8j7j9j9k0k3k5k2k0k2k7k1j8j9j6j5j6qpnkjJQQJ1K0K5L1L5
-26790e983L7L6M2M7M3M4M4M6L9L0L0K8K5K0RPJopj4j9j8k5k9k6k7k7l2l3l1l1l5l5l2l2k8
-26754e942k1k0j9j8j5mppQORK0K3K5L1L9L5L9M1M6M7M6M5L9L4K5K3K2K1J1Jkmorj6k1k2k7
-26715e524l3l0k9l0k8k8l3k6k4l2l1k8l1l1l0k6k5k7k6k3k6k8k8k4k7k8k3j9k4k6k6k6k1
-26682f421j9k7k2k3k7k5k5k2k3k4k5k2k7k1k6k6k0k3k6j9k5k9k6k4k2k3k6k5k5k2k3k9k7
-26649g219k2k7k6k6k7k8k8k0k1k9k9l1l0k4k5k6k4k5k6k6k4l0l4k9l1l2k8l1l0k6k9l3l2
-26616h128l2l2k4k5k1l0l2l4l2l2l0k9l4l2k6l2l5l1l2l3l8l7l4l6l7l2l6l9l7m1l8l8m1
-26583i220l4l3m2m8m8m3l6m1m2m2m9m3m5m7m8m6m4m6n2n0m6m4m2m4m6n1m7n0n1n3n2n2n9
-26550a0736n3m9n1n6o3n8n6n7o1o0o2o3o3o5o4o7o9o7p2p2o9o9o9p3p9p4p3p8p8p6p8p7q2
-26517a2939q4q1q7q8r1r1r1r2r4r6r9r7j02j00j03j01j06j10j10j10j07j12j15j17j20j17
-26491a5560j22j29j27j28j28j34j38j31j38j46j43j43j48j56j55j58j61j65j69j72j72j78
-26469a8801j80j86j92j99k08k10k15k21k29k36k36k47k55k55k65k75k85k86k99l08l18l29
-26447b4235l38l48l56l61l74l88m04m15m25m40m53m67m79m94n14n29n47n64n77n95o19o43
-26425c4565o69o99p28p60p88q20q66r02r35r77j025j066j106j142j175j208j239j274j301
-26406e3245j331j353j369j385j396j396j390j372j330j268j178j049q75o56l69j9M00R02
-26388f9679J468K101K803L555M354N168N972O732P414Q010Q489Q824R030R097R013Q760Q328
-26371C9439P734O973O071N062M003K941J934J011K00m80j034j469j785j998k117k161k153
-26354F2171k114k047j961j877j787j700j613j523j439j369j297j231j171j114j054r99r56
-26337C6919r14q69q29p90p59p25o90o55o23n88n69n48n28n02m78m63m41m25m10m02l93l81
-26315B3937l78l72l65l63l56l45l40l31l15l15l08k93k82k80k77k67k55k45k43k44k28k23
-26293A7312k19k13k10k09k02j93j87j86j81j83j82j74j71j64j62j60j56j52j52j48j46j46
-26271A3416j40j43j41j37j30j27j29j23j20j23j22j12j10j13j06j02j01j00r8r6r1r5r0q8
-26247A0679r2r5r3q4q5q3q2q8q5p9q0q1q3q2p9p8p8p7p2p6p4p2o9o6o6o6o0n7n9n6o0n8n5
-26214H209n1m5m9n0n1n1m9m9n6m7m7m3m3m7m9n2n2m9n1n0m5m5n0n1m7m6m7m9m6m0m4m2m1
-26181F635m1m2m1l6l5m3m1l7l7l4l4l5l9m2l7l4l2l7m0l4l7l8l5l4l0k9l7l9l5l1l1l2l2
-26148E444l8l7l5l3l2l0k8l1k8k6k8k1k9l3l0k7k5k5k7k6k4k4k6l1l1l1k6k5l1k6k6k7k7
-26115D500k9k7k6k9k8k3k4k6l0k9k5k5k3j8k0k2k4k1k5k3j5j7j8k4k1j4j5j8k4j8j7k1k1
-26082C760j6k2k1k2j8j9k0k0j9j8k0j9j8j8j7k0j5j5j8j6j8k2j7j1j5j6j4j3j3j4j3j0j3
-26049C200j5j2j5j6j3j2j5j9j5j4j3j1j1j4k1j9j6j7rj3j9k1j0pj6j8j9rj0j4j3j3rj7j5
-26014B700j4j8j7j0j4oj0j3j3j9k2j7j1j3j1j5j5j3j2j7j6j0j2j6j6j1j6k1j9j3j4j6por
-25979B218qpnmkjmJMPQOOLLJqmjqj4rj1j5j2j2j2j2j1j5k1j8k0k0j7j8j5j6j5j7j0j8k1j6
-25935A840j6j2j0j4j4j3pqj1j1nkklkjMLkjOPLLPMjkkoomnrj5j9j8j6j9j3j8j7j4j2j0qj1
-25888A518j3nrj3j3rqqj0j1prj2j3j0j4j4qj4j5j4qpj2j3j3j6j5j0qqj3j3j6j8j2pj0j6j2
-25848A062ppj0j0j6j8j0rj6j3j1j2j2rj0j4qqj1rqj1qj0j0opj7j3oj0j3j2j2j5j3j1j3j7
-25809F30j4j2j6j2j6j6j7k1j4j6j5j6j3j6j4j3j6j9j5j1j6j6j6j3j6j6j9j4j1j8k0j8j6k5
-25775I4k6k0j9j8k2k1k3k5l0k4k4k3k4k9l0k5k9k5k2k8k8k2j7j2j7qoJJOJ1J2J6J9K1K8K7
-25738c61K7K8L1K5J8RKKJj1k2l1l5l8m2m5n4n5n4n3n4n7o1o3o0n7o3o2n8n1m6m9m7m2l0k6
-25702a484j0LJ2K5M8O6Q0J00J12J22J37J50J59J63J69J69J66J59J44J34J21J02Q3O3M8L1
-25676A072J4RKrj7k5l6l8l8m2n1o2o5o9o3o1p0p3o9o5o4o2o2n4n2m5l5k3j6pLJ8L9N6P2R2
-25640A04J08J30J47J62J75J91K00K04K09K05K00J95J87J73J51J36J12Q5N8L7K2J2pj9k5k9
-25614C123l3l4l5l3l8l7l4l8l9m3m4m1l8m1m1l6l7l6l5k7k7k9k8k4k3k4j9j6j5j3j3j2q%
-25580B132KljNPJJNLklnj0mrj4j7j3j0j7k2k1j7k1k7k0k1j8j7k0j4j7k4j3j1j3j0j4j3rj5
-25539A691j6j4j1j4j5j0j2j4j4rj4j8j1j0j3j6j5j6pj3j3omkqpnrrjllrj1rqqrj0j2j0qo
-25496A259j0j4rrj3qj0j4pkoj2j2j2j3j5qqj4j4rpj2rllroklJm%kjjKOmp%L%JJkmooooln
-25443I43kpqlpj0pnnnqonjlj0j0kpj4j1pkknnqnjooponklmmopnpo%mnlnrnkjklnlkjjkmo
-25381F35roroqnlojnklqqkJLnj0qpnolpmkjl%kllm%jnokmlkpjjmkmjolLkqp%k%jmloorrq
-25315C71jqkJmmJkpm%%JkkjjJkMOnlJJJKjln%lJ%olk%npmnkkkKJmpmokJmlmjlpopJJJJjJ
-25248B43jm%ml%LK%kkljM%mk%lmqn%NKkmqrljjmom%%JlnonpmJJj%mpKKmj0pmnj%%jkljlj
-25182I4lJlpomjmj%%kkkppj%lK%ql%jJ%Kk%j%onjo%LkkK%nlnkljMNJmkn%K%olj%knqlOJJ
-25114b3jkKjlj%JjnljkjKkjomJjjj%J%%lokLJJkJjmqokJMKkloKJmmokKLnlk%kqoJkjmmmk
-25046a35LjqlkmolJjkmJ%l%lkJJkqmkjJ%KLmllkllJNrolLLjK%nkMnkJJkpomlKKlj0kJ%jJ
-24980b44Klj%JMolklnljjjnJ%kjn%NKlk%%lk%mjkk%%mlpkK%%kKmljklJJjjjmkJJkqkl%%%
-24913c37klomkL%okklJmmjmmJJjMkjlojm%%klNLppkl%J%MLJJLlmjL%KLONK%LKjJKlnJKNM
-24846c71JJ%mLKmpmJkj%Mknl%lkKnqjjJ%j%JJjJJlOLjNLJjj%RQKlNMkpKQLJm%%%ljKmrkK
-24779c83jnnkkkjmommKKlmkKmnlllk%KKjl%lkJJl%NlllpkKLnk%kJlKklklplkjjl%LKjnjN
-24712d89mlk%jmJKklKJJ%k%kmmllkKlkKklnkl%JKjkkJJl%KkmnnKljl%M%mnkJJkJkn%Lkmj
-24645e76JjNKlknpnNKJ%kLJ%%jkjLKjkjjk%kkJLNmljKKmkKLmj%Jlj%j%JjjJ%m%Ljjoj%mm
-24578f14jkpmlJ%jk%Mjo%LklKmnJ%LK%K%mjKnonlNjnkjkJKNNkmojnqlLLklMLmmj%LJjjlk
-24511f85JJ%jl%JOJjKlqpJJmkmnjMM%jknj%JK%jnKJljjkkKjnkJKMKJmmmmK%%lk%okjKjMK
-24444g37lJJpljjojLMJ%j%jkjmllMJmlljK%kJL%mnjkJM%JnomKJj%jL%kKJkjlk%jll%KKm%
-24377g97K%%ojlml%%ljJLnmJkm%%%J%%%lJ%JnnJK%kmnL%mml%JNklKNJnqoMM%joj%plll%%
-24310h78kjNJnj0%%lkjjlJlj1pjJLoj1m%nl%%NLjkNOPPNJ1J4PNJ0J3J6J0PLlkJjppoppmK
-24252h56jknkMnnm%LjJ%pj0mJ%kJkkjlMMLlnl%Knm%%LmnmnojKKJ%jllklKj%km%KlJKjkpj
-24186i52Mj%Kl%%JkJJklmJJpkPLjkmm%mkKnkkmKjmk%KMlm%JMjJ%jJjkljjm%OKnmL%L%lkl
-24119i99kKmk%j%JJjNJlkjlkljkK%%jjLnk%mjjkl%%KjKjj%njNmmPLjmpljnmjjkJJmlJM%k
-24052a060%knJknoLJkLkkkj%mKLlnmj%J%%lom%KKkM%llJLknplJ%OKnmlLLj%pmKjqqlkKLJ
-23986a141kkmlJMkkKjkKKOkKMJMPLjJkollmlj%Kkoo%Jlkjjjnn%%PM%LPKMON%PNKLMRNJjm
-23920a105lK%om%klmkkljllmokNMkL%lLlkPNLJjJllkNMklKLjkM%nonkj%mjLkkjomKJjk%j
-23854a165mlj%lkj%Jmm%jJ%nnjJ%%qjKJKkpqJKKljKmkKlJKkqr%LOJjmmnkL%lnnk%N%kmmJ
-23788a259%lkjjl%kjmlklmkjjJKLjjjmlkom%JjlLjJ%KKnoJlj%%KjmojJ%no%%jLJllmlKLL
-23722a340lmkknk%ooLJKJmmJ%jlnnmKMJoomjkMJ%j%nn%jjJ%%JmjkpjKjk%Ll%kJnnl%N%Kk
-23656a431lnlmqLJ%Kkmkj%LKnp%knJJmknl%KkqjKljKjjkmjnoJ%j%okL%JkjKmojjlmKJkpJ
-23590a541KlJJmm%oqKKjlrmjNjlQJqllJkkNK%%jnmkm%%lnl%l%Njkmkjomklon%KLjmJKkJk
-23524a637lnj%nk%%koojJOLMmmJonjl%jnj%KjnpLLlllJ%%JMkmnoPLm%KlmJJkKklJJkj%KJ
-23458a708mKLJnmKlnKJKKkLMJMJKJkjK%LJOMLOJKkKPNKkLJNOR%LNKKKMOPJ0PLNJNLJNPOL
-23393a552MQPJ4QQJ1ONNRRQQPJ3J2MLNJ3J1J0QJ1J2PQJ1RRRPPPJ3J3J2QNJ0J1J1RJ0RNRJ1
-23344a123J3J0RJ0J1RQQNRJ4RRJ1RQPRPLPJ1PLPJ0ROMNQKMJ1J1MMMOMMNPNQMjMROlJKMO%
-23288g57jJ%KJMJMJkJPNJLMLllkNMjj%mkk%mkNLkjjljJkKlollJkJKkokJkjjKJloo%MMonJ
-23221g76knkpomk%lllKk%j%k%%%lqqqkK%mMjknrpKjjlpnpnjnjj%Lklno%%ll%jmmnLmmopk
-23154i55lkjmmmkklkokmmrpjjkJjJjm%jlnml%mkk%lrkKmlmmkoj0rk%llLMmoljmnKJjkqlJ
-23088a134jlmlmkknpoJ%mkkpj2lKnonk%kmppj0pklljklpjmk%oooqojkmnnoooorj0mloljm
-23025a394qnmnqlloqrj0nponnqpqmoommomonkkooqr%lqqqj0j0j0j2rj1qj1j1j4j0j1j6j1
-22972a773j6j2j1qopomkJNRRJ2J3J3J8K2J8J9K7K6L0L1K7K5J5J6K2J4J9J6NNLkmJoj2j7j3
-22930a478j2qj7j9olmLMNJ0K2K8L6L9M2N1N4N9O4O7P3O6O5O8O6O0O2N5M4L7L3K0J7J1J2K
-22893c72pj2j7j4j5j5j7j2j5j9j6j4j2nJKJOJ1J4J1J2K2J9J8K1K5K7K2J6J6J1J5J1QPKkk
-22854b68onoj2j0j2j1j5j8j5j3j5j8j3j0j3j3pj0j5j0j0j1rj2j3j2pmj3pnnprmrj2pprpm
-22811f98ooqpqj0mnpnonmllloqoKKnp%%m%mnnnonk%mpormjloj0pkonkKjonjmomn%mnn%kK
-22746i68%Jml%l%%Kkkj%Jjklkj%mkjKkokommmmqnnkkoloJnl%lnmnlJlmlnJjnpo%jkJjLLl
-22679a121%%k%jjjkKlmjJKmlqlkmklorJn%knjk%kkkmqonljklmpl%lJjlj%jplklnj0p%k%%
-22614a288jjmqrjjnjkq%lJKjknkjNJqmLlnMJllljnjJ%on%ljkmmolqmJlmqqlLJjmokoqlKJ
-22548a455roPMklj%l%NLmklklKMJJ%kkKnj0qklokJkrj0j0qmqolklqj0mmqljrj1mkroomqn
-22487a670qrqpmmproqpopqqnnqrnJl%L%LLJPQRRJ0PRRJ1MLOROKPJ0PONLKMQRQkpj1rj3j6
-22427a680j5j3j2j1j4j7j6j0j4j4j5j2pj2j5pqpJmj0kLmKLKMJ0J1ONMRQRONRJ0OJLMOLkp
-22379a798j0kJmnrj4k2k0j9k0j7j4j4k0k5j8j8j7j8k1k1j8j5j7k1k1k1j8k0k1k3k3k2k1k4
-22343b410k5k3k2k0k0k5k4k3k6k7k7l6l4l1l0l2l3l5l7m1m0m1m7m5m6m6n0m9m5m4m6m8m3
-22310c571l8l5k8k1rKJ4L1M1O0P8R9J22J36J51J70J76J88J99J99J97J98J83J66J57J45J23
-22283h67R8P4N5L7K5K0Orj2j9k4k6l3l7m1m2m3m7n0n1n5n5n2n4n5m8n2n2n2l9l4l2k1pLJ5
-22247a576L2N0O9Q3J05J23J35J52J71J83J86J89J92J90J87J80J75J58J34J18R9P4N3L7J6
-22222A515Jj1k4l0l1k8k9l1k6k5k5k3j3j8k1k4k9k7k0k5k9l1l3l3l6l3l7l7l6l8l6l2l4l5
-22188E76l1l0k6k8k8k6k2k2k0j5j6k0j8j9j8j5rnj2j2j7j4rj2j1j1j2j6rrj1j2j2rj2qj1
-22151a1j1j2j5j1j0rj1j2pqqj0romj1j1porj3j1pqolmj2j4rpmnqoomnnkonmqnoljjlnmml
-22097c95kqnlrq%%oojmmokmrolononpj1ol%molkmmnkorj1onjjjnpklkkoooj0nmnoKKprpk
-22033f90jklonnnoj0j0nlnnmkkjjkkm%j%kjJNORPJMPNNONOKjk%K%nmjKjoonknrqrllnlqr
-21968h05opkLnkllkrmMLK%JmKjLQPOOMOJ3LkLQN%jjjkKknnnK%npnmK%mJkoonJjnol%jpkJ
-21902h50%nojkj%kkjmKL%%Kko%%lNJk%mjjKm%KJKKJjklmj%Lkj%kmkJlJJ%j%%mjklk%J%K%
-21835i03ml%LJklm%Lkokl%KmlL%ljkmmJJj%mKKok%lL%nnkKLL%%oqnlKLLknoKJljjmlJ%jJ
-21768i87KLKljlljlkkJOlJJkJlljjJ%ml%jJKlj%kjJMmqomMLmK%%KK%kjJK%jmnm%%%LKLjk
-21701a029lk%jJK%LkojMMkmllKlmKjkjLJjkjm%J%nnjLjkj%PjmkK%jjkkknjJKKljklo%L%m
-21635a087k%%mLP%jmrkkKLjk%klJK%KNnrkl%Kklj%mmJLko%L%kklM%LLmkjlnkJPLk%lJjlJ
-21569a136%JLlllmKmnjKJJjjk%NNoqjKJJLKljk%MJkkkknojKj%JJ%P%pkKKnoKKmlmJ%NJ%j
-21503a177%J%k%ljj%KKjlnmjKJlmJ%l%%kM%%jLJj%jkKKk%koqjMQN%JqmljKkmLMKlklk%lK
-21437a217Lklj%MKLmnmokJNNLjqpjjjkLJKJkjlkKJKLKmolLljKK%jLKMlomkJ%jjM%j%pJk%
-21371a253NLjkjm%MkonMOKqkJLnmKkjl%L%lJJnk%L%mKKnmlN%mKljkjLJNKnnk%KKj%JlmJ%
-21305a290jlm%K%%MMKJkom%klKNJkjLK%j%%jjmjJJJmljjkjljk%KjjkjK%%JjKLKnpJjkJMj
-21239a319nJJJkjjKknJjJP%qJOKnkN%%JjKL%llkLJnjOLlmJJj%jjjNNjmpmjjMJL%lJJl%K%
-21173a330lkjkJOKjnkkmlKLllJjLKkkmj%%jk%LK%%jjlj%Kkkk%j%LMLKmk%jnjNLjlmkJjKK
-21107a359jookjKJJJN%kJJKLKJlljkJJKlkLJMJKljk%jlkjKjJJllLLkllLLJ%kKJlkjKKKjn
-21041a372kJOklJ%jkjnkKKk%LKKJKLkjklnmLmKK%lJJkkllkJ%lJ%KKllJNKkkMkKjol%K%JJ
-20975a395kjJ%jkjmmK%kJKJ%mlMKjKjkkjl%JKJkljjJnnKLLjJjmjK%KKklkj%%MkllnJJOjj
-20909a429PjkkklnNOjKM%pnK%oj%mk%OMmn%Jl%%JMMK%%omjLjnnlOKK%j%%jnjKjJJKjmlom
-20843a467%JKOMnKLNmo%KJjJ%kjJ%JjJLKmkqmRKololKJKkl%PLJKKm%JJopkJMK%jmJKmkjL
-20777a478lokkJNNnkKL%%KKoo%K%KMJ%kkjoj%lkJLJk%%JlkJLjnmJN%ljkLK%k%KJJllm%NM
-20711a499mlkJlmMMk%%JJpl%LMJpjnlOKKkkJrnLLk%JL%kjmlJLJklJLKJ%NJ%%J%nljJKkjj
-20645a529JkmK%JLJljJP%ollKJllkMOjn%m%%MLmkLJk%LjqkNMKmlMKmmjLkLJkKJjkkJK%K%
-20579a538lkjKJ%NLLNl%komJkkKMkk%JjJjJkmK%jJlm%JKKLkLjpljKMKJjlrnNPKJjlMlmL%
-20513a552JkN%nmlkmMJ%KKjljjlkKL%LKjJ%jnnJ%KMOLJlm%NKnpmJMP%%KkjjMJK%jJmk%M%
-20447a553JK%JkKkJ%jlljJlllJOKl%J%j%NjnjKKMJ%lplkoJKLJjmnJK%mkK%kKMjnjJjoJJ%
-20381a585KMK%kmKKk%kloljNNjn%lnkJM%jjjL%okMjkNKLnl%NKNJ%jmjn%%p%jjMJmlK%jkj
-20315a613KKjjjOKoo%PJk%jkkjmjJlJJ%JjKj%mjKKkjLjnkjjKKLjj%K%plNOjjJlm%LK%Jno
-20249a636lLjmJMkJNKlnKklnkKL%%ljKJkjjMNjnkjjNLKjmmLMmmm%%Jk%OKjk%%ljkj%JL%%
-20183a652KKkkNjmklnjJJMNKml%jkojNLkj%nKJon%JKL%llJN%kjK%mljkKLkjlnnjKkjJ%JN
-20117a686%lpjMlklnpljjj%mKKkllnmjjkN%JOPLNKPNJRJNOQPMKL%MP%KOKlnLJjkjJ%kl%%
-20051a644jmomlJJlj0mNKJL%njJmJ%jljLl%%o%%lmLJKMl%mK%n%%nKMkkkllkJMJJKNnpJ%K
-19986a700%MjmkklKL%J%lj%k%jmjLJKMJljkkjjkj%%knKjj%%JjmM%%%pnJjKjmK%JMmjNNpq
-19920a741lJJmm%%MJknKPJ%POKjJlLMNMJKmnjm%%mjlkMJJjKkpn%OL%jmlm%M%LJkllkKMMj
-19854a738kJJkpmKJLMJkj%lkmo%LKj%JjKKMKokKLkmmlkKMlokKmm%JLMOk%%kjJP%lOMl%PM
-19788a741KMKK%LNjnJMmoKMjkjjKM%klk%l%Kl%lkklmMN%lMkknj%JJnlKl%%JNJklKJjjj%%
-19722a757jnkL%jJjjMjk%KJoljk%%%LMMKlplKjKkmnKLjloMP%l%kjNjjlJjlJL%JkJmKLjKJ
-19656a776nmjm%k%Njk%J%kJJj%JkKLjn%jkJjjmjK%%l%jLLJJl%OKlokJJ%jlllJjLJjl%KJ%
-19590a806%%k%JmnJLLJkm%M%%%ojOOmj0mKOOOjj1qKlmKNJokLKjlK%kMM%jklmjQ%nnlKKkN
-19526a828%plOJ1%klmlJ%jm%kmkJNjjjlLNnkNJkKmmjJj%%ljjm%NNKojL%%mLMl%%j%jJJJk
-19461a849pml%JKN%%jKMjoo%JjlkLMmJKknLNjjNK%llmKJnkKOmmMKnk%%jJ%nl%QJmJMKjok
-19395a876LN%kop%KLKlKm%kLOKkjklk%%%%kLL%lJjkj%Kjpl%JM%k%nljLOjjjLKlmmjL%LNn
-19329a894mkKjjkkl%KJj%JK%%KkknJJJllKKKJ%ml%JKJkk%K%kKjnkJk%J%jOK%ml%lkjJjjL
-19263a922M%KLopmMOJkjKJolmJ%%KKLKJLLpm%lj%jjJMjlkj%Jnjj%JKj%MjokNjkJK%o%%LK
-19197a939K%lklKJnjjjJ%LNlmJ%okNNln%KJJkkjljKJkmlj%J%lkjQJNkqlJmkOJ%%LlkjLKl
-19131a968%jjLkm%Jo%O%%JmlK%jK%%l%jp%LPKkmkJJOkjkkKjmkKJlJlkMMjjMjmJ%m%KJJJJ
-19065a982J%KrpLNlo%%jJlj%%kKLKjl%J%%Jlom%QOkJlmljKjkJKKkll%lkNJkj%kO%k%Klp%
-18999b020ljjojJOJjkj%MJ%k%%jjjKlkM%ljmnNKk%KMkmlljk%jMMLmolkKL%nlNPkljJ%kLJ
-18933b043plJkl%JLJkkMJllKLLjjnjjJ%lmJMLMK%ppmKOMjlmJKONJJK%mJ%KMJlmjJJLK%M%
-18867b039momMJJK%lJjlkKLJLMNnj1o%LMMKlKLjkOJm%%Kjk%%okjKLkMlrpJOPJm%mMKjKLk
-18802b049kljjJkjk%Kk%L%jklnkNNmk%%jjLjmkKL%lmJ%knlmjKjK%LkojjjN%m%JjkLjK%nj
-18736b096Klk%nm%K%mJO%jlmJ%jnk%MJkm%kOMkmpkjlkLOKkkkknj%kmjjJ%%jlmkKjplJMK%
-18670b154koljk%KkojNKll%jjmknjk%nmo%j%KlpJm%jpp%Jkl%%jJmmLLrmKk%KLNMNK%PJ0L
-18605b210LOJRJ3PJ0QPON%PJ0QOk%MKlKMjkMjpmkjmJkkm%lmlkJJQMMJkOPKLMNMOQJ0RPRR
-18543b028QNOQJ0RNJkJJLjjLlj%mn%Knm%j%mnlL%njklmkklkjljjk%mnkLjnolj%mjmjJMMj
-18478b060jmnlqJLJmjnJKl%%jokkn%Jmm%lKknoKjmj0mJjMKonJjKmmj%jnKPNOL%KNONNMLR
-18413b096MPK%LMMkkMLKKloK%ko%%%%JopoljklkjlJj%lmljkJjjMMLlqllkjJKJ%jljKj%Jj
-18347b136JlnJKkkJLJ%kmlKlJljMkmjKlllJJ%OLlkJkj%pl%%%jLJK%lJNmml%JJ%m%JLJlnK
-18281b174%L%%kjJj%%nmKLkJLkkJoJJK%%m%%JkmLLKjkJjjKJ%kn%OJ%mlMllJjjKK%KKjkjj
-18215b190%k%KjljMjmkkMN%k%kjkmJklJjjKKNKkjklmlJJk%klLNNJmjKlnjJK%lJ%jNkkKmk
-18149b217on%NJKMnqoLNNL%mkljN%klkj%%%LNJmnKMMjrjKklmjJkkNKjj%%kpmkNNkn%KJLJ
-18083b244kmlJlmj%LMjJjJKjJKl%ll%njLM%%lllJ%%PJk%J%on%KJJl%MkllMKKM%lrkMJklj
-18017b275OjkkllJnJNKLk%jklkMjj%%lJ%jkKj%Kk%kklmkNJjJLk%kmJJL%nOJjolRJmpkjkm
-17951b310%JJJJ%m%LjnK%%kLM%jMJ%kkKJnplKm%Jmj%KlJMJlJMko%%%M%jKllJJMK%nl%%nl
-17885b334kKK%p%R%mkjKK%l%nkJkk%LJjKkmlJJkMJk%kj%jJ%LM%mJ%m%k%Kjjjlkl%LKKml%
-17819b361kJLjmkk%LKKkL%oo%%%LON%knpoJJJJJlKKM%omJKjJKljjmpn%%LJkjKK%mj%KLJM
-17753b384Kjjj%ll%kJj%KqlMJKl%KjkmnK%LMknkMmk%%JNLojJ%Jjlk%jpk%klk%%J%k%JMNK
-17687b418jkk%JK%Kmk%%P%ojlkKKKlnJ%mknJMPJLK%jjLROljkl%KJJKjjkLmmKJkll%ljKMk
-17621b424%NK%llLk%MLkljmkOKljmmMKlnJ%KJ%lJ%jj%JknrJL%jokMMKln%KNNJmmjkkJlpj
-17555b461KL%%kNNmkkjM%nkKLL%mkJ%K%llkm%nm%jJLQKJJk%jmmj%lJKjknoJMM%mjJmkjLL
-17489b483ook%MlKLKkmJJljLjkl%MlmKKkoJKjLK%J%JJJlkmkKKnlJ%KKnjMjmkmjJ%jkLKJk
-17423b518JjkJ%koJMLJ%jnkJKJ%j%jlj%l%MKjKjoJJlj%kL%nK%mjKj%JJkl%MOnp%NNKllKJ
-17357b535kn%n%%nkkloLLLN%kqpOPknmKj%MJ%kKNJmjkJKLJnjkpKjKJjJJkLKkjk%%Jlkjmj
-17291b576jKKLL%mmjJnjKj%m%MLlnjljLJJmkJKjkkkJjLKjKJLJjjnmknjLLkjln%MJolLKJ%
-17225b606j%jlJ%ll%%J%njlJjl%LJk%KJKjk%ljJK%kjL%k%%jn%KLkkJ%%%o%LLkpjjKK%lkK
-17159b640jljKjj%LknjMkjNK%jjkjjjj%%JJ%%k%jjKLmJMJpjKjJJK%nkkkmKJLjmllLOlJ%k
-17093b663JjjJJm%%KJjMLkkK%l%jjkJLk%%KlmJLKKMmpnkljLLMJ%NJpmMLjklkKNlnkoJLmJ
-17027b682%MJm%JKlKJN%l%Jk%kJjkKK%jkkjkmJJjJn%Llm%LjkkkKMnmjJkp%NPjoKLJjJlol
-16961b713LPlnlmJjmkLMmnJJ%ml%K%j%LjKjJJjljJJlj%KJLLmpjJ%JjJnkjkMLjq%L%lnjjl
-16895b755LML%%llkkkJKkkKKmKLMkkLmlkklKKmKMjnJJlmKJnmkKMOKm%MklmKjjj%JMKjnqj
-16829b781JJmKJ0LmnmlJj%Kj%lk%KK%lk%mlj%llLNknlMkkMK%lmlkkjJMkk%KJKJmmKOlomJ
-16764b819OLljMkmmkMjk%kkjjkkMMj%lnk%%n%NLKJlnjKLjmlJjJ%OjkkJ%lkJkkKL%lJJLkj
-16698b841k%JjjLL%ollJJnlLLjnj%KKjl%lKjMJkljlnjOJoNLklj%%j%%njklKK%%ljkj%jkL
-16632b881%j%okNMKjKm%LmkkNJln%LKk%J%jknlJLnmMLjMkJKoqJMlkKmllkkL%JLjjMLmjnl
-16566b917k%m%jLKmlljK%NKLLnkll%%nmLNJkjJKjojMlo%J%jK%JLJJormKk%MkKKkk%LKoj%
-16500b952nllkKjKJMkn%JkK%mjKmm%KMLnnojOLllMJmmJ%jkJjJmolJJNNkmMjnqkLKJ%klkK
-16434c001j%JJ%mJkmMknokJKJ%LjkjlLN%mnolKJjNJkJllJJmlJLLlomJMnJMJLmnjM%oollO
-16368c049KkLknklMKL%mo%Oko%jmKKLkmj%jJMjljkK%jlj%mkjkLJpjJL%%%onk%%jKOL%kKJ
-16302c083nkJj%mkj%jol%jlKklLK%%lq%NLKjkjlmKJmJlkLK%JjklklLM%lmJMklJjlnmkKLJ
-16236c139jJjkJlkljl%LJonJM%kllljjkKJLljJj%%mM%%kmjljjjLM%rmJKLkloljkKMljL%K
-16170c191mqjMJKjjKk%KLmll%K%ln%M%lklJlKNkk%mjml%K%mKkm%kkmlLOKjJkjlKMjklJJJ
-16104c234%KklLPkpmJkj%jn%j%llkLO%Jlpn%JMJKLklmkjKjn%jk%JJkkMkolm%jmLL%%JKlo
-16038c288lJKkJjK%pkkmlKLlm%%JKLJKjmoJK%mjkmkk%lm%Njn%mjMkJlkn%%LJmpKNJqkjjl
-15972c356mkJJKJlK%lmjmjMJjnlM%kl%jq%%kkllKMJmmkKKkjKJomKLnnj0J%KLJlj0nPMnmk
-15908c430K%lJJmmjJJkoJOjjjnplJjnj%lljLM%oljJLjnmJjlKLmk%jmkkJl%OjpjJ%kppmkJ
-15842c515J%jjqjjJK%knk%mknkLLopJNJnkJJmlLKorj%MKJljl%lnj1qK%ojljllJLMkJM%JJ
-15777c597JNQPPNOPJ0QKkmjKkj%%MnmjLknjlklkjqm%ljjnjLNkmnomjoNKl%kllJL%O%konk
-15712c613kKJmmjNmllm%kJkqrjKlk%kkJl%%jjJkmkmkJllmJJjnlmpjL%L%KlqpnjkkJM%kmq
-15646c732lQ%momnjJl%JjnpKLmmj%kmkmjjKmoLKklmmJjnkJmnjnjjK%kmjK%molkkjjnnk%k
-15580c854klkkM%jjnllj%l%jnmmjJLJnmllkKjno%KLmlnmJJlj0lJkJk%JNknlon%lnjKmpnM
-15515c974Mn%LmoqmJ%KJlll%jnmkkklkK%opmplnllllp%Llopqjkppmkllmjkmmjnoqojpj0n
-15450d183mmrqlj0oprnllqnj0j5qknpkjljJKNJLLNJ2RJ5J0QJ3J6RLJ1J0ROJLjorrj2j1rj1
-15396d234j1qoqnmpllnlJKjKPNJ3J2J0RJ1J3NNJ3ORMj%nlnnnoj1j4j0j5j5qnopj4j5qonp
-15344d347qj0j1qoj1j1oprj0rljoqjnrj6j0onmlj0ooqmrj4pkmj2porqqqj1j3j3opmj0qj2
-15293d742j5j4qpj0pj0j2j2j3oqrlmqmK%k%KLO%mJLJ%lmrj2j2j2j1j8k1j5j6k1k3k0j7j8
-15247e112k6k1j7j8j8k2j6j5k0j6j4j2qj2qj2rrj0j0rqj4k0k6k8k3k1l2l3l1l8m1m3m2m2
-15211e856m3m2m3m5m4m3n1m8m2m3m5l9m0l7l2l3l1l0k3k0j7j7j4j1m%kjRJ5K0K8L5M5N0O0
-15175f434P3P9Q9J04J08J13J24J27J31J32J32J30J27J17J12J01Q9P9O7N6N1M1K5J9J4KQQ
-15147d176MMRK3K6L5M7N3O8Q3R7J08J16J27J32J36J50J55J54J53J55J50J44J46J27J13J08
-15120a553R3P9O5M9L6L1J6Q%lj1j9j8k0k3k3k2k5k1k1k0k5k1j9k7k6k6k5k6k6k3k8k5k2j9
-15085a740k5k5j8j8k0j7j5j3j3k1j9j4j3j5j6k2k7k2k1l1k5k4l7l4l0k8k0j7j7j8j7j1no
-15051b414nkL%%KOJ0LPlmlopj6j1rj1j9j6j3j9j9j8j8j7k0j4j1j7j6j1j2j6j9j9j8j3j2j0
-15010b807j1j6j3j3j2j1qj6j0prqolqj0nqj2j3j2j5j0rj0rrj0rroj1plopnqnqpqj1olqrn
-14962c231qojpqppj0rqoooj0j1omopqj0lmqj1pmkjponj1j0j3j2onlllknorrLJ%KJLkJlpm
-14905c542lkmnm%opoqpmnkmj0q%lpk%KkJJomjkjkqmJ%lqnkjmjmlkJkjJKMkl%JjjJjmomnL
-14840c714%llNKjlklm%jmMPMJlmlkkknLOK%KjpmjLLlllKLJKNKlj%jJjnqklkmlj%LKj%K%J
-14774c750jJK%kjMNmjJMN%kmkkjknMJm%mmJPjlKKJll%LKjkNMl%LK%pjOLJJJJk%MKkjORKM
-14708c719NJkJOJl%NM%MPJjLJKQJ%MNjJLKLjKMNOJkLMJMQKKjLNjJ%KJ%J%j%jkMKJMKMMJ%
-14642c590OKj%kj%JPKl%JlJJ%Kjll%JJNLmlLJll%mnlLlnkK%kjkjmJK%%JKnn%%kkjKJ%kkp
-14576c627k%%Kjpomnkl%kqnjqqnnmkLKnjKknnqoom%nomj%%%nnkJpolpkMmmlkjlqnnno%no
-14510c843mqojmo%Jnqlnnjopnmml%Kkoqmonknnllloomllj1rJ%lopm%mnnqklnjnn%kmpmKl
-14445d099omnpqnjJnmlnkjjlppmjmmmoompp%mnkkoljlmjjkopK%llnnoknrkJmqrlLJnnpJj
-14379d340qjmooolJ%%rron%lpplljKJnklomlnokk%olnp%mlnjmmnj0on%%lljlonnj3ql%%l
-14315d582pnknqljK%ppkmojnpmJmonlnrpmMjqpoqkjonl%rj1rkmrlkkmlknj2qJlnnnj1qkm
-14252d866qrm%jlmmkj0j0kkoqornllonj0j1j1k%%loormjprollqj0omnlllnlkoj0j0opj%l
-14194e162qrnppqkonoj2ljmnmonorkmrnmqlmkmpj1j0omonlkppnpnqkjoljpj0ooolljnorq
-14132e501oj0lkjmmomrj2p%jmporokmlmqpm%lopmmpplnoork%mj0pomqj0nmkkkomjqpnrnn
-14070e817j0nmno%mmmonmorroromljproonlj1j0jkrmqlqnqj0pnpmqolppmlqlmnj1j1ormp
-14010f171nmpqmlqloookopqpnonnmmppllqopnnmmnnnqmlnnlmkJmlmnokjnkmkmlljlro%%k
-13944f466%kln%Kno%%kjn%LjLlnmmjjnLLjkJLk%LNlomkMKljKkJjKLljLKkkklj%kLNJkklJ
-13878f514MLLlnkJJlJj%j%K%jj%kklKLjlpkjm%JkjlnnjjkonmmjmJnrmomlplnqlkompnqrq
-13812f684j1prqpj3j0nj3j7j5rqj1rrj0j4j0j1j0prj1j3qpj0j4rnrj1rnrj4j2ooj2j2opr
-13767g120kpj6j0pnpopj2rpknqoonoropK%pn%jJJKJknjMkLO%JJMMJlkNmoljOJ2LoKKKPM%
-13705g249MPQMLLPQLJQOKOORJ0OORQJ0J1ONJ0J3J1J1J0J0J2J3K0J6J1PPJ4K0J6J5K0K1K0
-13660f816K0K0J7J8K3K3K6K4K6L0K6K6L2K8K9L1L1L0L7L4L2L4L6L9M0L7M3M3M4M1M5M7M9
-13627e755M8M1M4M9N5N4N2N3O0N6M9N6N9O1O3O4O1O0O2O5O7O1O6P2P0P3P3P2P2P1P5P4P6
-13594c721P6P4P9Q5Q0P6P7P8P8Q6Q9Q7Q4Q4Q4Q5Q8Q9Q3Q3R1Q8Q3Q8R1R6Q6Q6Q9Q8Q8R0Q8
-13561i24Q9Q7Q6R1Q7Q4Q4Q3Q3Q3Q2Q2Q6Q4P5P4P3P4P4P0O9O9P0P2O4N9N9N8N9O3O3N8N0N1
-13527A571N0N2M7N0M7M6M3L8M1M7M0L6L2L4M0L5L5L2L1K6K7K9K2K1K3K7K5K0K1J8K1K0J6
-13494B663J3J3J2J3J8J2J0PJ0OLPJ0RKKNMMPONMROlkJMQLl%jnjJj%j%LooLjmmjkqrmlppp
-13437B797kjrj0j0okqoqorrqj2j0qj1j1pqj7rpj0j1j2j4j3j3j3j1j2j0j2j6j6j3qj6j7j2
-13395B374pj0j7j7j3j0j0j1j3j2j2j5j6j3j4qqj2j8j7j9j7j2j3j4j2j2j4j4j6j9j8j4j2j4
-13360A901j6j4j4j5j2j3j8j4j4j8k0j4j2j7j4j6j6j3j9j7j3j3j3j9j9j6j8j4j2j4j4j4j8
-13327A398j2j2j0j5k1j8j4j4j3j0rj7j6j9j4j0j4j3j2j3j4j4j3j0j2j8j7rpj3j4j4j3j5j3
-13292I26prj4j4pj0qj5j1rj2rj0j3j1oj0j3j1j3j2j0pqnqj2j4j0moorj4j0kmrqj0j3rqj1
-13248E05j0jjppoqnj0j0rmnkpj0qolmopmqokj1nnpqllj1ojpmnoopnj%monnool%mlnmmmmp
-13187A78omnnnmpjJkmrl%nlmnkj%jmonljopmljkkjljnj1pllJJpqmopmlkrkjkJ%mqmllmpp
-13121f7kkJorooljpoloqqnJknrpnnnlnnlrj2nl%jknonpmqlllooloqpj2rmopopojloronln
-13055d04j2rnqpkLrppqmppnmj1qppJ%pj3ooj0rqqrmonpnlkoqrmpqnpnj0onnJlnollprmKm
-12993g68nkmnqqqqj0rklj1rpnmnjllnmmnmnpjmqmomnkknmnkJnJknkLkm%kmqj0rnlJkj1oj
-12930a049JqoopKMlmkJkolmoMlqomonkJnm%komkLOlpnmnloj0lJkqj3ojkljmoqnjKJoppJ%
-12866a262mnpmmMlrmjplnj1nj%pllpkmqjnoroknkmoknrmKpqoqlkmnjnmkkj2j1lnnjjoopo
-12803a549lkkn%jlmmokpnJknrj0%%j0nnpllmlmomljloJJ%orlkjklonkmoKlmqqpnmknojKJ
-12739a780nlkqnljkmlmlpj1mKJlmloj0kll%mqmpmJLmmpKMMkljl%lmonm%JJmmrokjonJ%lm
-12675a976MmokJ%NLjKKk%JKJ%kJKJjj0oollj%%mlnokklkkkKjk%%mmknmjkMKnmKjkLnpojj
-12610b073Jnmnj2rJLjlokklkkmljjmmnqojokJlnmommkNJpm%%qqkooJjkjlLkmkpn%jmjjmn
-12545b270kjjKkomqnk%J%LkjkmonnnmlLKqlnkjljjpljlkJ%knmklomqnmLJnmjkmK%nlknmj
-12479b439LknJnpnonJOlojlmlko%Kmmmjllomom%mnK%kplmppmk%KJlqklk%mpkn%%knjmjkk
-12413b621klJnqmjnpkj%J%noqkjk%nlpponLKmpm%npkjlo%%J%lmolnkmmrm%%npJjnl%Kjoo
-12347b822rrnmjmkJkljmppopmnkmJlljkjpj4kJKkpnopqnjlknrjJkon%llKKkllMNjljLLjj
-12282c011MllqkMlnop%mmkjkKkm%nqpklk%jpomklj%nlpplomnlooorpo%jpmLLlrlojJmjko
-12216c231nklnkmok%%jlqnmmlqpojkJmnlm%KlkmkpoklrkKlmmNLkompooolpj2kjj0lLmooq
-12152c462mloomkKnnnnjqrmoj%lmlkl%oqookqnlk%mmopqlknj%M%o%%ok%%L%JjknkKkkjok
-12086c662kmllkojNJlJLjllMLMlnMOkkLLjm%J%%NLL%%JNLKMK%KLKKj%%jJ%KJNP%mkKNJj%
-12020c620lKKmoJ%kj%jJjkljl%mjlmlMKjmnkjl%lkko%lkonlJojJmpn%Kmnpmopqmmnklj2o
-11955c794lmoqnqmjnorqmqj0j0pqj1qpqqj0qpokmoj1j1j0nomolqj1qoojnj1pmloqqokmqj
-11898d162lmmooljmmpj3rorj2rj1j2j3j3j3j6j6j6j4j6k0j4j9k2j3j8k3j8j7j8j9j4j7j6
-11858d650j4k0k3k0j9k2k2k6k4k4k6k7k7l3k7k9l7l6l2l1m3m5l8m0m4m8m9n3o0n5n7n6n8
-11825e815o1o1o9p4p6p6p8p8q2q7q7q4q0p5p5p0o5n5m4l8k0mRK4L9N8P9R9J18J35J49J68
-11793f376J82J90J99K00K06K18K18K13K10K05K00J89J78J69J61J57J48J32J20J09Q9P2O8
-11770b543N8N2M2L9L4K9K7L0L1K5L0L4L6M4N0N2N4N3N4N1M8L6J9K1K3J3Nknqj1qrpj0j5j8
-11733a646j9k5l2l1l0l6m1m1m2m3m0m1m6m3m1l4l0l8m1m0l3l5l4l4k9k6k6k2j7j8j3qp%N
-11698b677J1J4J1J1J6K0K1K0J8J3J3RKjkjnj4j3k0k3k3k4k1k1k3k1j9j8j7j8j8j6j4j0pn
-11661b852MQJ2J6K1K2K7L2L4L0L0L6L9L3K8K2J8RNjnj0j2j5j8j9j8k2k0k1j5k1j7j4j3j4
-11625b681k1j5j5j3j2j7j3j2j0j3j8j9j4j4j7j2j0j3j5j0j0j0j6j3rj4j4j5j6j0qj0j3j4
-11591c136j2j3j2j3j4j2j0j4j0j3j2j1j4j5j5j1rj1j0j5j6j6j0oqpj0j4j2qj4j2j6j1j2j0
-11555c564j3j5j5j4qpqj2pj2j3oqpnklmolkJonjknk%Jlnnkklnj4j1j2qj0j0j1nkoljjJJo
-11502c876KNLRJ0RRRJ0NORMPJ0OMOQLOOjlJkpqmj0j1nmmpnmlj%nKLkjLJ0PJjKNLK%OKKj%
-11442c770OKlj%Jlnooojmqmnj0noj1rpoj1lnj1ql%prppk%lqqnrqj0j0nnj0j0j0pmkpqonn
-11385d085omm%llJk%nj0ojrpmqqknpmqnmkjnoqqrnrnj1j3pnkoj4j0rqnqpnj0qqomrqrqqo
-11325d451nokj%j1pmqrqqprlmnqnj1j3j1oqrj1rj0ppj0pp%nqopnnkkqmklnmj0j1qkpj3j3
-11270d817j1j2j2rpj0j2j0ppplnqnj0nnmJ%JKKLLMNkK%%KLLlm%mnpl%lmj0onooookLjK%%
-11212e013QJ3J0PJ1J5J5J7J8J5J7J8J6K2K0J9J6J7J4J1J5J8PKOOONJQMlLNOQN%NJ2J3J2K2
-11169d548K4K0J7K0K4K1K4K8K3K2J9K6K7K5K6J6K1K1J8J5J2J4J1QQJ2QLMJLOPPKkLJ0J0Q
-11129c976J0POJ2NKRJ1QPJ1RRJ4PQNNMLKKjjojjJ%momqqlnpqpkjlqpommpqomkpqnrqj1j4
-11070d013j2qkpj1oqj0qqj1mprj2qprj0ojkmkllprrnJnj0poj0oorppqj3j1j3pj1j2j1j0r
-11019d398j0qmllnlK%JJ%JMMLjlJLj%KmoJNjnprj1rqj0j0qj0pqj1j3rpmloppJKmKNJjkKL
-10960d582%nkN%KlqnJkonlrrqpj0j1qj3ropmnnnolnmnro%Lnnmmn%%opollrpnnnnnlnj5j3
-10899d889oqj3qj0lmpploj0rnoj1j1rlJmrnkkkloj2j0rmppnkmmoj1pnmrqmooqnopqrropq
-10841e263jjkjrj0pj2qKpj2rmpqkkoqnmjlj1j0ppmppnoporj0j2mlKmqqmmqqj0j1q%Lopj1
-10785e597j1qnmnlqrpkpj0pjmqnqnpnpnlnnlmpojpqj3j5pnpkmkonnrnrmj0qlprqnj0roqj3
-10725e981nnnmrj0pmqmoppqj0j0rpn%Jkj0j0ql%oqonoppmrqnmj0qlpnoppqmkkoj1omqj1o
-10667f339Kkorj2j1j3qlqj2ropnlronmrj3qmrnjJqnmJK%llrpmjmjmomlmlmlKJnmnlmmqoJ
-10606f635lmj1j3qpnoporornnJ%%KJJLOJ0PjML%%JLKrqmlkj2prj2j4j0orj5pj3j0kkmpl%
-10550f864%PNJJJkJjKJ0JqrjJlj0nloj1j1j5j5j4j0orj1j2j0mqj0j3roorqqj0j1qnporpo
-10499g156moj3j0j2j3rpj1qrqpj3j3j1rrj4j2onj0qn%Jqplklloppklproolproooprj1j3p
-10446g550lppqnnqorj0roknrqj5rmrj0j1j1j2onnmnqoqj1j0qprj1j1rprrj0oqqpqrqj1ro
-10392g976rj1rj3pj0j2j3rkmpj4j5j2lmrj1j2j1j3qpj0j0j0rrmrj0qj3j3j0rrqj2ooqj4r
-10347h397oj6j5qoj3j0rj2j0qrj3j2j2j2orj1j2rpj0j3j2j2j3j3j1pj3j2j3j1j2j3j4j1j2
-10308h824j3j1j6j9j0j3j6j3j3j1j0qqoklpj2qmmpl%llrj1j3ooj0j4k0j6j4j4j1j1j5j6j7
-10266i250j7j7k0j5j2j2j7j4j7j4qnrrqkJomJKj%%JKpooj1j2qpj3j2j5k2k3k4k3k0k7k9j9
-10222i734k0k2k4j9j9j8j6j6j1nmjMNPJ6J4J3J0J4J8J3J4QQO%lrj0j5k4k3k1k1k1k3k9k5
-10183i983k1j9j8j8j7k4k2j8j5k0k3k2j8j4j7j8j8k1k3j7j2j1j7k2k0j8j4k0j7k0k4j8j4
-10150a0593j4j8j0j0j7j4j5j5k1j1j4k0j7j4j8j9j4j6k3k1j8j9j9j9j7k2k1k1k0k5k7l1k2
-10117a1195k6k4k1k2k6k6k5k6k9l0k7k4k8l0l1k9k7k4j7j9k3k7k2j6j4j3j3j1j5j0nj0pp
-10083a1899pmlmLNRJ4J3J2OLONOONPOJ0J1OLkj1j3j3rpj3j3j8j2roj8k2j7k1k6l3l0k4k2
-10039a2120k6l0l0l3l4l6l7l5l8l7l8l1k8l2l4l2l3l4l1k8k8l0l2l2l2l2k8l2l0k6k9l3l3
-10006a3174l0l3l0k2l1l2k9l0l1l0k8l3k7l3l3l5k9k7l4l4l4l5l4l3l2l0l1l3l7l3k6l3l2
-9973a4208k8l5l9l5l7l6l5l4l5l4l8l9l7l8l8l7l7l9l5l4l4l9m4l8l6l6m0m4l9l7m1m0m7
-9940a5443m2l7l7m3m9m4m5m2m4m4m5m4m6m4m4m7m7m9m4m2m8m9m5m6n0n0m9n0m8m9n0m6m9
-9907a6951n3m9n2n6o0o0o0n7n1o0o0n9n6n5n5n2n5n8m4m6m8m8m8m5m5m3m1n1n4n1m7n3n8
-9874a8681o6p1p1p1p2p6q3p9q0q7q2q5q8q7q7q4q7q8q6r3r6r5r6r9r6r5r7j01j00r8j04j10
-9842b1491j12j13j13j17j15j14j18j20j21j27j30j35j34j34j38j40j47j52j49j53j65j67
-9820b4405j70j78j83j87j94j96k00k10k08k19k32k41k52k58k74k82k93l05l18l34l52l71
-9798b9862l91m17m48m74n07n35n75o18o65p25p84q43q95r53j002j059j112j151j174j166
-9778d5356j122j048r21p19m77k10R8M86R64J523K075K557K990L387L645L744L833L979M099
-9759a6473M084L940L707L272K586J806J050L32k86p63j094j309j429j481j496j454j348j230
-9741g586j124j031r56q90q33p86p52p18o84o51o19n97n75n58n41n19n12n02m95m95m87m80
-9719b2391m82m76m75m71m69m68m69m73m69m65m68m67m62m59m62m66m65m67m67m66m63m60
-9697c2680m67m78m81m93n10n34n62n81o15o45o75p10p56q13q68r32j009j100j186j259j328
-9676d8682j409j488j575j664j748j814j852j881j917j932j894j829j743j639j530j360j127
-9659g7084q77o93n58m22k80q6J88N27Q66J136J356J652J976K102K027J968K053K273K598
-9640e9278L067L616M124M476M820N261N454N171M710M455M459M583M784N089N432N609N525
-9623B1357N431N194M495L503K684K240K056J969J950K003K099K090K007J911J571R69L62
-9606F3891n2k52l64m63n39n86o13o82p84r55j225j509j722j844j884j898j910j901j853j758
-9586D1097j638j515j393j288j199j126j052r88r36q90q47q04p63p29p01o68o41o16n86n67
-9566B2150n47n32n14m91m72m56m43m35m26m09m00l92l76l69l60l43l34l36l31l17l05l01
-9544A3261k95k82k74k69k58k52k53k45k35k33k29k18k11k08k10k07j99j92j83j85j84j79
-9522H260j79j72j71j65j55j50j47j43j38j45j42j35j31j33j34j26j20j18j20j12j07j09j12
-9499E096j18j19j16j05j01j03j00r7r8r4r6j01r5r6r8j00j02j03j05j11j11j09j13j13j15
-9474B477j14j18j16j17j16j14j12j14j11j10j06j04j04j00j03r7j02j04r7r4r4r6r5r1q7
-9449a39q9r3r2q6q8q7q6q6q9q5q3q3p9q1q4q3q0q1p9q4q1p9q0q4q2q1p8p6p8p8p8p4p7p9
-9415b942p5p1p3o6o5o8o7o3o0n8n2m5m7n1n0m8m6m5m4m4l7l9m2m5m5m7m6m7n4n1m9n1n1n9
-9381d743o2o3o1n8o4p1o8p4p8p7q2q0q4q3p7q1q1q1q2q1p6p5q0q1q0p7p9q1q0q2q2q2q1q2
-9347g349p9q1q3q0p8p8q3q6q1q0q3q6q3q5q7q7q4q7q9r0r3q8q6q8r3q9r4r5r2r2q9r2q3q5
-9313a0278r2r2q2p8q0p7p7q5p9q0q2p8q0q5q6q9r6j05j08j13j20j22j26j30j26j31j36j35
-9285a3048j36j35j39j44j47j44j46j56j58j55j62j67j68j74j80j83j87j93j96j98k05k13
-9263a6734k20k30k38k45k54k64k82k91l01l16l32l53l64l85m11m33m67m99n32n70o21o65
-9241b5007p19p79q25q73r35j002j053j097j122j115j084j048r73q14n95l60j08K03O31J166
-9221c7509J706K105K419K810L250L538L651L750L884L918L775L545L271K825K184J518R28
-9204A1568L51k14p05j064j261j325j338j347j324j244j121r99r01q23p66p25o91o58o25n95
-9184e807n67n40n18m98m77m55m38m24m14m01l89l83l79l75l66l68l61l58l57l62l71l70l68
-9161a5346l69l73l71l70l72l74l74l79l76l74l76l74l78l82l89l98m06m12m12m20m30m45
-9139b3900m59m71m86n16n42n56n75o00o16o39o64o89p19p53p91q35q90r45j005j071j136
-9118c8858j207j279j344j418j502j596j696j790j854j887j900j933j933j881j788j683j575
-9101f7124j445j243r45o69n38m40l09j83k9K53O42J015J235J360J654K004K070J846J723
-9082e9123J828K036K320K799L423M031M356M600N117N474N204M561M190M222M364M521M840
-9065H763N316N719N651N478N390M825L727K612J989J818J760J707J758J959K167K132K108
-9048F4879K013J513P76J37j81k69l45m37m96m53m14m83n83p99j166j520j765j871j902j913
-9028E4721j940j948j893j785j641j503j390j284j182j106j044r76r18q75q24p84p48p13o75
-9009C1492o47o24o00n72n52n34n13m96m78m61m45m31m17m03l93l85l70l60l49l39l36l22
-8987B1465l11l04l00k92k89k77k73k63k60k53k46k39k33k33k31k21k21k18k11k02k05k00
-8965A5983j91j93j90j88j85j83j77j74j64j61j65j58j56j59j56j53j51j46j50j46j39j42
-8943A2356j34j33j35j33j32j27j31j30j26j26j24j18j18j20j20j23j19j12j12j09j10j09
-8921I655j08j09j02j08j09j07j09j04j04j07j06r9r4j00r9j00r7r5j02j02j01j03j03j11
-8897G176j09j12j16j12j18j17j18j18j19j14j12j09j04r4q0o6n0l5k0ML4O7Q0Q4Q8R6R5R4
-8869E995J02J04R8Q5O8L3Jk6n3p0p9r4r7r7r8j00q9q1q0p3o9o5o5n6n6n6m8m2m1n1n0m1m0
-8836D769l6l6l6l5l3l1k9l0k9k9k6k5k0j7j9j8j6j3j1plkmoqklK%lKKNONklKOLKlJOOJ1J1
-8789D304J3J3J2RJ1QPRRJ3J3J4J3J9K0J1RJ3J6J8K0J6J9K0K3K4L3L5L4L5M3M0M2M3M2M3M9
-8752E115N0M3L9L8L6L4L4L5K4K2K6K1K2K4K5K8K5K3K4K6L3K7J9K1K5K3K6K6J7J9K1K2K1J4
-8718F028J5J8J5K0K3J5J1J5J9K1J6J2J3J4J7J4K0K2J6J6J3J2J1J2J0J0J0Lmljnj4j4j6k0
-8682F364k4k4k3l0l1l1l1l2l9m0m0m0l8l4m3m3m1m0l9m0m2m4m5m0l5l7m0m6m8m9n0n4n5n3
-8648E023m9n3n7n9o2o1o4o5o1o6p1o6o0o5o0n4n6n6n7n1n2n3n1n6n6m8m1l4l3l3l0k6k7l1
-8614C259l2l2l1k3k5k5k3k9k4k7l6l8m3n0m5m6m9n0m8m4m9m7m2m7n2n5n8n2m8n3n8n4m8n1
-8580A825n1m8n1n7n8o0o1n5n9n5n3n8n4o0n7n5n5n3n3n5n6n5n0m5m7m8n2n0m8m7m8n0m7m5
-8546B9m0m1m2m4m1m2m8m2m2m3l6l9m2m3l9l6m1m0m1m1m3m4m2m3m0m2m4m0m5m4m2m2m8m9m9
-8511a451m9m6m8n4n2n5n3n1n7n4n6n5n1m6n4n5m8m7n5n8n3n0n2n2n5n4n4n6n7n8n7o5o3o4
-8477c285n9n7o5o4o5o9p2p4p2o9p5q0q0p9q3p8p3o9n9m9l8k6j9KJ8L9N9P3Q0R1R8R6R2R5
-8443d016J00J00R1P4N0J4j3l0n0o4p6p7q4r2r0q3q0p7p7p3o7o7o6o5o5o8o8o2o3n9o2n9o0
-8410e384o5o1o4o4n5n6o3o5o6o3o5o7o3n9n7o0n6n6n9o0n8n3n5n5n2n8n4n0n3n0n2n6n8n8
-8376g370n7n8n8n7o6o6n8o0o3n8o2o1o1n9o5o6o5o6o0n9o0o2o4o2o3o3o2o2o3o6o1o1o3o5
-8342i472o6o6o9o7o7p4p3p3p6o8o3o6o9n8n8n6n5n4n6n2m7m2l9l6l4l3l1l4l3l1k9l5k9k9
-8308a1240l0k5k5k4k1j8j0mLRJ0J4K3L6M3M5M7N3N8O1P0O8O7O7O8O1N6N9N9N7N3M8M2L5L4
-8273a0151K9K9K9K4K2J8J3J3J0OLMlmLOQJ4J9K5L9M9P1Q0R2J10J30J45J60J73J89K03K11
-8240h231K16K21K24K24K26K19K02J97J85J73J59J44J34J21J09J02R5Q7Q0P4P0O6O3O1O3N7
-8214d659N4N6N7N5N5N3N5N6O1O3O5P2Q0Q2Q5R0R8J04J13J25J26J31J37J39J38J38J37J34
-8186b100J37J32J20J14J06R7R3Q6P4O4N8O1N3N1N2N3M6M6M5L9M8M6M5N1N1N1N2N6N2M9N2
-8155b0N6N4N4N6N6N0N0N3N4M6M4M9M6M5M6M0M2L9L3L2K6K5K8K4J6J6J2J0QKjmj0j1j6j9k3
-8118A008k4k6l0l2l5l7m0m2m1m9n2n5n8n9n8o0o5o4o5o6o7p5p7o9p2p9p7p6p5p9p9p8p9q3
-8084a015q1p9q2q7q7q7r0q9r2r7j06j01r9j03j06j05j07j16j16j13j12j12j16j16j13j13
-8058c640j13j13j12j10j11j10j09j07j08j04r9j06j06j01r3r2r8r1r1r0r0q4q3q8q5q1q1
-8031f296q4q8q9q3p8q2q2p9p7p3p4p2p0o5o4o8o0n7o4o1n9m9m7m9m8m9m5m8m8m3m2m6m3m1
-7997h423m3m1m5m6m4m6n0n1n6n3m9n5o3o0o3o6o7o7o8p1p4o4o4o6o1n4n1n1m8l8l4l2j8j2
-7963a0194rjJ4K6L5M4N1O2P4Q9R8J18J34J39J49J62J78J85J96K09K22K36K44K53K59K63K74
-7936f490K79K86K90K94K96K97L00L04K95K98K97K92K91K88K88K77K67K60K49K44K37K28K17
-7913a16K09K08J93J77J64J53J43J29J25J14J01R6Q7P5P0N9M7M0K9K1J5J5Llpj1j6j6k1k8
-7883B055l0l5l6l7l8m4m5n0n6n2m9n3n7n5n9o2o0o6o3o1o0o5o8p5p7o8p8q4q6q9q7q6r2r4
-7849f2r3r7r7q7q4q6r5r4r0q7q3p8p5q0q1p6p3o9p1o8o2o1n9n1n0m5m4l9l3l0l1k8k4k6k6
-7814b335j4oorqpLQOJ3J2J1J4K0K5K7K8K7K5L0L5L8L6L1K8L0L4L1L0K7K1K2J9K1J8J3J3J0
-7776a679Ljrj5k0k7l1l6m5n5n7o2o7p1p8q6r2r4j02r5r9j05j05j02j02r9j03j04j03r7r2
-7745c830q9q5q0p8p4o5n8m2m0l4j9rLJ7K6L8N6O3P7R3J09J22J35J49J62J82J96K07K22K35
-7715b411K47K64K77K87L02L17L29L29L40L56L62L68L79L89L90L95L90L92L97L93L91L92L89
-7692E664L84L78L72L65L51L44L35L24L14L02K90K81K66K52K36K21K10J99J85J80J76J62J55
-7669A1946J49J47J57J60J60J67J75J89K03K17K36K59K79L01L24L54L81M12M41M71M98N28
-7647A8154N63N91O23O50O78O99P19P43P70P83P95Q08Q08Q10Q17Q08P95P86P60P43P17O88
-7625C4308O50O13N79N36M85M37L92L41K86K30J83J33Q1L7nn0r2j35j75k06k32k50k75l04
-7601C7567l22l32l43l52l53l61l72l70l68l69l69l70l62l61l56l46l46l40l33l25l16l11
-7579B9890l07k97k94k82k76k77k71k63k59k57k48k37k32k36k24k24k18k11k14k14k10k01
-7557B4438j98j92j92j88j81j73j73j77j69j63j61j60j56j54j45j41j45j48j46j41j38j39
-7535B0858j30j24j30j29j27j16j14j13j05j04j03j03j01r5r1r2r2r0q7r3r8r8j01j01r8j00
-7509A8123r3r2r3r4j00r4q8r1q6q0p9p4p8q0p7p7p2p5p3p0q2q1p6p4p2p3p6p7p3p1o5o9o9
-7476A5499o6o0o2o0n3n1n4n4n3n7n9n5m8n2n3n5n1n2n2n1m9m8n0n2n4m8m3m5n0m7m6m6m7
-7443A3776m8n1n0m9m8n2n2m9m8n2n4n8n9n5o1o5n9n7n6n7n6n1m8m9m2l9l6l9l8l0k0k1k1
-7410A2206j9k1j4j5j7j2j6k1k3j8k4k5k3l5m0m0l9m5m2m4m2m7m8m3m6m6m4m8m8m6m4m4m2
-7377A1085l9m2m2m3l6k8l0l2l0k7l0k1j8j6j7j5j3j5j7j4mmoj0mpj4j4j5j1j5j7k5k6k5l1
-7341A0332l8l8m0l8l7l9m0l4l3l9l6k9k5k7k3k3k4j7j5j4j4j3pnoj2j7j3j1j3j4j2j5j8j7
-7306I536k3k1k1k2k7k7k5k0k4k5k5k3l3l1k4k9l1k9k6k7k4k3k7k9k5k7k7k5k1k3k0j9j4j6
-7272H703j0rj4j6j2j6j4j4j6j1j1j5j5j5j6k0k1k4k6k4k4k0k4k2k7k6k7k8k7k7k7k3k5k1
-7238H036j7k3k4j8j6k2k3k6k9k2j8k2j9k0k2k0j9j9j7j8j4k2j8j5j6j9j9j5j6j7j4j3j9k4
-7204G381k3k1j5k0k1j9j9k1k3j6k5j9j3j3j6j3j2j6j4rj0j1rnrqnj0j1qj2rj4j8j5j5j6j6
-7166F832j9k1j6j4j9k1j9j8j7j9j9j9k5k1k1j9j6j7k0k2k2k1j8j8k1k0j9j7k0k3j7j5j6j4
-7132F189k0j9j3j4j3j1j7j6j6j4j6j5j3rj4j3j0pj1j8j4j3j4j3j3j8j9j7j0j4j6j4j5j5j6
-7097E689j8j8j6j4j5j4j9j8j2j8k1j8j5j2j5k0j3j8j8j2j3j2j1j8j3j0j3j2j2j1j0j2j5j6
-7063E187j8j7j3j2j4k0j2j6j6j4j7j6j3j9k1j5j5k0j8j7k0k0j8j8j9j4j7j3j5j2j8j3rj0
-7029D648j0rp%jmjjkJPQkjJJmj0m%lrj7j6j3j4j2j7j8j8j5j5k3k3k0j8j8k1j8j7k1j7j4j7
-6985D216j9j1j0j9j6j1pnmK%njMNPQJ0QPROjKMOOJjLlpqmnmj1j5j4j4j5rj4k1k0j9j8k2j6
-6936C955j5j5j5j2j2qj1j0noj3m%jLNKOPLMPk%LJ0ONPKLLOOKRjj0omrpj1j5j3rj5j8j4j0
-6886C783j0j1qnnnmKQNMKLRKKJKKMLQLjjMPMPOMMJ%Jnklrpj0j3j4j2j0rj6rorj0qomqqjm
-6828C648k%K%KPPPOKKRJ3J3PMkJPJ0OKKJj0q%npj1qj1j3j6pqrprrommqrrj1pmmklJKkj%l
-6770C542KMNNNOLLOMKJJjM%KJlKKjLPJm%lKLJO%kMLKMMJmjJlklNJKLlKRKjLkkkMjjOJ1ON
-6704C662ONMQOJORQQQQRQNLQJ5RNNNRNKNMjjJKQNJ%NLLLKKLQNjLNJJMOLKRNLPJ0OOQONNK
-6639C981JMMK%NN%MMLjJjKLJRQ%KKPLJJkLJ0QJLQOLNOPPNMQPQRKNJ0OK%NRJ1%LQROkLLNN
-6575D247OPJKLMOkkLLKOOkojKmlJlN%mPLKJRJ0QJ4K0K0J3J0J3J5J8J8J5J1OOLJlpj0j6rm
-6522D451pprqqj3j0jpj1p%lqopmlpnpo%klj1j0j0ljkpj0j0ojpql%kpnorollj0pklnj1j0j
-6466D123Jnqj1j0pj2j0oknppronj4rokoqrj2j1mnqplppjlpj2oqrnklmnj0j1mmqqpm%lnjo
-6409C760poqqnnpnmolknpojmj0mnqqj1j%onoqpmojJppnmlnnoo%kllnolmjnmnpkJJJjkklL
-6344C482jlljKLL%jMOLK%MRJ3NPJ1J1RNJLRJ1J3J1J1J3QJ0J8J7J3RJ2J6J8J1QJ5J6J7K0J4
-6297C864J2J9J9J8J8J7J9J5K0J6J5J9J9J6J8J1J1J1J4J5J5J8K1J5J1J2J8J7J3J4RJ5QPQJ0
-6261D397POJ2QKJNLNOLJKMJLNPKONLJJMON%%lkKJoJNj%LjKJJMQPKRQJ0RRRPJ4J4J7J6J4J0
-6201D681NRPLOJ1J2OMOMNQRQJ4J3PPQJ1QPPLPQOLONLj%NQK%KMPNQJ0NPJ4J3J2J3J0J4J6Q
-6147E069J5J3NJ1J8J1POJ1QPJ2RNPLMOPNOMOQJ1J4J1J2J6J3QRJ0J3J4J4J3J1RRJ4J6PJ2J6
-6102E515J5J1PRRLKMJMMJkpllj1pojlkoqm%kpnLlkmmjLjkkKLJlkkkkkprrnlpplpj2rommm
-6039E392npllooqmMKJJJ%LMOOlnkJ%JJKkjJmoj%kjlrl%j%JJ%nkkjlropqrj3j6j5j6j9j6j6
-5978E180j8j7j4j2rqpjlJPQJ6J7K3K6K3K6K6K6K4K5J7J6J5K%Jprrj1j4j2j2j5j3j2rpnj0
-5936E245qqj3j5pKnj0qmjnj4j2pkpqmoj2j0mon%j%%mjklQNMPRQORJ1RQJ1J3J6J0J1J0OPQ
-5883E231LKRJ0OLJKjjlj0j3qj0qj1j1j4j7j7j7j5j6j5j7j8j2j7k2k0j2j3j4j5j7j5j6j2j4
-5843D846j9j7j3j3k0j6j5j6j0j8k0j8j7j7j3j2j1rj1j1mjlJONJ4K0K4K4K3K3K5K8L0K7K7
-5806D819K3J9K0J4Onnlnmmnj3j7j1qllpj0oon%%KkkjjjjKjnmKjkkJJmqppqqj2j3j2j4j1j2
-5752D650j5j0rj2j3j4j1j4j1j1j5noj0rrnlmqlnnppjJmlJlnmk%jKKkLJPONMNMLMKPKLjkn
-5696D458JjnJJj0qpqqrj1pqj0j0opnnplmj0m%%loqqnnojpj0oprj1qnqj6j5j1rqrj1poj1r
-5641D083nnrrmqqnnplorqoj2orrppj3j3noolpnon%JKJ%jOLJ%mmokoqrqlmj1j1j1prqqolK
-5580C754looolJnmoj4roj1j4j5k1j8k0j9k0k0k1k4j7k3k5k2k2k1k2j7j7k1k7j8rj4j9j9j8
-5540C153j1j0j2porkLJRJ6J7K1J7K2K2K5K8K1K0K3K0J3J0%pqj3j3j2j3j1j2j1okkkjJ1J0
-5499C292J1J1RJ7J7J1J2J4J1ROjmkjrj5k0j6j6j5j6j6j8j6j4j2rqpj1j2j2rnqj1mmolmj1
-5456C105ooj5ooj2j2rqj4j1pqj0j0j0omkjjpojjpoLkrpoor%lqoppljoj0rnjLMJKMPMMROJ
-5398B856Jjkojmmlkj1poqpomkoknkJMMlj%l%Ljlqj1pmrqoqropomqnqj0lpnlnqqqj0rloj1
-5336B559pj0opqomonrj1mmqmmkj0rnnnljnrpnoomjk%moklmpnkmlnmkrmjollpkLPJklj0n%
-5273B276lllmlo%jlmKjlLm%K%Mmk%lo%kljmLLkooKLkNMj2JKmonNM%%Jl%KMKJJjJKKKJLll
-5207B225Kkonljkqnlmkqoqqonqqoj1rmoqmrnj%JMOJ2J4J6K3K6K9K6L1L9L7L1L6L4K8K5K0
-5157B504J7QJ0OKJpj1j0qj3j1rprj0rj0j0j1qomj0lj%KNMJ1J5J1K0L0K6L0L7M1M5M2M3M9
-5114B792M5M1L8L4L2K9K4K2J9J0MKO%klkpllrqonmpoqoknmqo%ml%QJ2PLLPJ4OJLJ1PRNRP
-5060C099KJJLJK%L%NPJkjjKNKJJJLJklJKlnljjmJJJJNJkJJOPOLKkj%OJoonnmmnmnkKjpnK
-4993C101KlolmjK%j1oL%opmmqrmoj1j4j3rpnpj3j2j2j0pqj3j0j3j4qj0qonqqmrj2oLLk%p
-4940B761kjJlkkoj1j3j0qnj0j4qj1rrpj0j5j1j2qj1qj0j3j2j2j3lpj3j0prj2ppqlnlknro
-4892B380j0npj0noprj2j4rj2j3pqj6j6j1qnj0j5j4j4rj3j2rqj3k0j6pnpj3j2qooj0qmqnm
-4846A934j2j7j4pmpj1qloj3j4j2j3j5j0j1j1j1roj2j4j6j4j0j0j5j1j2j2j3j1nj2j3j4qq
-4807A510j0j2j1mj0j5j0onprj7j8j4prj0qnnj4j0j0j6j7j0romj3j7j0rj1rj1j2j1j2p%pj5
-4764A078porpj1j1qpj1j5j2j0qj1j4rj0j5j3qj0rj1j2j3j6rj0j3j6j2j2j2j1j3j7j8j1oj2
-4724F33j7j4j1j1j3j5j2j1j6j5pj3k1j5j1j2j1j2rnrj3j4j5j3j2j4j5j7j8j9j5j4j9j4j4
-4688A47k5k1j9j8j9k2k3k4k6k3k0k5k2k6k8k3j7j2j5rnkNJ2J7K8L6M4N2N8O8P5P6Q1Q9R7
-4652D61R3Q9Q7Q0P6P2O3N2M9L5K2J7J2%j0j1j5k6k5k7l1k7l0l6l6l5l4l0l1l2k9k7k0k4k6
-4617F46k3k2k2k4k1k9k2j8k0j8j4j8j6j8j4j2j9j3j1qoj3rj0ojqqkqlkK%nqpl%jmknj2j0
-4572A53pnmmn%nmjmnnpqkknmpj2ojlnqpllnqj3j4qrj1j2qooqopmoj0rqpqqnnomkpnlk%Jm
-4510b02mlk%KlJLljK%moljKmm%llJkjklkjKKJlkjJJKJNQOPQJ0J2J0PRJ3J6J4J5J7J1RJ1K3
-4452c1K7J8J4J6J4J5J0J3J2J3J3J1ONKPNjJONL%LOkKQQPJ0J4J8J3J3J4K1K0K2K4J6K0K6K6
-4408D73K2K8K7K5K7K2K2K6K8J9J5K4K5K6J9K1J4J4J4J1J1J5J2OQJ3QORQ%%N%jlnrk%onkj
-4364I69j%L%%KjNQPQQPPJ1J3J5K1K4K4K8L0K7L0L0L2L4L2L3L0K9L1L0K6K8K9K4K3K8K4K6
-4323A734L3L3L8L6L7L9L9M9M9M1M6M7M6M6M3L9M1M3M5M0L3L2L1K9K5K3K8K8K3K4L4L2K9L2
-4289B967L6L4L3L9L6L3L1L0L1L3L1K6K1K1K3K2K1K6K0K3K5K9K8K6L0L0L2L4L2L1L2L3L4K7
-4255C960L0K8K7K7K6K9K7K3K1K0K5K4K0K3K1K0J9J9J8J8J7J9K3K6J9J8J4J3J6PQONRLnok
-4217D615%mj3j3j0j4j5j1j0j0j7j6rpj3j8j5k1j5pj4j5j4j0j6j8j5j3j2j6j8j8j0j5j4qj1
-4180D140j2pj0j0qmrnnlmpppn%mnpqmJKjKLMJJLMKOKmkNLklqmmoqokjjnppm%JNkqolnrnn
-4116C936mj0j5j2pnoj4rompqqj0j2j3pj0j4j2j3j2j0oj3j4j1j3j2qj0j2j5j0j3j6rj0j2j1
-4075C513j1j8j0j5j9j2j0j3j6j1j1j6j7j3j3j8j5j2j4j7k1j8k0k0j4j2rj3k1j8j8j3j2j5
-4041C008rpplpmmllllklljj1j3j0j3j6j0j1j8j5k3k0j3j5j7j9j4j3j9j7j4j6j4j7k3k1j5
-4000B539j3j4k1k3k4j8j8k3k0j9j8k1k2k3k2k1j9k2k4j9k4k4k0j9k3k5k1k0k1k3k2k2k3k0
-3966A828k5k4k1j9k4k9k6k4k3j9k1k3k0k1k4j8k0k2j9k1k0k3k2k5k3j6k0k2k0j9k2k8k5k3
-3932A077k1j7j7k1j9k1j9j9k1k5k6k3k3k0k7l1k6k3k7k1k5k6k8l0l3k8k7k9k3k3k4k6l1k8
-3898B49k8k9k5k8l4l1l2k8k3l0k9k5l0l1k3k3k5k7k7k4k9k7k1k0j9j7k2k3j8j6j5j6j9k1
-3864e86k3j6j7j5j1j2j2j3j0j0j2qqj0mjjorj0%jjKjrojl%jl%LMJ%OPJ0QROMPRJ1J2POPP
-3812f94OLJNOOKjKRRMMRJ0J6J7J0J6J7J9K1J5J9K1K0J9K2K4K5K3K3K4K7L0L3K9L3L6L9M0
-3771aM2M2M1M8N1M8N1N0N6N8N7O0N9O3O8O3O5P1P5P8P2P6P8P6Q3R0Q5Q2Q1Q2Q4Q6Q2Q0Q2
-3736B364Q1P3P5P4P3P5P5P0O7O4O4O4O3O2N6N5N2N7N8N8N3M9M5M3M2M0M1M2L5K7K5K3K6K3
-3702D194K3J8J6J9J4J0J3J5J7J3J1J0J1J3J5J1RJ3J5K1K2K2K9K8L0L5L5L8L9L9M0M0M5M6
-3668D969M5L7L0L7L4L5L1K8L1K6L2L4L5L6L5L8M1M3M4M4M0M4M3L9M5M9M3M1L8L6L7L9M0M0
-3634F259L9L5L3L3M0L9L7L0L0L6L4K6K6K4K1J9J5J5K1J9J7J8K1K2J9K1K3K9K9L2L0K9L3L4
-3600G188L3L1L2L1K7K7L0K1K4K3K2J9J7J6J9J6J2J2J6J5J2J2J3J4J8J5J0J0J0J2PJ3J2PO
-3565G802MOLQRJn%KjmpkJnqqj2j1pqrqrorj1rrororj2j4j8j2j1qrj1pqj1pj1j2prj0rj2j1
-3512G449rj2j0j0j1rj2j0rj3rpj0j7j1ppnpj1j4j1j4j2j1j3j5j3pj0j3j2j1j2j2rj4j2j2
-3473G026qj1j7j5j1j3j7j5j1j2j2j3j5j6j3j2j5j9j8j7k0j7j2j0j7j8k0j6j4j6j9j9j5j6
-3439F517k0k2j9j6j5j9j9j8j7j6k0k1j9j7j5j6k0k0k2k3k4j7j6j6j8k6k5k2k0j6j7k0k3k1
-3405E862k0k1j8j8k5k1k5k6k7k0k1k1k5k4k0k3k5k3k6k1k3j7j7k5k8k6k6l1k6k0k2k7k2k1
-3371E081k4k9k8k4k2k4k8k6k8l2k8k7k9k1k4k6k4k7k9k8k4j9k7l3l1k4l0l1k6k9k6l0l3k9
-3337D161k8k4k9l3l0l2k6l2l2l0l2k7l2l0k7l9l6l4k7l0l5l1k8l2l4l2l4l7l2k9m0l9l0l0
-3303C088l4l5l6l3l8l4l2l6l3l6l0k8l5l7l1l1l1l2l0l0k7k7l2l4l2k9k8k8k5k7k8k5k5k4
-3269B035j8j6k2j9j7j9j4j0rj0j5j2qnml%J%KLQRQJ0J0J0J7J4J9J9J8K3K3K3K7L0K7K2K4
-3229B181K9K7K9L4K8K7L1K9L3L2K8K7K9L3L5L1K9K7K6K7L0L1K5K1K3K3K5K5K6K1K5K4K3K7
-3195C121K2K3K8K3J7J7K0K6L0K2K6K4K4K4K1J9K1K4K5K4K1K7K7K5K3K3K3K5K9K1K6L2K6K4
-3161C933K5K5K9L0K7K4L1L0K7K9L3K9K8L0K9K6K7L1L4K7K8L6L8L6L0K8L1L3L2K7K7L1K6L2
-3127D939L2K6K8K5K5K1J8J8K4K0J3J8J8J0J0J1RORJ2MjLPLl%Lmomlonoqpnoj1j1j2ooj5j5
-3081E172j9j4pj4j4j2j4j5j6j5j3j6j6j5j6j8j6j7j2j7k1j7j2j6k4k2j9j9k4k9l2l4k7k7
-3047D553l2k9k6l0k8k2k1k2j9j4j2j3j4j7j6j8j7j5k3k5k3k5l0l6l9l9l8l8l5l4l0l0k6l0
-3013C687k7k3j5j8k5j8j7k3j9j5k2k7k3j5j2j2m%PJ7J7K2L0M4M7N0N2N7N4M6N0N2M7M5M2
-2978D051M1L2K6J8J3J6J8J5K1K1K0K2K4L1K8L2M0M0M1M3M7M8M8M9N6O0O4O7P0P8Q0Q0Q4Q6
-2944E510R3R7J03J06J04J08J10J08J03J01J04J00R6R1Q7Q6Q0P3P4P3P2P1O8O7O9P3P5P4P4
-2915H050P0P6P5P5P8P8Q4Q5Q2P7Q1Q7Q6Q7Q4Q0P8Q3Q5Q4Q5Q1P7P9Q3Q3P5P6P4O9O6O9O8O3
-2881A0713O3O3O8O6N9N4N0M9N2N2M9N3N1M6M7M8M5M3M3M2L4M0M3M1L4K9L2L0L2K8L2L1K4
-2848A2186K3K1K6K7K0K4K2J6K5K3K0K2J9J9J6J2J5J3J0J5J4J8J5J2J2QNRJ0QQL%Nk%N%nj
-2808A2698LKmqoppnkpj0qqnoprqnnmmkmqmokmnljmkJlpj0orqopqj1prj3j7j5j5j1j3j6j0
-2753A2333pj0j3j4j5j2pj0j1j3j8j4pj0j7j5j2j5j2j2j7j1j1qlqj1j2rj3j5j6j3j1j9j9j4
-2716A1879j6k0j2j4k0j9j5j5j3j5j9j9j9j9j0j0j5j6j7k4k1j8k2j7j6k0j9k0j6k2k3k3k3
-2683A1292k3k3k2j6j5j7k0j6j6k2j9k4j7j3k0k1j9j7j9j7k3k2k0k0j7k1k1j8j9j6k2j8j4
-2650A0665j8j7j8k3j9j9k5k3j4j5k3j5j5k0k1k0k1j9j8k0j7j7k1k0k2j8j5j9j9j8k2j7j7
-2617A0040j3j7j7j6j8j8j6j5k0k1j5j4j9k3j3j2j5j6j4j7j6j6j8j5j9j6j4j2j7j4j1j5j4
-2584I514j7j8j3j0qj5k0j5rj3j7j8j7j6j0rj5j4j1j3j5j4j4j4j4j0j2j4j2j3j2j4j8j4qj1
-2548I027j3qpj2j6j5j6j6rj3j1rj0nrqj1j1j2prqqrj1j5nj2j4j2j2pj0j2qpj4j8j5rnpqp
-2504H567j1rj2j2prlmj1j5j6qqj1qrrlnnnj1j1nrrrj0onqj4rrj1qqopj0qmqoqj0pj0j0om
-2453H141rj1rpqpkopj0j2nlqj0pqrrj1pnpomroropqpj0poqj2porrj1okkppmmolmqqpj1qn
-2395G725mlnnmrj1j0nnkopoorj2roonnpqmmpj0qmnprj3mmnkoplnmnnmlpnpqroommnnopj0
-2334G353kkmlnpj2qlpqpnrlnlnj0k%jnj1rlJnqrljj0j0njlmoj0j1mknollqqlmplnomokmn
-2274G041nolmpo%mmkpooj0pjLnpplnpmrrlMjomkklnj2qklnjjpprnjpnj2n%mnnjmj1qmjJk
-2211F754mkmonnlprnmK%pm%pj0nKlpmplmnoJnmpmjmkknol%momj%lklpoklpmponn%jpnnpl
-2145F487jj%kplmloqlj0lJnqmjJnnlkjpmjjorlknkj%JJlqmmpmkooJ%jmrplklj%jrpJjkkp
-2079F264pomkkplKJljnnorjkl%mnmlokm%jokllk%okkq%no%mpkkkJ%lppnl%lnjjjllpomkK
-2012F052jnkkonKJmrokJ%mj0nkjkllkjkKjmlplJlknpjlnJ%orKj%mm%oj0lkpjJ%%onj%mm%
-1947E869l%k%nmj1oNjmjkmlJJomJlnj%jlqnjjjknnk%Lloklqomkj%lmkjmklljKj%jormnnJ
-1881E695LJokmlJJ%mkklmmjkkmmmJjr%kqnjjpJlpll%kjMj%kmnJjkmjjrlJK%l%opjmmj%nl
-1814E540kjlmkJjpjLklmlljjjkkjljlllomjolNJpl%j%mjkmlkjKjmjkmkml%MmojnjjokKll
-1747E400n%MJmmlmmjln%Kkkl%jkq%%ljj%klmJjjmjjmjknn%JlkJmmlkNKmqqKkkJjjnKjmjm
-1680E273kmomJLLmonj%jkklmnlJ%nlolKkJLKml%mmmkj%JlkjjqmjmJJM%mqj%mlJJmkklnK%
-1613E147kkjk%jl%jljlllpLLon%MK%poLKmk%kqmJk%jojK%lkmnkpllnJPkmj%%KloJjlLmpj
-1546E029KLlmJKKknnjLknllolKmJMK%pnLlom%ljn%KkJllkm%LJLnnlj%on%kkjlokjj%Kjlk
-1479D923kjljL%mm%jjkj%jkmjjllJkjJmj%Kjj%lKlmmlmnKM%pJK%mmlqkJ%%j%jlmlmmkk%l
-1412D816kKJ%jJmmoj%OJnk%%oK%mjJ%olKlmkl%LKklqL%JKjjjllKjlkklnknJ%nkm%KKk%jl
-1345D731%%%kkmk%q%MJjllk%kmllJKmmLKmnKJ%LJjoqnlkkkkJNP%nlJknL%knmpjMlkJ%moj
-1278D636LJ%mnjJjjl%Klnpnj%J%KLJlKJkkkKJn%km%ljk%%jl%Ljmln%kolNMLnmJjlj0o%KJ
-1212D556%lKjmnlmJkjO%LKqnllmkLNnkmKKjKknl%klK%j%llKjlKLlojLjlkl%KKKjoolkJjm
-1145D475jJRnm%lNKooom%jKJLlnJjmmjjKLmnjJjjj%KjJjnlJLnpkJL%JjjkomJNkkJnol%jj
-1078D398jmmj%JJKK%lmjojMjjjnjKjklKmLjmnmjJL%Jlj%JkkmmJlMKklklnkLJkJJklJjJkK
-1011D333jnjK%jkllmj%JJjk%%mokjMLmmjMKj%lnpn%j%MjmmJONMmppkj%KKlL%omnq%Ljj%%
-944D254kJJjJMlnjkj%%%%%lKlmmljLjk%J%Jmk%knMNjm%kmkK%%lkmnjmJMK%llJLLkjn%mkK
-876D194knJ%mmmjOLjjJln%kJK%jj%kok%k%KMjmmlllk%jjlkKLJLmllmlJL%j%Kkn%KlljK%K
-808D130jnjlmlJLKknlLL%npjJk%JKkkjj%KjkJ%lkkK%nm%LKJKmJLmmmkJmJ%ljm%J%mljnnJ
-740D052MKKpJM%ll%kLjJ%jjjJmklJJkkjkkL%jjjoo%KK%j%Kj%jmklol%JL%l%MLonJkkLj%%
-672D004LK%mqm%%%%nLJnmmj%MM%mK%kql%MLL%jmKKmllLNkpjkkknKkmKJKjkKojjn%%%Kjkj
-604C942m%jK%kjJ%lKJrmKL%mK%j%lJll%Ojk%jj%jjkkjojNKjk%jJ%kjJkljllL%klljkm%Jm
-536C880mJkjJJ%%%KmjL%jJ%mJjMjmllMJMLnoMK%n%Kkk%jnkJl%L%mJk%KKlmjJJmjKMljK%l
-468C847kjklJJjjjnlm%LjLJJJJkjlkklk%%m%jmk%J%lJKKJmkkjljJkOMmmk%Jjl%LlmmJKoK
-400C787KMNokKjmkkjj%JjJko%LjlKmK%njLmnJj%kK%kJjLJmokKJjkkjjJK%kk%%JLmnKMlok
-332C736kMNllkjJj%Jpj%olNLmk%%KmjKNjmml%%lJjn%JkJ%jjkLLJ%kkJmmln%MKLjJkjLjjm
-264C691mkllK%%JKK%mlkmJKjJJJJJnk%%JJJ%m%%JJjojlmJKolJjkk%Mjjk%MJllmlmkKMNlk
-196C641mmjNO%lKjjJ%JjplkLLlkLjnJLLmmkjn%MLjLjnkjjjnlNLKj%Jmj%K%nmojOJj%lJjj
-128C601mnjNJJl%jJ%ok%%KKmkkkjjM%ojJkjJK%ol%K%%%jkKKLKKkm%L%qo%NNmm%jLKmlkjj
-60C556JK%M%jjlKMnnlJlmjKLj%%jlmJN%lnmjKJ%k%KkLJ%%%mkJmojJ%jKJomkJJllLMll%n%
8C505LLKo%%mJMlmkKJJ%KLJmml%L%mkOLmljlJj%NlnnnKPJjpJMjlJMnLM%mko%%%KkkllJkjK
79C470kJK%kjkkjjL%lK%kjKjjKlJjpnMjklKMjk%Kk%n%%jJ%kj%Kjkj%%J%%%jkmjjj%jMjojk
149C423%%jkkKJJM%k%%MjKopmKNMLmkknl%%%%%kmlJNKjljLKlnkKjk%Oj%Kjkjj%JJkkmkknj
218C384KN%o%MKjjKl%llnnKKJmjj%%JJJM%lnJKlllLP%mlk%%Kkp%LLJ%n%L%jjlnJKKLlnJ%%
287C354KJmkkm%JKLMll%L%nolKJJkl%ljO%jjjjjnkLmkJK%JkjJNjojOjkljJlJLjjL%JJljkl
356C318ln%jKKk%%jkMOkoKKjkm%j%ljMjnNOkmjjkKLjkjKlomMLjjnkJ%kJlKjJklkmKJjj%Mj
425C281oLOolJKLmlnjJLklmJPjkMOloLMpoj%JMLkklljkJJmjjmlNPj%kJkk%%%LMkmJmmKKjl
494C246%Kkj%MLkljJjnmJK%%jJjnjJ%kOKllk%mk%kKJJk%jjK%%lKJJjJjlJokKLjmjLJmrmjK
563C203Qjo%jJJMj%%%jj%klKL%m%%JMJmlkljKJKk%jplKLkk%%JklL%kjJKlmjMKLjmkjjkJkj
632C175M%Llk%%k%%j%lnkKjlj%K%jO%jjLLn%%jjjm%L%nmlJMkkKLKLkjklJ%jJlmnlKjJKKk%
701C144J%%knl%KNMKjn%NKlkmnmKJkN%lmmKLJKJk%jM%lljMjmkjjJKJjlmJ%LJoJjm%J%k%kN
770C117OKonm%LLkm%JK%llkj%kJPL%j%nnllJjOJ%jlmKML%nnMJk%llkkoNJjl%KMMknjlonmK
839C069MMJ%KjJlmJJLK%l%JjKjJlkjllJLjj%nplNPOkmJk%M%LkoqJQll%NjrkLK%K%jJnkjjl
908C047j%JNNknJjJJ%%lljKkmKMK%kkj%LJKjomnkM%kLO%jLlkkJKmnooMOJlkJKkomLKKLLmm
977C022jMMmplJM%jLmj%%lmJONmJJllm%lKMJkl%JKLlnlKjoJ%JlJkKLJLlkln%PKllplKNLKk
1046B996jkJLnpJPkjKjjJL%mkknoJOKJknLJjK%J%lkLK%JKKlmp%MJmjJ%K%LnpJNkJ%jonKM%
1114B968ojLJ%%MllOMmq%%JM%JjLnlJl%JmllkNJmL%%mj%kjKJkl%LJkjk%J%m%L%KlJKkkk%j
1182B937%kn%JPM%kjjlm%J%%K%lljjkK%%%JMKnlKLklo%KJMJmklkKJ%O%JjmjjM%ljKjLjojK
1250B917JjllJ%%%mlkj%%l%K%jLm%JLLLJKnoLL%%mmjLKjl%JjJJ%nkjpjOK%l%jjjKKjjJljL
1318B889JLjnmkJJ%JO%nJKmkJjm%NlmkKmnJMKll%M%LNjjoq%NMJJKjlmkJj%mKM%p%Nl%LMLk
1386B872jk%%JkljkjmklMMjjj%N%ojK%LM%nomkl%KlLM%j%%kmK%JKnlnPQlj%jjkJJnlJjjJ%
1454B836kOPmq%mlNlj%LlplMKLLKNppjJJJJJknjJK%jMMjmjL%kJjl%%%mNROknnJ%olK%jko%
1522B811Kk%LjkJjk%%JlkjLMlmKJJJn%n%JLN%kkmjkJNj%%kLJnkNJJmJ%JkpJJlm%JNLnjjKK
1590B794lKKmkJlmJ%k%J%%kjkJ%%KkjJmjNmmMNMll%l%jKLKjKJlJKkmk%kmj%%lJLKLklJLnj
1658B767KmjJ%kKjl%NK%km%%j%mjLK%%K%nrLLl%K%Jjk%m%lJKLNOkkonLLlkjkjkJJjk%KKn%
1726B740L%O%%lkkjKk%mjL%KKllnjLLkkMLkj%olJNlLNonMNlkLLnkKj%l%JljKKKkj%kKj%ll
1794B722jK%K%lljKJKJjjJJmpJ%jk%Llmk%MLjkKJkjMMjokM%knJLKJl%Jjmm%%ljKmmMMM%kL
1862B704lmlolOM%Kj%jjOjoMLn%kNjmnnJOOLjjmJKKJllkjKomLMKjKjonMKJJLomJlLK%kkKj
1930B681jKjmmKJLKJ%jkmlOLK%n%lojKN%%olJL%mjKllKMJml%LNOKpmJmljk%K%klKKLjlj%j
1998B655jkOPkmlkmkMJlMNlll%KLjpJN%omJLJlKmJR%kkJLklj%JJnk%j%JljL%lJKllJJKKlk
2066B636JJJlj%JK%jkk%MKlm%KJjmlJ%jk%KJ%LJmJM%jmmKKkjjmkMLMKpklJMOjnlJ%kJl%OO
2134B630jlop%MKmljjO%LknlNK%JJkmKL%pjmMJkJLkk%MJlnojKMM%kkkjk%OLlJ%%j%jj%jkJ
2202B601kjMJk%kkM%%KmrljJKKjKLNkrlkJP%L%m%K%llJnjMMLlJ%%jlk%lmmjkjKLO%mlJJLj
2270B578mkkJLKJLJomjK%lKNkjLKjK%km%L%%m%LLjkkokJj%KKk%%jnJjjM%j%%JjjlKNjjJkm
2338B559n%NNll%%k%jjJ%Jkl%K%kKj%ok%J%jJjK%l%JMJnkMmnLJ%KKKj%Kj%jJjmKJMj%Jlnk
2406B539kmJKJKL%JJlKjmKjnKLnjkj%LLok%lLM%JJkl%l%JkkMLKmljjkjK%jKLjk%JkKkkMjj
2474B522KljLklkkj%LKp%JmjMJMM%jk%JjJKKKknlllJKJnrlMNjKJJNNlopoJLPKl%%JKJljKK
2542B509%mlkJ%%jMOL%mnk%jkKJKLjljk%%l%Mjl%jjkkKkJ%ljOMjnkjmoJLNj%j%Kjl%Kj%LL
2610B491Ljpoj%lLMkoKN%ljKmlkjMLKnJKK%mlKkKkkl%%jNM%ll%%LkoNjl%%NJnjLJLm%jk%j
2678B464jjLjoKMlk%kKLN%kln%%KJJkkM%jk%MJJnjjJ%Kmk%J%LkmkjKjKKKjJkmL%LKnlJNkK
2746B456JmrKNJ%klLLnkPJmkKKJnjKjKlJKmkkjJKk%KkjkLK%mK%k%K%kn%M%knLLj%%k%MjJj
2814B438kk%MnkLmLLnrJLKjj%kJKKLomMRjqkkjM%jkm%KJKLMJkpn%LMljKkoKPKmJ%KnKKlKj
2882B421llk%N%%mkkkjK%LMKjk%%nJNjnkJ%%jjKjmKKJJjllllLL%%%KKkjmMjnNNLjmmMjkKJ
2950B406jjmlMKmoJJKj%K%KLllJjmK%L%%jllJNjnjJ%MJjl%JjKLokKljjKlkjl%%%%MMJ%K%n
3018B385lJJkJMjnJNJK%ojl%k%LjmkKKllMJ%kkJjKjJJjklKNKKkmJJnKKpJKmjLMojMokkJLJ
3086B366kKN%kLLnmNKk%mJNJlmoK%%K%jn%MmnJjn%LKLjKNKjjj%nl%%JLLkmlkkOjlPKmk%%l
3154B350l%M%%LlJ%k%jKjKjjkL%pkKjLLjkJ%KMnjjK%%MKnljJklJMJmolMJj%JNml%nkk%LkJ
3222B330KJPLjoj%k%JmKlmjKjMM%JooLK%JKKJmkJjk%%Lkl%%KJjnJRLM%nKnlkLjkJkj%%mmL
3290B317jlLNNKkj0%MJ%njMM%njkKj%%jkj%%MjmJLJkmJK%kjMklJ%%lkLJk%KjlNNJLjmqlON
3357B314%lKJ%nkj%jK%jkjj%NKLmkkljmm%lLMJKKJ%l%jl%%J%k%jjJ%jLLKMk%Jljmjn%K%jk
3425B288KKJKkjM%kjNkoJLJkl%JkjJJL%jmJjlL%Jj%kkK%lkjQMpkKMKlkkK%%jjknklLJ%%KJ
3493B279%jJKKjjLlk%kk%jkjkKJl%JkKKkjO%jLMjlkL%lkmJLmk%JjK%L%mlN%%k%jK%lk%Jjm
3561B260jMklKKj%JJlnk%jLl%KLmlOKjJjJMJkjMMnlmKjlLKk%Kk%LKKmljmnjNMkmoJP%Jkk%
3629B248JKKn%kLMjpjK%lJM%mLJmJk%%LMJklJJlk%%J%JmnkMNLklknJjlMKJ%K%kkJKmK%nKj
3697B233%L%%jkkM%jLKkkpJO%J%k%K%nl%lmJKLLLLJlllKJLLlnl%Kjom%%LJJLkJJK%Klo%Kl
3765B219jKjjKJ%mjKjKljLJlJ%JlLJMJnkKMjlk%%jLooMMkkKKLjmjKJnmKLLkmnQPmmkMJjkl
3833B207JK%%j%m%%jnoMM%njMKkkKJl%JKLKkj%JKLmoJJmLNmloJJKLLlnLkkLJlNKl%LKLjjK
3901B205lrjJj%MJlJPKoljljjkML%JLnnjJJLjJj%nkJJMJlkJOJKJmrJMKkkkMN%jm%%pkJLK%
3969B186Kjl%%JKjmlJ%kJ%jlkMLJkJ%LJlKLjkoo%KkJLjjJK%KjkJ%KjnlkjMP%kjM%mlkknLj
4037B164MOJ%lmjl%OLlJk%N%olj%M%k%MLjmjjLkpJJJKJjjjJLKJkmkJK%nnKLJm%JKJ%%kljk
4105B153JKjlJM%llj%%%KKjjo%KLkLJj%llJjJLMJJkJllKJJMmmKkj%%%ONl%kmmkLNLln%%Kl
4173B146JJ%NJkl%Jkj%%mnlljNOJKjkkJkmKjmKL%%Kj%Mlk%MJ%%lKkmL%mjjkjM%nl%JJjLJN
4241B135no%kNJmKLJmkKjLN%jLlkMLk%jjM%mnojMMll%kLjmNJpLOlmJKk%jlJO%mlkLMMJk%l
4309B122lk%%MNj%KmlmjKKJmj%JlJL%jKLjkkmn%LNQLmnoJjkJKKJjjkKKk%jKMJmnJJjlJKJK
4377B114%k%M%JjkopJk%MJ%JLLklk%kKMkjjkKJmlnMKjjJM%JOkl%%olKJjNKl%KjnL%jmlJ%l
4445B091%%N%kMnjMJmkjklKLKOlpokNNMMkk%lJJ%LlmjJ%%kmLKjJ%%kkOjlJjOKllkJJlp%Mk
4513B080LLkjJJMMlkJjjpkNK%j%Jjjj%LOJlKmmmjJKokOJo%%llLNK%L%mlkLlkJJJJk%JLnjj
4581B069%KKNLKmjkkJnLK%JjKlml%KJKKmknjPJljJM%%Jnl%jJLKJLpj0%PJLjJ%k%lj%KkJL%
4648B065%N%mm%%KkjnkJkMOjJJmjJjolKLNmnkKL%K%jLJK%KkmJJll%LLkojLMjjlkMjlkLj%M
4716B054Kk%JKLmkmmJLJj%ljjJPMjKjlj%lj%jLM%lnrmOKklLOjj%k%LKJKjpjMjjj%jJkkJ%k
4784B037%LJ%LkJ%ljKmlKlJjN%jJJjmKLKj%jkkjNJokjj%%nNMmjjLNJm%%K%p%JJjLLkkJJLL
4852B039lmkmnj%jLJkjKMK%lj%%Jk%JmJK%K%lJJjLjLkokJLJkjMJjjjLjk%JJLKjnkLJk%NLl
4920B028jj%jlnmjLNJLJ%mnjKMkkmJKLLJkLjmkn%MJJom%J%KkJNnlLJl%%LNJnnjjkKJjKJNL
4988B016nJ%kJ%lJkkPLlmmjJLmljJM%J%olK%NKk%%ljjmJLLLjkKJllmjJNO%nlJkK%jllNKkK
5056A998l%LJ%%KLnkK%lkmm%LO%KLjjjmK%lljLllKKmmKNlKlJJJJ%KJJM%jJJkmlkKJlJMkmK
5124A987LJp%N%j%JmlKjJ%JKKJ%%kjn%KKLJjjo%MLjlj%jlKM%jllJk%LJJKklJKmj%mj%JKjJ
5192A976%%jKmj%OMRJrnnL%%m%J%K%%jkMKmjjoKJjLKknLKJJJ%jmkNLKKJpnkKLJJkJkmLjmK
5260A966OKkjolMllMK%kNOjklnjMnmL%MMmjjJjmK%kkLK%MlmLMjjnK%k%Kk%%jmJLl%lmOP%k
5328A959okK%JJJKjklkKJlllMMKk%KJjm%JJjkkKKMk%K%JKjJnjjjjKKjLjlkjkk%%JlmJjKLJ
5396A944%K%JjM%k%jkl%jJLl%%%%%Jjk%LL%llNPjpnKKKKllkklM%kL%kJ%kJ%k%LLk%m%Lmm%
5464A930%klNL%KL%lkLMjkjM%JKlnK%KlkmJJ%KL%%lmKj%kj%%KJ%K%JL%mmJJLkmJLJNLnnkj
5532A928kK%Jjo%JMLkkljjjJ%KJKLJKjJ%%kjkKnn%KJKkJJokOLNO%mokjjkLK%Klok%N%%%%m
5600A917jl%QLjjmjjKJLLLKlnJkl%lKLlkKJlj%kj%%MLj%Lmj%kKK%kmJk%L%%kl%KjkJKjl%J
5668A907lOQJ%KNNkqloo%KKKLkmKKJjl%%jLllJMkjMjjoljJMKklkKmJKj%jlKNkl%jL%%K%LM
5736A909kmjkjLLjjJkl%jJLJ%ljjjJK%jLKlomLLML%nolMj%KLkJMjklK%%LOlnkkjjJK%KL%o
5804A894jL%lmKLljJJmjjMJmk%K%kM%%%ln%LjJjKKKnj%lJMkmLJkJjML%m%K%%mKMMJl%llKk
5872A884mJMLJJJ%kJn%ko%JkkLMMjmjmKM%kkllNNjj%kLmoljLN%kkLLJkmJkj%%kMJkkjL%jK
5940A871MJLmlk%L%lLjlKkJMMKmrmkJLj%LL%kKMLkj0p%NKmJJJMKmJMljKmOJlJjjpmjJNLLK
6007A870kK%l%kJjKjnLLm%k%KLjjKL%kj%LjljL%Kkl%%klkLMKllJmlJKMJkljKJK%jjklLJJl
6075A856kKlojOMnJO%KklLMjmkmjjKLKLJonJJJJkmjKkJMQMlmNjmpn%KMK%KjlkjlJjMkkJ%L
6143A848lkK%%MLKj%nmkkkl%KK%LKjMJ%j%jLjn%J%kjNJlMLkkJJkkJ%%m%JKNKkkJnl%JKj%k
6211A841j%kJjkJ%jJj%JJ%%jllK%l%LN%lLKljkjk%%KJKJKkl%J%jkMMmnjNJkKJokQJjK%jNL
6279A846lljkjKno%MMKnmjNLLkrkJK%%kJl%QKlkjmLKjLMNjpmjJjjNJklkJJj%J%lolJMQ%mK
6347A826%MJll%jKN%m%%KNJlomjkKLjjJKjJ%kmJK%%kkLLopKMJJM%nJKkm%OLk%lmLJlMKjlK
6415A820jkkKKKKkjjjKQ%lLjpkJojkKMlkPJ0Llo%klJmkKKkKJKkkk%L%J%kKkk%knJKJMJmnm
6482A802%KLMJkKmn%JNJKKJJklmKmmMKMKkNJmjjmkj%NLKqllLKk%%JkKJqoKJjJNMLjnnJOJk
6550A801klkMLjljJjLLkkKMKlpMKLkljjKL%jlmlkjLNOJmlKLkllj%J%KJJnkjNLjknkLLM%jL
6618A800jljjk%M%kJJjkj%jKMjkJLlkKk%K%%jjomLOQ%omjj%JjomOLMKpmLLMNlj1kOMNLllj
6685A792Jkkk%jl%%jMKJknl%kLKl%LKL%lKK%%L%molj%KkNKj%MLmolOMmKKnlLMj%JnllkMKJ
6753A780JJlmJOML%oKKmrlJMJOJnoM%%KmjOKJkKmqKJ%%kJLK%k%JL%kkkJKjlljKKk%JLO%np
6821A769JkLPjJmnJMknMJkjkJKJknKLj%kmJ%kJKKllOLKmJLjk%JkJJOKllklKNlmnkJ%JqKRK
6889A766%lljKKJKJkjkK%J%%%KKlkkLJjJ%mmlj%LPK%jl%M%mlkLlkJLKMLkmjlJJ%n%OJj%jk
6957A758%nJLjkmlNLlmJM%k%KJomOJKj%LJLK%%llkMlm%KKJJK%no%L%n%JM%lnnKKjNMkPQkl
7025A757kjlllMK%mjjLKjKjk%%K%qjM%JKLLnlJklKPJJMKnpjlKLJMjlj%JMLkmkLM%nmnjlLj
7093A739lL%JM%lkJ%MN%KjjLJooLKjmoKN%k%LMk%lll%KLLml%L%kkl%MJKjkjjl%J%m%MLK%K
7161A740jnpl%JO%j%Jkk%PL%nkl%L%%%%JJNJmjmjkjNKjKJlllmKMMKkJkmnKQJkjLOjkjkJ%j
7229A732kKPLJlllnJJ%l%MJklNLl%%jkmk%jjLMJKLLlkkjoLKjljLJmJJLJjJ%kkJL%jk%%kJj
7297A725j%%JJJKlk%%kjlMMjP%omkLLOmkklmLL%jjM%jNKkmn%N%m%kljjjMKKkj%%j%%l%jLN
7365A721LqJNjkKJljjjjJlk%OKjmjKlkJMklMN%JJmqj%J%kjJJjNKjjjjOjmJkLLLjnjloKLKK
7433A712jklkNN%%lK%m%jklJKL%l%JJmkLLKK%jK%n%MLK%mmJkjjljNNKklkj%nJMK%%jKkJLk
7501A709mJK%jkkJPLnjk%j%JKK%jmkLJj%njlkOMnkjKK%j%%K%jKK%jllkk%kMMLJkKMlojLko
7569A693jMknJKLmkLNLjJM%kkoJJK%KKJJkjjkljKkK%JJ%%%JkMKjn%%lLKnJKkkMKklJJjjjK
7637A695jK%O%ollnlKMRMkoLMjjKJjjJKlnklkj%lKknL%jJJjmjJPOJm%Jj%mjlljL%kNMkln%
7705A675JlNM%LKm%jo%MlLMjmMJ%M%kkj%nkK%J%JL%%JjlJjkljQLLJkkLjoKLlLKkjklkKKLj
7773A684ojk%LM%klljJJOKljkmJN%m%LkKLJmlKKJKk%JllnMPJklJ%L%ljkk%kJLmjKMJjo%JL
7841A674K%Km%Ljm%KjKJLmkJKNjlk%jjnjJj%JMKjkLKLL%%jl%jrJMKJlmljKJLOLmmNJjkm%K
7909A673%%LkkJlK%kKK%KKlnkkjkmkKOJ%LlM%jkkKnjKJj%KM%Jl%lnkkOLJjllJK%KMLjpjPL
7977A671Jlln%LMjmlMKJnqJMOnjPQKnqmKMjnoJMKMK%onNMkjJKJl%klJK%JjnmKLJLJJl%jOJ
8045A665om%MKJNLonlJjmJKLMklJJ%%kj%jK%Jlmj%JlJPNjj%LlnjklkM%%LLOjjKjol%k%%%N
8113A655JJjlkk%%JkL%JNKm%%mJj%klkjKOJ%LNmlokLLLLJlpoNNJmKLJJnk%JJJokLO%jjn%K
8181A648JjljJKML%ljl%Kn%KkjKMklkjM%J%jNnmKjjk%JNNlJPlmnK%l%KKl%LJnnj%JkJKl%M
8249A639JnqLQOJp%kkPJ0jJjllom%OLjjJ%klJJK%jJm%JKKjj%j%kl%JK%klLNKjm%KLlm%%%J
8316A636klJKJ%K%JMJJmq%KKk%%jKK%JjMMjooJ%jLjlkKMjj%L%j%mKK%kojOJjj%j%KkJKkk%
8384A629jO%kJJpmPloKPOkl%JjMLkk%mkjKK%lmlPLLloJKJJJknkKLLjnMPMknnjJjjLJmJNMK
8452A637lkK%mmmjQJmoJO%lKklkjJKOLmmLOkm%%KNLjllkml%jKLk%KJ%%LLkJMkoKjmkLmjjK
8520A619%JNLjkmnKLkJKlJ%%%kmJ%LkJKJMlmm%J%MKJ%ljMJ%llqjLJJKLkm%KjJK%LJMlpjMJ
8588A617kmkNLOKnLll%KjKKJK%nlj%kjQJK%lloKJ%ll%%NN%jjmljjNOj%KjlkJJKkjkllkJLJ
8656A610JmjLMkmJLJ%JmlLK%jJ%J%jnjj%KMN%jJjlkjJ%%JkjJKkjMKmJMkkm%LknnMQLjm%KM
8724A613MLkpkjJJjJKmqmML%jJNkjKKnjKk%LjmloKQLk%%jMKjm%LOmmjJjK%%jJk%LN%jmkLj
8792A606%LKkjK%JJknjjJKjKkJJnkKm%%%KlKKjJLJlokKMlKMjkjjkJLJjmKNKkl%jjkkj%Lj%
8860A595JK%nJLKKJJlmKNkpljLOJJJLjlmnKLJlKkkjj%JJJJkjkL%%%J%KPjk%JroNMOJoJklj
8928A591%JN%lkjjjM%%%OKjlk%jjljOJl%KJj%Jk%Jj%KLknjLkLNkmjLJj%kkkjjjKONjjl%JK
8996A598jnmkj%%%LNjnmJjJJLJkKNkKkllokKKjlKjMLKJJkknjLjLkjKKJjl%MjlkJKJkjO%jK
9064A589%%LKkljjj%KjJln%K%j%LJnJKK%kLmolkMMJ%Kj%Kj%KMkj%%kkjKJkkOMknk%%kJMJn
9132A579klLNJJJkJJlmKJJ%jLNllkkNkl%KMKmKKpnOLpokJMNKnkJJ%NNl%jkJ%kJJJpnjOPMj
9200A585nl%%KJjlm%KJkJJLjjNLlmJjomk%LNO%mKLLMLqojkK%%jKJ%mKNKol%%%kkmKJ1Mm%%
9267A578%J%jlJnlNJooJL%kOLkMLn%K%jjl%lrjNKJLJLjnkMKmjMLjJMJqlJP%mlkKkMKKK%kk
9335A571kjkMPKjlnjjLLJKjmklkjJjj%%KK%KKnjMK%JlpKKlJj%LlJOJjJjK%Jjn%%%JkpjNjl
9403A559KKkj%MN%l%KJkmJL%NLJom%LKjlmlNLknJMkkjJ%jk%kKM%jK%lLKJm%jkJj%Lj%lJK%
9471A562LMKljknlMNj%K%lJ%lKLo%%kKj%OKNjqjj%MJrojNk%LKJKKkK%mjMMnnjjKL%KJkKlk
9539A558jK%Kj%LJ%kKJLjlnnjKNK%LKmmKMjl%jJMj%llKln%jLKjJ%JknJLKJLKjJJMlkjkLJm
9607A559n%KjojLLJ%JJKmm%JmkLNM%okmkLM%kJK%LKJkkkJM%lj%mkKLlLKK%mjlj%N%%%J%K%
9675A555%KMjkKkjmoJ%JJJjj%%kmLLLLlmjOLkmkmjjm%NNkljJjML%kJJO%pjjjJOj%Ml%%pkK
9743A545JLK%l%PMknnJN%mLKll%MKj%JKJ%jjk%mmkN%kJJJJjMKMonLMLjjkJLmlMjmJKJjj%K
9811A554jmlJ%jJNjoojJK%mK%LKJJMnp%kKM%lJLJ%jJJ%jJkJKNj%mpoJNKLmlkMMJkljLKkj%
9879A540kn%PKJkk%kMMJlknKNl%%%K%jJjKJjmmKKLNkoJMjkjK%jkJJJJjJMnjkJlkJ%jKNjk%
9947A539%nJjMJLLj%JJlj%%%JlMK%LKplKJjnJJlllMMmKK%klKKJ%k%NMloJJJkJKKjk%JMJmk
10015A540kKLKkkkkm%KkjK%KLOmmJJjKjklk%JJLKLk%K%kjJjlJJKLjkkJNjkjjlL%kkjkojLK
10082A530KNjljKMknJK%mjNK%mJJkMKlkMjmjJJJjLL%MNlmjlKjJmokkKLKLjkOKkJk%jk%lj%
10149A530JjKlJM%%%klLkJKjMKooMjJ%K%LkokJKJJMKnJKJjpJKJKJKKjj%nnKNMklkK%%LklK
10216A532%nlLKMljKKj%LL%o%JJmJJkmk%JMNjlkLMjkkKKLj%lmjKJkjJ%JJljKolJNMKjjKKJ
10283A535KKkmojJMKkjnjRJJjnmNLLkmKkmJ%NKl%nJlJMJkmlljJOJkKLNklK%nlJMjlJmmJjJ
10350A517J%OJj%%KJJJJMJjLm%jl%kk%JJkkLKLjkjJJjJljKMkm%jkJKKjKKkk%KMK%lkKjjjJ
10417A529lkKK%JlJLjjJKm%NjlL%jkkJKNnj%KjklM%%Ln%JmnjKLKjmnMN%jJJmmKKJOKj%%%K
10484A530Kmm%NK%knkKKLKnkk%JRMljnKM%%%j%kNjpmKK%LjnlJjLMJLjlkjk%MjklkJjNJmkK
10551A521KmmjjjLPNjmjmn%JKL%klm%RM%JjM%mlkLJkKMKJm%%%jjJJkkkL%ljJl%LMKJjjJM%
10618A528ljkk%KNknl%k%MMLjoJL%JJ%Kj%JjkJljONJlqlLJjjjjLJjjJJjl%nmJJL%%%JJJjK
10685A519NKjk%Jjl%LJKKnnjjJMjjlJMJl%JjK%%jm%jkMN%nJM%JjjkJKjmlKKJjkLPMjjoojM
10752A519%M%ooMOM%%loNMnl%NLlkJlk%MLM%%mmK%%mlM%KKlkmJLkmJjKMLmJN%j%Kj%jkLl%
10819A519Km%JjkNLKlkJJkLK%JjJlKjljLkm%%J%l%LmKJKJ%jklLKkllLMjJkJL%mjJKKJ%klj
10886A515MMKmqkJMKjJMLjlKk%%nK%k%KJM%mJLJlJmnJNKJ%jJJmk%k%kj%LJNL%Kln%L%%jjJ
10953A520k%jjk%OKkmjJKLjljMJjk%JML%mmkNOKonj%ljjNJkJlJmlOLLJklLOKjnJ%jlmLQNp
11020A523pJJj%jLPmoLLLJlkjk%J%LjplLLO%%jJkmmKK%j%KkKklL%lJl%KLJjKk%OJlL%%jJK
11087A525%okKjKMjk%JKjkllNLjjjkJN%lmkKJnJJokKNNljjj%%L%lkJJjLKlJKJ%KKkJ%KNJl
11154A526nmmjLKMKlkK%JMLJLmknlJj%jKJjKj%Lk%KJkJ%kKK%%m%MJmJJpnLJJNjJKkmJRKml
11221A523jlj%jmjJkj%ONml%K%jLJKJkmkjLjkljjJLOjllkKMOKlok%JOJKmmjLKjjLKkm%%LK
11288A520nmJMMMjnjklk%LNKJ%kKkpJ%J%JNjlJLk%NKkmoKNLjmnjPOnkJkmjNL%jmjK%JLmk%
11355A514%%kmKMJkjm%%K%JjJKKLnpKKj%JjkjJMJ%llJ%LjJKNNknJ%LnrlNJJ%kkML%%jKJjK
11422A515%%j%LlklkNlljmjONmmMMojkjKMJJjjmLLKnnNKkLM%k%k%kkLKLljJLkJjljKO%kkl
11489A508KkkKkjllkjkM%LLJknjJKkJKkjj%%JJJKLj%K%NjpnmjJlnJMMkjJjK%JmKLLkkjJNj
11556A499KmjKllj%Kk%lkl%LNjmJjlknJLPO%kknK%j%%nlMJlJKKkjjlKJKLJJmjkjPJmmljNK
11623A482KjlllL%mKJlo%jKNJJjmKjkmjKOLllk%M%lkl%%jKljO%m%%LK%k%MkmLMJnnjjJ%jK
11690A461Mkm%jl%j%L%Kk%mn%JlLNJkJL%%%Jno%%lmKLjkJKNkmKM%llj%k%%n%JJl%jpj%OLk
11757A433M%l%%jll%%jkkj%NLlkKlkJjJlm%%JJjkLJkK%jJ%%%nkMJJjmnmjNMkkJ%JJmlklkJ
11824A397KLlm%K%lmJLmnNP%%k%jmll%J%jJLJJljJjpljjKKJll%LJkl%%KnpjlLONK%kjkKjn
11891A365jj%n%K%jL%lKJjmlJllKKkl%jjJkj%%L%KnoK%mnMMj%JkljlM%kllj%lJMjJklKKkm
11958A320jjomlKMjjK%jjk%jk%mlLLonk%LM%%%koJL%kklkkMmolLNJmkJlj%l%jmJJjkml%KK
12025A261jJjklkjj%L%jjjkkJJljmJKJKnlk%mmJllMM%njjmjkjkkM%mJ%%jjn%L%jknkK%j%K
12092A203kknlmJKk%J%jlkkJLlnj%KJjkjjlkJMkkjmpJkkK%k%jk%%jJjljkmljkjk%JKlkk%J
12159A129%L%mkjjlnmkj%L%lJJllkn%K%j%lkjjjLjjm%lnmnj%NKklkjjjkjjl%JlnKloK%j%M
12226A051lnjj%jkkkkJPJmmlkmmlkjLK%jjlmmJKklkj%mnl%JJJJjmljjkjK%lk%mnjKL%kkjj
12293I66kmmkJJkmlJJmlk%j%%ljjkjllj%kjJkk%klkj%kk%jk%j%jklj%kmjkkkkljkJKnnNMj
12361H75nl%knkJJljKkmJJlokKLnmlk%%j%jkjkpjM%knlJjn%JjlKjpmjj%%pkLklKkomJJjkj
12429G70mmJ%jl%jjjjjkJknojJjjjkkkkLjlklmLjnmk%%lkJKL%jlnjmmjkjjk%kJmmKkkkkj%
12497F70lmmMLknn%jklkk%jokJj%%kJjlkkk
12526F24
##ENDNTUPLES=	NMRSPECTRUM
##END=	
